# Supplementary material for: SeqKit: A Cross-Platform and Ultrafast Toolkit for FASTA/Q File Manipulation
Source: PLoS One. 2016 Oct 5;11(10):e0163962. doi: 10.1371/journal.pone.0163962 (PMC5051824; doi:10.1371/journal.pone.0163962)
Supplement: S2 File — All data supporting this article including source code, documents, executable binary files, benchmark scripts and plotting scripts. (ZIP) [file pone.0163962.s002.zip]

Archive with 276 entries (236 files):
- SeqKit-supplementary-data2/
- SeqKit-supplementary-data2/.directory
- SeqKit-supplementary-data2/LICENSE
- SeqKit-supplementary-data2/README.md
- SeqKit-supplementary-data2/README.txt
- SeqKit-supplementary-data2/benchmark/
- SeqKit-supplementary-data2/benchmark/.directory
- SeqKit-supplementary-data2/benchmark/README.md
- SeqKit-supplementary-data2/benchmark/benchmark.5tests.tsv
- SeqKit-supplementary-data2/benchmark/benchmark.5tests.tsv.C.png
- SeqKit-supplementary-data2/benchmark/benchmark.5tests.tsv.png
- SeqKit-supplementary-data2/benchmark/plot.R
- SeqKit-supplementary-data2/benchmark/plot.sh
- SeqKit-supplementary-data2/benchmark/revcom_biogo
- SeqKit-supplementary-data2/benchmark/revcom_biogo.go
- SeqKit-supplementary-data2/benchmark/run.pl
- SeqKit-supplementary-data2/benchmark/run_benchmark_01_revcom.sh
- SeqKit-supplementary-data2/benchmark/run_benchmark_02_exctact_by_id_list.sh
- SeqKit-supplementary-data2/benchmark/run_benchmark_03_sampling.sh
- SeqKit-supplementary-data2/benchmark/run_benchmark_04_remove_duplicated_seqs_by_seq.sh
- SeqKit-supplementary-data2/benchmark/run_benchmark_05_subseq_with_bed.sh
- SeqKit-supplementary-data2/benchmark/seqkit_file_size/
- SeqKit-supplementary-data2/benchmark/seqkit_file_size/.directory
- SeqKit-supplementary-data2/benchmark/seqkit_file_size/benchmark.seqkit.files_size.tsv
- SeqKit-supplementary-data2/benchmark/seqkit_file_size/benchmark.seqkit.files_size.tsv.png
- SeqKit-supplementary-data2/benchmark/seqkit_file_size/plot.R
- SeqKit-supplementary-data2/benchmark/seqkit_file_size/plot.sh
- SeqKit-supplementary-data2/benchmark/seqkit_file_size/prepare.sh
- SeqKit-supplementary-data2/benchmark/seqkit_file_size/run_benchmark_01_revcom.sh
- SeqKit-supplementary-data2/benchmark/seqkit_file_size/run_benchmark_04_remove_duplicated_seqs_by_seq.sh
- SeqKit-supplementary-data2/benchmark/seqkit_file_size/run_test_seqkit_01_shuffle.sh
- SeqKit-supplementary-data2/benchmark/seqkit_file_size/run_test_seqkit_02_sort.sh
- SeqKit-supplementary-data2/benchmark/seqkit_file_size/tmp_result/
- SeqKit-supplementary-data2/benchmark/seqkit_file_size/tmp_result/.directory
- SeqKit-supplementary-data2/benchmark/seqkit_file_size/tmp_result/run_benchmark_01_revcom.sh.round1.out
- SeqKit-supplementary-data2/benchmark/seqkit_file_size/tmp_result/run_benchmark_01_revcom.sh.round2.out
- SeqKit-supplementary-data2/benchmark/seqkit_file_size/tmp_result/run_benchmark_01_revcom.sh.round3.out
- SeqKit-supplementary-data2/benchmark/seqkit_file_size/tmp_result/run_benchmark_04_remove_duplicated_seqs_by_seq.sh.round1.out
- SeqKit-supplementary-data2/benchmark/seqkit_file_size/tmp_result/run_benchmark_04_remove_duplicated_seqs_by_seq.sh.round2.out
- SeqKit-supplementary-data2/benchmark/seqkit_file_size/tmp_result/run_benchmark_04_remove_duplicated_seqs_by_seq.sh.round3.out
- SeqKit-supplementary-data2/benchmark/seqkit_file_size/tmp_result/run_test_seqkit_01_shuffle.sh.round1.out
- SeqKit-supplementary-data2/benchmark/seqkit_file_size/tmp_result/run_test_seqkit_01_shuffle.sh.round2.out
- SeqKit-supplementary-data2/benchmark/seqkit_file_size/tmp_result/run_test_seqkit_01_shuffle.sh.round3.out
- SeqKit-supplementary-data2/benchmark/seqkit_file_size/tmp_result/run_test_seqkit_02_sort.sh.round1.out
- SeqKit-supplementary-data2/benchmark/seqkit_file_size/tmp_result/run_test_seqkit_02_sort.sh.round2.out
- SeqKit-supplementary-data2/benchmark/seqkit_file_size/tmp_result/run_test_seqkit_02_sort.sh.round3.out
- SeqKit-supplementary-data2/benchmark/seqkit_multi_threads/
- SeqKit-supplementary-data2/benchmark/seqkit_multi_threads/.Rhistory
- SeqKit-supplementary-data2/benchmark/seqkit_multi_threads/.directory
- SeqKit-supplementary-data2/benchmark/seqkit_multi_threads/benchmark.5tests.tsv
- SeqKit-supplementary-data2/benchmark/seqkit_multi_threads/benchmark.5tests.tsv.png
- SeqKit-supplementary-data2/benchmark/seqkit_multi_threads/plot.R
- SeqKit-supplementary-data2/benchmark/seqkit_multi_threads/plot.sh
- SeqKit-supplementary-data2/benchmark/seqkit_multi_threads/run.pl
- SeqKit-supplementary-data2/benchmark/seqkit_multi_threads/run_benchmark_01_revcom.sh
- SeqKit-supplementary-data2/benchmark/seqkit_multi_threads/run_benchmark_02_exctact_by_id_list.sh
- SeqKit-supplementary-data2/benchmark/seqkit_multi_threads/run_benchmark_03_sampling.sh
- SeqKit-supplementary-data2/benchmark/seqkit_multi_threads/run_benchmark_04_remove_duplicated_seqs_by_seq.sh
- SeqKit-supplementary-data2/benchmark/seqkit_multi_threads/run_benchmark_05_subseq_with_bed.sh
- SeqKit-supplementary-data2/benchmark/seqkit_multi_threads/run_test_seqkit_01_shuffle.sh
- SeqKit-supplementary-data2/benchmark/seqkit_multi_threads/run_test_seqkit_02_sort.sh
- SeqKit-supplementary-data2/benchmark/seqkit_multi_threads/tmp_result/
- SeqKit-supplementary-data2/benchmark/seqkit_multi_threads/tmp_result/.directory
- SeqKit-supplementary-data2/benchmark/seqkit_multi_threads/tmp_result/run_benchmark_01_revcom.sh.round1.out
- SeqKit-supplementary-data2/benchmark/seqkit_multi_threads/tmp_result/run_benchmark_01_revcom.sh.round2.out
- SeqKit-supplementary-data2/benchmark/seqkit_multi_threads/tmp_result/run_benchmark_01_revcom.sh.round3.out
- SeqKit-supplementary-data2/benchmark/seqkit_multi_threads/tmp_result/run_benchmark_02_exctact_by_id_list.sh.round1.out
- SeqKit-supplementary-data2/benchmark/seqkit_multi_threads/tmp_result/run_benchmark_02_exctact_by_id_list.sh.round2.out
- SeqKit-supplementary-data2/benchmark/seqkit_multi_threads/tmp_result/run_benchmark_02_exctact_by_id_list.sh.round3.out
- SeqKit-supplementary-data2/benchmark/seqkit_multi_threads/tmp_result/run_benchmark_03_sampling.sh.round1.out
- SeqKit-supplementary-data2/benchmark/seqkit_multi_threads/tmp_result/run_benchmark_03_sampling.sh.round2.out
- SeqKit-supplementary-data2/benchmark/seqkit_multi_threads/tmp_result/run_benchmark_03_sampling.sh.round3.out
- SeqKit-supplementary-data2/benchmark/seqkit_multi_threads/tmp_result/run_benchmark_04_remove_duplicated_seqs_by_seq.sh.round1.out
- SeqKit-supplementary-data2/benchmark/seqkit_multi_threads/tmp_result/run_benchmark_04_remove_duplicated_seqs_by_seq.sh.round2.out
- SeqKit-supplementary-data2/benchmark/seqkit_multi_threads/tmp_result/run_benchmark_04_remove_duplicated_seqs_by_seq.sh.round3.out
- SeqKit-supplementary-data2/benchmark/seqkit_multi_threads/tmp_result/run_benchmark_05_subseq_with_bed.sh.round1.out
- SeqKit-supplementary-data2/benchmark/seqkit_multi_threads/tmp_result/run_benchmark_05_subseq_with_bed.sh.round2.out
- SeqKit-supplementary-data2/benchmark/seqkit_multi_threads/tmp_result/run_benchmark_05_subseq_with_bed.sh.round3.out
- SeqKit-supplementary-data2/benchmark/tmp_result/
- SeqKit-supplementary-data2/benchmark/tmp_result/.directory
- SeqKit-supplementary-data2/benchmark/tmp_result/run_benchmark_01_revcom.sh.round1.out
- SeqKit-supplementary-data2/benchmark/tmp_result/run_benchmark_01_revcom.sh.round2.out
- SeqKit-supplementary-data2/benchmark/tmp_result/run_benchmark_01_revcom.sh.round3.out
- SeqKit-supplementary-data2/benchmark/tmp_result/run_benchmark_02_exctact_by_id_list.sh.round1.out
- SeqKit-supplementary-data2/benchmark/tmp_result/run_benchmark_02_exctact_by_id_list.sh.round2.out
- SeqKit-supplementary-data2/benchmark/tmp_result/run_benchmark_02_exctact_by_id_list.sh.round3.out
- SeqKit-supplementary-data2/benchmark/tmp_result/run_benchmark_03_sampling.sh.round1.out
- SeqKit-supplementary-data2/benchmark/tmp_result/run_benchmark_03_sampling.sh.round2.out
- SeqKit-supplementary-data2/benchmark/tmp_result/run_benchmark_03_sampling.sh.round3.out
- SeqKit-supplementary-data2/benchmark/tmp_result/run_benchmark_04_remove_duplicated_seqs_by_seq.sh.round1.out
- SeqKit-supplementary-data2/benchmark/tmp_result/run_benchmark_04_remove_duplicated_seqs_by_seq.sh.round2.out
- SeqKit-supplementary-data2/benchmark/tmp_result/run_benchmark_04_remove_duplicated_seqs_by_seq.sh.round3.out
- SeqKit-supplementary-data2/benchmark/tmp_result/run_benchmark_05_subseq_with_bed.sh.round1.out
- SeqKit-supplementary-data2/benchmark/tmp_result/run_benchmark_05_subseq_with_bed.sh.round2.out
- SeqKit-supplementary-data2/benchmark/tmp_result/run_benchmark_05_subseq_with_bed.sh.round3.out
- SeqKit-supplementary-data2/binaries/
- SeqKit-supplementary-data2/binaries/.directory
- SeqKit-supplementary-data2/binaries/seqkit_darwin_386.tar.gz
- SeqKit-supplementary-data2/binaries/seqkit_darwin_amd64.tar.gz
- SeqKit-supplementary-data2/binaries/seqkit_freebsd_386.tar.gz
- SeqKit-supplementary-data2/binaries/seqkit_freebsd_amd64.tar.gz
- SeqKit-supplementary-data2/binaries/seqkit_freebsd_arm.tar.gz
- SeqKit-supplementary-data2/binaries/seqkit_linux_386.tar.gz
- SeqKit-supplementary-data2/binaries/seqkit_linux_amd64.tar.gz
- SeqKit-supplementary-data2/binaries/seqkit_linux_arm.tar.gz
- SeqKit-supplementary-data2/binaries/seqkit_openbsd_386.tar.gz
- SeqKit-supplementary-data2/binaries/seqkit_openbsd_amd64.tar.gz
- SeqKit-supplementary-data2/binaries/seqkit_windows_386.exe.tar.gz
- SeqKit-supplementary-data2/binaries/seqkit_windows_amd64.exe.tar.gz
- SeqKit-supplementary-data2/checkLetter/
- SeqKit-supplementary-data2/checkLetter/.directory
- SeqKit-supplementary-data2/checkLetter/checkLetter.test
- SeqKit-supplementary-data2/checkLetter/checkLetter_test.go
- SeqKit-supplementary-data2/checkLetter/pprof.out
- SeqKit-supplementary-data2/checkLetter/pprof.png
- SeqKit-supplementary-data2/doc/
- SeqKit-supplementary-data2/doc/.directory
- SeqKit-supplementary-data2/doc/docs/
- SeqKit-supplementary-data2/doc/docs/.directory
- SeqKit-supplementary-data2/doc/docs/benchmark/
- SeqKit-supplementary-data2/doc/docs/benchmark.md
- SeqKit-supplementary-data2/doc/docs/benchmark/.directory
- SeqKit-supplementary-data2/doc/docs/benchmark/benchmark.5tests.tsv.C.png
- SeqKit-supplementary-data2/doc/docs/benchmark/benchmark.5tests.tsv.png
- SeqKit-supplementary-data2/doc/docs/benchmark/seqkit_file_size/
- SeqKit-supplementary-data2/doc/docs/benchmark/seqkit_file_size/.directory
- SeqKit-supplementary-data2/doc/docs/benchmark/seqkit_file_size/benchmark.seqkit.files_size.tsv.png
- SeqKit-supplementary-data2/doc/docs/benchmark/seqkit_multi_threads/
- SeqKit-supplementary-data2/doc/docs/benchmark/seqkit_multi_threads/.directory
- SeqKit-supplementary-data2/doc/docs/benchmark/seqkit_multi_threads/benchmark.5tests.tsv.png
- SeqKit-supplementary-data2/doc/docs/bioinf.md
- SeqKit-supplementary-data2/doc/docs/download.md
- SeqKit-supplementary-data2/doc/docs/features_overview.tsv
- SeqKit-supplementary-data2/doc/docs/files/
- SeqKit-supplementary-data2/doc/docs/files/.directory
- SeqKit-supplementary-data2/doc/docs/files/PAO1/
- SeqKit-supplementary-data2/doc/docs/files/PAO1/.Rhistory
- SeqKit-supplementary-data2/doc/docs/files/PAO1/.directory
- SeqKit-supplementary-data2/doc/docs/files/PAO1/PAO1.fasta
- SeqKit-supplementary-data2/doc/docs/files/PAO1/PAO1.gb
- SeqKit-supplementary-data2/doc/docs/files/PAO1/PAO1.gtf
- SeqKit-supplementary-data2/doc/docs/files/PAO1/motif_distribution.png
- SeqKit-supplementary-data2/doc/docs/files/PAO1/motifs.fa
- SeqKit-supplementary-data2/doc/docs/files/PAO1/plot_motif_distribution.R
- SeqKit-supplementary-data2/doc/docs/files/hairpin/
- SeqKit-supplementary-data2/doc/docs/files/hairpin/.directory
- SeqKit-supplementary-data2/doc/docs/files/hairpin/hairpin.fa.gz
- SeqKit-supplementary-data2/doc/docs/files/hairpin/hairpin.id_hsa.fa.gz.lendist.png
- SeqKit-supplementary-data2/doc/docs/index.md
- SeqKit-supplementary-data2/doc/docs/tutorial.md
- SeqKit-supplementary-data2/doc/docs/usage.md
- SeqKit-supplementary-data2/doc/docs/yanlilab.md
- SeqKit-supplementary-data2/doc/mkdocs.yml
- SeqKit-supplementary-data2/doc/site/
- SeqKit-supplementary-data2/doc/site/.directory
- SeqKit-supplementary-data2/doc/site/404.html
- SeqKit-supplementary-data2/doc/site/__init__.py
- SeqKit-supplementary-data2/doc/site/__init__.pyc
- SeqKit-supplementary-data2/doc/site/about/
- SeqKit-supplementary-data2/doc/site/about/index.html
- SeqKit-supplementary-data2/doc/site/base.html
- SeqKit-supplementary-data2/doc/site/benchmark/
- SeqKit-supplementary-data2/doc/site/benchmark/.directory
- SeqKit-supplementary-data2/doc/site/benchmark/benchmark.5tests.csv.png
- SeqKit-supplementary-data2/doc/site/benchmark/benchmark.5tests.tsv.C.png
- SeqKit-supplementary-data2/doc/site/benchmark/benchmark.5tests.tsv.png
- SeqKit-supplementary-data2/doc/site/benchmark/benchmark.seqkit.csv.png
- SeqKit-supplementary-data2/doc/site/benchmark/index.html
- SeqKit-supplementary-data2/doc/site/benchmark/seqkit_file_size/
- SeqKit-supplementary-data2/doc/site/benchmark/seqkit_file_size/benchmark.seqkit.files_size.csv.png
- SeqKit-supplementary-data2/doc/site/benchmark/seqkit_file_size/benchmark.seqkit.files_size.tsv.png
- SeqKit-supplementary-data2/doc/site/benchmark/seqkit_multi_threads/
- SeqKit-supplementary-data2/doc/site/benchmark/seqkit_multi_threads/benchmark.5tests.csv.png
- SeqKit-supplementary-data2/doc/site/benchmark/seqkit_multi_threads/benchmark.5tests.tsv.png
- SeqKit-supplementary-data2/doc/site/benchmark/seqkit_multi_threads/benchmark.seqkit.csv.png
- SeqKit-supplementary-data2/doc/site/benchmark/seqkit_multi_threads/benchmark_colorful.png
- SeqKit-supplementary-data2/doc/site/content.html
- SeqKit-supplementary-data2/doc/site/css/
- SeqKit-supplementary-data2/doc/site/css/base.css
- SeqKit-supplementary-data2/doc/site/css/bootstrap-custom.min.css
- SeqKit-supplementary-data2/doc/site/css/font-awesome-4.5.0.css
- SeqKit-supplementary-data2/doc/site/css/highlight.css
- SeqKit-supplementary-data2/doc/site/download/
- SeqKit-supplementary-data2/doc/site/download/index.html
- SeqKit-supplementary-data2/doc/site/example/
- SeqKit-supplementary-data2/doc/site/example/index.html
- SeqKit-supplementary-data2/doc/site/features_overview.tsv
- SeqKit-supplementary-data2/doc/site/files/
- SeqKit-supplementary-data2/doc/site/files/PAO1/
- SeqKit-supplementary-data2/doc/site/files/PAO1/PAO1.fasta
- SeqKit-supplementary-data2/doc/site/files/PAO1/PAO1.gb
- SeqKit-supplementary-data2/doc/site/files/PAO1/PAO1.gtf
- SeqKit-supplementary-data2/doc/site/files/PAO1/motif_distribution.png
- SeqKit-supplementary-data2/doc/site/files/PAO1/motifs.fa
- SeqKit-supplementary-data2/doc/site/files/PAO1/plot_motif_distribution.R
- SeqKit-supplementary-data2/doc/site/files/hairpin/
- SeqKit-supplementary-data2/doc/site/files/hairpin/hairpin.fa.gz
- SeqKit-supplementary-data2/doc/site/files/hairpin/hairpin.id_hsa.fa.gz.lendist.png
- SeqKit-supplementary-data2/doc/site/fonts/
- SeqKit-supplementary-data2/doc/site/fonts/fontawesome-webfont.eot
- SeqKit-supplementary-data2/doc/site/fonts/fontawesome-webfont.svg
- SeqKit-supplementary-data2/doc/site/fonts/fontawesome-webfont.ttf
- SeqKit-supplementary-data2/doc/site/fonts/fontawesome-webfont.woff
- SeqKit-supplementary-data2/doc/site/img/
- SeqKit-supplementary-data2/doc/site/img/favicon.ico
- SeqKit-supplementary-data2/doc/site/img/grid.png
- SeqKit-supplementary-data2/doc/site/index.html
- SeqKit-supplementary-data2/doc/site/js/
- SeqKit-supplementary-data2/doc/site/js/base.js
- SeqKit-supplementary-data2/doc/site/js/bootstrap-3.0.3.min.js
- SeqKit-supplementary-data2/doc/site/js/highlight.pack.js
- SeqKit-supplementary-data2/doc/site/js/jquery-1.10.2.min.js
- SeqKit-supplementary-data2/doc/site/manual/
- SeqKit-supplementary-data2/doc/site/manual/index.html
- SeqKit-supplementary-data2/doc/site/mkdocs/
- SeqKit-supplementary-data2/doc/site/mkdocs/js/
- SeqKit-supplementary-data2/doc/site/mkdocs/js/lunr-0.5.7.min.js
- SeqKit-supplementary-data2/doc/site/mkdocs/js/mustache.min.js
- SeqKit-supplementary-data2/doc/site/mkdocs/js/require.js
- SeqKit-supplementary-data2/doc/site/mkdocs/js/search-results-template.mustache
- SeqKit-supplementary-data2/doc/site/mkdocs/js/search.js
- SeqKit-supplementary-data2/doc/site/mkdocs/js/text.js
- SeqKit-supplementary-data2/doc/site/mkdocs/search_index.json
- SeqKit-supplementary-data2/doc/site/nav-sub.html
- SeqKit-supplementary-data2/doc/site/nav.html
- SeqKit-supplementary-data2/doc/site/sitemap.xml
- SeqKit-supplementary-data2/doc/site/toc.html
- SeqKit-supplementary-data2/doc/site/tutorial/
- SeqKit-supplementary-data2/doc/site/tutorial/index.html
- SeqKit-supplementary-data2/doc/site/usage/
- SeqKit-supplementary-data2/doc/site/usage/index.html
- SeqKit-supplementary-data2/doc/site/yanlilab/
- SeqKit-supplementary-data2/doc/site/yanlilab/index.html
- SeqKit-supplementary-data2/seqkit/
- SeqKit-supplementary-data2/seqkit/.directory
- SeqKit-supplementary-data2/seqkit/cmd/
- SeqKit-supplementary-data2/seqkit/cmd/.directory
- SeqKit-supplementary-data2/seqkit/cmd/bed.go
- SeqKit-supplementary-data2/seqkit/cmd/common.go
- SeqKit-supplementary-data2/seqkit/cmd/faidx.go
- SeqKit-supplementary-data2/seqkit/cmd/fq2fa.go
- SeqKit-supplementary-data2/seqkit/cmd/fx2tab.go
- SeqKit-supplementary-data2/seqkit/cmd/grep.go
- SeqKit-supplementary-data2/seqkit/cmd/head.go
- SeqKit-supplementary-data2/seqkit/cmd/helper.go
- SeqKit-supplementary-data2/seqkit/cmd/locate.go
- SeqKit-supplementary-data2/seqkit/cmd/logging.go
- SeqKit-supplementary-data2/seqkit/cmd/rename.go
- SeqKit-supplementary-data2/seqkit/cmd/replace.go
- SeqKit-supplementary-data2/seqkit/cmd/rmdup.go
- SeqKit-supplementary-data2/seqkit/cmd/root.go
- SeqKit-supplementary-data2/seqkit/cmd/sample.go
- SeqKit-supplementary-data2/seqkit/cmd/seq.go
- SeqKit-supplementary-data2/seqkit/cmd/shuffle.go
- SeqKit-supplementary-data2/seqkit/cmd/sliding.go
- SeqKit-supplementary-data2/seqkit/cmd/sort.go
- SeqKit-supplementary-data2/seqkit/cmd/split.go
- SeqKit-supplementary-data2/seqkit/cmd/stat.go
- SeqKit-supplementary-data2/seqkit/cmd/subseq.go
- SeqKit-supplementary-data2/seqkit/cmd/tab2fx.go
- SeqKit-supplementary-data2/seqkit/cmd/version.go
- SeqKit-supplementary-data2/seqkit/download_all_binaries.sh
- SeqKit-supplementary-data2/seqkit/main.go
- SeqKit-supplementary-data2/seqkit/packaging.sh
- SeqKit-supplementary-data2/tests/
- SeqKit-supplementary-data2/tests/.directory
- SeqKit-supplementary-data2/tests/hairpin.fa
- SeqKit-supplementary-data2/tests/hairpin.fa.fai
- SeqKit-supplementary-data2/tests/hairpin.fa.gz
- SeqKit-supplementary-data2/tests/hairpin.fa.seqkit.fai
- SeqKit-supplementary-data2/tests/mature.fa.gz
- SeqKit-supplementary-data2/tests/miRNA.diff.gz
- SeqKit-supplementary-data2/tests/reads_1.fq.gz
- SeqKit-supplementary-data2/tests/reads_2.fq.gz
- SeqKit-supplementary-data2/tests/ssshtest
- SeqKit-supplementary-data2/tests/test.sh
