# Supplementary material for: SeqKit: A Cross-Platform and Ultrafast Toolkit for FASTA/Q File Manipulation
Source: PLoS One. 2016 Oct 5;11(10):e0163962. doi: 10.1371/journal.pone.0163962 (PMC5051824; doi:10.1371/journal.pone.0163962)
Supplement: S2 File — All data supporting this article including source code, documents, executable binary files, benchmark scripts and plotting scripts. (ZIP) [file pone.0163962.s002.zip › SeqKit-supplementary-data2/README.txt]

Introduction

    SeqKit is a cross-platform, ultrafast and practical command-line toolkit 
    that is usable for researchers to complete wide ranges of FASTA/Q file processings. 
    
    seqkit is open source and available on Github at https://github.com/shenwei356/seqkit, 
    with detailed usage, examples and tutorials at http://shenwei356.github.io/seqkit/

Source code

    https://github.com/shenwei356/seqkit
    
Online documents

    http://shenwei356.github.io/seqkit/
    
Directories

    benchmark     scripts, documents, and results of benchmark
    binaries      executable binary files for different operating systems
    checkLetter   Benchmark of computing complement base
    doc           source code of online documents
    seqkit        source code of seqkit
    tests         test data
    
