# Supplementary material for: SeqKit: A Cross-Platform and Ultrafast Toolkit for FASTA/Q File Manipulation
Source: PLoS One. 2016 Oct 5;11(10):e0163962. doi: 10.1371/journal.pone.0163962 (PMC5051824; doi:10.1371/journal.pone.0163962)
Supplement: S2 File — All data supporting this article including source code, documents, executable binary files, benchmark scripts and plotting scripts. (ZIP) [file pone.0163962.s002.zip › SeqKit-supplementary-data2/benchmark/run_benchmark_02_exctact_by_id_list.sh]

#!/bin/sh

echo Test: B\) Searching by ID list
echo Output sequences of all apps are not wrapped to fixed length.

function check() {
    seqkit stat $1
    md5sum $1
    /bin/rm $1
}


for g in A B C; do
    echo read file once with cat
    if [ $g == "C" ]; then
        f=dataset_C.fq
    else
        f=dataset_$g.fa
    fi
    
    cat $f ids_$g.txt > /dev/null
    
    
    echo == seqkit
    echo data: $f
    out=ids_$g.txt.seqkit.fa
    memusg -t -H seqkit grep -f ids_$g.txt $f -w 0 > $out
    check $out
    
    
    echo == fasta_utilities
    echo data: $f
    out=ids_$g.txt.fautil.fa
    memusg -t -H in_list.pl -files ids_$g.txt $f > $out
    check $out
    
    
    echo == seqmagick
    echo data: $f
    out=ids_$g.txt.seqmagic.fa
    memusg -t -H seqmagick convert --line-wrap 0 --include-from-file ids_$g.txt $f - > $out
    check $out

    
    echo == seqtk
    echo data: $f
    out=ids_$g.txt.seqtk.fa
    memusg -t -H seqtk subseq $f ids_$g.txt > $out
    check $out

done
