# Supplementary material for: SeqKit: A Cross-Platform and Ultrafast Toolkit for FASTA/Q File Manipulation
Source: PLoS One. 2016 Oct 5;11(10):e0163962. doi: 10.1371/journal.pone.0163962 (PMC5051824; doi:10.1371/journal.pone.0163962)
Supplement: S2 File — All data supporting this article including source code, documents, executable binary files, benchmark scripts and plotting scripts. (ZIP) [file pone.0163962.s002.zip › SeqKit-supplementary-data2/benchmark/run_benchmark_04_remove_duplicated_seqs_by_seq.sh]

#!/bin/sh

echo Test: D\) Removing duplicates by seq
echo Output sequences of all apps are not wrapped to fixed length.


function check() {
    seqkit stat $1
    md5sum $1
    /bin/rm $1
}


for f in dataset_{A,B}.fa dataset_C.fq; do
    echo read file once with cat
    cat $f > /dev/null
    
    
    echo == seqkit
    echo data: $f
    out=$f.rmdup.seqkit.fa
    memusg -t -H seqkit rmdup -s -m $f -w 0 > $out
    check $out
    
    
    echo == seqmagick
    echo data: $f
    out=$f.rmdup.seqmagick.fa
    memusg -t -H seqmagick convert --line-wrap 0 --deduplicate-sequences $f - > $out 
    check $out
done
