# Supplementary material for: SeqKit: A Cross-Platform and Ultrafast Toolkit for FASTA/Q File Manipulation
Source: PLoS One. 2016 Oct 5;11(10):e0163962. doi: 10.1371/journal.pone.0163962 (PMC5051824; doi:10.1371/journal.pone.0163962)
Supplement: S2 File — All data supporting this article including source code, documents, executable binary files, benchmark scripts and plotting scripts. (ZIP) [file pone.0163962.s002.zip › SeqKit-supplementary-data2/benchmark/seqkit_file_size/benchmark.seqkit.files_size.tsv]

test	dataset	app	time_mean	time_stdev	mem_mean	mem_stdev
A) Reverse complement	16X.fa	16X	25.09	1.54	785417	146
A) Reverse complement	1X.fa	1X	1.08	0.05	785292	238
A) Reverse complement	2X.fa	2X	1.86	0.10	785436	101
A) Reverse complement	32X.fa	32X	55.81	1.42	785401	146
A) Reverse complement	4X.fa	4X	3.69	0.25	785320	115
A) Reverse complement	8X.fa	8X	13.59	0.80	785360	142
B) Removing duplicates by seq	16X.fa	16X	17.26	0.31	785345	86
B) Removing duplicates by seq	1X.fa	1X	1.23	0.00	785424	171
B) Removing duplicates by seq	2X.fa	2X	1.78	0.00	785485	83
B) Removing duplicates by seq	32X.fa	32X	34.04	0.57	785242	84
B) Removing duplicates by seq	4X.fa	4X	3.63	0.06	785360	147
B) Removing duplicates by seq	8X.fa	8X	8.79	0.02	785274	131
C) Shuffling	16X.fa	16X	25.71	2.14	723289	6269
C) Shuffling	1X.fa	1X	1.06	0.11	436444	14250
C) Shuffling	2X.fa	2X	1.95	0.27	682045	8518
C) Shuffling	32X.fa	32X	66.66	1.17	744024	6939
C) Shuffling	4X.fa	4X	4.07	0.15	718592	31489
C) Shuffling	8X.fa	8X	10.74	1.38	703026	27905
D) Sorting by length	16X.fa	16X	27.11	1.67	716845	23004
D) Sorting by length	1X.fa	1X	1.13	0.00	433105	19908
D) Sorting by length	2X.fa	2X	2.18	0.05	669564	7416
D) Sorting by length	32X.fa	32X	64.20	0.68	746410	27767
D) Sorting by length	4X.fa	4X	4.08	0.06	674692	7332
D) Sorting by length	8X.fa	8X	12.03	1.73	673574	53824
