# Supplementary material for: SeqKit: A Cross-Platform and Ultrafast Toolkit for FASTA/Q File Manipulation
Source: PLoS One. 2016 Oct 5;11(10):e0163962. doi: 10.1371/journal.pone.0163962 (PMC5051824; doi:10.1371/journal.pone.0163962)
Supplement: S2 File — All data supporting this article including source code, documents, executable binary files, benchmark scripts and plotting scripts. (ZIP) [file pone.0163962.s002.zip › SeqKit-supplementary-data2/benchmark/seqkit_file_size/prepare.sh]

#!/bin/sh

cat 1X.fa 1X.fa > 2X.fa
cat 2X.fa 2X.fa > 4X.fa
cat 4X.fa 4X.fa > 8X.fa
cat 8X.fa 8X.fa > 16X.fa
cat 16X.fa 16X.fa > 32X.fa

for f in *X.fa; do seqkit rename $f > $f.re; mv $f.re $f; done
