# Supplementary material for: SeqKit: A Cross-Platform and Ultrafast Toolkit for FASTA/Q File Manipulation
Source: PLoS One. 2016 Oct 5;11(10):e0163962. doi: 10.1371/journal.pone.0163962 (PMC5051824; doi:10.1371/journal.pone.0163962)
Supplement: S2 File — All data supporting this article including source code, documents, executable binary files, benchmark scripts and plotting scripts. (ZIP) [file pone.0163962.s002.zip › SeqKit-supplementary-data2/benchmark/seqkit_file_size/run_test_seqkit_01_shuffle.sh]

#!/bin/sh

echo Test: C\) Shuffling 

for i in 1 2 4 8 16 32; do 
    echo == ${i}X
    f=${i}X.fa
    echo recreate FASTA index file
    if [[ -f $f.seqkit.fai ]]; then
        /bin/rm $f.seqkit.fai
        # seqkit faidx $f --id-regexp "^(.+)$" -o $f.seqkit.fai;
    fi;
    
    echo data: $f;
    memusg -t -H seqkit shuffle -2 $f -w 0 > $f.seqkit.shuffle;
    # seqkit stat $f.seqkit.rc;
    /bin/rm $f.seqkit.shuffle;

done
