# Supplementary material for: SeqKit: A Cross-Platform and Ultrafast Toolkit for FASTA/Q File Manipulation
Source: PLoS One. 2016 Oct 5;11(10):e0163962. doi: 10.1371/journal.pone.0163962 (PMC5051824; doi:10.1371/journal.pone.0163962)
Supplement: S2 File — All data supporting this article including source code, documents, executable binary files, benchmark scripts and plotting scripts. (ZIP) [file pone.0163962.s002.zip › SeqKit-supplementary-data2/benchmark/seqkit_file_size/tmp_result/run_benchmark_01_revcom.sh.round1.out]

Test: A) Reverse complement
== 1X
data: 1X.fa

elapsed time: 1.014
peak rss: 785480

== 2X
data: 2X.fa

elapsed time: 1.996
peak rss: 785296

== 4X
data: 4X.fa

elapsed time: 3.567
peak rss: 785316

== 8X
data: 8X.fa

elapsed time: 12.480
peak rss: 785372

== 16X
data: 16X.fa

elapsed time: 27.023
peak rss: 785440

== 32X
data: 32X.fa

elapsed time: 57.492
peak rss: 785424
