# Supplementary material for: SeqKit: A Cross-Platform and Ultrafast Toolkit for FASTA/Q File Manipulation
Source: PLoS One. 2016 Oct 5;11(10):e0163962. doi: 10.1371/journal.pone.0163962 (PMC5051824; doi:10.1371/journal.pone.0163962)
Supplement: S2 File — All data supporting this article including source code, documents, executable binary files, benchmark scripts and plotting scripts. (ZIP) [file pone.0163962.s002.zip › SeqKit-supplementary-data2/benchmark/seqkit_file_size/tmp_result/run_benchmark_01_revcom.sh.round2.out]

Test: A) Reverse complement
== 1X
data: 1X.fa

elapsed time: 1.121
peak rss: 785440

== 2X
data: 2X.fa

elapsed time: 1.787
peak rss: 785476

== 4X
data: 4X.fa

elapsed time: 4.043
peak rss: 785464

== 8X
data: 8X.fa

elapsed time: 14.328
peak rss: 785528

== 16X
data: 16X.fa

elapsed time: 23.261
peak rss: 785228

== 32X
data: 32X.fa

elapsed time: 54.009
peak rss: 785212
