# Supplementary material for: SeqKit: A Cross-Platform and Ultrafast Toolkit for FASTA/Q File Manipulation
Source: PLoS One. 2016 Oct 5;11(10):e0163962. doi: 10.1371/journal.pone.0163962 (PMC5051824; doi:10.1371/journal.pone.0163962)
Supplement: S2 File — All data supporting this article including source code, documents, executable binary files, benchmark scripts and plotting scripts. (ZIP) [file pone.0163962.s002.zip › SeqKit-supplementary-data2/benchmark/seqkit_file_size/tmp_result/run_benchmark_04_remove_duplicated_seqs_by_seq.sh.round2.out]

Test: B) Removing duplicates by seq
== 1X
data: 1X.fa
[INFO][0m 0 duplicated records removed

elapsed time: 1.232
peak rss: 785184

== 2X
data: 2X.fa
[INFO][0m 1 duplicated records removed

elapsed time: 1.783
peak rss: 785368

== 4X
data: 4X.fa
[INFO][0m 3 duplicated records removed

elapsed time: 3.548
peak rss: 785564

== 8X
data: 8X.fa
[INFO][0m 7 duplicated records removed

elapsed time: 8.804
peak rss: 785184

== 16X
data: 16X.fa
[INFO][0m 15 duplicated records removed

elapsed time: 17.704
peak rss: 785436

== 32X
data: 32X.fa
[INFO][0m 31 duplicated records removed

elapsed time: 33.660
peak rss: 785152
