# Supplementary material for: SeqKit: A Cross-Platform and Ultrafast Toolkit for FASTA/Q File Manipulation
Source: PLoS One. 2016 Oct 5;11(10):e0163962. doi: 10.1371/journal.pone.0163962 (PMC5051824; doi:10.1371/journal.pone.0163962)
Supplement: S2 File — All data supporting this article including source code, documents, executable binary files, benchmark scripts and plotting scripts. (ZIP) [file pone.0163962.s002.zip › SeqKit-supplementary-data2/benchmark/seqkit_file_size/tmp_result/run_test_seqkit_01_shuffle.sh.round1.out]

Test: C) Shuffling
== 1X
recreate FASTA index file
data: 1X.fa
[INFO][0m create and read FASTA index ...
[INFO][0m create FASTA index for 1X.fa
[INFO][0m read sequence IDs from FASTA index ...
[INFO][0m 1 sequences loaded
[INFO][0m shuffle ...
[INFO][0m output ...

elapsed time: 0.906
peak rss: 456424

== 2X
recreate FASTA index file
data: 2X.fa
[INFO][0m create and read FASTA index ...
[INFO][0m create FASTA index for 2X.fa
[INFO][0m read sequence IDs from FASTA index ...
[INFO][0m 2 sequences loaded
[INFO][0m shuffle ...
[INFO][0m output ...

elapsed time: 1.569
peak rss: 678688

== 4X
recreate FASTA index file
data: 4X.fa
[INFO][0m create and read FASTA index ...
[INFO][0m create FASTA index for 4X.fa
[INFO][0m read sequence IDs from FASTA index ...
[INFO][0m 4 sequences loaded
[INFO][0m shuffle ...
[INFO][0m output ...

elapsed time: 3.850
peak rss: 693124

== 8X
recreate FASTA index file
data: 8X.fa
[INFO][0m create and read FASTA index ...
[INFO][0m create FASTA index for 8X.fa
[INFO][0m read sequence IDs from FASTA index ...
[INFO][0m 8 sequences loaded
[INFO][0m shuffle ...
[INFO][0m output ...

elapsed time: 8.786
peak rss: 664268

== 16X
recreate FASTA index file
data: 16X.fa
[INFO][0m create and read FASTA index ...
[INFO][0m create FASTA index for 16X.fa
[INFO][0m read sequence IDs from FASTA index ...
[INFO][0m 16 sequences loaded
[INFO][0m shuffle ...
[INFO][0m output ...

elapsed time: 28.597
peak rss: 729084

== 32X
recreate FASTA index file
data: 32X.fa
[INFO][0m create and read FASTA index ...
[INFO][0m create FASTA index for 32X.fa
[INFO][0m read sequence IDs from FASTA index ...
[INFO][0m 32 sequences loaded
[INFO][0m shuffle ...
[INFO][0m output ...

elapsed time: 67.911
peak rss: 734720
