# Supplementary material for: SeqKit: A Cross-Platform and Ultrafast Toolkit for FASTA/Q File Manipulation
Source: PLoS One. 2016 Oct 5;11(10):e0163962. doi: 10.1371/journal.pone.0163962 (PMC5051824; doi:10.1371/journal.pone.0163962)
Supplement: S2 File — All data supporting this article including source code, documents, executable binary files, benchmark scripts and plotting scripts. (ZIP) [file pone.0163962.s002.zip › SeqKit-supplementary-data2/benchmark/seqkit_file_size/tmp_result/run_test_seqkit_02_sort.sh.round3.out]

Test: D) Sorting by length
== 1X
delete old FASTA index file
data: 1X.fa
[INFO][0m create and read FASTA index ...
[INFO][0m create FASTA index for 1X.fa
[INFO][0m read sequence IDs and lengths from FASTA index ...
[INFO][0m 1 sequences loaded
[INFO][0m sorting ...
[INFO][0m output ...

elapsed time: 1.121
peak rss: 417880

== 2X
delete old FASTA index file
data: 2X.fa
[INFO][0m create and read FASTA index ...
[INFO][0m create FASTA index for 2X.fa
[INFO][0m read sequence IDs and lengths from FASTA index ...
[INFO][0m 2 sequences loaded
[INFO][0m sorting ...
[INFO][0m output ...

elapsed time: 2.253
peak rss: 674184

== 4X
delete old FASTA index file
data: 4X.fa
[INFO][0m create and read FASTA index ...
[INFO][0m create FASTA index for 4X.fa
[INFO][0m read sequence IDs and lengths from FASTA index ...
[INFO][0m 4 sequences loaded
[INFO][0m sorting ...
[INFO][0m output ...

elapsed time: 4.160
peak rss: 664432

== 8X
delete old FASTA index file
data: 8X.fa
[INFO][0m create and read FASTA index ...
[INFO][0m create FASTA index for 8X.fa
[INFO][0m read sequence IDs and lengths from FASTA index ...
[INFO][0m 8 sequences loaded
[INFO][0m sorting ...
[INFO][0m output ...

elapsed time: 10.952
peak rss: 656144

== 16X
delete old FASTA index file
data: 16X.fa
[INFO][0m create and read FASTA index ...
[INFO][0m create FASTA index for 16X.fa
[INFO][0m read sequence IDs and lengths from FASTA index ...
[INFO][0m 16 sequences loaded
[INFO][0m sorting ...
[INFO][0m output ...

elapsed time: 29.317
peak rss: 713172

== 32X
delete old FASTA index file
data: 32X.fa
[INFO][0m create and read FASTA index ...
[INFO][0m create FASTA index for 32X.fa
[INFO][0m read sequence IDs and lengths from FASTA index ...
[INFO][0m 32 sequences loaded
[INFO][0m sorting ...
[INFO][0m output ...

elapsed time: 64.039
peak rss: 781112
