# Supplementary material for: SeqKit: A Cross-Platform and Ultrafast Toolkit for FASTA/Q File Manipulation
Source: PLoS One. 2016 Oct 5;11(10):e0163962. doi: 10.1371/journal.pone.0163962 (PMC5051824; doi:10.1371/journal.pone.0163962)
Supplement: S2 File — All data supporting this article including source code, documents, executable binary files, benchmark scripts and plotting scripts. (ZIP) [file pone.0163962.s002.zip › SeqKit-supplementary-data2/benchmark/seqkit_multi_threads/benchmark.5tests.tsv]

test	dataset	app	time_mean	time_stdev	mem_mean	mem_stdev
A) Reverse complement	dataset_A.fa	1	10.44	0.14	35154	161
A) Reverse complement	dataset_A.fa	2	10.67	0.09	44081	82
A) Reverse complement	dataset_A.fa	3	10.27	0.37	41728	4832
A) Reverse complement	dataset_A.fa	4	10.15	0.22	45444	3
A) Reverse complement	dataset_B.fa	1	11.40	0.38	785496	31
A) Reverse complement	dataset_B.fa	2	10.15	0.25	785390	66
A) Reverse complement	dataset_B.fa	3	10.26	0.33	785344	120
A) Reverse complement	dataset_B.fa	4	9.88	0.35	785181	185
B) Searching by ID list	dataset_A.fa	1	2.89	0.00	39384	73
B) Searching by ID list	dataset_A.fa	2	2.93	0.05	39529	155
B) Searching by ID list	dataset_A.fa	3	2.91	0.02	39432	202
B) Searching by ID list	dataset_A.fa	4	2.89	0.00	39097	563
B) Searching by ID list	dataset_B.fa	1	3.59	0.01	785525	50
B) Searching by ID list	dataset_B.fa	2	3.56	0.02	785432	102
B) Searching by ID list	dataset_B.fa	3	3.63	0.06	785248	17
B) Searching by ID list	dataset_B.fa	4	3.54	0.06	785384	94
B) Searching by ID list	dataset_C.fq	1	7.89	0.05	73933	2005
B) Searching by ID list	dataset_C.fq	2	8.21	0.10	70432	3374
B) Searching by ID list	dataset_C.fq	3	8.12	0.12	76954	736
B) Searching by ID list	dataset_C.fq	4	7.99	0.11	69908	1816
C) Sampling by number	dataset_A.fa	1	4.56	0.00	41092	34
C) Sampling by number	dataset_A.fa	2	4.55	0.01	48736	16
C) Sampling by number	dataset_A.fa	3	4.61	0.05	48040	683
C) Sampling by number	dataset_A.fa	4	4.59	0.05	48589	126
C) Sampling by number	dataset_B.fa	1	5.81	0.01	1052790	1857
C) Sampling by number	dataset_B.fa	2	5.85	0.10	1056133	158
C) Sampling by number	dataset_B.fa	3	5.91	0.09	1056478	365
C) Sampling by number	dataset_B.fa	4	6.04	0.12	1056957	220
C) Sampling by number	dataset_C.fq	1	9.23	0.01	10988	1258
C) Sampling by number	dataset_C.fq	2	9.95	0.10	13846	167
C) Sampling by number	dataset_C.fq	3	10.17	0.12	14128	313
C) Sampling by number	dataset_C.fq	4	10.45	0.11	13076	487
D) Removing duplicates by seq	dataset_A.fa	1	10.51	0.38	42517	102
D) Removing duplicates by seq	dataset_A.fa	2	10.09	0.17	45496	473
D) Removing duplicates by seq	dataset_A.fa	3	10.14	0.22	45338	593
D) Removing duplicates by seq	dataset_A.fa	4	10.54	0.46	45761	217
D) Removing duplicates by seq	dataset_B.fa	1	11.25	0.15	785509	29
D) Removing duplicates by seq	dataset_B.fa	2	11.64	0.59	785438	35
D) Removing duplicates by seq	dataset_B.fa	3	12.25	1.11	785213	196
D) Removing duplicates by seq	dataset_B.fa	4	11.88	0.44	785173	47
D) Removing duplicates by seq	dataset_C.fq	1	46.30	1.05	1937677	48748
D) Removing duplicates by seq	dataset_C.fq	2	40.35	0.76	1714673	80546
D) Removing duplicates by seq	dataset_C.fq	3	40.00	0.27	1712305	15190
D) Removing duplicates by seq	dataset_C.fq	4	40.34	0.65	1752134	44106
E) Subsequence with BED file	dataset_B.fa	1	10.58	0.13	2615220	8950
E) Subsequence with BED file	dataset_B.fa	2	7.59	0.26	2195670	93270
E) Subsequence with BED file	dataset_B.fa	3	6.61	0.22	1963181	78074
E) Subsequence with BED file	dataset_B.fa	4	6.39	0.19	2194066	91879
