# Supplementary material for: SeqKit: A Cross-Platform and Ultrafast Toolkit for FASTA/Q File Manipulation
Source: PLoS One. 2016 Oct 5;11(10):e0163962. doi: 10.1371/journal.pone.0163962 (PMC5051824; doi:10.1371/journal.pone.0163962)
Supplement: S2 File — All data supporting this article including source code, documents, executable binary files, benchmark scripts and plotting scripts. (ZIP) [file pone.0163962.s002.zip › SeqKit-supplementary-data2/benchmark/seqkit_multi_threads/plot.sh]

#!/bin/sh

./plot.R -i benchmark.5tests.tsv --labcolor Threads

# ./plot.R -i benchmark.seqkit.tsv --labcolor Threads --width 5 --height 4 --lx 0.75 --ly 0.35
