# Supplementary material for: SeqKit: A Cross-Platform and Ultrafast Toolkit for FASTA/Q File Manipulation
Source: PLoS One. 2016 Oct 5;11(10):e0163962. doi: 10.1371/journal.pone.0163962 (PMC5051824; doi:10.1371/journal.pone.0163962)
Supplement: S2 File — All data supporting this article including source code, documents, executable binary files, benchmark scripts and plotting scripts. (ZIP) [file pone.0163962.s002.zip › SeqKit-supplementary-data2/benchmark/seqkit_multi_threads/run_benchmark_01_revcom.sh]

#!/bin/sh


echo Test: A\) Reverse complement
echo Output sequences of all apps are not wrapped to fixed length.


NCPUs=$(grep -c processor /proc/cpuinfo)
for i in $(seq 1 $NCPUs); do 
    echo == $i
    for f in dataset_{A,B}.fa; do
        echo read file once with cat
        cat $f > /dev/null
        
        echo data: $f
        memusg -t -H seqkit seq -r -p $f -w 0 -j $i > $f.seqkit.rc
        /bin/rm $f.seqkit.rc
    done
done
