# Supplementary material for: SeqKit: A Cross-Platform and Ultrafast Toolkit for FASTA/Q File Manipulation
Source: PLoS One. 2016 Oct 5;11(10):e0163962. doi: 10.1371/journal.pone.0163962 (PMC5051824; doi:10.1371/journal.pone.0163962)
Supplement: S2 File — All data supporting this article including source code, documents, executable binary files, benchmark scripts and plotting scripts. (ZIP) [file pone.0163962.s002.zip › SeqKit-supplementary-data2/benchmark/seqkit_multi_threads/run_benchmark_02_exctact_by_id_list.sh]

#!/bin/sh

echo Test: B\) Searching by ID list


NCPUs=$(grep -c processor /proc/cpuinfo)
for i in $(seq 1 $NCPUs); do 
    echo == $i
    for g in A B C; do
        echo read file once with cat
        if [ $g == "C" ]; then
            f=dataset_C.fq
        else
            f=dataset_$g.fa
        fi
            
        cat ids_$g.txt  $f > /dev/null
        
        echo data: $f
        memusg -t -H seqkit grep -f ids_$g.txt $f -j $i -w 0 > ids_$g.txt.seqkit.fa
        /bin/rm ids_$g.txt.seqkit.fa
    done
done
