# Supplementary material for: SeqKit: A Cross-Platform and Ultrafast Toolkit for FASTA/Q File Manipulation
Source: PLoS One. 2016 Oct 5;11(10):e0163962. doi: 10.1371/journal.pone.0163962 (PMC5051824; doi:10.1371/journal.pone.0163962)
Supplement: S2 File — All data supporting this article including source code, documents, executable binary files, benchmark scripts and plotting scripts. (ZIP) [file pone.0163962.s002.zip › SeqKit-supplementary-data2/benchmark/seqkit_multi_threads/run_benchmark_05_subseq_with_bed.sh]

#!/bin/sh

echo Test: E\) Subsequence with BED file
echo Output sequences of all apps are not wrapped to fixed length.


echo read file once with cat
cat dataset_B.fa > /dev/null
zcat chr19.bed.gz  > /dev/null


NCPUs=$(grep -c processor /proc/cpuinfo)
for i in $(seq 1 $NCPUs); do 
    echo ==  $i
    echo data: dataset_B.fa;
    if [[ ! -f dataset_B.fa.seqkit.fai ]]; then seqkit faidx dataset_B.fa --id-regexp "^(.+)$" -o dataset_B.fa.seqkit.fai; fi;
    memusg -t -H seqkit subseq dataset_B.fa --bed chr19.bed.gz -j $i > chr19.bed.gz.seqkit.fa;
    /bin/rm chr19.bed.gz.seqkit.fa;
done
