# Supplementary material for: SeqKit: A Cross-Platform and Ultrafast Toolkit for FASTA/Q File Manipulation
Source: PLoS One. 2016 Oct 5;11(10):e0163962. doi: 10.1371/journal.pone.0163962 (PMC5051824; doi:10.1371/journal.pone.0163962)
Supplement: S2 File — All data supporting this article including source code, documents, executable binary files, benchmark scripts and plotting scripts. (ZIP) [file pone.0163962.s002.zip › SeqKit-supplementary-data2/benchmark/seqkit_multi_threads/tmp_result/run_benchmark_01_revcom.sh.round1.out]

Test: A) Reverse complement
Output sequences of all apps are not wrapped to fixed length.
== 1
read file once with cat
data: dataset_A.fa

elapsed time: 10.629
peak rss: 35380

read file once with cat
data: dataset_B.fa

elapsed time: 11.085
peak rss: 785520

== 2
read file once with cat
data: dataset_A.fa

elapsed time: 10.794
peak rss: 44040

read file once with cat
data: dataset_B.fa

elapsed time: 10.485
peak rss: 785416

== 3
read file once with cat
data: dataset_A.fa

elapsed time: 10.788
peak rss: 45268

read file once with cat
data: dataset_B.fa

elapsed time: 9.882
peak rss: 785476

== 4
read file once with cat
data: dataset_A.fa

elapsed time: 10.422
peak rss: 45440

read file once with cat
data: dataset_B.fa

elapsed time: 9.390
peak rss: 785432
