# Supplementary material for: SeqKit: A Cross-Platform and Ultrafast Toolkit for FASTA/Q File Manipulation
Source: PLoS One. 2016 Oct 5;11(10):e0163962. doi: 10.1371/journal.pone.0163962 (PMC5051824; doi:10.1371/journal.pone.0163962)
Supplement: S2 File — All data supporting this article including source code, documents, executable binary files, benchmark scripts and plotting scripts. (ZIP) [file pone.0163962.s002.zip › SeqKit-supplementary-data2/benchmark/seqkit_multi_threads/tmp_result/run_benchmark_01_revcom.sh.round3.out]

Test: A) Reverse complement
Output sequences of all apps are not wrapped to fixed length.
== 1
read file once with cat
data: dataset_A.fa

elapsed time: 10.365
peak rss: 35008

read file once with cat
data: dataset_B.fa

elapsed time: 11.927
peak rss: 785516

== 2
read file once with cat
data: dataset_A.fa

elapsed time: 10.634
peak rss: 44008

read file once with cat
data: dataset_B.fa

elapsed time: 10.059
peak rss: 785456

== 3
read file once with cat
data: dataset_A.fa

elapsed time: 10.024
peak rss: 34896

read file once with cat
data: dataset_B.fa

elapsed time: 10.211
peak rss: 785184

== 4
read file once with cat
data: dataset_A.fa

elapsed time: 9.890
peak rss: 45448

read file once with cat
data: dataset_B.fa

elapsed time: 10.064
peak rss: 785124
