# Supplementary material for: SeqKit: A Cross-Platform and Ultrafast Toolkit for FASTA/Q File Manipulation
Source: PLoS One. 2016 Oct 5;11(10):e0163962. doi: 10.1371/journal.pone.0163962 (PMC5051824; doi:10.1371/journal.pone.0163962)
Supplement: S2 File — All data supporting this article including source code, documents, executable binary files, benchmark scripts and plotting scripts. (ZIP) [file pone.0163962.s002.zip › SeqKit-supplementary-data2/benchmark/seqkit_multi_threads/tmp_result/run_benchmark_02_exctact_by_id_list.sh.round1.out]

Test: B) Searching by ID list
== 1
read file once with cat
data: dataset_A.fa

elapsed time: 2.898
peak rss: 39308

read file once with cat
data: dataset_B.fa

elapsed time: 3.577
peak rss: 785524

read file once with cat
data: dataset_C.fq

elapsed time: 7.952
peak rss: 75516

== 2
read file once with cat
data: dataset_A.fa

elapsed time: 2.893
peak rss: 39320

read file once with cat
data: dataset_B.fa

elapsed time: 3.576
peak rss: 785296

read file once with cat
data: dataset_C.fq

elapsed time: 8.349
peak rss: 67552

== 3
read file once with cat
data: dataset_A.fa

elapsed time: 2.938
peak rss: 39148

read file once with cat
data: dataset_B.fa

elapsed time: 3.704
peak rss: 785256

read file once with cat
data: dataset_C.fq

elapsed time: 8.152
peak rss: 77016

== 4
read file once with cat
data: dataset_A.fa

elapsed time: 2.893
peak rss: 38320

read file once with cat
data: dataset_B.fa

elapsed time: 3.569
peak rss: 785272

read file once with cat
data: dataset_C.fq

elapsed time: 8.123
peak rss: 67452
