# Supplementary material for: SeqKit: A Cross-Platform and Ultrafast Toolkit for FASTA/Q File Manipulation
Source: PLoS One. 2016 Oct 5;11(10):e0163962. doi: 10.1371/journal.pone.0163962 (PMC5051824; doi:10.1371/journal.pone.0163962)
Supplement: S2 File — All data supporting this article including source code, documents, executable binary files, benchmark scripts and plotting scripts. (ZIP) [file pone.0163962.s002.zip › SeqKit-supplementary-data2/benchmark/seqkit_multi_threads/tmp_result/run_benchmark_02_exctact_by_id_list.sh.round2.out]

Test: B) Searching by ID list
== 1
read file once with cat
data: dataset_A.fa

elapsed time: 2.893
peak rss: 39360

read file once with cat
data: dataset_B.fa

elapsed time: 3.593
peak rss: 785464

read file once with cat
data: dataset_C.fq

elapsed time: 7.839
peak rss: 71104

== 2
read file once with cat
data: dataset_A.fa

elapsed time: 2.893
peak rss: 39576

read file once with cat
data: dataset_B.fa

elapsed time: 3.557
peak rss: 785544

read file once with cat
data: dataset_C.fq

elapsed time: 8.125
peak rss: 75168

== 3
read file once with cat
data: dataset_A.fa

elapsed time: 2.899
peak rss: 39544

read file once with cat
data: dataset_B.fa

elapsed time: 3.573
peak rss: 785264

read file once with cat
data: dataset_C.fq

elapsed time: 8.250
peak rss: 76024

== 4
read file once with cat
data: dataset_A.fa

elapsed time: 2.890
peak rss: 39336

read file once with cat
data: dataset_B.fa

elapsed time: 3.591
peak rss: 785376

read file once with cat
data: dataset_C.fq

elapsed time: 7.866
peak rss: 70484
