# Supplementary material for: SeqKit: A Cross-Platform and Ultrafast Toolkit for FASTA/Q File Manipulation
Source: PLoS One. 2016 Oct 5;11(10):e0163962. doi: 10.1371/journal.pone.0163962 (PMC5051824; doi:10.1371/journal.pone.0163962)
Supplement: S2 File — All data supporting this article including source code, documents, executable binary files, benchmark scripts and plotting scripts. (ZIP) [file pone.0163962.s002.zip › SeqKit-supplementary-data2/benchmark/seqkit_multi_threads/tmp_result/run_benchmark_02_exctact_by_id_list.sh.round3.out]

Test: B) Searching by ID list
== 1
read file once with cat
data: dataset_A.fa

elapsed time: 2.892
peak rss: 39484

read file once with cat
data: dataset_B.fa

elapsed time: 3.589
peak rss: 785588

read file once with cat
data: dataset_C.fq

elapsed time: 7.868
peak rss: 75180

== 2
read file once with cat
data: dataset_A.fa

elapsed time: 2.996
peak rss: 39692

read file once with cat
data: dataset_B.fa

elapsed time: 3.536
peak rss: 785456

read file once with cat
data: dataset_C.fq

elapsed time: 8.144
peak rss: 68576

== 3
read file once with cat
data: dataset_A.fa

elapsed time: 2.887
peak rss: 39604

read file once with cat
data: dataset_B.fa

elapsed time: 3.603
peak rss: 785224

read file once with cat
data: dataset_C.fq

elapsed time: 7.970
peak rss: 77824

== 4
read file once with cat
data: dataset_A.fa

elapsed time: 2.889
peak rss: 39636

read file once with cat
data: dataset_B.fa

elapsed time: 3.460
peak rss: 785504

read file once with cat
data: dataset_C.fq

elapsed time: 7.976
peak rss: 71788
