# Supplementary material for: SeqKit: A Cross-Platform and Ultrafast Toolkit for FASTA/Q File Manipulation
Source: PLoS One. 2016 Oct 5;11(10):e0163962. doi: 10.1371/journal.pone.0163962 (PMC5051824; doi:10.1371/journal.pone.0163962)
Supplement: S2 File — All data supporting this article including source code, documents, executable binary files, benchmark scripts and plotting scripts. (ZIP) [file pone.0163962.s002.zip › SeqKit-supplementary-data2/benchmark/seqkit_multi_threads/tmp_result/run_benchmark_03_sampling.sh.round3.out]

Test: C) Sampling by number
== 1
read file once with cat
data: dataset_A.fa
[INFO][0m sample by number
[INFO][0m first pass: counting seq number
[INFO][0m seq number: 67748
[INFO][0m second pass: reading and sampling
[INFO][0m 10000 sequences outputed

elapsed time: 4.554
peak rss: 41072

read file once with cat
data: dataset_B.fa
[INFO][0m sample by number
[INFO][0m first pass: counting seq number
[INFO][0m seq number: 194
[INFO][0m second pass: reading and sampling
[INFO][0m 19 sequences outputed

elapsed time: 5.809
peak rss: 1050164

read file once with cat
data: dataset_C.fq
[INFO][0m sample by number
[INFO][0m first pass: counting seq number
[INFO][0m seq number: 9186045
[INFO][0m second pass: reading and sampling
[INFO][0m 1000000 sequences outputed

elapsed time: 9.243
peak rss: 12768

== 2
read file once with cat
data: dataset_A.fa
[INFO][0m sample by number
[INFO][0m first pass: counting seq number
[INFO][0m seq number: 67748
[INFO][0m second pass: reading and sampling
[INFO][0m 10000 sequences outputed

elapsed time: 4.566
peak rss: 48712

read file once with cat
data: dataset_B.fa
[INFO][0m sample by number
[INFO][0m first pass: counting seq number
[INFO][0m seq number: 194
[INFO][0m second pass: reading and sampling
[INFO][0m 19 sequences outputed

elapsed time: 5.998
peak rss: 1056064

read file once with cat
data: dataset_C.fq
[INFO][0m sample by number
[INFO][0m first pass: counting seq number
[INFO][0m seq number: 9186045
[INFO][0m second pass: reading and sampling
[INFO][0m 1000000 sequences outputed

elapsed time: 10.079
peak rss: 13936

== 3
read file once with cat
data: dataset_A.fa
[INFO][0m sample by number
[INFO][0m first pass: counting seq number
[INFO][0m seq number: 67748
[INFO][0m second pass: reading and sampling
[INFO][0m 10000 sequences outputed

elapsed time: 4.682
peak rss: 48676

read file once with cat
data: dataset_B.fa
[INFO][0m sample by number
[INFO][0m first pass: counting seq number
[INFO][0m seq number: 194
[INFO][0m second pass: reading and sampling
[INFO][0m 19 sequences outputed

elapsed time: 6.035
peak rss: 1056272

read file once with cat
data: dataset_C.fq
[INFO][0m sample by number
[INFO][0m first pass: counting seq number
[INFO][0m seq number: 9186045
[INFO][0m second pass: reading and sampling
[INFO][0m 1000000 sequences outputed

elapsed time: 10.285
peak rss: 13952

== 4
read file once with cat
data: dataset_A.fa
[INFO][0m sample by number
[INFO][0m first pass: counting seq number
[INFO][0m seq number: 67748
[INFO][0m second pass: reading and sampling
[INFO][0m 10000 sequences outputed

elapsed time: 4.663
peak rss: 48636

read file once with cat
data: dataset_B.fa
[INFO][0m sample by number
[INFO][0m first pass: counting seq number
[INFO][0m seq number: 194
[INFO][0m second pass: reading and sampling
[INFO][0m 19 sequences outputed

elapsed time: 6.038
peak rss: 1057228

read file once with cat
data: dataset_C.fq
[INFO][0m sample by number
[INFO][0m first pass: counting seq number
[INFO][0m seq number: 9186045
[INFO][0m second pass: reading and sampling
[INFO][0m 1000000 sequences outputed

elapsed time: 10.607
peak rss: 13316
