# Supplementary material for: SeqKit: A Cross-Platform and Ultrafast Toolkit for FASTA/Q File Manipulation
Source: PLoS One. 2016 Oct 5;11(10):e0163962. doi: 10.1371/journal.pone.0163962 (PMC5051824; doi:10.1371/journal.pone.0163962)
Supplement: S2 File — All data supporting this article including source code, documents, executable binary files, benchmark scripts and plotting scripts. (ZIP) [file pone.0163962.s002.zip › SeqKit-supplementary-data2/benchmark/seqkit_multi_threads/tmp_result/run_benchmark_04_remove_duplicated_seqs_by_seq.sh.round1.out]

Test: D) Removing duplicates by seq
Output sequences of all apps are not wrapped to fixed length.
== 1
read file once with cat
data: dataset_A.fa
[INFO][0m 12351 duplicated records removed

elapsed time: 10.677
peak rss: 42468

read file once with cat
data: dataset_B.fa
[INFO][0m 0 duplicated records removed

elapsed time: 11.046
peak rss: 785528

read file once with cat
data: dataset_C.fq
[INFO][0m 501303 duplicated records removed

elapsed time: 46.775
peak rss: 1871832

== 2
read file once with cat
data: dataset_A.fa
[INFO][0m 12351 duplicated records removed

elapsed time: 9.861
peak rss: 45872

read file once with cat
data: dataset_B.fa
[INFO][0m 0 duplicated records removed

elapsed time: 11.061
peak rss: 785420

read file once with cat
data: dataset_C.fq
[INFO][0m 501303 duplicated records removed

elapsed time: 41.302
peak rss: 1714316

== 3
read file once with cat
data: dataset_A.fa
[INFO][0m 12351 duplicated records removed

elapsed time: 10.042
peak rss: 45792

read file once with cat
data: dataset_B.fa
[INFO][0m 0 duplicated records removed

elapsed time: 13.757
peak rss: 784980

read file once with cat
data: dataset_C.fq
[INFO][0m 501303 duplicated records removed

elapsed time: 40.371
peak rss: 1712756

== 4
read file once with cat
data: dataset_A.fa
[INFO][0m 12351 duplicated records removed

elapsed time: 9.898
peak rss: 45676

read file once with cat
data: dataset_B.fa
[INFO][0m 0 duplicated records removed

elapsed time: 11.303
peak rss: 785232

read file once with cat
data: dataset_C.fq
[INFO][0m 501303 duplicated records removed

elapsed time: 40.470
peak rss: 1728952
