# Supplementary material for: SeqKit: A Cross-Platform and Ultrafast Toolkit for FASTA/Q File Manipulation
Source: PLoS One. 2016 Oct 5;11(10):e0163962. doi: 10.1371/journal.pone.0163962 (PMC5051824; doi:10.1371/journal.pone.0163962)
Supplement: S2 File — All data supporting this article including source code, documents, executable binary files, benchmark scripts and plotting scripts. (ZIP) [file pone.0163962.s002.zip › SeqKit-supplementary-data2/benchmark/seqkit_multi_threads/tmp_result/run_benchmark_04_remove_duplicated_seqs_by_seq.sh.round2.out]

Test: D) Removing duplicates by seq
Output sequences of all apps are not wrapped to fixed length.
== 1
read file once with cat
data: dataset_A.fa
[INFO][0m 12351 duplicated records removed

elapsed time: 10.877
peak rss: 42424

read file once with cat
data: dataset_B.fa
[INFO][0m 0 duplicated records removed

elapsed time: 11.395
peak rss: 785468

read file once with cat
data: dataset_C.fq
[INFO][0m 501303 duplicated records removed

elapsed time: 44.845
peak rss: 1988288

== 2
read file once with cat
data: dataset_A.fa
[INFO][0m 12351 duplicated records removed

elapsed time: 10.137
peak rss: 44828

read file once with cat
data: dataset_B.fa
[INFO][0m 0 duplicated records removed

elapsed time: 11.415
peak rss: 785488

read file once with cat
data: dataset_C.fq
[INFO][0m 501303 duplicated records removed

elapsed time: 40.287
peak rss: 1813500

== 3
read file once with cat
data: dataset_A.fa
[INFO][0m 12351 duplicated records removed

elapsed time: 10.442
peak rss: 44500

read file once with cat
data: dataset_B.fa
[INFO][0m 0 duplicated records removed

elapsed time: 11.131
peak rss: 785460

read file once with cat
data: dataset_C.fq
[INFO][0m 501303 duplicated records removed

elapsed time: 39.888
peak rss: 1693480

== 4
read file once with cat
data: dataset_A.fa
[INFO][0m 12351 duplicated records removed

elapsed time: 10.902
peak rss: 46060

read file once with cat
data: dataset_B.fa
[INFO][0m 0 duplicated records removed

elapsed time: 12.368
peak rss: 785172

read file once with cat
data: dataset_C.fq
[INFO][0m 501303 duplicated records removed

elapsed time: 39.493
peak rss: 1713576
