# Supplementary material for: SeqKit: A Cross-Platform and Ultrafast Toolkit for FASTA/Q File Manipulation
Source: PLoS One. 2016 Oct 5;11(10):e0163962. doi: 10.1371/journal.pone.0163962 (PMC5051824; doi:10.1371/journal.pone.0163962)
Supplement: S2 File — All data supporting this article including source code, documents, executable binary files, benchmark scripts and plotting scripts. (ZIP) [file pone.0163962.s002.zip › SeqKit-supplementary-data2/benchmark/seqkit_multi_threads/tmp_result/run_benchmark_04_remove_duplicated_seqs_by_seq.sh.round3.out]

Test: D) Removing duplicates by seq
Output sequences of all apps are not wrapped to fixed length.
== 1
read file once with cat
data: dataset_A.fa
[INFO][0m 12351 duplicated records removed

elapsed time: 9.983
peak rss: 42660

read file once with cat
data: dataset_B.fa
[INFO][0m 0 duplicated records removed

elapsed time: 11.310
peak rss: 785532

read file once with cat
data: dataset_C.fq
[INFO][0m 501303 duplicated records removed

elapsed time: 47.288
peak rss: 1952912

== 2
read file once with cat
data: dataset_A.fa
[INFO][0m 12351 duplicated records removed

elapsed time: 10.277
peak rss: 45788

read file once with cat
data: dataset_B.fa
[INFO][0m 0 duplicated records removed

elapsed time: 12.454
peak rss: 785408

read file once with cat
data: dataset_C.fq
[INFO][0m 501303 duplicated records removed

elapsed time: 39.451
peak rss: 1616204

== 3
read file once with cat
data: dataset_A.fa
[INFO][0m 12351 duplicated records removed

elapsed time: 9.938
peak rss: 45724

read file once with cat
data: dataset_B.fa
[INFO][0m 0 duplicated records removed

elapsed time: 11.853
peak rss: 785200

read file once with cat
data: dataset_C.fq
[INFO][0m 501303 duplicated records removed

elapsed time: 39.750
peak rss: 1730680

== 4
read file once with cat
data: dataset_A.fa
[INFO][0m 12351 duplicated records removed

elapsed time: 10.832
peak rss: 45548

read file once with cat
data: dataset_B.fa
[INFO][0m 0 duplicated records removed

elapsed time: 11.959
peak rss: 785116

read file once with cat
data: dataset_C.fq
[INFO][0m 501303 duplicated records removed

elapsed time: 41.066
peak rss: 1813876
