# Supplementary material for: SeqKit: A Cross-Platform and Ultrafast Toolkit for FASTA/Q File Manipulation
Source: PLoS One. 2016 Oct 5;11(10):e0163962. doi: 10.1371/journal.pone.0163962 (PMC5051824; doi:10.1371/journal.pone.0163962)
Supplement: S2 File — All data supporting this article including source code, documents, executable binary files, benchmark scripts and plotting scripts. (ZIP) [file pone.0163962.s002.zip › SeqKit-supplementary-data2/benchmark/seqkit_multi_threads/tmp_result/run_benchmark_05_subseq_with_bed.sh.round2.out]

Test: E) Subsequence with BED file
Output sequences of all apps are not wrapped to fixed length.
read file once with cat
== 1
data: dataset_B.fa
[INFO][0m read BED file ...
[INFO][0m 162980 BED features loaded

elapsed time: 10.678
peak rss: 2614340

== 2
data: dataset_B.fa
[INFO][0m read BED file ...
[INFO][0m 162980 BED features loaded

elapsed time: 7.953
peak rss: 2063772

== 3
data: dataset_B.fa
[INFO][0m read BED file ...
[INFO][0m 162980 BED features loaded

elapsed time: 6.395
peak rss: 1917868

== 4
data: dataset_B.fa
[INFO][0m read BED file ...
[INFO][0m 162980 BED features loaded

elapsed time: 6.331
peak rss: 2274212
