# Supplementary material for: SeqKit: A Cross-Platform and Ultrafast Toolkit for FASTA/Q File Manipulation
Source: PLoS One. 2016 Oct 5;11(10):e0163962. doi: 10.1371/journal.pone.0163962 (PMC5051824; doi:10.1371/journal.pone.0163962)
Supplement: S2 File — All data supporting this article including source code, documents, executable binary files, benchmark scripts and plotting scripts. (ZIP) [file pone.0163962.s002.zip › SeqKit-supplementary-data2/benchmark/tmp_result/run_benchmark_01_revcom.sh.round1.out]

Test: A) Reverse complement
Output sequences of all apps are not wrapped to fixed length.
read file once with cat
== seqkit
data: dataset_A.fa

elapsed time: 11.674
peak rss: 44092

file                    format  type  num_seqs        sum_len  min_len   avg_len    max_len
dataset_A.fa.seqkit.rc  FASTA   DNA     67,748  2,807,643,808       56  41,442.5  5,976,145
a4594bc869003be6244f5619efe371eb  dataset_A.fa.seqkit.rc
== fasta_utilities
data: dataset_A.fa
Use of uninitialized value in subroutine entry at /usr/local/share/perl5/FileBar.pm line 94.

elapsed time: 17.307
peak rss: 52400

file                    format  type  num_seqs        sum_len  min_len   avg_len    max_len
dataset_A.fa.fautil.rc  FASTA   DNA     67,748  2,807,643,808       56  41,442.5  5,976,145
8514f074a5aa73bcbc3fce0dce5baea9  dataset_A.fa.fautil.rc
== seqmagick
data: dataset_A.fa

elapsed time: 56.841
peak rss: 52784

file                       format  type  num_seqs        sum_len  min_len   avg_len    max_len
dataset_A.fa.seqmagick.rc  FASTA   DNA     67,748  2,807,643,808       56  41,442.5  5,976,145
a4594bc869003be6244f5619efe371eb  dataset_A.fa.seqmagick.rc
== seqtk
data: dataset_A.fa

elapsed time: 8.746
peak rss: 7560

file                   format  type  num_seqs        sum_len  min_len   avg_len    max_len
dataset_A.fa.seqtk.rc  FASTA   DNA     67,748  2,807,643,808       56  41,442.5  5,976,145
a4594bc869003be6244f5619efe371eb  dataset_A.fa.seqtk.rc
== biogo
data: dataset_A.fa

elapsed time: 109.578
peak rss: 30440

file                   format  type  num_seqs        sum_len  min_len   avg_len    max_len
dataset_A.fa.biogo.rc  FASTA   DNA     67,748  2,807,643,808       56  41,442.5  5,976,145
44e3cd785fd18f46949190990b1082f0  dataset_A.fa.biogo.rc
read file once with cat
== seqkit
data: dataset_B.fa

elapsed time: 10.312
peak rss: 785632

file                    format  type  num_seqs        sum_len  min_len       avg_len      max_len
dataset_B.fa.seqkit.rc  FASTA   DNA        194  3,099,750,718      970  15,978,096.5  248,956,422
25d0ae8f0b88796778f8e236eec07b5e  dataset_B.fa.seqkit.rc
== fasta_utilities
data: dataset_B.fa
Use of uninitialized value in subroutine entry at /usr/local/share/perl5/FileBar.pm line 94.

elapsed time: 23.799
peak rss: 1255696

file                    format  type  num_seqs        sum_len  min_len       avg_len      max_len
dataset_B.fa.fautil.rc  FASTA   DNA        194  3,099,750,718      970  15,978,096.5  248,956,422
25d0ae8f0b88796778f8e236eec07b5e  dataset_B.fa.fautil.rc
== seqmagick
data: dataset_B.fa

elapsed time: 64.256
peak rss: 1257364

file                       format  type  num_seqs        sum_len  min_len       avg_len      max_len
dataset_B.fa.seqmagick.rc  FASTA   DNA        194  3,099,750,718      970  15,978,096.5  248,956,422
25d0ae8f0b88796778f8e236eec07b5e  dataset_B.fa.seqmagick.rc
== seqtk
data: dataset_B.fa

elapsed time: 9.704
peak rss: 244876

file                   format  type  num_seqs        sum_len  min_len       avg_len      max_len
dataset_B.fa.seqtk.rc  FASTA   DNA        194  3,099,750,718      970  15,978,096.5  248,956,422
25d0ae8f0b88796778f8e236eec07b5e  dataset_B.fa.seqtk.rc
== biogo
data: dataset_B.fa

elapsed time: 95.241
peak rss: 1374992

file                   format  type  num_seqs        sum_len  min_len       avg_len      max_len
dataset_B.fa.biogo.rc  FASTA   DNA        194  3,099,750,718      970  15,978,096.5  248,956,422
25d0ae8f0b88796778f8e236eec07b5e  dataset_B.fa.biogo.rc
