# Supplementary material for: SeqKit: A Cross-Platform and Ultrafast Toolkit for FASTA/Q File Manipulation
Source: PLoS One. 2016 Oct 5;11(10):e0163962. doi: 10.1371/journal.pone.0163962 (PMC5051824; doi:10.1371/journal.pone.0163962)
Supplement: S2 File — All data supporting this article including source code, documents, executable binary files, benchmark scripts and plotting scripts. (ZIP) [file pone.0163962.s002.zip › SeqKit-supplementary-data2/benchmark/tmp_result/run_benchmark_02_exctact_by_id_list.sh.round1.out]

Test: B) Searching by ID list
Output sequences of all apps are not wrapped to fixed length.
read file once with cat
== seqkit
data: dataset_A.fa

elapsed time: 2.877
peak rss: 39572

file                 format  type  num_seqs      sum_len  min_len   avg_len    max_len
ids_A.txt.seqkit.fa  FASTA   DNA     20,139  799,917,174       56  39,719.8  4,876,800
02b9b978f9ccbc79be64295fd5115e09  ids_A.txt.seqkit.fa
== fasta_utilities
data: dataset_A.fa
number in list 20138
Use of uninitialized value in subroutine entry at /usr/local/share/perl5/FileBar.pm line 94, <LIST> line 20138.

elapsed time: 9.584
peak rss: 51852

file                 format  type  num_seqs      sum_len  min_len   avg_len    max_len
ids_A.txt.fautil.fa  FASTA   DNA     20,139  799,917,174       56  39,719.8  4,876,800
02b9b978f9ccbc79be64295fd5115e09  ids_A.txt.fautil.fa
== seqmagick
data: dataset_A.fa

elapsed time: 37.767
peak rss: 37116

file                   format  type  num_seqs      sum_len  min_len   avg_len    max_len
ids_A.txt.seqmagic.fa  FASTA   DNA     20,139  799,917,174       56  39,719.8  4,876,800
02b9b978f9ccbc79be64295fd5115e09  ids_A.txt.seqmagic.fa
== seqtk
data: dataset_A.fa

elapsed time: 10.669
peak rss: 9900

file                format  type  num_seqs      sum_len  min_len   avg_len    max_len
ids_A.txt.seqtk.fa  FASTA   DNA     20,139  799,917,174       56  39,719.8  4,876,800
02b9b978f9ccbc79be64295fd5115e09  ids_A.txt.seqtk.fa
read file once with cat
== seqkit
data: dataset_B.fa

elapsed time: 3.532
peak rss: 785240

file                 format  type  num_seqs        sum_len  min_len       avg_len      max_len
ids_B.txt.seqkit.fa  FASTA   DNA         58  1,014,365,529      971  17,489,060.8  248,956,422
f694c89b74d133009be0f4f9961de3ef  ids_B.txt.seqkit.fa
== fasta_utilities
data: dataset_B.fa
number in list 58
Use of uninitialized value in subroutine entry at /usr/local/share/perl5/FileBar.pm line 94, <LIST> line 58.

elapsed time: 12.334
peak rss: 1255820

file                 format  type  num_seqs        sum_len  min_len       avg_len      max_len
ids_B.txt.fautil.fa  FASTA   DNA         58  1,014,365,529      971  17,489,060.8  248,956,422
f694c89b74d133009be0f4f9961de3ef  ids_B.txt.fautil.fa
== seqmagick
data: dataset_B.fa

elapsed time: 42.711
peak rss: 977956

file                   format  type  num_seqs        sum_len  min_len       avg_len      max_len
ids_B.txt.seqmagic.fa  FASTA   DNA         58  1,014,365,529      971  17,489,060.8  248,956,422
f694c89b74d133009be0f4f9961de3ef  ids_B.txt.seqmagic.fa
== seqtk
data: dataset_B.fa

elapsed time: 12.913
peak rss: 244796

file                format  type  num_seqs        sum_len  min_len       avg_len      max_len
ids_B.txt.seqtk.fa  FASTA   DNA         58  1,014,365,529      971  17,489,060.8  248,956,422
f694c89b74d133009be0f4f9961de3ef  ids_B.txt.seqtk.fa
read file once with cat
== seqkit
data: dataset_C.fq

elapsed time: 8.273
peak rss: 68852

file                 format  type  num_seqs     sum_len  min_len  avg_len  max_len
ids_C.txt.seqkit.fa  FASTQ   DNA    275,467  27,546,700      100      100      100
3817629a520e11cae2058d3680cabf66  ids_C.txt.seqkit.fa
== fasta_utilities
data: dataset_C.fq
number in list 275467
Use of uninitialized value in subroutine entry at /usr/local/share/perl5/FileBar.pm line 94, <LIST> line 275467.
Use of uninitialized value $ARGV in concatenation (.) or string at /usr/local/bin/in_list.pl line 64, <$_[...]> line 400001.

: 100000 2833Use of uninitialized value $ARGV in concatenation (.) or string at /usr/local/bin/in_list.pl line 64, <$_[...]> line 800001.

: 200000 5861Use of uninitialized value $ARGV in concatenation (.) or string at /usr/local/bin/in_list.pl line 64, <$_[...]> line 1200001.

: 300000 8820Use of uninitialized value $ARGV in concatenation (.) or string at /usr/local/bin/in_list.pl line 64, <$_[...]> line 1600001.

: 400000 11857Use of uninitialized value $ARGV in concatenation (.) or string at /usr/local/bin/in_list.pl line 64, <$_[...]> line 2000001.

: 500000 14850Use of uninitialized value $ARGV in concatenation (.) or string at /usr/local/bin/in_list.pl line 64, <$_[...]> line 2400001.

: 600000 17839Use of uninitialized value $ARGV in concatenation (.) or string at /usr/local/bin/in_list.pl line 64, <$_[...]> line 2800001.

: 700000 20819Use of uninitialized value $ARGV in concatenation (.) or string at /usr/local/bin/in_list.pl line 64, <$_[...]> line 3200001.

: 800000 23801Use of uninitialized value $ARGV in concatenation (.) or string at /usr/local/bin/in_list.pl line 64, <$_[...]> line 3600001.

: 900000 26835Use of uninitialized value $ARGV in concatenation (.) or string at /usr/local/bin/in_list.pl line 64, <$_[...]> line 4000001.

: 1000000 29838Use of uninitialized value $ARGV in concatenation (.) or string at /usr/local/bin/in_list.pl line 64, <$_[...]> line 4400001.

: 1100000 32945Use of uninitialized value $ARGV in concatenation (.) or string at /usr/local/bin/in_list.pl line 64, <$_[...]> line 4800001.

: 1200000 35948Use of uninitialized value $ARGV in concatenation (.) or string at /usr/local/bin/in_list.pl line 64, <$_[...]> line 5200001.

: 1300000 38923Use of uninitialized value $ARGV in concatenation (.) or string at /usr/local/bin/in_list.pl line 64, <$_[...]> line 5600001.

: 1400000 41965Use of uninitialized value $ARGV in concatenation (.) or string at /usr/local/bin/in_list.pl line 64, <$_[...]> line 6000001.

: 1500000 45028Use of uninitialized value $ARGV in concatenation (.) or string at /usr/local/bin/in_list.pl line 64, <$_[...]> line 6400001.

: 1600000 48032Use of uninitialized value $ARGV in concatenation (.) or string at /usr/local/bin/in_list.pl line 64, <$_[...]> line 6800001.

: 1700000 51022Use of uninitialized value $ARGV in concatenation (.) or string at /usr/local/bin/in_list.pl line 64, <$_[...]> line 7200001.

: 1800000 53982Use of uninitialized value $ARGV in concatenation (.) or string at /usr/local/bin/in_list.pl line 64, <$_[...]> line 7600001.

: 1900000 56976Use of uninitialized value $ARGV in concatenation (.) or string at /usr/local/bin/in_list.pl line 64, <$_[...]> line 8000001.

: 2000000 59908Use of uninitialized value $ARGV in concatenation (.) or string at /usr/local/bin/in_list.pl line 64, <$_[...]> line 8400001.

: 2100000 62874Use of uninitialized value $ARGV in concatenation (.) or string at /usr/local/bin/in_list.pl line 64, <$_[...]> line 8800001.

: 2200000 65844Use of uninitialized value $ARGV in concatenation (.) or string at /usr/local/bin/in_list.pl line 64, <$_[...]> line 9200001.

: 2300000 68848Use of uninitialized value $ARGV in concatenation (.) or string at /usr/local/bin/in_list.pl line 64, <$_[...]> line 9600001.

: 2400000 71837Use of uninitialized value $ARGV in concatenation (.) or string at /usr/local/bin/in_list.pl line 64, <$_[...]> line 10000001.

: 2500000 74831Use of uninitialized value $ARGV in concatenation (.) or string at /usr/local/bin/in_list.pl line 64, <$_[...]> line 10400001.

: 2600000 77903Use of uninitialized value $ARGV in concatenation (.) or string at /usr/local/bin/in_list.pl line 64, <$_[...]> line 10800001.

: 2700000 80844Use of uninitialized value $ARGV in concatenation (.) or string at /usr/local/bin/in_list.pl line 64, <$_[...]> line 11200001.

: 2800000 83797Use of uninitialized value $ARGV in concatenation (.) or string at /usr/local/bin/in_list.pl line 64, <$_[...]> line 11600001.

: 2900000 86876Use of uninitialized value $ARGV in concatenation (.) or string at /usr/local/bin/in_list.pl line 64, <$_[...]> line 12000001.

: 3000000 89849Use of uninitialized value $ARGV in concatenation (.) or string at /usr/local/bin/in_list.pl line 64, <$_[...]> line 12400001.

: 3100000 92766Use of uninitialized value $ARGV in concatenation (.) or string at /usr/local/bin/in_list.pl line 64, <$_[...]> line 12800001.

: 3200000 95715Use of uninitialized value $ARGV in concatenation (.) or string at /usr/local/bin/in_list.pl line 64, <$_[...]> line 13200001.

: 3300000 98697Use of uninitialized value $ARGV in concatenation (.) or string at /usr/local/bin/in_list.pl line 64, <$_[...]> line 13600001.

: 3400000 101641Use of uninitialized value $ARGV in concatenation (.) or string at /usr/local/bin/in_list.pl line 64, <$_[...]> line 14000001.

: 3500000 104742Use of uninitialized value $ARGV in concatenation (.) or string at /usr/local/bin/in_list.pl line 64, <$_[...]> line 14400001.

: 3600000 107677Use of uninitialized value $ARGV in concatenation (.) or string at /usr/local/bin/in_list.pl line 64, <$_[...]> line 14800001.

: 3700000 110642Use of uninitialized value $ARGV in concatenation (.) or string at /usr/local/bin/in_list.pl line 64, <$_[...]> line 15200001.

: 3800000 113756Use of uninitialized value $ARGV in concatenation (.) or string at /usr/local/bin/in_list.pl line 64, <$_[...]> line 15600001.

: 3900000 116768Use of uninitialized value $ARGV in concatenation (.) or string at /usr/local/bin/in_list.pl line 64, <$_[...]> line 16000001.

: 4000000 119734Use of uninitialized value $ARGV in concatenation (.) or string at /usr/local/bin/in_list.pl line 64, <$_[...]> line 16400001.

: 4100000 122729Use of uninitialized value $ARGV in concatenation (.) or string at /usr/local/bin/in_list.pl line 64, <$_[...]> line 16800001.

: 4200000 125714Use of uninitialized value $ARGV in concatenation (.) or string at /usr/local/bin/in_list.pl line 64, <$_[...]> line 17200001.

: 4300000 128735Use of uninitialized value $ARGV in concatenation (.) or string at /usr/local/bin/in_list.pl line 64, <$_[...]> line 17600001.

: 4400000 131748Use of uninitialized value $ARGV in concatenation (.) or string at /usr/local/bin/in_list.pl line 64, <$_[...]> line 18000001.

: 4500000 134753Use of uninitialized value $ARGV in concatenation (.) or string at /usr/local/bin/in_list.pl line 64, <$_[...]> line 18400001.

: 4600000 137695Use of uninitialized value $ARGV in concatenation (.) or string at /usr/local/bin/in_list.pl line 64, <$_[...]> line 18800001.

: 4700000 140650Use of uninitialized value $ARGV in concatenation (.) or string at /usr/local/bin/in_list.pl line 64, <$_[...]> line 19200001.

: 4800000 143567Use of uninitialized value $ARGV in concatenation (.) or string at /usr/local/bin/in_list.pl line 64, <$_[...]> line 19600001.

: 4900000 146579Use of uninitialized value $ARGV in concatenation (.) or string at /usr/local/bin/in_list.pl line 64, <$_[...]> line 20000001.

: 5000000 149540Use of uninitialized value $ARGV in concatenation (.) or string at /usr/local/bin/in_list.pl line 64, <$_[...]> line 20400001.

: 5100000 152591Use of uninitialized value $ARGV in concatenation (.) or string at /usr/local/bin/in_list.pl line 64, <$_[...]> line 20800001.

: 5200000 155650Use of uninitialized value $ARGV in concatenation (.) or string at /usr/local/bin/in_list.pl line 64, <$_[...]> line 21200001.

: 5300000 158600Use of uninitialized value $ARGV in concatenation (.) or string at /usr/local/bin/in_list.pl line 64, <$_[...]> line 21600001.

: 5400000 161669Use of uninitialized value $ARGV in concatenation (.) or string at /usr/local/bin/in_list.pl line 64, <$_[...]> line 22000001.

: 5500000 164765Use of uninitialized value $ARGV in concatenation (.) or string at /usr/local/bin/in_list.pl line 64, <$_[...]> line 22400001.

: 5600000 167758Use of uninitialized value $ARGV in concatenation (.) or string at /usr/local/bin/in_list.pl line 64, <$_[...]> line 22800001.

: 5700000 170830Use of uninitialized value $ARGV in concatenation (.) or string at /usr/local/bin/in_list.pl line 64, <$_[...]> line 23200001.

: 5800000 173828Use of uninitialized value $ARGV in concatenation (.) or string at /usr/local/bin/in_list.pl line 64, <$_[...]> line 23600001.

: 5900000 176932Use of uninitialized value $ARGV in concatenation (.) or string at /usr/local/bin/in_list.pl line 64, <$_[...]> line 24000001.

: 6000000 179953Use of uninitialized value $ARGV in concatenation (.) or string at /usr/local/bin/in_list.pl line 64, <$_[...]> line 24400001.

: 6100000 182914Use of uninitialized value $ARGV in concatenation (.) or string at /usr/local/bin/in_list.pl line 64, <$_[...]> line 24800001.

: 6200000 185957Use of uninitialized value $ARGV in concatenation (.) or string at /usr/local/bin/in_list.pl line 64, <$_[...]> line 25200001.

: 6300000 188923Use of uninitialized value $ARGV in concatenation (.) or string at /usr/local/bin/in_list.pl line 64, <$_[...]> line 25600001.

: 6400000 191911Use of uninitialized value $ARGV in concatenation (.) or string at /usr/local/bin/in_list.pl line 64, <$_[...]> line 26000001.

: 6500000 194955Use of uninitialized value $ARGV in concatenation (.) or string at /usr/local/bin/in_list.pl line 64, <$_[...]> line 26400001.

: 6600000 197951Use of uninitialized value $ARGV in concatenation (.) or string at /usr/local/bin/in_list.pl line 64, <$_[...]> line 26800001.

: 6700000 200992Use of uninitialized value $ARGV in concatenation (.) or string at /usr/local/bin/in_list.pl line 64, <$_[...]> line 27200001.

: 6800000 203976Use of uninitialized value $ARGV in concatenation (.) or string at /usr/local/bin/in_list.pl line 64, <$_[...]> line 27600001.

: 6900000 207032Use of uninitialized value $ARGV in concatenation (.) or string at /usr/local/bin/in_list.pl line 64, <$_[...]> line 28000001.

: 7000000 210076Use of uninitialized value $ARGV in concatenation (.) or string at /usr/local/bin/in_list.pl line 64, <$_[...]> line 28400001.

: 7100000 213162Use of uninitialized value $ARGV in concatenation (.) or string at /usr/local/bin/in_list.pl line 64, <$_[...]> line 28800001.

: 7200000 216029Use of uninitialized value $ARGV in concatenation (.) or string at /usr/local/bin/in_list.pl line 64, <$_[...]> line 29200001.

: 7300000 218965Use of uninitialized value $ARGV in concatenation (.) or string at /usr/local/bin/in_list.pl line 64, <$_[...]> line 29600001.

: 7400000 221917Use of uninitialized value $ARGV in concatenation (.) or string at /usr/local/bin/in_list.pl line 64, <$_[...]> line 30000001.

: 7500000 224873Use of uninitialized value $ARGV in concatenation (.) or string at /usr/local/bin/in_list.pl line 64, <$_[...]> line 30400001.

: 7600000 227869Use of uninitialized value $ARGV in concatenation (.) or string at /usr/local/bin/in_list.pl line 64, <$_[...]> line 30800001.

: 7700000 230857Use of uninitialized value $ARGV in concatenation (.) or string at /usr/local/bin/in_list.pl line 64, <$_[...]> line 31200001.

: 7800000 233817Use of uninitialized value $ARGV in concatenation (.) or string at /usr/local/bin/in_list.pl line 64, <$_[...]> line 31600001.

: 7900000 236786Use of uninitialized value $ARGV in concatenation (.) or string at /usr/local/bin/in_list.pl line 64, <$_[...]> line 32000001.

: 8000000 239702Use of uninitialized value $ARGV in concatenation (.) or string at /usr/local/bin/in_list.pl line 64, <$_[...]> line 32400001.

: 8100000 242730Use of uninitialized value $ARGV in concatenation (.) or string at /usr/local/bin/in_list.pl line 64, <$_[...]> line 32800001.

: 8200000 245736Use of uninitialized value $ARGV in concatenation (.) or string at /usr/local/bin/in_list.pl line 64, <$_[...]> line 33200001.

: 8300000 248740Use of uninitialized value $ARGV in concatenation (.) or string at /usr/local/bin/in_list.pl line 64, <$_[...]> line 33600001.

: 8400000 251763Use of uninitialized value $ARGV in concatenation (.) or string at /usr/local/bin/in_list.pl line 64, <$_[...]> line 34000001.

: 8500000 254784Use of uninitialized value $ARGV in concatenation (.) or string at /usr/local/bin/in_list.pl line 64, <$_[...]> line 34400001.

: 8600000 257908Use of uninitialized value $ARGV in concatenation (.) or string at /usr/local/bin/in_list.pl line 64, <$_[...]> line 34800001.

: 8700000 260857Use of uninitialized value $ARGV in concatenation (.) or string at /usr/local/bin/in_list.pl line 64, <$_[...]> line 35200001.

: 8800000 263893Use of uninitialized value $ARGV in concatenation (.) or string at /usr/local/bin/in_list.pl line 64, <$_[...]> line 35600001.

: 8900000 266806Use of uninitialized value $ARGV in concatenation (.) or string at /usr/local/bin/in_list.pl line 64, <$_[...]> line 36000001.

: 9000000 269788Use of uninitialized value $ARGV in concatenation (.) or string at /usr/local/bin/in_list.pl line 64, <$_[...]> line 36400001.

: 9100000 272863
elapsed time: 82.792
peak rss: 77184

file                 format  type  num_seqs     sum_len  min_len  avg_len  max_len
ids_C.txt.fautil.fa  FASTQ   DNA    275,467  27,546,700      100      100      100
65c42f19dc2cdcc5de650bbf4cc21dcc  ids_C.txt.fautil.fa
== seqmagick
data: dataset_C.fq

elapsed time: 234.951
peak rss: 52536

file                   format  type  num_seqs     sum_len  min_len  avg_len  max_len
ids_C.txt.seqmagic.fa  FASTA   DNA    275,467  27,546,700      100      100      100
daccda809ebf101302a77f1b7e17e059  ids_C.txt.seqmagic.fa
== seqtk
data: dataset_C.fq

elapsed time: 6.052
peak rss: 39976

file                format  type  num_seqs     sum_len  min_len  avg_len  max_len
ids_C.txt.seqtk.fa  FASTQ   DNA    275,467  27,546,700      100      100      100
3817629a520e11cae2058d3680cabf66  ids_C.txt.seqtk.fa
