# Supplementary material for: SeqKit: A Cross-Platform and Ultrafast Toolkit for FASTA/Q File Manipulation
Source: PLoS One. 2016 Oct 5;11(10):e0163962. doi: 10.1371/journal.pone.0163962 (PMC5051824; doi:10.1371/journal.pone.0163962)
Supplement: S2 File — All data supporting this article including source code, documents, executable binary files, benchmark scripts and plotting scripts. (ZIP) [file pone.0163962.s002.zip › SeqKit-supplementary-data2/benchmark/tmp_result/run_benchmark_03_sampling.sh.round1.out]

Test: C) Sampling by number
Output sequences of all apps are not wrapped to fixed length.
read file once with cat
== seqkit
data: dataset_A.fa
[INFO][0m sample by number
[INFO][0m first pass: counting seq number
[INFO][0m seq number: 67748
[INFO][0m second pass: reading and sampling
[INFO][0m 10000 sequences outputed

elapsed time: 4.413
peak rss: 48776

file                           format  type  num_seqs      sum_len  min_len   avg_len    max_len
dataset_A.fa.sample.seqkit.fa  FASTA   DNA     10,000  390,296,238       88  39,029.6  4,876,800
bcc9774e1c856ffaa521441104f0057c  dataset_A.fa.sample.seqkit.fa
== seqmagick
data: dataset_A.fa

elapsed time: 36.107
peak rss: 537612

file                              format  type  num_seqs      sum_len  min_len   avg_len    max_len
dataset_A.fa.sample.seqmagick.fa  FASTA   DNA     10,000  384,798,209       81  38,479.8  3,112,511
6fcf2557fe5c18d0f0b4f594096e9d2b  dataset_A.fa.sample.seqmagick.fa
== seqtk
data: dataset_A.fa

elapsed time: 6.842
peak rss: 7840

file                          format  type  num_seqs      sum_len  min_len   avg_len    max_len
dataset_A.fa.sample.seqtk.fa  FASTA   DNA     10,000  422,307,789       56  42,230.8  4,876,800
3d2d7186d6ed4618e250f65dc0d73b3c  dataset_A.fa.sample.seqtk.fa
read file once with cat
== seqkit
data: dataset_B.fa
[INFO][0m sample by number
[INFO][0m first pass: counting seq number
[INFO][0m seq number: 194
[INFO][0m second pass: reading and sampling
[INFO][0m 19 sequences outputed

elapsed time: 5.669
peak rss: 1057308

file                           format  type  num_seqs      sum_len  min_len       avg_len      max_len
dataset_B.fa.sample.seqkit.fa  FASTA   DNA         19  309,154,398    1,428  16,271,284.1  248,956,422
664126516577d1d71e3288b55c16a737  dataset_B.fa.sample.seqkit.fa
== seqmagick
data: dataset_B.fa

elapsed time: 40.313
peak rss: 2949972

file                              format  type  num_seqs     sum_len  min_len      avg_len     max_len
dataset_B.fa.sample.seqmagick.fa  FASTA   DNA         20  91,854,377      970  4,592,718.8  90,338,345
e905665ced6f786fabc7946079c24340  dataset_B.fa.sample.seqmagick.fa
== seqtk
data: dataset_B.fa

elapsed time: 7.352
peak rss: 244864

file                          format  type  num_seqs      sum_len  min_len       avg_len      max_len
dataset_B.fa.sample.seqtk.fa  FASTA   DNA         20  204,856,115      990  10,242,805.8  145,138,636
24887260da2064d57fbafa71c6013768  dataset_B.fa.sample.seqtk.fa
read file once with cat
== seqkit
data: dataset_C.fq
[INFO][0m sample by number
[INFO][0m first pass: counting seq number
[INFO][0m seq number: 9186045
[INFO][0m second pass: reading and sampling
[INFO][0m 1000000 sequences outputed

elapsed time: 9.870
peak rss: 13684

file                           format  type   num_seqs      sum_len  min_len  avg_len  max_len
dataset_C.fq.sample.seqkit.fa  FASTQ   DNA   1,000,000  100,000,000      100      100      100
91320698d2c331c0402c1f4034aef442  dataset_C.fq.sample.seqkit.fa
== seqmagick
data: dataset_C.fq

elapsed time: 279.057
peak rss: 3741376

file                              format  type   num_seqs      sum_len  min_len  avg_len  max_len
dataset_C.fq.sample.seqmagick.fa  FASTA   DNA   1,000,000  100,000,000      100      100      100
5eafb68c6ebb62c72a0040fca9d34a6b  dataset_C.fq.sample.seqmagick.fa
== seqtk
data: dataset_C.fq

elapsed time: 7.770
peak rss: 18780

file                          format  type   num_seqs      sum_len  min_len  avg_len  max_len
dataset_C.fq.sample.seqtk.fa  FASTQ   DNA   1,000,000  100,000,000      100      100      100
4289175ea6af28cef7ba4b23ae84fa75  dataset_C.fq.sample.seqtk.fa
