# Supplementary material for: SeqKit: A Cross-Platform and Ultrafast Toolkit for FASTA/Q File Manipulation
Source: PLoS One. 2016 Oct 5;11(10):e0163962. doi: 10.1371/journal.pone.0163962 (PMC5051824; doi:10.1371/journal.pone.0163962)
Supplement: S2 File — All data supporting this article including source code, documents, executable binary files, benchmark scripts and plotting scripts. (ZIP) [file pone.0163962.s002.zip › SeqKit-supplementary-data2/benchmark/tmp_result/run_benchmark_03_sampling.sh.round3.out]

Test: C) Sampling by number
Output sequences of all apps are not wrapped to fixed length.
read file once with cat
== seqkit
data: dataset_A.fa
[INFO][0m sample by number
[INFO][0m first pass: counting seq number
[INFO][0m seq number: 67748
[INFO][0m second pass: reading and sampling
[INFO][0m 10000 sequences outputed

elapsed time: 4.408
peak rss: 48428

file                           format  type  num_seqs      sum_len  min_len   avg_len    max_len
dataset_A.fa.sample.seqkit.fa  FASTA   DNA     10,000  390,296,238       88  39,029.6  4,876,800
bcc9774e1c856ffaa521441104f0057c  dataset_A.fa.sample.seqkit.fa
== seqmagick
data: dataset_A.fa

elapsed time: 36.038
peak rss: 541720

file                              format  type  num_seqs      sum_len  min_len   avg_len    max_len
dataset_A.fa.sample.seqmagick.fa  FASTA   DNA     10,000  416,925,933       81  41,692.6  5,320,445
a058efa8db32062be9ffb130ead67513  dataset_A.fa.sample.seqmagick.fa
== seqtk
data: dataset_A.fa

elapsed time: 6.937
peak rss: 7852

file                          format  type  num_seqs      sum_len  min_len   avg_len    max_len
dataset_A.fa.sample.seqtk.fa  FASTA   DNA     10,000  422,307,789       56  42,230.8  4,876,800
3d2d7186d6ed4618e250f65dc0d73b3c  dataset_A.fa.sample.seqtk.fa
read file once with cat
== seqkit
data: dataset_B.fa
[INFO][0m sample by number
[INFO][0m first pass: counting seq number
[INFO][0m seq number: 194
[INFO][0m second pass: reading and sampling
[INFO][0m 19 sequences outputed

elapsed time: 5.631
peak rss: 1056208

file                           format  type  num_seqs      sum_len  min_len       avg_len      max_len
dataset_B.fa.sample.seqkit.fa  FASTA   DNA         19  309,154,398    1,428  16,271,284.1  248,956,422
664126516577d1d71e3288b55c16a737  dataset_B.fa.sample.seqkit.fa
== seqmagick
data: dataset_B.fa

elapsed time: 40.634
peak rss: 2920404

file                              format  type  num_seqs      sum_len  min_len      avg_len      max_len
dataset_B.fa.sample.seqmagick.fa  FASTA   DNA         20  179,649,175      990  8,982,458.8  114,364,328
0b2a67c8ce17b2273b6a3d9ad35265fe  dataset_B.fa.sample.seqmagick.fa
== seqtk
data: dataset_B.fa

elapsed time: 7.473
peak rss: 244808

file                          format  type  num_seqs      sum_len  min_len       avg_len      max_len
dataset_B.fa.sample.seqtk.fa  FASTA   DNA         20  204,856,115      990  10,242,805.8  145,138,636
24887260da2064d57fbafa71c6013768  dataset_B.fa.sample.seqtk.fa
read file once with cat
== seqkit
data: dataset_C.fq
[INFO][0m sample by number
[INFO][0m first pass: counting seq number
[INFO][0m seq number: 9186045
[INFO][0m second pass: reading and sampling
[INFO][0m 1000000 sequences outputed

elapsed time: 10.193
peak rss: 13828

file                           format  type   num_seqs      sum_len  min_len  avg_len  max_len
dataset_C.fq.sample.seqkit.fa  FASTQ   DNA   1,000,000  100,000,000      100      100      100
91320698d2c331c0402c1f4034aef442  dataset_C.fq.sample.seqkit.fa
== seqmagick
data: dataset_C.fq

elapsed time: 281.096
peak rss: 3741116

file                              format  type   num_seqs      sum_len  min_len  avg_len  max_len
dataset_C.fq.sample.seqmagick.fa  FASTA   DNA   1,000,000  100,000,000      100      100      100
aef5633be2914950f20f9cfea1448409  dataset_C.fq.sample.seqmagick.fa
== seqtk
data: dataset_C.fq

elapsed time: 7.627
peak rss: 26740

file                          format  type   num_seqs      sum_len  min_len  avg_len  max_len
dataset_C.fq.sample.seqtk.fa  FASTQ   DNA   1,000,000  100,000,000      100      100      100
4289175ea6af28cef7ba4b23ae84fa75  dataset_C.fq.sample.seqtk.fa
