# Supplementary material for: SeqKit: A Cross-Platform and Ultrafast Toolkit for FASTA/Q File Manipulation
Source: PLoS One. 2016 Oct 5;11(10):e0163962. doi: 10.1371/journal.pone.0163962 (PMC5051824; doi:10.1371/journal.pone.0163962)
Supplement: S2 File — All data supporting this article including source code, documents, executable binary files, benchmark scripts and plotting scripts. (ZIP) [file pone.0163962.s002.zip › SeqKit-supplementary-data2/benchmark/tmp_result/run_benchmark_04_remove_duplicated_seqs_by_seq.sh.round3.out]

Test: D) Removing duplicates by seq
Output sequences of all apps are not wrapped to fixed length.
read file once with cat
== seqkit
data: dataset_A.fa
[INFO][0m 12351 duplicated records removed

elapsed time: 10.516
peak rss: 46100

file                          format  type  num_seqs        sum_len  min_len   avg_len    max_len
dataset_A.fa.rmdup.seqkit.fa  FASTA   DNA     55,397  2,589,746,144       56  46,748.9  5,976,145
0a65481fa3446f622bd83b1d57677395  dataset_A.fa.rmdup.seqkit.fa
== seqmagick
data: dataset_A.fa

elapsed time: 49.762
peak rss: 54768

file                             format  type  num_seqs        sum_len  min_len   avg_len    max_len
dataset_A.fa.rmdup.seqmagick.fa  FASTA   DNA     55,397  2,589,746,144       56  46,748.9  5,976,145
0a65481fa3446f622bd83b1d57677395  dataset_A.fa.rmdup.seqmagick.fa
read file once with cat
== seqkit
data: dataset_B.fa
[INFO][0m 0 duplicated records removed

elapsed time: 10.707
peak rss: 785100

file                          format  type  num_seqs        sum_len  min_len       avg_len      max_len
dataset_B.fa.rmdup.seqkit.fa  FASTA   DNA        194  3,099,750,718      970  15,978,096.5  248,956,422
af9e765363ffe03aaaaa0a23509f7b32  dataset_B.fa.rmdup.seqkit.fa
== seqmagick
data: dataset_B.fa

elapsed time: 62.717
peak rss: 1033568

file                             format  type  num_seqs        sum_len  min_len       avg_len      max_len
dataset_B.fa.rmdup.seqmagick.fa  FASTA   DNA        194  3,099,750,718      970  15,978,096.5  248,956,422
af9e765363ffe03aaaaa0a23509f7b32  dataset_B.fa.rmdup.seqmagick.fa
read file once with cat
== seqkit
data: dataset_C.fq
[INFO][0m 501303 duplicated records removed

elapsed time: 40.421
peak rss: 1872048

file                          format  type   num_seqs      sum_len  min_len  avg_len  max_len
dataset_C.fq.rmdup.seqkit.fa  FASTQ   DNA   8,684,742  868,474,200      100      100      100
f41a97678ee77913aaa468ce7f448960  dataset_C.fq.rmdup.seqkit.fa
== seqmagick
data: dataset_C.fq

elapsed time: 487.791
peak rss: 2737668

file                             format  type   num_seqs      sum_len  min_len  avg_len  max_len
dataset_C.fq.rmdup.seqmagick.fa  FASTA   DNA   8,684,742  868,474,200      100      100      100
9d9345c7f138691ef7c1f6dbf107f82f  dataset_C.fq.rmdup.seqmagick.fa
