# Supplementary material for: SeqKit: A Cross-Platform and Ultrafast Toolkit for FASTA/Q File Manipulation
Source: PLoS One. 2016 Oct 5;11(10):e0163962. doi: 10.1371/journal.pone.0163962 (PMC5051824; doi:10.1371/journal.pone.0163962)
Supplement: S2 File — All data supporting this article including source code, documents, executable binary files, benchmark scripts and plotting scripts. (ZIP) [file pone.0163962.s002.zip › SeqKit-supplementary-data2/benchmark/tmp_result/run_benchmark_05_subseq_with_bed.sh.round3.out]

Test: E) Subsequence with BED file
Output sequences of all apps are not wrapped to fixed length.
read file once with cat
== seqkit
data: dataset_B.fa
[INFO][0m read BED file ...
[INFO][0m 162980 BED features loaded

elapsed time: 7.508
peak rss: 2202912

file                    format  type  num_seqs      sum_len  min_len  avg_len  max_len
chr19.bed.gz.seqkit.fa  FASTA   DNA    162,980  244,087,173        1  1,497.7  486,463
07fa45ea0d349bd82538b4a92dee8fd2  chr19.bed.gz.seqkit.fa
== seqtk
data: dataset_B.fa

elapsed time: 6.342
peak rss: 246160

file                   format  type  num_seqs      sum_len  min_len  avg_len  max_len
chr19.bed.gz.seqtk.fa  FASTA   DNA    162,980  244,087,173        1  1,497.7  486,463
c2e37a30685bb4625cad07c7406ba1b4  chr19.bed.gz.seqtk.fa
