# Supplementary material for: SeqKit: A Cross-Platform and Ultrafast Toolkit for FASTA/Q File Manipulation
Source: PLoS One. 2016 Oct 5;11(10):e0163962. doi: 10.1371/journal.pone.0163962 (PMC5051824; doi:10.1371/journal.pone.0163962)
Supplement: S2 File — All data supporting this article including source code, documents, executable binary files, benchmark scripts and plotting scripts. (ZIP) [file pone.0163962.s002.zip › SeqKit-supplementary-data2/doc/docs/features_overview.tsv]

Categories	Features	seqkit	fasta_utilities	fastx_toolkit	pyfaidx	seqmagick	seqtk
**Formats supports**	Multi-line FASTA	Yes	Yes	--	Yes	Yes	Yes
	FASTQ	Yes	Yes	Yes	--	Yes	Yes
	Multi-line FASTQ	Yes	Yes	--	--	Yes	Yes
	Validating sequences	Yes	--	Yes	Yes	--	--
	Supporting RNA	Yes	Yes	--	--	Yes	Yes
**Functions**	Searching by motifs	Yes	Yes	--	--	Yes	--
	Sampling	Yes	--	--	--	Yes	Yes
	Extracting sub-sequence	Yes	Yes	--	Yes	Yes	Yes
	Removing duplicates	Yes	--	--	--	Partly	--
	Splitting	Yes	Yes	--	Partly	--	--
	Splitting by seq	Yes	--	Yes	Yes	--	--
	Shuffling	Yes	--	--	--	--	--
	Sorting	Yes	Yes	--	--	Yes	--
	Locating motifs	Yes	--	--	--	--	--
	Common sequences	Yes	--	--	--	--	--
	Cleaning bases	Yes	Yes	Yes	Yes	--	--
	Transcription	Yes	Yes	Yes	Yes	Yes	Yes
	Translation	--	Yes	Yes	Yes	Yes	--
	Filtering by size	Indirect	Yes	--	Yes	Yes	--
	Renaming header	Yes	Yes	--	--	Yes	Yes
**Other features**	Cross-platform	Yes	Partly	Partly	Yes	Yes	Yes
	Reading STDIN	Yes	Yes	Yes	--	Yes	Yes
	Reading gzipped file	Yes	Yes	--	--	Yes	Yes
	Writing gzip file	Yes	--	--	--	Yes	--
