# Supplementary material for: SeqKit: A Cross-Platform and Ultrafast Toolkit for FASTA/Q File Manipulation
Source: PLoS One. 2016 Oct 5;11(10):e0163962. doi: 10.1371/journal.pone.0163962 (PMC5051824; doi:10.1371/journal.pone.0163962)
Supplement: S2 File — All data supporting this article including source code, documents, executable binary files, benchmark scripts and plotting scripts. (ZIP) [file pone.0163962.s002.zip › SeqKit-supplementary-data2/doc/docs/files/PAO1/PAO1.gb]

LOCUS       NC_002516            6264404 bp    DNA     circular CON 05-JUN-2015
DEFINITION  Pseudomonas aeruginosa PAO1 chromosome, complete genome.
ACCESSION   NC_002516
VERSION     NC_002516.2  GI:110645304
DBLINK      BioProject: PRJNA57945
KEYWORDS    RefSeq.
SOURCE      Pseudomonas aeruginosa PAO1
  ORGANISM  Pseudomonas aeruginosa PAO1
            Bacteria; Proteobacteria; Gammaproteobacteria; Pseudomonadales;
            Pseudomonadaceae; Pseudomonas.
REFERENCE   1  (bases 1 to 6264404)
  AUTHORS   Winsor,G.L., Van Rossum,T., Lo,R., Khaira,B., Whiteside,M.D.,
            Hancock,R.E. and Brinkman,F.S.
  TITLE     Pseudomonas Genome Database: facilitating user-friendly,
            comprehensive comparisons of microbial genomes
  JOURNAL   Nucleic acids Res. 37 (DATABASE ISSUE), D483-D488 (2009)
   PUBMED   18978025
REFERENCE   2  (bases 1 to 6264404)
  AUTHORS   Cirz,R.T., O'Neill,B.M., Hammond,J.A., Head,S.R. and Romesberg,F.E.
  TITLE     Defining the Pseudomonas aeruginosa SOS response and its role in
            the global response to the antibiotic ciprofloxacin
  JOURNAL   J. Bacteriol. 188 (20), 7101-7110 (2006)
   PUBMED   17015649
REFERENCE   3  (bases 1 to 6264404)
  AUTHORS   Palmer,K.L., Mashburn,L.M., Singh,P.K. and Whiteley,M.
  TITLE     Cystic fibrosis sputum supports growth and cues key aspects of
            Pseudomonas aeruginosa physiology
  JOURNAL   J. Bacteriol. 187 (15), 5267-5277 (2005)
   PUBMED   16030221
REFERENCE   4  (bases 1 to 6264404)
  AUTHORS   Salunkhe,P., Smart,C.H., Morgan,J.A., Panagea,S., Walshaw,M.J.,
            Hart,C.A., Geffers,R., Tummler,B. and Winstanley,C.
  TITLE     A cystic fibrosis epidemic strain of Pseudomonas aeruginosa
            displays enhanced virulence and antimicrobial resistance
  JOURNAL   J. Bacteriol. 187 (14), 4908-4920 (2005)
   PUBMED   15995206
REFERENCE   5  (bases 1 to 6264404)
  AUTHORS   Filiatrault,M.J., Wagner,V.E., Bushnell,D., Haidaris,C.G.,
            Iglewski,B.H. and Passador,L.
  TITLE     Effect of anaerobiosis and nitrate on gene expression in
            Pseudomonas aeruginosa
  JOURNAL   Infect. Immun. 73 (6), 3764-3772 (2005)
   PUBMED   15908409
REFERENCE   6  (bases 1 to 6264404)
  AUTHORS   Rasmussen,T.B., Bjarnsholt,T., Skindersoe,M.E., Hentzer,M.,
            Kristoffersen,P., Kote,M., Nielsen,J., Eberl,L. and Givskov,M.
  TITLE     Screening for quorum-sensing inhibitors (QSI) by use of a novel
            genetic system, the QSI selector
  JOURNAL   J. Bacteriol. 187 (5), 1799-1814 (2005)
   PUBMED   15716452
REFERENCE   7  (bases 1 to 6264404)
  AUTHORS   Winsor,G.L., Lo,R., Sui,S.J., Ung,K.S., Huang,S., Cheng,D.,
            Ching,W.K., Hancock,R.E. and Brinkman,F.S.
  TITLE     Pseudomonas aeruginosa Genome Database and PseudoCap: facilitating
            community-based, continually updated, genome annotation
  JOURNAL   Nucleic acids Res. 33 (DATABASE ISSUE), D338-D343 (2005)
   PUBMED   15608211
REFERENCE   8  (bases 1 to 6264404)
  AUTHORS   Wagner,V.E., Bushnell,D., Passador,L., Brooks,A.I. and
            Iglewski,B.H.
  TITLE     Microarray analysis of Pseudomonas aeruginosa quorum-sensing
            regulons: effects of growth phase and environment
  JOURNAL   J. Bacteriol. 185 (7), 2080-2095 (2003)
   PUBMED   12644477
REFERENCE   9  (bases 1 to 6264404)
  AUTHORS   Schuster,M., Lostroh,C.P., Ogi,T. and Greenberg,E.P.
  TITLE     Identification, timing, and signal specificity of Pseudomonas
            aeruginosa quorum-controlled genes: a transcriptome analysis
  JOURNAL   J. Bacteriol. 185 (7), 2066-2079 (2003)
   PUBMED   12644476
REFERENCE   10 (bases 1 to 6264404)
  AUTHORS   Stover,C.K., Pham,X.Q., Erwin,A.L., Mizoguchi,S.D., Warrener,P.,
            Hickey,M.J., Brinkman,F.S., Hufnagle,W.O., Kowalik,D.J., Lagrou,M.,
            Garber,R.L., Goltry,L., Tolentino,E., Westbrock-Wadman,S., Yuan,Y.,
            Brody,L.L., Coulter,S.N., Folger,K.R., Kas,A., Larbig,K., Lim,R.,
            Smith,K., Spencer,D., Wong,G.K., Wu,Z., Paulsen,I.T., Reizer,J.,
            Saier,M.H., Hancock,R.E., Lory,S. and Olson,M.V.
  TITLE     Complete genome sequence of Pseudomonas aeruginosa PA01, an
            opportunistic pathogen
  JOURNAL   Nature 406 (6799), 959-964 (2000)
   PUBMED   10984043
REFERENCE   11 (bases 1 to 6264404)
  CONSRTM   NCBI Genome Project
  TITLE     Direct Submission
  JOURNAL   Submitted (06-OCT-2010) National Center for Biotechnology
            Information, NIH, Bethesda, MD 20894, USA
REFERENCE   12 (bases 1 to 6264404)
  AUTHORS   Winsor,G.L., Hancock,R.E. and Brinkman,F.S.
  CONSRTM   Pseudomonas aeruginosa Community Annotation Project (PseudoCap)
  TITLE     Direct Submission
  JOURNAL   Submitted (08-SEP-2010) Department of Molecular Biology and
            Biochemisry, Simon Fraser University, 8888 University Dr., Burnaby,
            British Columbia V5A 1S6, Canada
  REMARK    protein update by submitter
REFERENCE   13 (bases 1 to 6264404)
  AUTHORS   Winsor,G.L., Hancock,R.E. and Brinkman,F.S.
  CONSRTM   Pseudomonas aeruginosa Community Annotation Project (PseudoCap)
  TITLE     Direct Submission
  JOURNAL   Submitted (02-OCT-2008) Department of Molecular Biology and
            Biochemisry, Simon Fraser University, 8888 University Dr., Burnaby,
            British Columbia V5A 1S6, Canada
  REMARK    protein update by submitter
REFERENCE   14 (bases 1 to 6264404)
  AUTHORS   Winsor,G.L., Hancock,R.E. and Brinkman,F.S.
  CONSRTM   Pseudomonas aeruginosa Community Annotation Project (PseudoCap)
  TITLE     Direct Submission
  JOURNAL   Submitted (05-JUL-2006) Department of Molecular Biology and
            Biochemisry, Simon Fraser University, 8888 University Dr., Burnaby,
            British Columbia V5A 1S6, Canada
  REMARK    Sequence update by submitter
REFERENCE   15 (bases 1 to 6264404)
  AUTHORS   Ung,K.S., Hancock,R.E. and Brinkman,F.S.
  CONSRTM   Pseudomonas aeruginosa Community Annotation Project (PseudoCap)
  TITLE     Direct Submission
  JOURNAL   Submitted (04-FEB-2003) Department of Molecular Biology and
            Biochemistry, Simon Fraser University, 8888 University Dr.,
            Burnaby, British Columbia V5A 1S6, Canada
REFERENCE   16 (bases 1 to 6264404)
  AUTHORS   Stover,C.K., Pham,X.-Q.T., Erwin,A.L., Mizoguchi,S.D., Warrener,P.,
            Hickey,M.J., Brinkman,F.S.L., Hufnagle,W.O., Kowalik,D.J.,
            Lagrou,M., Garber,R.L., Goltry,L., Tolentino,E.,
            Westbrock-Wadman,S., Yuan,Y., Brody,L.L., Coulter,S.N.,
            Folger,K.R., Kas,A., Larbig,K., Lim,R.M., Smith,K.A., Spencer,D.H.,
            Wong,G.K.-S., Wu,Z., Paulsen,I.T., Reizer,J., Saier,M.H.,
            Hancock,R.E.W., Lory,S. and Olson,M.V.
  CONSRTM   Pseudomonas aeruginosa Community Annotation Project (PseudoCap)
  TITLE     Direct Submission
  JOURNAL   Submitted (16-MAY-2000) Department of Medicine and Genetics,
            University of Washington Genome Center, University Of Washington,
            Box 352145, Seattle, WA 98195, USA
COMMENT     REVIEWED REFSEQ: This record has been curated by NCBI staff. The
            reference sequence is identical to AE004091.
            On Jul 24, 2006 this sequence version replaced gi:15595198.
            RefSeq Category: Reference Genome
                        FGS: First Genome sequenced
                        MOD: Model Organism
                        UPR: UniProt Genome
            -----------------------------------------------------------------
            This represents the Sept 08, 2010 version of the continually
            updated, reviewed, Pseudomonas aeruginosa PAO1 genome annotation
            from PseudoCap (see http://www.pseudomonas.com for the latest
            updates and links to alternate annotations). This update includes
            updated base pair coordinates and new features. PseudoCap is
            coordinated by Fiona S.L. Brinkman (Simon Fraser University,
            Canada) and Robert E.W. Hancock (University of British Columbia,
            Canada) with database development by Geoff Winsor (Simon Fraser
            University). We welcome submission through
            www.pseudomonas.com of any proposed changes.
            'protein name confidence' is used to rate our confidence of the
            accuracy of the protein name.
            class 1: Function experimentally demonstrated in P. aeruginosa.
            class 2: Function of highly similar gene experimentally
            demonstrated in another organism (and gene context consistent in
            terms of pathways its involved in, if known).
            class 3: Function proposed based on presence of conserved amino
            acid motif, structural feature or limited sequence similarity to an
            experimentally studied gene.
            class 4: Homologs of previously reported genes of unknown function,
            or no similarity to any previously reported sequences.
            ------------------------------------------------------------------.
            COMPLETENESS: full length.
FEATURES             Location/Qualifiers
     source          1..6264404
                     /organism="Pseudomonas aeruginosa PAO1"
                     /mol_type="genomic DNA"
                     /strain="PAO1"
                     /db_xref="taxon:208964"
     gene            483..2027
                     /gene="dnaA"
                     /locus_tag="PA0001"
                     /db_xref="GeneID:878417"
     CDS             483..2027
                     /gene="dnaA"
                     /locus_tag="PA0001"
                     /note="Product name confidence: class 2 (High similarity
                     to functionally studied protein)"
                     /codon_start=1
                     /transl_table=11
                     /product="chromosome replication initiator DnaA"
                     /protein_id="NP_064721.1"
                     /db_xref="GI:15595199"
                     /db_xref="GeneID:878417"
     gene            2056..3159
                     /gene="dnaN"
                     /locus_tag="PA0002"
                     /db_xref="GeneID:879244"
     CDS             2056..3159
                     /gene="dnaN"
                     /locus_tag="PA0002"
                     /EC_number="2.7.7.7"
                     /note="Product name confidence: class 2 (High similarity
                     to functionally studied protein)"
                     /codon_start=1
                     /transl_table=11
                     /product="DNA polymerase III subunit beta"
                     /protein_id="NP_064722.1"
                     /db_xref="GI:15595200"
                     /db_xref="GeneID:879244"
     gene            3169..4278
                     /gene="recF"
                     /locus_tag="PA0003"
                     /db_xref="GeneID:879229"
     CDS             3169..4278
                     /gene="recF"
                     /locus_tag="PA0003"
                     /note="Product name confidence: class 2 (High similarity
                     to functionally studied protein)"
                     /codon_start=1
                     /transl_table=11
                     /product="DNA replication and repair protein RecF"
                     /protein_id="NP_064723.1"
                     /db_xref="GI:15595201"
                     /db_xref="GeneID:879229"
     gene            4275..6695
                     /gene="gyrB"
                     /locus_tag="PA0004"
                     /db_xref="GeneID:879230"
     CDS             4275..6695
                     /gene="gyrB"
                     /locus_tag="PA0004"
                     /note="Product name confidence: class 2 (High similarity
                     to functionally studied protein)"
                     /codon_start=1
                     /transl_table=11
                     /product="DNA gyrase subunit B"
                     /protein_id="NP_064724.1"
                     /db_xref="GI:15595202"
                     /db_xref="GeneID:879230"
     gene            complement(7018..7791)
                     /gene="lptA"
                     /locus_tag="PA0005"
                     /db_xref="GeneID:877576"
     CDS             complement(7018..7791)
                     /gene="lptA"
                     /locus_tag="PA0005"
                     /note="Product name confidence: class 1 (Function
                     experimentally demonstrated in P. aeruginosa)"
                     /codon_start=1
                     /transl_table=11
                     /product="lysophosphatidic acid acyltransferase"
                     /protein_id="NP_064725.1"
                     /db_xref="GI:15595203"
                     /db_xref="GeneID:877576"
     gene            complement(7803..8339)
                     /locus_tag="PA0006"
                     /db_xref="GeneID:879245"
     CDS             complement(7803..8339)
                     /locus_tag="PA0006"
                     /note="'Product name confidence: class 4 (Homologs of
                     previously reported genes of unknown function, or no
                     similarity to any previously reported sequences)'"
                     /codon_start=1
                     /transl_table=11
                     /product="D-glycero-beta-D-manno-heptose-1,7-bisphosphate
                     7-phosphatase"
                     /protein_id="NP_064726.1"
                     /db_xref="GI:15595204"
                     /db_xref="GeneID:879245"
     gene            8671..10377
                     /locus_tag="PA0007"
                     /db_xref="GeneID:877575"
     CDS             8671..10377
                     /locus_tag="PA0007"
                     /note="'Product name confidence: class 4 (Homologs of
                     previously reported genes of unknown function, or no
                     similarity to any previously reported sequences)'"
                     /codon_start=1
                     /transl_table=11
                     /product="hypothetical protein"
                     /protein_id="NP_064727.1"
                     /db_xref="GI:15595205"
                     /db_xref="GeneID:877575"
     gene            complement(10434..12488)
                     /gene="glyS"
                     /locus_tag="PA0008"
                     /db_xref="GeneID:878214"
     CDS             complement(10434..12488)
                     /gene="glyS"
                     /locus_tag="PA0008"
                     /EC_number="6.1.1.14"
                     /note="Product name confidence: class 2 (High similarity
                     to functionally studied protein)"
                     /codon_start=1
                     /transl_table=11
                     /product="glycine--tRNA ligase subunit beta"
                     /protein_id="NP_064728.1"
                     /db_xref="GI:15595206"
                     /db_xref="GeneID:878214"
     gene            complement(12488..13435)
                     /gene="glyQ"
                     /locus_tag="PA0009"
                     /db_xref="GeneID:878095"
     CDS             complement(12488..13435)
                     /gene="glyQ"
                     /locus_tag="PA0009"
                     /EC_number="6.1.1.14"
                     /note="Product name confidence: class 2 (High similarity
                     to functionally studied protein)"
                     /codon_start=1
                     /transl_table=11
                     /product="glycine--tRNA ligase subunit alpha"
                     /protein_id="NP_064729.1"
                     /db_xref="GI:15595207"
                     /db_xref="GeneID:878095"
     gene            13540..14091
                     /gene="tag"
                     /locus_tag="PA0010"
                     /db_xref="GeneID:878076"
     CDS             13540..14091
                     /gene="tag"
                     /locus_tag="PA0010"
                     /note="Product name confidence: class 2 (High similarity
                     to functionally studied protein)"
                     /codon_start=1
                     /transl_table=11
                     /product="DNA-3-methyladenine glycosidase I"
                     /protein_id="NP_248700.1"
                     /db_xref="GI:15595208"
                     /db_xref="GeneID:878076"
     gene            14235..15122
                     /locus_tag="PA0011"
                     /db_xref="GeneID:877921"
     CDS             14235..15122
                     /locus_tag="PA0011"
                     /note="'Product name confidence: class 3 (Function
                     proposed based on presence of conserved amino acid motif,
                     structural feature or limited sequence similarity to an
                     experimentally studied gene)'"
                     /codon_start=1
                     /transl_table=11
                     /product="lipid A biosynthesis lauroyl acyltransferase"
                     /protein_id="NP_248701.1"
                     /db_xref="GI:15595209"
                     /db_xref="GeneID:877921"
     gene            15207..15473
                     /locus_tag="PA0012"
                     /db_xref="GeneID:877795"
     CDS             15207..15473
                     /locus_tag="PA0012"
                     /note="'Product name confidence: class 4 (Homologs of
                     previously reported genes of unknown function, or no
                     similarity to any previously reported sequences)'"
                     /codon_start=1
                     /transl_table=11
                     /product="hypothetical protein"
                     /protein_id="NP_248702.1"
                     /db_xref="GI:15595210"
                     /db_xref="GeneID:877795"
     gene            15620..16273
                     /locus_tag="PA0013"
                     /db_xref="GeneID:877634"
     CDS             15620..16273
                     /locus_tag="PA0013"
                     /note="'Product name confidence: class 4 (Homologs of
                     previously reported genes of unknown function, or no
                     similarity to any previously reported sequences)'"
                     /codon_start=1
                     /transl_table=11
                     /product="hypothetical protein"
                     /protein_id="NP_248703.1"
                     /db_xref="GI:15595211"
                     /db_xref="GeneID:877634"
     gene            complement(16335..16607)
                     /locus_tag="PA0014"
                     /db_xref="GeneID:879294"
     CDS             complement(16335..16607)
                     /locus_tag="PA0014"
                     /note="'Product name confidence: class 4 (Homologs of
                     previously reported genes of unknown function, or no
                     similarity to any previously reported sequences)'"
                     /codon_start=1
                     /transl_table=11
                     /product="hypothetical protein"
                     /protein_id="NP_248704.1"
                     /db_xref="GI:15595212"
                     /db_xref="GeneID:879294"
     gene            complement(16900..17217)
                     /locus_tag="PA0015"
                     /db_xref="GeneID:879251"
     CDS             complement(16900..17217)
                     /locus_tag="PA0015"
                     /note="'Product name confidence: class 4 (Homologs of
                     previously reported genes of unknown function, or no
                     similarity to any previously reported sequences)'"
                     /codon_start=1
                     /transl_table=11
                     /product="hypothetical protein"
                     /protein_id="NP_248705.1"
                     /db_xref="GI:15595213"
                     /db_xref="GeneID:879251"
     gene            complement(17366..18739)
                     /gene="trkA"
                     /locus_tag="PA0016"
                     /db_xref="GeneID:879255"
     CDS             complement(17366..18739)
                     /gene="trkA"
                     /locus_tag="PA0016"
                     /note="Product name confidence: class 2 (High similarity
                     to functionally studied protein)"
                     /codon_start=1
                     /transl_table=11
                     /product="potassium transporter inner membrane associated
                     protein"
                     /protein_id="NP_248706.1"
                     /db_xref="GI:15595214"
                     /db_xref="GeneID:879255"
     gene            complement(18767..20071)
                     /locus_tag="PA0017"
                     /db_xref="GeneID:879297"
     CDS             complement(18767..20071)
                     /locus_tag="PA0017"
                     /codon_start=1
                     /transl_table=11
                     /product="Ribosomal RNA small subunit methyltransferase B"
                     /protein_id="NP_248707.1"
                     /db_xref="GI:15595215"
                     /db_xref="GeneID:879297"
     gene            complement(20068..21012)
                     /gene="fmt"
                     /locus_tag="PA0018"
                     /db_xref="GeneID:879258"
     CDS             complement(20068..21012)
                     /gene="fmt"
                     /locus_tag="PA0018"
                     /EC_number="2.1.2.9"
                     /note="Product name confidence: class 2 (High similarity
                     to functionally studied protein)"
                     /codon_start=1
                     /transl_table=11
                     /product="methionyl-tRNA formyltransferase"
                     /protein_id="NP_248708.1"
                     /db_xref="GI:15595216"
                     /db_xref="GeneID:879258"
     gene            complement(21067..21573)
                     /gene="def"
                     /locus_tag="PA0019"
                     /db_xref="GeneID:879306"
     CDS             complement(21067..21573)
                     /gene="def"
                     /locus_tag="PA0019"
                     /EC_number="3.5.1.88"
                     /note="Product name confidence: class 2 (High similarity
                     to functionally studied protein)"
                     /codon_start=1
                     /transl_table=11
                     /product="peptide deformylase"
                     /protein_id="NP_248709.1"
                     /db_xref="GI:15595217"
                     /db_xref="GeneID:879306"
     gene            21712..22737
                     /locus_tag="PA0020"
                     /db_xref="GeneID:879309"
     CDS             21712..22737
                     /locus_tag="PA0020"
                     /note="'Product name confidence: class 4 (Homologs of
                     previously reported genes of unknown function, or no
                     similarity to any previously reported sequences)'"
                     /codon_start=1
                     /transl_table=11
                     /product="hypothetical protein"
                     /protein_id="NP_248710.1"
                     /db_xref="GI:15595218"
                     /db_xref="GeneID:879309"
     gene            22872..23960
                     /locus_tag="PA0021"
                     /db_xref="GeneID:880730"
     CDS             22872..23960
                     /locus_tag="PA0021"
                     /note="'Product name confidence: class 4 (Homologs of
                     previously reported genes of unknown function, or no
                     similarity to any previously reported sequences)'"
                     /codon_start=1
                     /transl_table=11
                     /product="hypothetical protein"
                     /protein_id="NP_248711.1"
                     /db_xref="GI:15595219"
                     /db_xref="GeneID:880730"
     gene            24001..24558
                     /locus_tag="PA0022"
                     /db_xref="GeneID:880711"
     CDS             24001..24558
                     /locus_tag="PA0022"
                     /codon_start=1
                     /transl_table=11
                     /product="threonylcarbamoyl-AMP synthase"
                     /protein_id="NP_248712.1"
                     /db_xref="GI:15595220"
                     /db_xref="GeneID:880711"
     gene            complement(24568..25545)
                     /gene="qor"
                     /locus_tag="PA0023"
                     /db_xref="GeneID:880685"
     CDS             complement(24568..25545)
                     /gene="qor"
                     /locus_tag="PA0023"
                     /note="Product name confidence: class 2 (High similarity
                     to functionally studied protein)"
                     /codon_start=1
                     /transl_table=11
                     /product="oxygen-dependent quinone oxidoreductase"
                     /protein_id="NP_248713.1"
                     /db_xref="GI:15595221"
                     /db_xref="GeneID:880685"
     gene            25736..26653
                     /gene="hemF"
                     /locus_tag="PA0024"
                     /db_xref="GeneID:880901"
     CDS             25736..26653
                     /gene="hemF"
                     /locus_tag="PA0024"
                     /EC_number="1.3.3.3"
                     /note="Product name confidence: class 2 (High similarity
                     to functionally studied protein)"
                     /codon_start=1
                     /transl_table=11
                     /product="coproporphyrinogen III oxidase"
                     /protein_id="NP_248714.1"
                     /db_xref="GI:15595222"
                     /db_xref="GeneID:880901"
     gene            26711..27535
                     /gene="aroE"
                     /locus_tag="PA0025"
                     /db_xref="GeneID:880894"
     CDS             26711..27535
                     /gene="aroE"
                     /locus_tag="PA0025"
                     /EC_number="1.1.1.25"
                     /note="Product name confidence: class 2 (High similarity
                     to functionally studied protein)"
                     /codon_start=1
                     /transl_table=11
                     /product="shikimate dehydrogenase"
                     /protein_id="NP_248715.1"
                     /db_xref="GI:15595223"
                     /db_xref="GeneID:880894"
     gene            27646..28632
                     /gene="plcB"
                     /locus_tag="PA0026"
                     /db_xref="GeneID:880904"
     CDS             27646..28632
                     /gene="plcB"
                     /locus_tag="PA0026"
                     /note="Product name confidence: class 1 (Function
                     experimentally demonstrated in P. aeruginosa)"
                     /codon_start=1
                     /transl_table=11
                     /product="phospholipase C"
                     /protein_id="NP_248716.1"
                     /db_xref="GI:15595224"
                     /db_xref="GeneID:880904"
     gene            28613..29899
                     /locus_tag="PA0027"
                     /db_xref="GeneID:880919"
     CDS             28613..29899
                     /locus_tag="PA0027"
                     /note="'Product name confidence: class 4 (Homologs of
                     previously reported genes of unknown function, or no
                     similarity to any previously reported sequences)'"
                     /codon_start=1
                     /transl_table=11
                     /product="hypothetical protein"
                     /protein_id="NP_248717.1"
                     /db_xref="GI:15595225"
                     /db_xref="GeneID:880919"
     gene            29896..30498
                     /locus_tag="PA0028"
                     /db_xref="GeneID:878631"
     CDS             29896..30498
                     /locus_tag="PA0028"
                     /note="'Product name confidence: class 4 (Homologs of
                     previously reported genes of unknown function, or no
                     similarity to any previously reported sequences)'"
                     /codon_start=1
                     /transl_table=11
                     /product="hypothetical protein"
                     /protein_id="NP_248718.1"
                     /db_xref="GI:15595226"
                     /db_xref="GeneID:878631"
     gene            complement(30502..32055)
                     /locus_tag="PA0029"
                     /db_xref="GeneID:880672"
     CDS             complement(30502..32055)
                     /locus_tag="PA0029"
                     /note="'Product name confidence: class 3 (Function
                     proposed based on presence of conserved amino acid motif,
                     structural feature or limited sequence similarity to an
                     experimentally studied gene)'"
                     /codon_start=1
                     /transl_table=11
                     /product="sulfate transporter"
                     /protein_id="NP_248719.1"
                     /db_xref="GI:15595227"
                     /db_xref="GeneID:880672"
     gene            complement(32060..32983)
                     /locus_tag="PA0030"
                     /db_xref="GeneID:880659"
     CDS             complement(32060..32983)
                     /locus_tag="PA0030"
                     /note="'Product name confidence: class 4 (Homologs of
                     previously reported genes of unknown function, or no
                     similarity to any previously reported sequences)'"
                     /codon_start=1
                     /transl_table=11
                     /product="hypothetical protein"
                     /protein_id="NP_248720.1"
                     /db_xref="GI:15595228"
                     /db_xref="GeneID:880659"
     gene            complement(33000..34511)
                     /gene="betC"
                     /locus_tag="PA0031"
                     /db_xref="GeneID:880657"
     CDS             complement(33000..34511)
                     /gene="betC"
                     /locus_tag="PA0031"
                     /note="Product name confidence: class 2 (High similarity
                     to functionally studied protein)"
                     /codon_start=1
                     /transl_table=11
                     /product="choline sulfatase"
                     /protein_id="NP_248721.1"
                     /db_xref="GI:15595229"
                     /db_xref="GeneID:880657"
     gene            34624..35538
                     /locus_tag="PA0032"
                     /db_xref="GeneID:880646"
     CDS             34624..35538
                     /locus_tag="PA0032"
                     /note="'Product name confidence: class 3 (Function
                     proposed based on presence of conserved amino acid motif,
                     structural feature or limited sequence similarity to an
                     experimentally studied gene)'"
                     /codon_start=1
                     /transl_table=11
                     /product="transcriptional regulator"
                     /protein_id="NP_248722.1"
                     /db_xref="GI:15595230"
                     /db_xref="GeneID:880646"
     gene            35549..35926
                     /locus_tag="PA0032a"
                     /db_xref="GeneID:17373336"
     CDS             35549..35926
                     /locus_tag="PA0032a"
                     /codon_start=1
                     /transl_table=11
                     /product="DOPA 4,5-dioxygenase"
                     /protein_id="YP_008719728.1"
                     /db_xref="GI:554753025"
                     /db_xref="GeneID:17373336"
     gene            complement(35905..36270)
                     /locus_tag="PA0033"
                     /db_xref="GeneID:880641"
     CDS             complement(35905..36270)
                     /locus_tag="PA0033"
                     /note="'Product name confidence: class 4 (Homologs of
                     previously reported genes of unknown function, or no
                     similarity to any previously reported sequences)'"
                     /codon_start=1
                     /transl_table=11
                     /product="hypothetical protein"
                     /protein_id="NP_248723.1"
                     /db_xref="GI:15595231"
                     /db_xref="GeneID:880641"
     gene            complement(36278..36901)
                     /locus_tag="PA0034"
                     /db_xref="GeneID:879223"
     CDS             complement(36278..36901)
                     /locus_tag="PA0034"
                     /note="'Product name confidence: class 3 (Function
                     proposed based on presence of conserved amino acid motif,
                     structural feature or limited sequence similarity to an
                     experimentally studied gene)'"
                     /codon_start=1
                     /transl_table=11
                     /product="two-component response regulator"
                     /protein_id="NP_248724.1"
                     /db_xref="GI:15595232"
                     /db_xref="GeneID:879223"
     gene            complement(37087..37893)
                     /gene="trpA"
                     /locus_tag="PA0035"
                     /db_xref="GeneID:879479"
     CDS             complement(37087..37893)
                     /gene="trpA"
                     /locus_tag="PA0035"
                     /EC_number="4.2.1.20"
                     /note="Product name confidence: class 1 (Function
                     experimentally demonstrated in P. aeruginosa)"
                     /codon_start=1
                     /transl_table=11
                     /product="tryptophan synthase subunit alpha"
                     /protein_id="NP_248725.1"
                     /db_xref="GI:15595233"
                     /db_xref="GeneID:879479"
     gene            complement(37890..39098)
                     /gene="trpB"
                     /locus_tag="PA0036"
                     /db_xref="GeneID:879212"
     CDS             complement(37890..39098)
                     /gene="trpB"
                     /locus_tag="PA0036"
                     /EC_number="4.2.1.20"
                     /note="Product name confidence: class 1 (Function
                     experimentally demonstrated in P. aeruginosa)"
                     /codon_start=1
                     /transl_table=11
                     /product="tryptophan synthase subunit beta"
                     /protein_id="NP_248726.1"
                     /db_xref="GI:15595234"
                     /db_xref="GeneID:879212"
     gene            39202..40089
                     /gene="trpI"
                     /locus_tag="PA0037"
                     /db_xref="GeneID:883090"
     CDS             39202..40089
                     /gene="trpI"
                     /locus_tag="PA0037"
                     /note="Product name confidence: class 1 (Function
                     experimentally demonstrated in P. aeruginosa)"
                     /codon_start=1
                     /transl_table=11
                     /product="HTH-type transcriptional regulator TrpI"
                     /protein_id="NP_248727.1"
                     /db_xref="GI:15595235"
                     /db_xref="GeneID:883090"
     gene            40190..40405
                     /locus_tag="PA0038"
                     /db_xref="GeneID:879209"
     CDS             40190..40405
                     /locus_tag="PA0038"
                     /note="'Product name confidence: class 4 (Homologs of
                     previously reported genes of unknown function, or no
                     similarity to any previously reported sequences)'"
                     /codon_start=1
                     /transl_table=11
                     /product="hypothetical protein"
                     /protein_id="NP_248728.1"
                     /db_xref="GI:15595236"
                     /db_xref="GeneID:879209"
     gene            40589..40816
                     /locus_tag="PA0039"
                     /db_xref="GeneID:879200"
     CDS             40589..40816
                     /locus_tag="PA0039"
                     /note="'Product name confidence: class 4 (Homologs of
                     previously reported genes of unknown function, or no
                     similarity to any previously reported sequences)'"
                     /codon_start=1
                     /transl_table=11
                     /product="hypothetical protein"
                     /protein_id="NP_248729.1"
                     /db_xref="GI:15595237"
                     /db_xref="GeneID:879200"
     gene            41113..42801
                     /locus_tag="PA0040"
                     /db_xref="GeneID:879196"
     CDS             41113..42801
                     /locus_tag="PA0040"
                     /note="'Product name confidence: class 4 (Homologs of
                     previously reported genes of unknown function, or no
                     similarity to any previously reported sequences)'"
                     /codon_start=1
                     /transl_table=11
                     /product="hypothetical protein"
                     /protein_id="NP_248730.1"
                     /db_xref="GI:15595238"
                     /db_xref="GeneID:879196"
     gene            42914..53521
                     /locus_tag="PA0041"
                     /db_xref="GeneID:878601"
     CDS             42914..53521
                     /locus_tag="PA0041"
                     /note="'Product name confidence: class 3 (Function
                     proposed based on presence of conserved amino acid motif,
                     structural feature or limited sequence similarity to an
                     experimentally studied gene)'"
                     /codon_start=1
                     /transl_table=11
                     /product="hemagglutinin"
                     /protein_id="NP_248731.1"
                     /db_xref="GI:15595239"
                     /db_xref="GeneID:878601"
     gene            54121..54822
                     /locus_tag="PA0041a"
                     /db_xref="GeneID:17373337"
     CDS             54121..54822
                     /locus_tag="PA0041a"
                     /codon_start=1
                     /transl_table=11
                     /product="transposase"
                     /protein_id="YP_008719729.1"
                     /db_xref="GI:554753026"
                     /db_xref="GeneID:17373337"
     gene            56546..56941
                     /locus_tag="PA0042"
                     /db_xref="GeneID:878502"
     CDS             56546..56941
                     /locus_tag="PA0042"
                     /note="'Product name confidence: class 4 (Homologs of
                     previously reported genes of unknown function, or no
                     similarity to any previously reported sequences)'"
                     /codon_start=1
                     /transl_table=11
                     /product="hypothetical protein"
                     /protein_id="NP_248732.1"
                     /db_xref="GI:15595240"
                     /db_xref="GeneID:878502"
     gene            complement(57212..58594)
                     /locus_tag="PA0043"
                     /db_xref="GeneID:878401"
     CDS             complement(57212..58594)
                     /locus_tag="PA0043"
                     /note="'Product name confidence: class 4 (Homologs of
                     previously reported genes of unknown function, or no
                     similarity to any previously reported sequences)'"
                     /codon_start=1
                     /transl_table=11
                     /product="hypothetical protein"
                     /protein_id="NP_248733.1"
                     /db_xref="GI:15595241"
                     /db_xref="GeneID:878401"
     gene            58786..60159
                     /gene="exoT"
                     /locus_tag="PA0044"
                     /db_xref="GeneID:878350"
     CDS             58786..60159
                     /gene="exoT"
                     /locus_tag="PA0044"
                     /note="Product name confidence: class 1 (Function
                     experimentally demonstrated in P. aeruginosa)"
                     /codon_start=1
                     /transl_table=11
                     /product="exoenzyme T"
                     /protein_id="NP_248734.1"
                     /db_xref="GI:15595242"
                     /db_xref="GeneID:878350"
     gene            60656..61342
                     /locus_tag="PA0045"
                     /db_xref="GeneID:878300"
     CDS             60656..61342
                     /locus_tag="PA0045"
                     /note="'Product name confidence: class 4 (Homologs of
                     previously reported genes of unknown function, or no
                     similarity to any previously reported sequences)'"
                     /codon_start=1
                     /transl_table=11
                     /product="hypothetical protein"
                     /protein_id="NP_248735.1"
                     /db_xref="GI:15595243"
                     /db_xref="GeneID:878300"
     gene            61373..61726
                     /locus_tag="PA0046"
                     /db_xref="GeneID:878290"
     CDS             61373..61726
                     /locus_tag="PA0046"
                     /note="'Product name confidence: class 4 (Homologs of
                     previously reported genes of unknown function, or no
                     similarity to any previously reported sequences)'"
                     /codon_start=1
                     /transl_table=11
                     /product="hypothetical protein"
                     /protein_id="NP_248736.1"
                     /db_xref="GI:15595244"
                     /db_xref="GeneID:878290"
     gene            61879..62388
                     /locus_tag="PA0047"
                     /db_xref="GeneID:877928"
     CDS             61879..62388
                     /locus_tag="PA0047"
                     /note="'Product name confidence: class 4 (Homologs of
                     previously reported genes of unknown function, or no
                     similarity to any previously reported sequences)'"
                     /codon_start=1
                     /transl_table=11
                     /product="hypothetical protein"
                     /protein_id="NP_248737.1"
                     /db_xref="GI:15595245"
                     /db_xref="GeneID:877928"
     gene            complement(62403..62786)
                     /locus_tag="PA0048"
                     /db_xref="GeneID:877666"
     CDS             complement(62403..62786)
                     /locus_tag="PA0048"
                     /note="'Product name confidence: class 3 (Function
                     proposed based on presence of conserved amino acid motif,
                     structural feature or limited sequence similarity to an
                     experimentally studied gene)'"
                     /codon_start=1
                     /transl_table=11
                     /product="transcriptional regulator"
                     /protein_id="NP_248738.1"
                     /db_xref="GI:15595246"
                     /db_xref="GeneID:877666"
     gene            complement(63068..64729)
                     /locus_tag="PA0049"
                     /db_xref="GeneID:877595"
     CDS             complement(63068..64729)
                     /locus_tag="PA0049"
                     /note="'Product name confidence: class 4 (Homologs of
                     previously reported genes of unknown function, or no
                     similarity to any previously reported sequences)'"
                     /codon_start=1
                     /transl_table=11
                     /product="hypothetical protein"
                     /protein_id="NP_248739.1"
                     /db_xref="GI:15595247"
                     /db_xref="GeneID:877595"
     gene            65339..65479
                     /locus_tag="PA0050"
                     /db_xref="GeneID:878575"
     CDS             65339..65479
                     /locus_tag="PA0050"
                     /note="'Product name confidence: class 4 (Homologs of
                     previously reported genes of unknown function, or no
                     similarity to any previously reported sequences)'"
                     /codon_start=1
                     /transl_table=11
                     /product="hypothetical protein"
                     /protein_id="NP_248740.1"
                     /db_xref="GI:15595248"
                     /db_xref="GeneID:878575"
     gene            66303..68135
                     /gene="phzH"
                     /locus_tag="PA0051"
                     /db_xref="GeneID:878637"
     CDS             66303..68135
                     /gene="phzH"
                     /locus_tag="PA0051"
                     /note="Product name confidence: class 2 (High similarity
                     to functionally studied protein)"
                     /codon_start=1
                     /transl_table=11
                     /product="phenazine-modifying protein"
                     /protein_id="NP_248741.1"
                     /db_xref="GI:15595249"
                     /db_xref="GeneID:878637"
     gene            complement(68188..68616)
                     /locus_tag="PA0052"
                     /db_xref="GeneID:877739"
     CDS             complement(68188..68616)
                     /locus_tag="PA0052"
                     /note="'Product name confidence: class 4 (Homologs of
                     previously reported genes of unknown function, or no
                     similarity to any previously reported sequences)'"
                     /codon_start=1
                     /transl_table=11
                     /product="hypothetical protein"
                     /protein_id="NP_248742.1"
                     /db_xref="GI:15595250"
                     /db_xref="GeneID:877739"
     gene            69056..69526
                     /locus_tag="PA0053"
                     /pseudogene="unknown"
                     /db_xref="GeneID:878009"
     gene            complement(69543..70091)
                     /locus_tag="PA0054"
                     /db_xref="GeneID:878088"
     CDS             complement(69543..70091)
                     /locus_tag="PA0054"
                     /note="'Product name confidence: class 4 (Homologs of
                     previously reported genes of unknown function, or no
                     similarity to any previously reported sequences)'"
                     /codon_start=1
                     /transl_table=11
                     /product="RNA 2'-phosphotransferase-like protein"
                     /protein_id="NP_248744.1"
                     /db_xref="GI:15595252"
                     /db_xref="GeneID:878088"
     gene            complement(70130..70636)
                     /locus_tag="PA0055"
                     /db_xref="GeneID:877862"
     CDS             complement(70130..70636)
                     /locus_tag="PA0055"
                     /note="'Product name confidence: class 4 (Homologs of
                     previously reported genes of unknown function, or no
                     similarity to any previously reported sequences)'"
                     /codon_start=1
                     /transl_table=11
                     /product="hypothetical protein"
                     /protein_id="NP_248745.1"
                     /db_xref="GI:15595253"
                     /db_xref="GeneID:877862"
     gene            complement(70702..71622)
                     /locus_tag="PA0056"
                     /db_xref="GeneID:877984"
     CDS             complement(70702..71622)
                     /locus_tag="PA0056"
                     /note="'Product name confidence: class 3 (Function
                     proposed based on presence of conserved amino acid motif,
                     structural feature or limited sequence similarity to an
                     experimentally studied gene)'"
                     /codon_start=1
                     /transl_table=11
                     /product="transcriptional regulator"
                     /protein_id="NP_248746.1"
                     /db_xref="GI:15595254"
                     /db_xref="GeneID:877984"
     gene            71730..72617
                     /locus_tag="PA0057"
                     /db_xref="GeneID:878150"
     CDS             71730..72617
                     /locus_tag="PA0057"
                     /note="'Product name confidence: class 4 (Homologs of
                     previously reported genes of unknown function, or no
                     similarity to any previously reported sequences)'"
                     /codon_start=1
                     /transl_table=11
                     /product="hypothetical protein"
                     /protein_id="NP_248747.1"
                     /db_xref="GI:15595255"
                     /db_xref="GeneID:878150"
     gene            72680..73384
                     /locus_tag="PA0058"
                     /db_xref="GeneID:880931"
     CDS             72680..73384
                     /locus_tag="PA0058"
                     /note="'Product name confidence: class 4 (Homologs of
                     previously reported genes of unknown function, or no
                     similarity to any previously reported sequences)'"
                     /codon_start=1
                     /transl_table=11
                     /product="hypothetical protein"
                     /protein_id="NP_248748.1"
                     /db_xref="GI:15595256"
                     /db_xref="GeneID:880931"
     gene            73468..73923
                     /gene="osmC"
                     /locus_tag="PA0059"
                     /db_xref="GeneID:878070"
     CDS             73468..73923
                     /gene="osmC"
                     /locus_tag="PA0059"
                     /note="Product name confidence: class 2 (High similarity
                     to functionally studied protein)"
                     /codon_start=1
                     /transl_table=11
                     /product="osmotically inducible protein OsmC"
                     /protein_id="NP_248749.1"
                     /db_xref="GI:15595257"
                     /db_xref="GeneID:878070"
     gene            74034..74267
                     /locus_tag="PA0060"
                     /db_xref="GeneID:880900"
     CDS             74034..74267
                     /locus_tag="PA0060"
                     /note="'Product name confidence: class 4 (Homologs of
                     previously reported genes of unknown function, or no
                     similarity to any previously reported sequences)'"
                     /codon_start=1
                     /transl_table=11
                     /product="hypothetical protein"
                     /protein_id="NP_248750.1"
                     /db_xref="GI:15595258"
                     /db_xref="GeneID:880900"
     gene            complement(74279..74716)
                     /locus_tag="PA0061"
                     /db_xref="GeneID:877992"
     CDS             complement(74279..74716)
                     /locus_tag="PA0061"
                     /note="'Product name confidence: class 4 (Homologs of
                     previously reported genes of unknown function, or no
                     similarity to any previously reported sequences)'"
                     /codon_start=1
                     /transl_table=11
                     /product="hypothetical protein"
                     /protein_id="NP_248751.1"
                     /db_xref="GI:15595259"
                     /db_xref="GeneID:877992"
     gene            complement(74773..75189)
                     /locus_tag="PA0062"
                     /db_xref="GeneID:878228"
     CDS             complement(74773..75189)
                     /locus_tag="PA0062"
                     /note="'Product name confidence: class 4 (Homologs of
                     previously reported genes of unknown function, or no
                     similarity to any previously reported sequences)'"
                     /codon_start=1
                     /transl_table=11
                     /product="hypothetical protein"
                     /protein_id="NP_248752.1"
                     /db_xref="GI:15595260"
                     /db_xref="GeneID:878228"
     gene            75281..76408
                     /locus_tag="PA0063"
                     /db_xref="GeneID:877630"
     CDS             75281..76408
                     /locus_tag="PA0063"
                     /note="'Product name confidence: class 4 (Homologs of
                     previously reported genes of unknown function, or no
                     similarity to any previously reported sequences)'"
                     /codon_start=1
                     /transl_table=11
                     /product="hypothetical protein"
                     /protein_id="NP_248753.1"
                     /db_xref="GI:15595261"
                     /db_xref="GeneID:877630"
     gene            complement(76416..77399)
                     /locus_tag="PA0064"
                     /db_xref="GeneID:878385"
     CDS             complement(76416..77399)
                     /locus_tag="PA0064"
                     /note="'Product name confidence: class 4 (Homologs of
                     previously reported genes of unknown function, or no
                     similarity to any previously reported sequences)'"
                     /codon_start=1
                     /transl_table=11
                     /product="hypothetical protein"
                     /protein_id="NP_248754.1"
                     /db_xref="GI:15595262"
                     /db_xref="GeneID:878385"
     gene            complement(77432..78097)
                     /locus_tag="PA0065"
                     /db_xref="GeneID:878495"
     CDS             complement(77432..78097)
                     /locus_tag="PA0065"
                     /note="'Product name confidence: class 4 (Homologs of
                     previously reported genes of unknown function, or no
                     similarity to any previously reported sequences)'"
                     /codon_start=1
                     /transl_table=11
                     /product="5'-nucleotidase"
                     /protein_id="NP_248755.1"
                     /db_xref="GI:15595263"
                     /db_xref="GeneID:878495"
     gene            complement(78090..78632)
                     /locus_tag="PA0066"
                     /db_xref="GeneID:879179"
     CDS             complement(78090..78632)
                     /locus_tag="PA0066"
                     /note="'Product name confidence: class 4 (Homologs of
                     previously reported genes of unknown function, or no
                     similarity to any previously reported sequences)'"
                     /codon_start=1
                     /transl_table=11
                     /product="hypothetical protein"
                     /protein_id="NP_248756.1"
                     /db_xref="GI:15595264"
                     /db_xref="GeneID:879179"
     gene            78710..80755
                     /gene="prlC"
                     /locus_tag="PA0067"
                     /db_xref="GeneID:878482"
     CDS             78710..80755
                     /gene="prlC"
                     /locus_tag="PA0067"
                     /note="Product name confidence: class 2 (High similarity
                     to functionally studied protein)"
                     /codon_start=1
                     /transl_table=11
                     /product="oligopeptidase A"
                     /protein_id="NP_248757.1"
                     /db_xref="GI:15595265"
                     /db_xref="GeneID:878482"
     gene            80752..81027
                     /locus_tag="PA0068"
                     /db_xref="GeneID:878318"
     CDS             80752..81027
                     /locus_tag="PA0068"
                     /note="'Product name confidence: class 4 (Homologs of
                     previously reported genes of unknown function, or no
                     similarity to any previously reported sequences)'"
                     /codon_start=1
                     /transl_table=11
                     /product="hypothetical protein"
                     /protein_id="NP_248758.1"
                     /db_xref="GI:15595266"
                     /db_xref="GeneID:878318"
     gene            81116..82174
                     /locus_tag="PA0069"
                     /db_xref="GeneID:878366"
     CDS             81116..82174
                     /locus_tag="PA0069"
                     /note="'Product name confidence: class 4 (Homologs of
                     previously reported genes of unknown function, or no
                     similarity to any previously reported sequences)'"
                     /codon_start=1
                     /transl_table=11
                     /product="hypothetical protein"
                     /protein_id="NP_248759.1"
                     /db_xref="GI:15595267"
                     /db_xref="GeneID:878366"
     gene            complement(82404..83318)
                     /locus_tag="PA0070"
                     /db_xref="GeneID:879190"
     CDS             complement(82404..83318)
                     /locus_tag="PA0070"
                     /note="'Product name confidence: class 4 (Homologs of
                     previously reported genes of unknown function, or no
                     similarity to any previously reported sequences)'"
                     /codon_start=1
                     /transl_table=11
                     /product="hypothetical protein"
                     /protein_id="NP_248760.1"
                     /db_xref="GI:15595268"
                     /db_xref="GeneID:879190"
     gene            complement(83380..85092)
                     /locus_tag="PA0071"
                     /db_xref="GeneID:879195"
     CDS             complement(83380..85092)
                     /locus_tag="PA0071"
                     /note="'Product name confidence: class 4 (Homologs of
                     previously reported genes of unknown function, or no
                     similarity to any previously reported sequences)'"
                     /codon_start=1
                     /transl_table=11
                     /product="hypothetical protein"
                     /protein_id="NP_248761.1"
                     /db_xref="GI:15595269"
                     /db_xref="GeneID:879195"
     gene            complement(85085..86284)
                     /locus_tag="PA0072"
                     /db_xref="GeneID:879189"
     CDS             complement(85085..86284)
                     /locus_tag="PA0072"
                     /note="'Product name confidence: class 4 (Homologs of
                     previously reported genes of unknown function, or no
                     similarity to any previously reported sequences)'"
                     /codon_start=1
                     /transl_table=11
                     /product="hypothetical protein"
                     /protein_id="NP_248762.1"
                     /db_xref="GI:15595270"
                     /db_xref="GeneID:879189"
     gene            complement(86284..87003)
                     /locus_tag="PA0073"
                     /db_xref="GeneID:878396"
     CDS             complement(86284..87003)
                     /locus_tag="PA0073"
                     /note="'Product name confidence: class 3 (Function
                     proposed based on presence of conserved amino acid motif,
                     structural feature or limited sequence similarity to an
                     experimentally studied gene)'"
                     /codon_start=1
                     /transl_table=11
                     /product="ABC transporter ATP-binding protein"
                     /protein_id="NP_248763.1"
                     /db_xref="GI:15595271"
                     /db_xref="GeneID:878396"
     gene            complement(87000..90098)
                     /gene="ppkA"
                     /locus_tag="PA0074"
                     /db_xref="GeneID:879361"
                     /db_xref="PseudoCap:PA0074"
     CDS             complement(87000..90098)
                     /gene="ppkA"
                     /locus_tag="PA0074"
                     /note="Product name confidence: class 1: Function
                     experimentally demonstrated in P. aeruginosa."
                     /codon_start=1
                     /transl_table=11
                     /product="serine/threonine protein kinase PpkA"
                     /protein_id="NP_248764.1"
                     /db_xref="GI:15595272"
                     /db_xref="GeneID:879361"
                     /db_xref="PseudoCap:PA0074"
     gene            complement(90106..90834)
                     /gene="pppA"
                     /locus_tag="PA0075"
                     /db_xref="GeneID:879341"
                     /db_xref="PseudoCap:PA0075"
     CDS             complement(90106..90834)
                     /gene="pppA"
                     /locus_tag="PA0075"
                     /note="Product name confidence: class 1: Function
                     experimentally demonstrated in P. aeruginosa."
                     /codon_start=1
                     /transl_table=11
                     /product="serine/threonine phosphatase"
                     /protein_id="NP_248765.1"
                     /db_xref="GI:15595273"
                     /db_xref="GeneID:879341"
                     /db_xref="PseudoCap:PA0075"
     gene            complement(90844..91524)
                     /locus_tag="PA0076"
                     /db_xref="GeneID:879335"
     CDS             complement(90844..91524)
                     /locus_tag="PA0076"
                     /note="'Product name confidence: class 4 (Homologs of
                     previously reported genes of unknown function, or no
                     similarity to any previously reported sequences)'"
                     /codon_start=1
                     /transl_table=11
                     /product="hypothetical protein"
                     /protein_id="NP_248766.1"
                     /db_xref="GI:15595274"
                     /db_xref="GeneID:879335"
     gene            complement(91521..94826)
                     /gene="icmF1"
                     /locus_tag="PA0077"
                     /db_xref="GeneID:879396"
                     /db_xref="PseudoCap:PA0077"
     CDS             complement(91521..94826)
                     /gene="icmF1"
                     /locus_tag="PA0077"
                     /note="'Product name confidence: class 2: Function of
                     highly similar gene experimentally demonstrated in another
                     organism (and gene context consistent in terms of pathways
                     its involved in, if known).'"
                     /codon_start=1
                     /transl_table=11
                     /product="type VI secretion protein IcmF"
                     /protein_id="NP_248767.1"
                     /db_xref="GI:15595275"
                     /db_xref="GeneID:879396"
                     /db_xref="PseudoCap:PA0077"
     gene            complement(95048..96397)
                     /locus_tag="PA0078"
                     /db_xref="GeneID:879392"
     CDS             complement(95048..96397)
                     /locus_tag="PA0078"
                     /note="'Product name confidence: class 4 (Homologs of
                     previously reported genes of unknown function, or no
                     similarity to any previously reported sequences)'"
                     /codon_start=1
                     /transl_table=11
                     /product="hypothetical protein"
                     /protein_id="NP_248768.1"
                     /db_xref="GI:15595276"
                     /db_xref="GeneID:879392"
     gene            complement(96404..97738)
                     /locus_tag="PA0079"
                     /db_xref="GeneID:879382"
     CDS             complement(96404..97738)
                     /locus_tag="PA0079"
                     /note="'Product name confidence: class 4 (Homologs of
                     previously reported genes of unknown function, or no
                     similarity to any previously reported sequences)'"
                     /codon_start=1
                     /transl_table=11
                     /product="hypothetical protein"
                     /protein_id="NP_248769.1"
                     /db_xref="GI:15595277"
                     /db_xref="GeneID:879382"
     gene            complement(97754..98218)
                     /locus_tag="PA0080"
                     /db_xref="GeneID:879436"
     CDS             complement(97754..98218)
                     /locus_tag="PA0080"
                     /note="'Product name confidence: class 4 (Homologs of
                     previously reported genes of unknown function, or no
                     similarity to any previously reported sequences)'"
                     /codon_start=1
                     /transl_table=11
                     /product="hypothetical protein"
                     /protein_id="NP_248770.1"
                     /db_xref="GI:15595278"
                     /db_xref="GeneID:879436"
     gene            complement(98263..99756)
                     /gene="fha1"
                     /locus_tag="PA0081"
                     /db_xref="GeneID:879413"
                     /db_xref="PseudoCap:PA0081"
     CDS             complement(98263..99756)
                     /gene="fha1"
                     /locus_tag="PA0081"
                     /note="Product name confidence: class 1: Function
                     experimentally demonstrated in P. aeruginosa."
                     /codon_start=1
                     /transl_table=11
                     /product="Fha domain-containing protein"
                     /protein_id="NP_248771.1"
                     /db_xref="GI:15595279"
                     /db_xref="GeneID:879413"
                     /db_xref="PseudoCap:PA0081"
     gene            100124..101158
                     /locus_tag="PA0082"
                     /db_xref="GeneID:879402"
     CDS             100124..101158
                     /locus_tag="PA0082"
                     /note="'Product name confidence: class 4 (Homologs of
                     previously reported genes of unknown function, or no
                     similarity to any previously reported sequences)'"
                     /codon_start=1
                     /transl_table=11
                     /product="hypothetical protein"
                     /protein_id="NP_248772.1"
                     /db_xref="GI:15595280"
                     /db_xref="GeneID:879402"
     gene            101247..101765
                     /locus_tag="PA0083"
                     /db_xref="GeneID:879476"
     CDS             101247..101765
                     /locus_tag="PA0083"
                     /note="'Product name confidence: class 4 (Homologs of
                     previously reported genes of unknown function, or no
                     similarity to any previously reported sequences)'"
                     /codon_start=1
                     /transl_table=11
                     /product="hypothetical protein"
                     /protein_id="NP_248773.1"
                     /db_xref="GI:15595281"
                     /db_xref="GeneID:879476"
     gene            101778..103274
                     /locus_tag="PA0084"
                     /db_xref="GeneID:879464"
     CDS             101778..103274
                     /locus_tag="PA0084"
                     /note="'Product name confidence: class 4 (Homologs of
                     previously reported genes of unknown function, or no
                     similarity to any previously reported sequences)'"
                     /codon_start=1
                     /transl_table=11
                     /product="hypothetical protein"
                     /protein_id="NP_248774.1"
                     /db_xref="GI:15595282"
                     /db_xref="GeneID:879464"
     gene            103350..103838
                     /gene="hcp1"
                     /locus_tag="PA0085"
                     /db_xref="GeneID:879446"
                     /db_xref="PseudoCap:PA0085"
     CDS             103350..103838
                     /gene="hcp1"
                     /locus_tag="PA0085"
                     /codon_start=1
                     /transl_table=11
                     /product="protein secretion apparatus assembly protein"
                     /protein_id="NP_248775.1"
                     /db_xref="GI:15595283"
                     /db_xref="GeneID:879446"
                     /db_xref="PseudoCap:PA0085"
     gene            104006..104851
                     /locus_tag="PA0086"
                     /db_xref="GeneID:879504"
     CDS             104006..104851
                     /locus_tag="PA0086"
                     /note="'Product name confidence: class 4 (Homologs of
                     previously reported genes of unknown function, or no
                     similarity to any previously reported sequences)'"
                     /codon_start=1
                     /transl_table=11
                     /product="hypothetical protein"
                     /protein_id="NP_248776.1"
                     /db_xref="GI:15595284"
                     /db_xref="GeneID:879504"
     gene            104853..105362
                     /locus_tag="PA0087"
                     /db_xref="GeneID:879495"
     CDS             104853..105362
                     /locus_tag="PA0087"
                     /note="'Product name confidence: class 4 (Homologs of
                     previously reported genes of unknown function, or no
                     similarity to any previously reported sequences)'"
                     /codon_start=1
                     /transl_table=11
                     /product="hypothetical protein"
                     /protein_id="NP_248777.1"
                     /db_xref="GI:15595285"
                     /db_xref="GeneID:879495"
     gene            105359..107218
                     /locus_tag="PA0088"
                     /db_xref="GeneID:879483"
     CDS             105359..107218
                     /locus_tag="PA0088"
                     /note="'Product name confidence: class 4 (Homologs of
                     previously reported genes of unknown function, or no
                     similarity to any previously reported sequences)'"
                     /codon_start=1
                     /transl_table=11
                     /product="hypothetical protein"
                     /protein_id="NP_248778.1"
                     /db_xref="GI:15595286"
                     /db_xref="GeneID:879483"
     gene            107182..108228
                     /locus_tag="PA0089"
                     /db_xref="GeneID:879573"
     CDS             107182..108228
                     /locus_tag="PA0089"
                     /note="'Product name confidence: class 4 (Homologs of
                     previously reported genes of unknown function, or no
                     similarity to any previously reported sequences)'"
                     /codon_start=1
                     /transl_table=11
                     /product="hypothetical protein"
                     /protein_id="NP_248779.1"
                     /db_xref="GI:15595287"
                     /db_xref="GeneID:879573"
     gene            108221..110929
                     /gene="clpV1"
                     /locus_tag="PA0090"
                     /db_xref="GeneID:879553"
                     /db_xref="PseudoCap:PA0090"
     CDS             108221..110929
                     /gene="clpV1"
                     /locus_tag="PA0090"
                     /note="Product name confidence: class 1: Function
                     experimentally demonstrated in P. aeruginosa."
                     /codon_start=1
                     /transl_table=11
                     /product="secretion protein ClpV1"
                     /protein_id="NP_248780.1"
                     /db_xref="GI:15595288"
                     /db_xref="GeneID:879553"
                     /db_xref="PseudoCap:PA0090"
     gene            110976..112907
                     /gene="vgrG1"
                     /locus_tag="PA0091"
                     /db_xref="GeneID:879511"
                     /db_xref="PseudoCap:PA0091"
     CDS             110976..112907
                     /gene="vgrG1"
                     /locus_tag="PA0091"
                     /note="'Product name confidence: class 2: Function of
                     highly similar gene experimentally demonstrated in another
                     organism (and gene context consistent in terms of pathways
                     its involved in, if known).'"
                     /codon_start=1
                     /transl_table=11
                     /product="type VI secretion system protein VgrG"
                     /protein_id="NP_248781.1"
                     /db_xref="GI:15595289"
                     /db_xref="GeneID:879511"
                     /db_xref="PseudoCap:PA0091"
     gene            complement(113022..113306)
                     /locus_tag="PA0092"
                     /db_xref="GeneID:880664"
     CDS             complement(113022..113306)
                     /locus_tag="PA0092"
                     /note="'Product name confidence: class 4 (Homologs of
                     previously reported genes of unknown function, or no
                     similarity to any previously reported sequences)'"
                     /codon_start=1
                     /transl_table=11
                     /product="hypothetical protein"
                     /protein_id="NP_248782.1"
                     /db_xref="GI:15595290"
                     /db_xref="GeneID:880664"
     gene            complement(113303..114595)
                     /locus_tag="PA0093"
                     /db_xref="GeneID:880654"
     CDS             complement(113303..114595)
                     /locus_tag="PA0093"
                     /note="'Product name confidence: class 4 (Homologs of
                     previously reported genes of unknown function, or no
                     similarity to any previously reported sequences)'"
                     /codon_start=1
                     /transl_table=11
                     /product="hypothetical protein"
                     /protein_id="NP_248783.1"
                     /db_xref="GI:15595291"
                     /db_xref="GeneID:880654"
     gene            complement(114611..115045)
                     /locus_tag="PA0094"
                     /db_xref="GeneID:879595"
     CDS             complement(114611..115045)
                     /locus_tag="PA0094"
                     /note="'Product name confidence: class 4 (Homologs of
                     previously reported genes of unknown function, or no
                     similarity to any previously reported sequences)'"
                     /codon_start=1
                     /transl_table=11
                     /product="hypothetical protein"
                     /protein_id="NP_248784.1"
                     /db_xref="GI:15595292"
                     /db_xref="GeneID:879595"
     gene            115299..117524
                     /locus_tag="PA0095"
                     /db_xref="GeneID:880726"
     CDS             115299..117524
                     /locus_tag="PA0095"
                     /note="'Product name confidence: class 4 (Homologs of
                     previously reported genes of unknown function, or no
                     similarity to any previously reported sequences)'"
                     /codon_start=1
                     /transl_table=11
                     /product="hypothetical protein"
                     /protein_id="NP_248785.1"
                     /db_xref="GI:15595293"
                     /db_xref="GeneID:880726"
     gene            117552..118001
                     /locus_tag="PA0096"
                     /db_xref="GeneID:880714"
     CDS             117552..118001
                     /locus_tag="PA0096"
                     /note="'Product name confidence: class 4 (Homologs of
                     previously reported genes of unknown function, or no
                     similarity to any previously reported sequences)'"
                     /codon_start=1
                     /transl_table=11
                     /product="hypothetical protein"
                     /protein_id="NP_248786.1"
                     /db_xref="GI:15595294"
                     /db_xref="GeneID:880714"
     gene            117931..119130
                     /locus_tag="PA0097"
                     /db_xref="GeneID:880677"
     CDS             117931..119130
                     /locus_tag="PA0097"
                     /note="'Product name confidence: class 4 (Homologs of
                     previously reported genes of unknown function, or no
                     similarity to any previously reported sequences)'"
                     /codon_start=1
                     /transl_table=11
                     /product="hypothetical protein"
                     /protein_id="NP_248787.1"
                     /db_xref="GI:15595295"
                     /db_xref="GeneID:880677"
     gene            119127..120164
                     /locus_tag="PA0098"
                     /db_xref="GeneID:880743"
     CDS             119127..120164
                     /locus_tag="PA0098"
                     /EC_number="2.3.1.41"
                     /note="'Product name confidence: class 4 (Homologs of
                     previously reported genes of unknown function, or no
                     similarity to any previously reported sequences)'"
                     /codon_start=1
                     /transl_table=11
                     /product="3-oxoacyl-ACP synthase"
                     /protein_id="NP_248788.1"
                     /db_xref="GI:15595296"
                     /db_xref="GeneID:880743"
     gene            120164..121324
                     /locus_tag="PA0099"
                     /db_xref="GeneID:880737"
     CDS             120164..121324
                     /locus_tag="PA0099"
                     /note="'Product name confidence: class 4 (Homologs of
                     previously reported genes of unknown function, or no
                     similarity to any previously reported sequences)'"
                     /codon_start=1
                     /transl_table=11
                     /product="hypothetical protein"
                     /protein_id="NP_248789.1"
                     /db_xref="GI:15595297"
                     /db_xref="GeneID:880737"
     gene            121346..122266
                     /locus_tag="PA0100"
                     /db_xref="GeneID:880727"
     CDS             121346..122266
                     /locus_tag="PA0100"
                     /note="'Product name confidence: class 4 (Homologs of
                     previously reported genes of unknown function, or no
                     similarity to any previously reported sequences)'"
                     /codon_start=1
                     /transl_table=11
                     /product="hypothetical protein"
                     /protein_id="NP_248790.1"
                     /db_xref="GI:15595298"
                     /db_xref="GeneID:880727"
     gene            122248..123495
                     /locus_tag="PA0101"
                     /db_xref="GeneID:880786"
     CDS             122248..123495
                     /locus_tag="PA0101"
                     /note="'Product name confidence: class 4 (Homologs of
                     previously reported genes of unknown function, or no
                     similarity to any previously reported sequences)'"
                     /codon_start=1
                     /transl_table=11
                     /product="hypothetical protein"
                     /protein_id="NP_248791.1"
                     /db_xref="GI:15595299"
                     /db_xref="GeneID:880786"
     gene            123871..124599
                     /locus_tag="PA0102"
                     /db_xref="GeneID:880767"
     CDS             123871..124599
                     /locus_tag="PA0102"
                     /note="'Product name confidence: class 3 (Function
                     proposed based on presence of conserved amino acid motif,
                     structural feature or limited sequence similarity to an
                     experimentally studied gene)'"
                     /codon_start=1
                     /transl_table=11
                     /product="carbonic anhydrase"
                     /protein_id="NP_248792.1"
                     /db_xref="GI:15595300"
                     /db_xref="GeneID:880767"
     gene            124810..126381
                     /locus_tag="PA0103"
                     /db_xref="GeneID:880802"
     CDS             124810..126381
                     /locus_tag="PA0103"
                     /note="'Product name confidence: class 3 (Function
                     proposed based on presence of conserved amino acid motif,
                     structural feature or limited sequence similarity to an
                     experimentally studied gene)'"
                     /codon_start=1
                     /transl_table=11
                     /product="sulfate transporter"
                     /protein_id="NP_248793.1"
                     /db_xref="GI:15595301"
                     /db_xref="GeneID:880802"
     gene            complement(126368..127006)
                     /locus_tag="PA0103a"
                     /db_xref="GeneID:17373338"
     CDS             complement(126368..127006)
                     /locus_tag="PA0103a"
                     /codon_start=1
                     /transl_table=11
                     /product="hypothetical protein"
                     /protein_id="YP_008719730.1"
                     /db_xref="GI:554753027"
                     /db_xref="GeneID:17373338"
     gene            127378..128502
                     /gene="coxB"
                     /locus_tag="PA0105"
                     /db_xref="GeneID:881940"
     CDS             127378..128502
                     /gene="coxB"
                     /locus_tag="PA0105"
                     /note="Product name confidence: class 2 (High similarity
                     to functionally studied protein)"
                     /codon_start=1
                     /transl_table=11
                     /product="cytochrome C oxidase subunit II"
                     /protein_id="NP_248795.1"
                     /db_xref="GI:15595303"
                     /db_xref="GeneID:881940"
     gene            128512..130104
                     /gene="coxA"
                     /locus_tag="PA0106"
                     /db_xref="GeneID:881877"
     CDS             128512..130104
                     /gene="coxA"
                     /locus_tag="PA0106"
                     /note="Product name confidence: class 2 (High similarity
                     to functionally studied protein)"
                     /codon_start=1
                     /transl_table=11
                     /product="cytochrome C oxidase subunit I"
                     /protein_id="NP_248796.1"
                     /db_xref="GI:15595304"
                     /db_xref="GeneID:881877"
     gene            130115..130669
                     /locus_tag="PA0107"
                     /db_xref="GeneID:882009"
     CDS             130115..130669
                     /locus_tag="PA0107"
                     /note="'Product name confidence: class 4 (Homologs of
                     previously reported genes of unknown function, or no
                     similarity to any previously reported sequences)'"
                     /codon_start=1
                     /transl_table=11
                     /product="cytochrome C oxidase assembly protein"
                     /protein_id="NP_248797.1"
                     /db_xref="GI:15595305"
                     /db_xref="GeneID:882009"
     gene            130680..131567
                     /gene="coIII"
                     /locus_tag="PA0108"
                     /db_xref="GeneID:882001"
     CDS             130680..131567
                     /gene="coIII"
                     /locus_tag="PA0108"
                     /note="Product name confidence: class 2 (High similarity
                     to functionally studied protein)"
                     /codon_start=1
                     /transl_table=11
                     /product="cytochrome C oxidase subunit III"
                     /protein_id="NP_248798.1"
                     /db_xref="GI:15595306"
                     /db_xref="GeneID:882001"
     gene            complement(131583..131792)
                     /locus_tag="PA0109"
                     /db_xref="GeneID:882044"
     CDS             complement(131583..131792)
                     /locus_tag="PA0109"
                     /note="'Product name confidence: class 4 (Homologs of
                     previously reported genes of unknown function, or no
                     similarity to any previously reported sequences)'"
                     /codon_start=1
                     /transl_table=11
                     /product="hypothetical protein"
                     /protein_id="NP_248799.1"
                     /db_xref="GI:15595307"
                     /db_xref="GeneID:882044"
     gene            131808..132602
                     /locus_tag="PA0110"
                     /db_xref="GeneID:879416"
     CDS             131808..132602
                     /locus_tag="PA0110"
                     /note="'Product name confidence: class 4 (Homologs of
                     previously reported genes of unknown function, or no
                     similarity to any previously reported sequences)'"
                     /codon_start=1
                     /transl_table=11
                     /product="hypothetical protein"
                     /protein_id="NP_248800.1"
                     /db_xref="GI:15595308"
                     /db_xref="GeneID:879416"
     gene            132577..133155
                     /locus_tag="PA0111"
                     /db_xref="GeneID:879275"
     CDS             132577..133155
                     /locus_tag="PA0111"
                     /note="'Product name confidence: class 4 (Homologs of
                     previously reported genes of unknown function, or no
                     similarity to any previously reported sequences)'"
                     /codon_start=1
                     /transl_table=11
                     /product="hypothetical protein"
                     /protein_id="NP_248801.1"
                     /db_xref="GI:15595309"
                     /db_xref="GeneID:879275"
     gene            133220..134293
                     /locus_tag="PA0112"
                     /db_xref="GeneID:879408"
     CDS             133220..134293
                     /locus_tag="PA0112"
                     /note="'Product name confidence: class 4 (Homologs of
                     previously reported genes of unknown function, or no
                     similarity to any previously reported sequences)'"
                     /codon_start=1
                     /transl_table=11
                     /product="hypothetical protein"
                     /protein_id="NP_248802.1"
                     /db_xref="GI:15595310"
                     /db_xref="GeneID:879408"
     gene            134319..135233
                     /locus_tag="PA0113"
                     /db_xref="GeneID:879395"
     CDS             134319..135233
                     /locus_tag="PA0113"
                     /EC_number="2.5.1.-"
                     /note="'Product name confidence: class 3 (Function
                     proposed based on presence of conserved amino acid motif,
                     structural feature or limited sequence similarity to an
                     experimentally studied gene)'"
                     /codon_start=1
                     /transl_table=11
                     /product="protoheme IX farnesyltransferase"
                     /protein_id="NP_248803.1"
                     /db_xref="GI:15595311"
                     /db_xref="GeneID:879395"
     gene            135259..135894
                     /gene="senC"
                     /locus_tag="PA0114"
                     /db_xref="GeneID:879388"
     CDS             135259..135894
                     /gene="senC"
                     /locus_tag="PA0114"
                     /note="Product name confidence: class 1: Function
                     experimentally demonstrated in P. aeruginosa"
                     /codon_start=1
                     /transl_table=11
                     /product="cytochrome c oxidase assembly protein SenC"
                     /protein_id="NP_248804.1"
                     /db_xref="GI:15595312"
                     /db_xref="GeneID:879388"
     gene            complement(135934..136386)
                     /locus_tag="PA0115"
                     /db_xref="GeneID:880693"
     CDS             complement(135934..136386)
                     /locus_tag="PA0115"
                     /note="'Product name confidence: class 4 (Homologs of
                     previously reported genes of unknown function, or no
                     similarity to any previously reported sequences)'"
                     /codon_start=1
                     /transl_table=11
                     /product="hypothetical protein"
                     /protein_id="NP_248805.1"
                     /db_xref="GI:15595313"
                     /db_xref="GeneID:880693"
     gene            136518..136991
                     /locus_tag="PA0116"
                     /db_xref="GeneID:877577"
     CDS             136518..136991
                     /locus_tag="PA0116"
                     /note="'Product name confidence: class 4 (Homologs of
                     previously reported genes of unknown function, or no
                     similarity to any previously reported sequences)'"
                     /codon_start=1
                     /transl_table=11
                     /product="hypothetical protein"
                     /protein_id="NP_248806.1"
                     /db_xref="GI:15595314"
                     /db_xref="GeneID:877577"
     gene            137248..137976
                     /locus_tag="PA0117"
                     /db_xref="GeneID:878370"
     CDS             137248..137976
                     /locus_tag="PA0117"
                     /note="'Product name confidence: class 3 (Function
                     proposed based on presence of conserved amino acid motif,
                     structural feature or limited sequence similarity to an
                     experimentally studied gene)'"
                     /codon_start=1
                     /transl_table=11
                     /product="short-chain dehydrogenase"
                     /protein_id="NP_248807.1"
                     /db_xref="GI:15595315"
                     /db_xref="GeneID:878370"
     gene            138001..138588
                     /locus_tag="PA0118"
                     /db_xref="GeneID:877585"
     CDS             138001..138588
                     /locus_tag="PA0118"
                     /note="'Product name confidence: class 4 (Homologs of
                     previously reported genes of unknown function, or no
                     similarity to any previously reported sequences)'"
                     /codon_start=1
                     /transl_table=11
                     /product="hypothetical protein"
                     /protein_id="NP_248808.1"
                     /db_xref="GI:15595316"
                     /db_xref="GeneID:877585"
     gene            138818..140167
                     /locus_tag="PA0119"
                     /db_xref="GeneID:877578"
     CDS             138818..140167
                     /locus_tag="PA0119"
                     /note="'Product name confidence: class 3 (Function
                     proposed based on presence of conserved amino acid motif,
                     structural feature or limited sequence similarity to an
                     experimentally studied gene)'"
                     /codon_start=1
                     /transl_table=11
                     /product="C4-dicarboxylate transporter DctA"
                     /protein_id="NP_248809.1"
                     /db_xref="GI:15595317"
                     /db_xref="GeneID:877578"
     gene            140216..140902
                     /locus_tag="PA0120"
                     /db_xref="GeneID:878231"
     CDS             140216..140902
                     /locus_tag="PA0120"
                     /note="'Product name confidence: class 3 (Function
                     proposed based on presence of conserved amino acid motif,
                     structural feature or limited sequence similarity to an
                     experimentally studied gene)'"
                     /codon_start=1
                     /transl_table=11
                     /product="transcriptional regulator"
                     /protein_id="NP_248810.1"
                     /db_xref="GI:15595318"
                     /db_xref="GeneID:878231"
     gene            141003..141737
                     /locus_tag="PA0121"
                     /db_xref="GeneID:878358"
     CDS             141003..141737
                     /locus_tag="PA0121"
                     /note="'Product name confidence: class 4 (Homologs of
                     previously reported genes of unknown function, or no
                     similarity to any previously reported sequences)'"
                     /codon_start=1
                     /transl_table=11
                     /product="hypothetical protein"
                     /protein_id="NP_248811.1"
                     /db_xref="GI:15595319"
                     /db_xref="GeneID:878358"
     gene            141917..142327
                     /locus_tag="PA0122"
                     /db_xref="GeneID:880611"
     CDS             141917..142327
                     /locus_tag="PA0122"
                     /note="'Product name confidence: class 4 (Homologs of
                     previously reported genes of unknown function, or no
                     similarity to any previously reported sequences)'"
                     /codon_start=1
                     /transl_table=11
                     /product="hypothetical protein"
                     /protein_id="NP_248812.1"
                     /db_xref="GI:15595320"
                     /db_xref="GeneID:880611"
     gene            complement(142359..143267)
                     /locus_tag="PA0123"
                     /db_xref="GeneID:877571"
     CDS             complement(142359..143267)
                     /locus_tag="PA0123"
                     /note="'Product name confidence: class 3 (Function
                     proposed based on presence of conserved amino acid motif,
                     structural feature or limited sequence similarity to an
                     experimentally studied gene)'"
                     /codon_start=1
                     /transl_table=11
                     /product="transcriptional regulator"
                     /protein_id="NP_248813.1"
                     /db_xref="GI:15595321"
                     /db_xref="GeneID:877571"
     gene            complement(143567..143848)
                     /locus_tag="PA0124"
                     /db_xref="GeneID:879205"
     CDS             complement(143567..143848)
                     /locus_tag="PA0124"
                     /note="'Product name confidence: class 4 (Homologs of
                     previously reported genes of unknown function, or no
                     similarity to any previously reported sequences)'"
                     /codon_start=1
                     /transl_table=11
                     /product="hypothetical protein"
                     /protein_id="NP_248814.1"
                     /db_xref="GI:15595322"
                     /db_xref="GeneID:879205"
     gene            complement(143845..144072)
                     /locus_tag="PA0125"
                     /db_xref="GeneID:880838"
     CDS             complement(143845..144072)
                     /locus_tag="PA0125"
                     /note="'Product name confidence: class 4 (Homologs of
                     previously reported genes of unknown function, or no
                     similarity to any previously reported sequences)'"
                     /codon_start=1
                     /transl_table=11
                     /product="hypothetical protein"
                     /protein_id="NP_248815.1"
                     /db_xref="GI:15595323"
                     /db_xref="GeneID:880838"
     gene            complement(144248..144868)
                     /locus_tag="PA0126"
                     /db_xref="GeneID:880627"
     CDS             complement(144248..144868)
                     /locus_tag="PA0126"
                     /note="'Product name confidence: class 4 (Homologs of
                     previously reported genes of unknown function, or no
                     similarity to any previously reported sequences)'"
                     /codon_start=1
                     /transl_table=11
                     /product="hypothetical protein"
                     /protein_id="NP_248816.1"
                     /db_xref="GI:15595324"
                     /db_xref="GeneID:880627"
     gene            144969..145469
                     /locus_tag="PA0127"
                     /db_xref="GeneID:880815"
     CDS             144969..145469
                     /locus_tag="PA0127"
                     /note="'Product name confidence: class 4 (Homologs of
                     previously reported genes of unknown function, or no
                     similarity to any previously reported sequences)'"
                     /codon_start=1
                     /transl_table=11
                     /product="hypothetical protein"
                     /protein_id="NP_248817.1"
                     /db_xref="GI:15595325"
                     /db_xref="GeneID:880815"
     gene            145542..145883
                     /locus_tag="PA0128"
                     /db_xref="GeneID:880831"
     CDS             145542..145883
                     /locus_tag="PA0128"
                     /note="'Product name confidence: class 4 (Homologs of
                     previously reported genes of unknown function, or no
                     similarity to any previously reported sequences)'"
                     /codon_start=1
                     /transl_table=11
                     /product="hypothetical protein"
                     /protein_id="NP_248818.1"
                     /db_xref="GI:15595326"
                     /db_xref="GeneID:880831"
     gene            complement(145965..147392)
                     /gene="gabP"
                     /locus_tag="PA0129"
                     /db_xref="GeneID:880844"
     CDS             complement(145965..147392)
                     /gene="gabP"
                     /locus_tag="PA0129"
                     /note="Product name confidence: class 2 (High similarity
                     to functionally studied protein)"
                     /codon_start=1
                     /transl_table=11
                     /product="gamma-aminobutyrate permease"
                     /protein_id="NP_248819.1"
                     /db_xref="GI:15595327"
                     /db_xref="GeneID:880844"
     gene            complement(147561..149054)
                     /locus_tag="PA0130"
                     /db_xref="GeneID:880875"
     CDS             complement(147561..149054)
                     /locus_tag="PA0130"
                     /codon_start=1
                     /transl_table=11
                     /product="3-oxopropanoate dehydrogenase"
                     /protein_id="NP_248820.1"
                     /db_xref="GI:15595328"
                     /db_xref="GeneID:880875"
     gene            complement(149138..149425)
                     /locus_tag="PA0131"
                     /db_xref="GeneID:878383"
     CDS             complement(149138..149425)
                     /locus_tag="PA0131"
                     /codon_start=1
                     /transl_table=11
                     /product="beta-alanine degradation protein BauB"
                     /protein_id="NP_248821.1"
                     /db_xref="GI:15595329"
                     /db_xref="GeneID:878383"
     gene            complement(149425..150771)
                     /locus_tag="PA0132"
                     /db_xref="GeneID:879350"
     CDS             complement(149425..150771)
                     /locus_tag="PA0132"
                     /EC_number="2.6.1.18"
                     /codon_start=1
                     /transl_table=11
                     /product="beta alanine--pyruvate transaminase"
                     /protein_id="NP_248822.1"
                     /db_xref="GI:15595330"
                     /db_xref="GeneID:879350"
     gene            150906..151823
                     /locus_tag="PA0133"
                     /db_xref="GeneID:879432"
     CDS             150906..151823
                     /locus_tag="PA0133"
                     /note="'Product name confidence: class 3 (Function
                     proposed based on presence of conserved amino acid motif,
                     structural feature or limited sequence similarity to an
                     experimentally studied gene)'"
                     /codon_start=1
                     /transl_table=11
                     /product="HTH-type transcriptional activator BauR"
                     /protein_id="NP_248823.1"
                     /db_xref="GI:15595331"
                     /db_xref="GeneID:879432"
     gene            complement(151936..153306)
                     /locus_tag="PA0134"
                     /db_xref="GeneID:879331"
     CDS             complement(151936..153306)
                     /locus_tag="PA0134"
                     /note="'Product name confidence: class 3 (Function
                     proposed based on presence of conserved amino acid motif,
                     structural feature or limited sequence similarity to an
                     experimentally studied gene)'"
                     /codon_start=1
                     /transl_table=11
                     /product="guanine deaminase"
                     /protein_id="NP_248824.1"
                     /db_xref="GI:15595332"
                     /db_xref="GeneID:879331"
     gene            153696..153836
                     /locus_tag="PA0135"
                     /db_xref="GeneID:879398"
     CDS             153696..153836
                     /locus_tag="PA0135"
                     /note="'Product name confidence: class 4 (Homologs of
                     previously reported genes of unknown function, or no
                     similarity to any previously reported sequences)'"
                     /codon_start=1
                     /transl_table=11
                     /product="hypothetical protein"
                     /protein_id="NP_248825.1"
                     /db_xref="GI:15595333"
                     /db_xref="GeneID:879398"
     gene            154417..155988
                     /locus_tag="PA0136"
                     /db_xref="GeneID:879471"
     CDS             154417..155988
                     /locus_tag="PA0136"
                     /note="'Product name confidence: class 3 (Function
                     proposed based on presence of conserved amino acid motif,
                     structural feature or limited sequence similarity to an
                     experimentally studied gene)'"
                     /codon_start=1
                     /transl_table=11
                     /product="ABC transporter ATP-binding protein"
                     /protein_id="NP_248826.1"
                     /db_xref="GI:15595334"
                     /db_xref="GeneID:879471"
     gene            155988..157085
                     /locus_tag="PA0137"
                     /db_xref="GeneID:879286"
     CDS             155988..157085
                     /locus_tag="PA0137"
                     /note="'Product name confidence: class 3 (Function
                     proposed based on presence of conserved amino acid motif,
                     structural feature or limited sequence similarity to an
                     experimentally studied gene)'"
                     /codon_start=1
                     /transl_table=11
                     /product="ABC transporter permease"
                     /protein_id="NP_248827.1"
                     /db_xref="GI:15595335"
                     /db_xref="GeneID:879286"
     gene            157108..158034
                     /locus_tag="PA0138"
                     /db_xref="GeneID:879399"
     CDS             157108..158034
                     /locus_tag="PA0138"
                     /note="'Product name confidence: class 3 (Function
                     proposed based on presence of conserved amino acid motif,
                     structural feature or limited sequence similarity to an
                     experimentally studied gene)'"
                     /codon_start=1
                     /transl_table=11
                     /product="ABC transporter permease"
                     /protein_id="NP_248828.1"
                     /db_xref="GI:15595336"
                     /db_xref="GeneID:879399"
     gene            158199..158762
                     /gene="ahpC"
                     /locus_tag="PA0139"
                     /db_xref="GeneID:879431"
     CDS             158199..158762
                     /gene="ahpC"
                     /locus_tag="PA0139"
                     /note="Product name confidence: class 2 (High similarity
                     to functionally studied protein)"
                     /codon_start=1
                     /transl_table=11
                     /product="alkyl hydroperoxide reductase"
                     /protein_id="NP_248829.1"
                     /db_xref="GI:15595337"
                     /db_xref="GeneID:879431"
     gene            158907..160472
                     /gene="ahpF"
                     /locus_tag="PA0140"
                     /db_xref="GeneID:879326"
     CDS             158907..160472
                     /gene="ahpF"
                     /locus_tag="PA0140"
                     /note="Product name confidence: class 2 (High similarity
                     to functionally studied protein)"
                     /codon_start=1
                     /transl_table=11
                     /product="alkyl hydroperoxide reductase"
                     /protein_id="NP_248830.1"
                     /db_xref="GI:15595338"
                     /db_xref="GeneID:879326"
     gene            complement(160552..161448)
                     /locus_tag="PA0141"
                     /db_xref="GeneID:879494"
     CDS             complement(160552..161448)
                     /locus_tag="PA0141"
                     /note="'Product name confidence: class 4 (Homologs of
                     previously reported genes of unknown function, or no
                     similarity to any previously reported sequences)'"
                     /codon_start=1
                     /transl_table=11
                     /product="hypothetical protein"
                     /protein_id="NP_248831.1"
                     /db_xref="GI:15595339"
                     /db_xref="GeneID:879494"
     gene            161906..163255
                     /locus_tag="PA0142"
                     /db_xref="GeneID:879447"
     CDS             161906..163255
                     /locus_tag="PA0142"
                     /EC_number="3.5.99.3"
                     /note="'Product name confidence: class 4 (Homologs of
                     previously reported genes of unknown function, or no
                     similarity to any previously reported sequences)'"
                     /codon_start=1
                     /transl_table=11
                     /product="8-oxoguanine deaminase"
                     /protein_id="NP_248832.1"
                     /db_xref="GI:15595340"
                     /db_xref="GeneID:879447"
     gene            163363..164415
                     /gene="nuh"
                     /locus_tag="PA0143"
                     /db_xref="GeneID:879451"
     CDS             163363..164415
                     /gene="nuh"
                     /locus_tag="PA0143"
                     /note="Product name confidence: class 1 (Function
                     experimentally demonstrated in P. aeruginosa)"
                     /codon_start=1
                     /transl_table=11
                     /product="nonspecific ribonucleoside hydrolase"
                     /protein_id="NP_248833.2"
                     /db_xref="GI:119167454"
                     /db_xref="GeneID:879451"
     gene            complement(164443..165069)
                     /locus_tag="PA0144"
                     /db_xref="GeneID:879242"
     CDS             complement(164443..165069)
                     /locus_tag="PA0144"
                     /note="'Product name confidence: class 4 (Homologs of
                     previously reported genes of unknown function, or no
                     similarity to any previously reported sequences)'"
                     /codon_start=1
                     /transl_table=11
                     /product="hypothetical protein"
                     /protein_id="NP_248834.1"
                     /db_xref="GI:15595342"
                     /db_xref="GeneID:879242"
     gene            complement(165219..165737)
                     /locus_tag="PA0145"
                     /db_xref="GeneID:879449"
     CDS             complement(165219..165737)
                     /locus_tag="PA0145"
                     /note="'Product name confidence: class 4 (Homologs of
                     previously reported genes of unknown function, or no
                     similarity to any previously reported sequences)'"
                     /codon_start=1
                     /transl_table=11
                     /product="hypothetical protein"
                     /protein_id="NP_248835.1"
                     /db_xref="GI:15595343"
                     /db_xref="GeneID:879449"
     gene            165976..167073
                     /locus_tag="PA0146"
                     /db_xref="GeneID:879465"
     CDS             165976..167073
                     /locus_tag="PA0146"
                     /note="'Product name confidence: class 4 (Homologs of
                     previously reported genes of unknown function, or no
                     similarity to any previously reported sequences)'"
                     /codon_start=1
                     /transl_table=11
                     /product="hypothetical protein"
                     /protein_id="NP_248836.1"
                     /db_xref="GI:15595344"
                     /db_xref="GeneID:879465"
     gene            167146..168108
                     /locus_tag="PA0147"
                     /db_xref="GeneID:879502"
     CDS             167146..168108
                     /locus_tag="PA0147"
                     /note="'Product name confidence: class 3 (Function
                     proposed based on presence of conserved amino acid motif,
                     structural feature or limited sequence similarity to an
                     experimentally studied gene)'"
                     /codon_start=1
                     /transl_table=11
                     /product="oxidoreductase"
                     /protein_id="NP_248837.1"
                     /db_xref="GI:15595345"
                     /db_xref="GeneID:879502"
     gene            168213..169163
                     /locus_tag="PA0148"
                     /db_xref="GeneID:879249"
     CDS             168213..169163
                     /locus_tag="PA0148"
                     /EC_number="3.5.4.4"
                     /note="'Product name confidence: class 3 (Function
                     proposed based on presence of conserved amino acid motif,
                     structural feature or limited sequence similarity to an
                     experimentally studied gene)'"
                     /codon_start=1
                     /transl_table=11
                     /product="adenosine deaminase"
                     /protein_id="NP_248838.1"
                     /db_xref="GI:15595346"
                     /db_xref="GeneID:879249"
     gene            169361..169906
                     /locus_tag="PA0149"
                     /db_xref="GeneID:879673"
     CDS             169361..169906
                     /locus_tag="PA0149"
                     /note="'Product name confidence: class 3 (Function
                     proposed based on presence of conserved amino acid motif,
                     structural feature or limited sequence similarity to an
                     experimentally studied gene)'"
                     /codon_start=1
                     /transl_table=11
                     /product="ECF subfamily sigma-70 factor"
                     /protein_id="NP_248839.1"
                     /db_xref="GI:15595347"
                     /db_xref="GeneID:879673"
     gene            169903..170898
                     /locus_tag="PA0150"
                     /db_xref="GeneID:878563"
     CDS             169903..170898
                     /locus_tag="PA0150"
                     /note="'Product name confidence: class 3 (Function
                     proposed based on presence of conserved amino acid motif,
                     structural feature or limited sequence similarity to an
                     experimentally studied gene)'"
                     /codon_start=1
                     /transl_table=11
                     /product="transmembrane sensor"
                     /protein_id="NP_248840.1"
                     /db_xref="GI:15595348"
                     /db_xref="GeneID:878563"
     gene            171047..173434
                     /locus_tag="PA0151"
                     /db_xref="GeneID:877893"
     CDS             171047..173434
                     /locus_tag="PA0151"
                     /note="'Product name confidence: class 3 (Function
                     proposed based on presence of conserved amino acid motif,
                     structural feature or limited sequence similarity to an
                     experimentally studied gene)'"
                     /codon_start=1
                     /transl_table=11
                     /product="TonB-dependent receptor"
                     /protein_id="NP_248841.1"
                     /db_xref="GI:15595349"
                     /db_xref="GeneID:877893"
     gene            173811..174638
                     /gene="pcaQ"
                     /locus_tag="PA0152"
                     /db_xref="GeneID:878518"
     CDS             173811..174638
                     /gene="pcaQ"
                     /locus_tag="PA0152"
                     /note="Product name confidence: class 2 (High similarity
                     to functionally studied protein)"
                     /codon_start=1
                     /transl_table=11
                     /product="transcriptional regulator PcaQ"
                     /protein_id="NP_248842.1"
                     /db_xref="GI:15595350"
                     /db_xref="GeneID:878518"
     gene            174773..175492
                     /gene="pcaH"
                     /locus_tag="PA0153"
                     /db_xref="GeneID:878130"
     CDS             174773..175492
                     /gene="pcaH"
                     /locus_tag="PA0153"
                     /note="Product name confidence: class 2 (High similarity
                     to functionally studied protein)"
                     /codon_start=1
                     /transl_table=11
                     /product="protocatechuate 3,4-dioxygenase subunit beta"
                     /protein_id="NP_248843.1"
                     /db_xref="GI:15595351"
                     /db_xref="GeneID:878130"
     gene            175503..176108
                     /gene="pcaG"
                     /locus_tag="PA0154"
                     /db_xref="GeneID:882145"
     CDS             175503..176108
                     /gene="pcaG"
                     /locus_tag="PA0154"
                     /note="Product name confidence: class 2 (High similarity
                     to functionally studied protein)"
                     /codon_start=1
                     /transl_table=11
                     /product="protocatechuate 3,4-dioxygenase subunit alpha"
                     /protein_id="NP_248844.1"
                     /db_xref="GI:15595352"
                     /db_xref="GeneID:882145"
     gene            176315..177154
                     /gene="pcaR"
                     /locus_tag="PA0155"
                     /db_xref="GeneID:882136"
     CDS             176315..177154
                     /gene="pcaR"
                     /locus_tag="PA0155"
                     /note="Product name confidence: class 2 (High similarity
                     to functionally studied protein)"
                     /codon_start=1
                     /transl_table=11
                     /product="transcriptional regulator PcaR"
                     /protein_id="NP_248845.1"
                     /db_xref="GI:15595353"
                     /db_xref="GeneID:882136"
     gene            177307..178458
                     /locus_tag="PA0156"
                     /db_xref="GeneID:882149"
     CDS             177307..178458
                     /locus_tag="PA0156"
                     /note="'Product name confidence: class 3 (Function
                     proposed based on presence of conserved amino acid motif,
                     structural feature or limited sequence similarity to an
                     experimentally studied gene)'"
                     /codon_start=1
                     /transl_table=11
                     /product="resistance-nodulation-cell division (RND) efflux
                     membrane fusion protein"
                     /protein_id="NP_248846.1"
                     /db_xref="GI:15595354"
                     /db_xref="GeneID:882149"
     gene            178455..179525
                     /locus_tag="PA0157"
                     /db_xref="GeneID:882134"
     CDS             178455..179525
                     /locus_tag="PA0157"
                     /note="'Product name confidence: class 3 (Function
                     proposed based on presence of conserved amino acid motif,
                     structural feature or limited sequence similarity to an
                     experimentally studied gene)'"
                     /codon_start=1
                     /transl_table=11
                     /product="resistance-nodulation-cell division (RND) efflux
                     membrane fusion protein"
                     /protein_id="NP_248847.1"
                     /db_xref="GI:15595355"
                     /db_xref="GeneID:882134"
     gene            179522..182569
                     /locus_tag="PA0158"
                     /db_xref="GeneID:882140"
     CDS             179522..182569
                     /locus_tag="PA0158"
                     /note="'Product name confidence: class 3 (Function
                     proposed based on presence of conserved amino acid motif,
                     structural feature or limited sequence similarity to an
                     experimentally studied gene)'"
                     /codon_start=1
                     /transl_table=11
                     /product="resistance-nodulation-cell division (RND) efflux
                     transporter"
                     /protein_id="NP_248848.1"
                     /db_xref="GI:15595356"
                     /db_xref="GeneID:882140"
     gene            182768..183706
                     /locus_tag="PA0159"
                     /db_xref="GeneID:882081"
     CDS             182768..183706
                     /locus_tag="PA0159"
                     /note="'Product name confidence: class 3 (Function
                     proposed based on presence of conserved amino acid motif,
                     structural feature or limited sequence similarity to an
                     experimentally studied gene)'"
                     /codon_start=1
                     /transl_table=11
                     /product="transcriptional regulator"
                     /protein_id="NP_248849.1"
                     /db_xref="GI:15595357"
                     /db_xref="GeneID:882081"
     gene            183822..184007
                     /locus_tag="PA0160"
                     /db_xref="GeneID:882103"
     CDS             183822..184007
                     /locus_tag="PA0160"
                     /note="'Product name confidence: class 4 (Homologs of
                     previously reported genes of unknown function, or no
                     similarity to any previously reported sequences)'"
                     /codon_start=1
                     /transl_table=11
                     /product="hypothetical protein"
                     /protein_id="NP_248850.1"
                     /db_xref="GI:15595358"
                     /db_xref="GeneID:882103"
     gene            184594..185928
                     /gene="opdC"
                     /locus_tag="PA0162"
                     /db_xref="GeneID:879518"
     CDS             184594..185928
                     /gene="opdC"
                     /locus_tag="PA0162"
                     /note="'Product name confidence: class 3 (Function
                     proposed based on presence of conserved amino acid motif,
                     structural feature or limited sequence similarity to an
                     experimentally studied gene)'"
                     /codon_start=1
                     /transl_table=11
                     /product="histidine porin OpdC"
                     /protein_id="NP_248852.1"
                     /db_xref="GI:15595360"
                     /db_xref="GeneID:879518"
     gene            complement(185957..186754)
                     /locus_tag="PA0163"
                     /db_xref="GeneID:882025"
     CDS             complement(185957..186754)
                     /locus_tag="PA0163"
                     /note="'Product name confidence: class 3 (Function
                     proposed based on presence of conserved amino acid motif,
                     structural feature or limited sequence similarity to an
                     experimentally studied gene)'"
                     /codon_start=1
                     /transl_table=11
                     /product="transcriptional regulator"
                     /protein_id="NP_248853.1"
                     /db_xref="GI:15595361"
                     /db_xref="GeneID:882025"
     gene            186832..188448
                     /locus_tag="PA0164"
                     /db_xref="GeneID:879444"
     CDS             186832..188448
                     /locus_tag="PA0164"
                     /note="'Product name confidence: class 3 (Function
                     proposed based on presence of conserved amino acid motif,
                     structural feature or limited sequence similarity to an
                     experimentally studied gene)'"
                     /codon_start=1
                     /transl_table=11
                     /product="gamma-glutamyltranspeptidase"
                     /protein_id="NP_248854.1"
                     /db_xref="GI:15595362"
                     /db_xref="GeneID:879444"
     gene            189120..189956
                     /locus_tag="PA0165"
                     /db_xref="GeneID:879418"
     CDS             189120..189956
                     /locus_tag="PA0165"
                     /note="'Product name confidence: class 4 (Homologs of
                     previously reported genes of unknown function, or no
                     similarity to any previously reported sequences)'"
                     /codon_start=1
                     /transl_table=11
                     /product="hypothetical protein"
                     /protein_id="NP_248855.1"
                     /db_xref="GI:15595363"
                     /db_xref="GeneID:879418"
     gene            190198..191604
                     /locus_tag="PA0166"
                     /db_xref="GeneID:879314"
     CDS             190198..191604
                     /locus_tag="PA0166"
                     /note="'Product name confidence: class 3 (Function
                     proposed based on presence of conserved amino acid motif,
                     structural feature or limited sequence similarity to an
                     experimentally studied gene)'"
                     /codon_start=1
                     /transl_table=11
                     /product="transporter"
                     /protein_id="NP_248856.1"
                     /db_xref="GI:15595364"
                     /db_xref="GeneID:879314"
     gene            191697..192362
                     /locus_tag="PA0167"
                     /db_xref="GeneID:879316"
     CDS             191697..192362
                     /locus_tag="PA0167"
                     /note="'Product name confidence: class 3 (Function
                     proposed based on presence of conserved amino acid motif,
                     structural feature or limited sequence similarity to an
                     experimentally studied gene)'"
                     /codon_start=1
                     /transl_table=11
                     /product="transcriptional regulator"
                     /protein_id="NP_248857.1"
                     /db_xref="GI:15595365"
                     /db_xref="GeneID:879316"
     gene            192368..192958
                     /locus_tag="PA0168"
                     /db_xref="GeneID:879343"
     CDS             192368..192958
                     /locus_tag="PA0168"
                     /note="'Product name confidence: class 4 (Homologs of
                     previously reported genes of unknown function, or no
                     similarity to any previously reported sequences)'"
                     /codon_start=1
                     /transl_table=11
                     /product="hypothetical protein"
                     /protein_id="NP_248858.1"
                     /db_xref="GI:15595366"
                     /db_xref="GeneID:879343"
     gene            complement(192965..193672)
                     /locus_tag="PA0169"
                     /db_xref="GeneID:879346"
     CDS             complement(192965..193672)
                     /locus_tag="PA0169"
                     /note="'Product name confidence: class 4 (Homologs of
                     previously reported genes of unknown function, or no
                     similarity to any previously reported sequences)'"
                     /codon_start=1
                     /transl_table=11
                     /product="hypothetical protein"
                     /protein_id="NP_248859.1"
                     /db_xref="GI:15595367"
                     /db_xref="GeneID:879346"
     gene            complement(193799..194179)
                     /locus_tag="PA0170"
                     /db_xref="GeneID:878493"
     CDS             complement(193799..194179)
                     /locus_tag="PA0170"
                     /note="'Product name confidence: class 4 (Homologs of
                     previously reported genes of unknown function, or no
                     similarity to any previously reported sequences)'"
                     /codon_start=1
                     /transl_table=11
                     /product="hypothetical protein"
                     /protein_id="NP_248860.1"
                     /db_xref="GI:15595368"
                     /db_xref="GeneID:878493"
     gene            complement(194206..194748)
                     /locus_tag="PA0171"
                     /db_xref="GeneID:882156"
     CDS             complement(194206..194748)
                     /locus_tag="PA0171"
                     /note="'Product name confidence: class 4 (Homologs of
                     previously reported genes of unknown function, or no
                     similarity to any previously reported sequences)'"
                     /codon_start=1
                     /transl_table=11
                     /product="hypothetical protein"
                     /protein_id="NP_248861.1"
                     /db_xref="GI:15595369"
                     /db_xref="GeneID:882156"
     gene            complement(194757..196748)
                     /locus_tag="PA0172"
                     /db_xref="GeneID:879545"
     CDS             complement(194757..196748)
                     /locus_tag="PA0172"
                     /note="'Product name confidence: class 4 (Homologs of
                     previously reported genes of unknown function, or no
                     similarity to any previously reported sequences)'"
                     /codon_start=1
                     /transl_table=11
                     /product="hypothetical protein"
                     /protein_id="NP_248862.1"
                     /db_xref="GI:15595370"
                     /db_xref="GeneID:879545"
     gene            complement(197011..198060)
                     /locus_tag="PA0173"
                     /db_xref="GeneID:882256"
     CDS             complement(197011..198060)
                     /locus_tag="PA0173"
                     /EC_number="3.1.1.61"
                     /note="'Product name confidence: class 3 (Function
                     proposed based on presence of conserved amino acid motif,
                     structural feature or limited sequence similarity to an
                     experimentally studied gene)'"
                     /codon_start=1
                     /transl_table=11
                     /product="chemotaxis response regulator protein-glutamate
                     methylesterase"
                     /protein_id="NP_248863.1"
                     /db_xref="GI:15595371"
                     /db_xref="GeneID:882256"
     gene            complement(198080..198682)
                     /locus_tag="PA0174"
                     /db_xref="GeneID:877836"
     CDS             complement(198080..198682)
                     /locus_tag="PA0174"
                     /note="'Product name confidence: class 4 (Homologs of
                     previously reported genes of unknown function, or no
                     similarity to any previously reported sequences)'"
                     /codon_start=1
                     /transl_table=11
                     /product="hypothetical protein"
                     /protein_id="NP_248864.1"
                     /db_xref="GI:15595372"
                     /db_xref="GeneID:877836"
     gene            complement(198688..199530)
                     /locus_tag="PA0175"
                     /db_xref="GeneID:882282"
     CDS             complement(198688..199530)
                     /locus_tag="PA0175"
                     /note="'Product name confidence: class 3 (Function
                     proposed based on presence of conserved amino acid motif,
                     structural feature or limited sequence similarity to an
                     experimentally studied gene)'"
                     /codon_start=1
                     /transl_table=11
                     /product="chemotaxis protein methyltransferase"
                     /protein_id="NP_248865.1"
                     /db_xref="GI:15595373"
                     /db_xref="GeneID:882282"
     gene            complement(199600..201639)
                     /gene="aer2"
                     /locus_tag="PA0176"
                     /db_xref="GeneID:882219"
     CDS             complement(199600..201639)
                     /gene="aer2"
                     /locus_tag="PA0176"
                     /note="Product name confidence: class 1 (Function
                     experimentally demonstrated in P. aeruginosa)"
                     /codon_start=1
                     /transl_table=11
                     /product="aerotaxis transducer Aer2"
                     /protein_id="NP_248866.1"
                     /db_xref="GI:15595374"
                     /db_xref="GeneID:882219"
     gene            complement(201675..202160)
                     /locus_tag="PA0177"
                     /db_xref="GeneID:879338"
     CDS             complement(201675..202160)
                     /locus_tag="PA0177"
                     /note="'Product name confidence: class 3 (Function
                     proposed based on presence of conserved amino acid motif,
                     structural feature or limited sequence similarity to an
                     experimentally studied gene)'"
                     /codon_start=1
                     /transl_table=11
                     /product="purine-binding chemotaxis protein"
                     /protein_id="NP_248867.1"
                     /db_xref="GI:15595375"
                     /db_xref="GeneID:879338"
     gene            complement(202147..204066)
                     /locus_tag="PA0178"
                     /db_xref="GeneID:878420"
     CDS             complement(202147..204066)
                     /locus_tag="PA0178"
                     /note="'Product name confidence: class 3 (Function
                     proposed based on presence of conserved amino acid motif,
                     structural feature or limited sequence similarity to an
                     experimentally studied gene)'"
                     /codon_start=1
                     /transl_table=11
                     /product="two-component sensor"
                     /protein_id="NP_248868.1"
                     /db_xref="GI:15595376"
                     /db_xref="GeneID:878420"
     gene            complement(204094..204459)
                     /locus_tag="PA0179"
                     /db_xref="GeneID:879259"
     CDS             complement(204094..204459)
                     /locus_tag="PA0179"
                     /note="'Product name confidence: class 3 (Function
                     proposed based on presence of conserved amino acid motif,
                     structural feature or limited sequence similarity to an
                     experimentally studied gene)'"
                     /codon_start=1
                     /transl_table=11
                     /product="two-component response regulator"
                     /protein_id="NP_248869.1"
                     /db_xref="GI:15595377"
                     /db_xref="GeneID:879259"
     gene            complement(204657..205829)
                     /gene="cttP"
                     /locus_tag="PA0180"
                     /db_xref="GeneID:879336"
     CDS             complement(204657..205829)
                     /gene="cttP"
                     /locus_tag="PA0180"
                     /note="Product name confidence: class 1: Function
                     experimentally demonstrated in P. aeruginosa"
                     /codon_start=1
                     /transl_table=11
                     /product="trichloroethylene chemotactic transducer CttP"
                     /protein_id="NP_248870.1"
                     /db_xref="GI:15595378"
                     /db_xref="GeneID:879336"
     gene            complement(206022..206954)
                     /locus_tag="PA0181"
                     /db_xref="GeneID:879304"
     CDS             complement(206022..206954)
                     /locus_tag="PA0181"
                     /note="'Product name confidence: class 3 (Function
                     proposed based on presence of conserved amino acid motif,
                     structural feature or limited sequence similarity to an
                     experimentally studied gene)'"
                     /codon_start=1
                     /transl_table=11
                     /product="transcriptional regulator"
                     /protein_id="NP_248871.1"
                     /db_xref="GI:15595379"
                     /db_xref="GeneID:879304"
     gene            207071..207823
                     /locus_tag="PA0182"
                     /db_xref="GeneID:878164"
     CDS             207071..207823
                     /locus_tag="PA0182"
                     /EC_number="1.1.1.100"
                     /note="'Product name confidence: class 3 (Function
                     proposed based on presence of conserved amino acid motif,
                     structural feature or limited sequence similarity to an
                     experimentally studied gene)'"
                     /codon_start=1
                     /transl_table=11
                     /product="3-ketoacyl-ACP reductase"
                     /protein_id="NP_248872.1"
                     /db_xref="GI:15595380"
                     /db_xref="GeneID:878164"
     gene            complement(207923..209533)
                     /gene="atsA"
                     /locus_tag="PA0183"
                     /db_xref="GeneID:879288"
     CDS             complement(207923..209533)
                     /gene="atsA"
                     /locus_tag="PA0183"
                     /note="Product name confidence: class 1 (Function
                     experimentally demonstrated in P. aeruginosa)"
                     /codon_start=1
                     /transl_table=11
                     /product="arylsulfatase"
                     /protein_id="NP_248873.1"
                     /db_xref="GI:15595381"
                     /db_xref="GeneID:879288"
     gene            complement(209621..210460)
                     /locus_tag="PA0184"
                     /db_xref="GeneID:882170"
     CDS             complement(209621..210460)
                     /locus_tag="PA0184"
                     /note="'Product name confidence: class 3 (Function
                     proposed based on presence of conserved amino acid motif,
                     structural feature or limited sequence similarity to an
                     experimentally studied gene)'"
                     /codon_start=1
                     /transl_table=11
                     /product="ABC transporter ATP-binding protein"
                     /protein_id="NP_248874.1"
                     /db_xref="GI:15595382"
                     /db_xref="GeneID:882170"
     gene            complement(210457..212073)
                     /locus_tag="PA0185"
                     /db_xref="GeneID:879256"
     CDS             complement(210457..212073)
                     /locus_tag="PA0185"
                     /note="'Product name confidence: class 3 (Function
                     proposed based on presence of conserved amino acid motif,
                     structural feature or limited sequence similarity to an
                     experimentally studied gene)'"
                     /codon_start=1
                     /transl_table=11
                     /product="ABC transporter permease"
                     /protein_id="NP_248875.1"
                     /db_xref="GI:15595383"
                     /db_xref="GeneID:879256"
     gene            212340..213401
                     /locus_tag="PA0186"
                     /db_xref="GeneID:879411"
     CDS             212340..213401
                     /locus_tag="PA0186"
                     /note="'Product name confidence: class 3 (Function
                     proposed based on presence of conserved amino acid motif,
                     structural feature or limited sequence similarity to an
                     experimentally studied gene)'"
                     /codon_start=1
                     /transl_table=11
                     /product="ABC transporter"
                     /protein_id="NP_248876.1"
                     /db_xref="GI:15595384"
                     /db_xref="GeneID:879411"
     gene            213819..214634
                     /locus_tag="PA0187"
                     /db_xref="GeneID:882255"
     CDS             213819..214634
                     /locus_tag="PA0187"
                     /note="'Product name confidence: class 4 (Homologs of
                     previously reported genes of unknown function, or no
                     similarity to any previously reported sequences)'"
                     /codon_start=1
                     /transl_table=11
                     /product="hypothetical protein"
                     /protein_id="NP_248877.1"
                     /db_xref="GI:15595385"
                     /db_xref="GeneID:882255"
     gene            214631..215512
                     /locus_tag="PA0188"
                     /db_xref="GeneID:879289"
     CDS             214631..215512
                     /locus_tag="PA0188"
                     /note="'Product name confidence: class 4 (Homologs of
                     previously reported genes of unknown function, or no
                     similarity to any previously reported sequences)'"
                     /codon_start=1
                     /transl_table=11
                     /product="hypothetical protein"
                     /protein_id="NP_248878.1"
                     /db_xref="GI:15595386"
                     /db_xref="GeneID:879289"
     gene            complement(215550..216908)
                     /locus_tag="PA0189"
                     /db_xref="GeneID:883120"
     CDS             complement(215550..216908)
                     /locus_tag="PA0189"
                     /note="'Product name confidence: class 3 (Function
                     proposed based on presence of conserved amino acid motif,
                     structural feature or limited sequence similarity to an
                     experimentally studied gene)'"
                     /codon_start=1
                     /transl_table=11
                     /product="porin"
                     /protein_id="NP_248879.1"
                     /db_xref="GI:15595387"
                     /db_xref="GeneID:883120"
     gene            217156..217881
                     /locus_tag="PA0190"
                     /db_xref="GeneID:883097"
     CDS             217156..217881
                     /locus_tag="PA0190"
                     /note="'Product name confidence: class 3 (Function
                     proposed based on presence of conserved amino acid motif,
                     structural feature or limited sequence similarity to an
                     experimentally studied gene)'"
                     /codon_start=1
                     /transl_table=11
                     /product="acid phosphatase"
                     /protein_id="NP_248880.1"
                     /db_xref="GI:15595388"
                     /db_xref="GeneID:883097"
     gene            complement(217905..218822)
                     /locus_tag="PA0191"
                     /db_xref="GeneID:883101"
     CDS             complement(217905..218822)
                     /locus_tag="PA0191"
                     /note="'Product name confidence: class 3 (Function
                     proposed based on presence of conserved amino acid motif,
                     structural feature or limited sequence similarity to an
                     experimentally studied gene)'"
                     /codon_start=1
                     /transl_table=11
                     /product="transcriptional regulator"
                     /protein_id="NP_248881.1"
                     /db_xref="GI:15595389"
                     /db_xref="GeneID:883101"
     gene            219172..221544
                     /locus_tag="PA0192"
                     /db_xref="GeneID:882990"
     CDS             219172..221544
                     /locus_tag="PA0192"
                     /note="'Product name confidence: class 3 (Function
                     proposed based on presence of conserved amino acid motif,
                     structural feature or limited sequence similarity to an
                     experimentally studied gene)'"
                     /codon_start=1
                     /transl_table=11
                     /product="TonB-dependent receptor"
                     /protein_id="NP_248882.1"
                     /db_xref="GI:15595390"
                     /db_xref="GeneID:882990"
     gene            221585..222487
                     /locus_tag="PA0193"
                     /db_xref="GeneID:883039"
     CDS             221585..222487
                     /locus_tag="PA0193"
                     /note="'Product name confidence: class 4 (Homologs of
                     previously reported genes of unknown function, or no
                     similarity to any previously reported sequences)'"
                     /codon_start=1
                     /transl_table=11
                     /product="hypothetical protein"
                     /protein_id="NP_248883.1"
                     /db_xref="GI:15595391"
                     /db_xref="GeneID:883039"
     gene            222555..223454
                     /locus_tag="PA0194"
                     /db_xref="GeneID:879577"
     CDS             222555..223454
                     /locus_tag="PA0194"
                     /note="'Product name confidence: class 4 (Homologs of
                     previously reported genes of unknown function, or no
                     similarity to any previously reported sequences)'"
                     /codon_start=1
                     /transl_table=11
                     /product="hypothetical protein"
                     /protein_id="NP_248884.1"
                     /db_xref="GI:15595392"
                     /db_xref="GeneID:879577"
     gene            224101..225219
                     /gene="pntAA"
                     /locus_tag="PA0195"
                     /db_xref="GeneID:878345"
                     /db_xref="PseudoCap:PA0195"
     CDS             224101..225219
                     /gene="pntAA"
                     /locus_tag="PA0195"
                     /note="Product name confidence: class 2 (High similarity
                     to functionally studied protein)"
                     /codon_start=1
                     /transl_table=11
                     /product="NAD(P) transhydrogenase subunit alpha"
                     /protein_id="NP_248885.1"
                     /db_xref="GI:15600764"
                     /db_xref="GeneID:878345"
                     /db_xref="PseudoCap:PA0195"
     gene            225295..225603
                     /gene="pntAB"
                     /locus_tag="PA0195.1"
                     /db_xref="GeneID:878346"
     CDS             225295..225603
                     /gene="pntAB"
                     /locus_tag="PA0195.1"
                     /codon_start=1
                     /transl_table=11
                     /product="NAD(P) transhydrogenase subunit alpha"
                     /protein_id="NP_248886.2"
                     /db_xref="GI:119167455"
                     /db_xref="GeneID:878346"
     gene            225603..227039
                     /gene="pntB"
                     /locus_tag="PA0196"
                     /db_xref="GeneID:878146"
     CDS             225603..227039
                     /gene="pntB"
                     /locus_tag="PA0196"
                     /note="Product name confidence: class 2 (High similarity
                     to functionally studied protein)"
                     /codon_start=1
                     /transl_table=11
                     /product="pyridine nucleotide transhydrogenase subunit
                     beta"
                     /protein_id="NP_248887.1"
                     /db_xref="GI:15595393"
                     /db_xref="GeneID:878146"
     gene            227382..228194
                     /gene="tonB2"
                     /locus_tag="PA0197"
                     /db_xref="GeneID:879472"
     CDS             227382..228194
                     /gene="tonB2"
                     /locus_tag="PA0197"
                     /note="Product name confidence: class 1: Function
                     experimentally demonstrated in P. aeruginosa"
                     /codon_start=1
                     /transl_table=11
                     /product="transporter TonB"
                     /protein_id="NP_248888.1"
                     /db_xref="GI:15595394"
                     /db_xref="GeneID:879472"
     gene            228223..228942
                     /gene="exbB1"
                     /locus_tag="PA0198"
                     /db_xref="GeneID:883080"
     CDS             228223..228942
                     /gene="exbB1"
                     /locus_tag="PA0198"
                     /note="Product name confidence: class 2 (High similarity
                     to functionally studied protein)"
                     /codon_start=1
                     /transl_table=11
                     /product="transporter ExbB"
                     /protein_id="NP_248889.1"
                     /db_xref="GI:15595395"
                     /db_xref="GeneID:883080"
     gene            228944..229345
                     /gene="exbD1"
                     /locus_tag="PA0199"
                     /db_xref="GeneID:879490"
     CDS             228944..229345
                     /gene="exbD1"
                     /locus_tag="PA0199"
                     /note="Product name confidence: class 2 (High similarity
                     to functionally studied protein)"
                     /codon_start=1
                     /transl_table=11
                     /product="biopolymer transport protein ExbD"
                     /protein_id="NP_248890.1"
                     /db_xref="GI:15595396"
                     /db_xref="GeneID:879490"
     gene            complement(229526..229738)
                     /locus_tag="PA0200"
                     /db_xref="GeneID:879623"
     CDS             complement(229526..229738)
                     /locus_tag="PA0200"
                     /note="'Product name confidence: class 4 (Homologs of
                     previously reported genes of unknown function, or no
                     similarity to any previously reported sequences)'"
                     /codon_start=1
                     /transl_table=11
                     /product="hypothetical protein"
                     /protein_id="NP_248891.1"
                     /db_xref="GI:15595397"
                     /db_xref="GeneID:879623"
     gene            229954..230535
                     /locus_tag="PA0201"
                     /db_xref="GeneID:879531"
     CDS             229954..230535
                     /locus_tag="PA0201"
                     /note="'Product name confidence: class 4 (Homologs of
                     previously reported genes of unknown function, or no
                     similarity to any previously reported sequences)'"
                     /codon_start=1
                     /transl_table=11
                     /product="hypothetical protein"
                     /protein_id="NP_248892.1"
                     /db_xref="GI:15595398"
                     /db_xref="GeneID:879531"
     gene            complement(230543..232000)
                     /locus_tag="PA0202"
                     /db_xref="GeneID:879445"
     CDS             complement(230543..232000)
                     /locus_tag="PA0202"
                     /EC_number="3.5.1.4"
                     /note="'Product name confidence: class 3 (Function
                     proposed based on presence of conserved amino acid motif,
                     structural feature or limited sequence similarity to an
                     experimentally studied gene)'"
                     /codon_start=1
                     /transl_table=11
                     /product="amidase"
                     /protein_id="NP_248893.1"
                     /db_xref="GI:15595399"
                     /db_xref="GeneID:879445"
     gene            complement(232066..233100)
                     /locus_tag="PA0203"
                     /db_xref="GeneID:883108"
     CDS             complement(232066..233100)
                     /locus_tag="PA0203"
                     /note="'Product name confidence: class 3 (Function
                     proposed based on presence of conserved amino acid motif,
                     structural feature or limited sequence similarity to an
                     experimentally studied gene)'"
                     /codon_start=1
                     /transl_table=11
                     /product="ABC transporter"
                     /protein_id="NP_248894.1"
                     /db_xref="GI:15595400"
                     /db_xref="GeneID:883108"
     gene            complement(233123..233932)
                     /locus_tag="PA0204"
                     /db_xref="GeneID:878513"
     CDS             complement(233123..233932)
                     /locus_tag="PA0204"
                     /note="'Product name confidence: class 3 (Function
                     proposed based on presence of conserved amino acid motif,
                     structural feature or limited sequence similarity to an
                     experimentally studied gene)'"
                     /codon_start=1
                     /transl_table=11
                     /product="ABC transporter permease"
                     /protein_id="NP_248895.1"
                     /db_xref="GI:15595401"
                     /db_xref="GeneID:878513"
     gene            complement(233929..234849)
                     /locus_tag="PA0205"
                     /db_xref="GeneID:879480"
     CDS             complement(233929..234849)
                     /locus_tag="PA0205"
                     /note="'Product name confidence: class 3 (Function
                     proposed based on presence of conserved amino acid motif,
                     structural feature or limited sequence similarity to an
                     experimentally studied gene)'"
                     /codon_start=1
                     /transl_table=11
                     /product="ABC transporter permease"
                     /protein_id="NP_248896.1"
                     /db_xref="GI:15595402"
                     /db_xref="GeneID:879480"
     gene            complement(234875..235987)
                     /locus_tag="PA0206"
                     /db_xref="GeneID:879760"
     CDS             complement(234875..235987)
                     /locus_tag="PA0206"
                     /note="'Product name confidence: class 3 (Function
                     proposed based on presence of conserved amino acid motif,
                     structural feature or limited sequence similarity to an
                     experimentally studied gene)'"
                     /codon_start=1
                     /transl_table=11
                     /product="spermidine/putrescine ABC transporter
                     ATP-binding protein"
                     /protein_id="NP_248897.1"
                     /db_xref="GI:15595403"
                     /db_xref="GeneID:879760"
     gene            236218..237111
                     /locus_tag="PA0207"
                     /db_xref="GeneID:879460"
     CDS             236218..237111
                     /locus_tag="PA0207"
                     /note="'Product name confidence: class 3 (Function
                     proposed based on presence of conserved amino acid motif,
                     structural feature or limited sequence similarity to an
                     experimentally studied gene)'"
                     /codon_start=1
                     /transl_table=11
                     /product="transcriptional regulator"
                     /protein_id="NP_248898.1"
                     /db_xref="GI:15595404"
                     /db_xref="GeneID:879460"
     gene            237232..238896
                     /gene="mdcA"
                     /locus_tag="PA0208"
                     /db_xref="GeneID:879322"
     CDS             237232..238896
                     /gene="mdcA"
                     /locus_tag="PA0208"
                     /note="Product name confidence: class 2 (High similarity
                     to functionally studied protein)"
                     /codon_start=1
                     /transl_table=11
                     /product="malonate decarboxylase subunit alpha"
                     /protein_id="NP_248899.1"
                     /db_xref="GI:15595405"
                     /db_xref="GeneID:879322"
     gene            238896..239777
                     /locus_tag="PA0209"
                     /db_xref="GeneID:879248"
     CDS             238896..239777
                     /locus_tag="PA0209"
                     /EC_number="2.4.2.52"
                     /note="'Product name confidence: class 4 (Homologs of
                     previously reported genes of unknown function, or no
                     similarity to any previously reported sequences)'"
                     /codon_start=1
                     /transl_table=11
                     /product="2-(5''-triphosphoribosyl)-3'-dephosphocoenzyme-A
                     synthase"
                     /protein_id="NP_248900.1"
                     /db_xref="GI:15595406"
                     /db_xref="GeneID:879248"
     gene            239779..240078
                     /gene="mdcC"
                     /locus_tag="PA0210"
                     /db_xref="GeneID:883035"
     CDS             239779..240078
                     /gene="mdcC"
                     /locus_tag="PA0210"
                     /note="Product name confidence: class 2 (High similarity
                     to functionally studied protein)"
                     /codon_start=1
                     /transl_table=11
                     /product="malonate decarboxylase acyl carrier protein"
                     /protein_id="NP_248901.1"
                     /db_xref="GI:15595407"
                     /db_xref="GeneID:883035"
     gene            240071..240934
                     /gene="mdcD"
                     /locus_tag="PA0211"
                     /db_xref="GeneID:879489"
     CDS             240071..240934
                     /gene="mdcD"
                     /locus_tag="PA0211"
                     /note="Product name confidence: class 2 (High similarity
                     to functionally studied protein)"
                     /codon_start=1
                     /transl_table=11
                     /product="malonate decarboxylase subunit beta"
                     /protein_id="NP_248902.1"
                     /db_xref="GI:15595408"
                     /db_xref="GeneID:879489"
     gene            240931..241737
                     /gene="mdcE"
                     /locus_tag="PA0212"
                     /db_xref="GeneID:879507"
     CDS             240931..241737
                     /gene="mdcE"
                     /locus_tag="PA0212"
                     /note="Product name confidence: class 2 (High similarity
                     to functionally studied protein)"
                     /codon_start=1
                     /transl_table=11
                     /product="malonate decarboxylase subunit gamma"
                     /protein_id="NP_248903.1"
                     /db_xref="GI:15595409"
                     /db_xref="GeneID:879507"
     gene            241753..242445
                     /locus_tag="PA0213"
                     /db_xref="GeneID:879254"
     CDS             241753..242445
                     /locus_tag="PA0213"
                     /note="'Product name confidence: class 4 (Homologs of
                     previously reported genes of unknown function, or no
                     similarity to any previously reported sequences)'"
                     /codon_start=1
                     /transl_table=11
                     /product="phosphoribosyl-dephospho-CoA transferase"
                     /protein_id="NP_248904.1"
                     /db_xref="GI:15595410"
                     /db_xref="GeneID:879254"
     gene            242442..243374
                     /locus_tag="PA0214"
                     /db_xref="GeneID:879334"
     CDS             242442..243374
                     /locus_tag="PA0214"
                     /note="'Product name confidence: class 3 (Function
                     proposed based on presence of conserved amino acid motif,
                     structural feature or limited sequence similarity to an
                     experimentally studied gene)'"
                     /codon_start=1
                     /transl_table=11
                     /product="acyl transferase"
                     /protein_id="NP_248905.1"
                     /db_xref="GI:15595411"
                     /db_xref="GeneID:879334"
     gene            243431..243835
                     /locus_tag="PA0215"
                     /db_xref="GeneID:883110"
     CDS             243431..243835
                     /locus_tag="PA0215"
                     /note="class 2: Function of highly similar gene
                     experimentally demonstrated in another organism (and gene
                     context consistent in terms of pathways its involved in
                     (if known)."
                     /codon_start=1
                     /transl_table=11
                     /product="malonate transporter MadL"
                     /protein_id="NP_248906.1"
                     /db_xref="GI:15595412"
                     /db_xref="GeneID:883110"
     gene            243841..244605
                     /locus_tag="PA0216"
                     /db_xref="GeneID:879529"
     CDS             243841..244605
                     /locus_tag="PA0216"
                     /note="class 2: Function of highly similar gene
                     experimentally demonstrated in another organism (and gene
                     context consistent in terms of pathways its involved in
                     (if known)."
                     /codon_start=1
                     /transl_table=11
                     /product="malonate transporter MadM"
                     /protein_id="NP_248907.1"
                     /db_xref="GI:15595413"
                     /db_xref="GeneID:879529"
     gene            complement(244690..245619)
                     /locus_tag="PA0217"
                     /db_xref="GeneID:883005"
     CDS             complement(244690..245619)
                     /locus_tag="PA0217"
                     /note="'Product name confidence: class 3 (Function
                     proposed based on presence of conserved amino acid motif,
                     structural feature or limited sequence similarity to an
                     experimentally studied gene)'"
                     /codon_start=1
                     /transl_table=11
                     /product="transcriptional regulator"
                     /protein_id="NP_248908.1"
                     /db_xref="GI:15595414"
                     /db_xref="GeneID:883005"
     gene            complement(245948..246868)
                     /locus_tag="PA0218"
                     /db_xref="GeneID:877906"
     CDS             complement(245948..246868)
                     /locus_tag="PA0218"
                     /note="'Product name confidence: class 3 (Function
                     proposed based on presence of conserved amino acid motif,
                     structural feature or limited sequence similarity to an
                     experimentally studied gene)'"
                     /codon_start=1
                     /transl_table=11
                     /product="transcriptional regulator"
                     /protein_id="NP_248909.1"
                     /db_xref="GI:15595415"
                     /db_xref="GeneID:877906"
     gene            247219..248709
                     /locus_tag="PA0219"
                     /db_xref="GeneID:879237"
     CDS             247219..248709
                     /locus_tag="PA0219"
                     /note="'Product name confidence: class 3 (Function
                     proposed based on presence of conserved amino acid motif,
                     structural feature or limited sequence similarity to an
                     experimentally studied gene)'"
                     /codon_start=1
                     /transl_table=11
                     /product="aldehyde dehydrogenase"
                     /protein_id="NP_248910.1"
                     /db_xref="GI:15595416"
                     /db_xref="GeneID:879237"
     gene            248767..250200
                     /locus_tag="PA0220"
                     /db_xref="GeneID:879442"
                     /db_xref="PseudoCap:PA0220"
     CDS             248767..250200
                     /locus_tag="PA0220"
                     /note="Product name confidence: class 1: Function
                     experimentally demonstrated in P. aeruginosa."
                     /codon_start=1
                     /transl_table=11
                     /product="amino acid APC family transporter"
                     /protein_id="NP_248911.1"
                     /db_xref="GI:15595417"
                     /db_xref="GeneID:879442"
                     /db_xref="PseudoCap:PA0220"
     gene            250231..251613
                     /locus_tag="PA0221"
                     /db_xref="GeneID:879365"
     CDS             250231..251613
                     /locus_tag="PA0221"
                     /note="'Product name confidence: class 3 (Function
                     proposed based on presence of conserved amino acid motif,
                     structural feature or limited sequence similarity to an
                     experimentally studied gene)'"
                     /codon_start=1
                     /transl_table=11
                     /product="aminotransferase"
                     /protein_id="NP_248912.1"
                     /db_xref="GI:15595418"
                     /db_xref="GeneID:879365"
     gene            251777..252835
                     /locus_tag="PA0222"
                     /db_xref="GeneID:877806"
     CDS             251777..252835
                     /locus_tag="PA0222"
                     /note="'Product name confidence: class 4 (Homologs of
                     previously reported genes of unknown function, or no
                     similarity to any previously reported sequences)'"
                     /codon_start=1
                     /transl_table=11
                     /product="hypothetical protein"
                     /protein_id="NP_248913.1"
                     /db_xref="GI:15595419"
                     /db_xref="GeneID:877806"
     gene            complement(252913..253794)
                     /locus_tag="PA0223"
                     /db_xref="GeneID:878110"
     CDS             complement(252913..253794)
                     /locus_tag="PA0223"
                     /note="'Product name confidence: class 3 (Function
                     proposed based on presence of conserved amino acid motif,
                     structural feature or limited sequence similarity to an
                     experimentally studied gene)'"
                     /codon_start=1
                     /transl_table=11
                     /product="dihydrodipicolinate synthetase"
                     /protein_id="NP_248914.1"
                     /db_xref="GI:15595420"
                     /db_xref="GeneID:878110"
     gene            complement(253854..254636)
                     /locus_tag="PA0224"
                     /db_xref="GeneID:878177"
     CDS             complement(253854..254636)
                     /locus_tag="PA0224"
                     /note="'Product name confidence: class 3 (Function
                     proposed based on presence of conserved amino acid motif,
                     structural feature or limited sequence similarity to an
                     experimentally studied gene)'"
                     /codon_start=1
                     /transl_table=11
                     /product="class II aldolase/adducin domain-containing
                     protein"
                     /protein_id="NP_248915.1"
                     /db_xref="GI:15595421"
                     /db_xref="GeneID:878177"
     gene            254791..255330
                     /locus_tag="PA0225"
                     /db_xref="GeneID:880191"
     CDS             254791..255330
                     /locus_tag="PA0225"
                     /note="'Product name confidence: class 3 (Function
                     proposed based on presence of conserved amino acid motif,
                     structural feature or limited sequence similarity to an
                     experimentally studied gene)'"
                     /codon_start=1
                     /transl_table=11
                     /product="transcriptional regulator"
                     /protein_id="NP_248916.1"
                     /db_xref="GI:15595422"
                     /db_xref="GeneID:880191"
     gene            255481..256332
                     /locus_tag="PA0226"
                     /db_xref="GeneID:878086"
     CDS             255481..256332
                     /locus_tag="PA0226"
                     /note="'Product name confidence: class 3 (Function
                     proposed based on presence of conserved amino acid motif,
                     structural feature or limited sequence similarity to an
                     experimentally studied gene)'"
                     /codon_start=1
                     /transl_table=11
                     /product="CoA transferase subunit A"
                     /protein_id="NP_248917.1"
                     /db_xref="GI:15595423"
                     /db_xref="GeneID:878086"
     gene            256329..257111
                     /locus_tag="PA0227"
                     /db_xref="GeneID:877818"
     CDS             256329..257111
                     /locus_tag="PA0227"
                     /note="'Product name confidence: class 3 (Function
                     proposed based on presence of conserved amino acid motif,
                     structural feature or limited sequence similarity to an
                     experimentally studied gene)'"
                     /codon_start=1
                     /transl_table=11
                     /product="CoA transferase subunit B"
                     /protein_id="NP_248918.1"
                     /db_xref="GI:15595424"
                     /db_xref="GeneID:877818"
     gene            257108..258313
                     /gene="pcaF"
                     /locus_tag="PA0228"
                     /db_xref="GeneID:877715"
     CDS             257108..258313
                     /gene="pcaF"
                     /locus_tag="PA0228"
                     /note="Product name confidence: class 2 (High similarity
                     to functionally studied protein)"
                     /codon_start=1
                     /transl_table=11
                     /product="beta-ketoadipyl CoA thiolase"
                     /protein_id="NP_248919.1"
                     /db_xref="GI:15595425"
                     /db_xref="GeneID:877715"
     gene            258463..259761
                     /gene="pcaT"
                     /locus_tag="PA0229"
                     /db_xref="GeneID:878155"
     CDS             258463..259761
                     /gene="pcaT"
                     /locus_tag="PA0229"
                     /note="Product name confidence: class 2 (High similarity
                     to functionally studied protein)"
                     /codon_start=1
                     /transl_table=11
                     /product="dicarboxylic acid transporter PcaT"
                     /protein_id="NP_248920.1"
                     /db_xref="GI:15595426"
                     /db_xref="GeneID:878155"
     gene            259784..261163
                     /gene="pcaB"
                     /locus_tag="PA0230"
                     /db_xref="GeneID:881957"
     CDS             259784..261163
                     /gene="pcaB"
                     /locus_tag="PA0230"
                     /EC_number="5.5.1.2"
                     /note="Product name confidence: class 2 (High similarity
                     to functionally studied protein)"
                     /codon_start=1
                     /transl_table=11
                     /product="3-carboxy-cis,cis-muconate cycloisomerase"
                     /protein_id="NP_248921.1"
                     /db_xref="GI:15595427"
                     /db_xref="GeneID:881957"
     gene            261179..261970
                     /gene="pcaD"
                     /locus_tag="PA0231"
                     /db_xref="GeneID:882150"
     CDS             261179..261970
                     /gene="pcaD"
                     /locus_tag="PA0231"
                     /note="Product name confidence: class 2 (High similarity
                     to functionally studied protein)"
                     /codon_start=1
                     /transl_table=11
                     /product="beta-ketoadipate enol-lactone hydrolase"
                     /protein_id="NP_248922.1"
                     /db_xref="GI:15595428"
                     /db_xref="GeneID:882150"
     gene            261981..262382
                     /gene="pcaC"
                     /locus_tag="PA0232"
                     /db_xref="GeneID:882116"
     CDS             261981..262382
                     /gene="pcaC"
                     /locus_tag="PA0232"
                     /note="Product name confidence: class 2 (High similarity
                     to functionally studied protein)"
                     /codon_start=1
                     /transl_table=11
                     /product="gamma-carboxymuconolactone decarboxylase"
                     /protein_id="NP_248923.1"
                     /db_xref="GI:15595429"
                     /db_xref="GeneID:882116"
     gene            262557..263498
                     /locus_tag="PA0233"
                     /db_xref="GeneID:877707"
     CDS             262557..263498
                     /locus_tag="PA0233"
                     /note="'Product name confidence: class 3 (Function
                     proposed based on presence of conserved amino acid motif,
                     structural feature or limited sequence similarity to an
                     experimentally studied gene)'"
                     /codon_start=1
                     /transl_table=11
                     /product="transcriptional regulator"
                     /protein_id="NP_248924.1"
                     /db_xref="GI:15595430"
                     /db_xref="GeneID:877707"
     gene            263689..264522
                     /locus_tag="PA0234"
                     /db_xref="GeneID:881909"
     CDS             263689..264522
                     /locus_tag="PA0234"
                     /note="'Product name confidence: class 4 (Homologs of
                     previously reported genes of unknown function, or no
                     similarity to any previously reported sequences)'"
                     /codon_start=1
                     /transl_table=11
                     /product="hypothetical protein"
                     /protein_id="NP_248925.1"
                     /db_xref="GI:15595431"
                     /db_xref="GeneID:881909"
     gene            complement(264964..266310)
                     /gene="pcaK"
                     /locus_tag="PA0235"
                     /db_xref="GeneID:881907"
     CDS             complement(264964..266310)
                     /gene="pcaK"
                     /locus_tag="PA0235"
                     /note="Product name confidence: class 2 (High similarity
                     to functionally studied protein)"
                     /codon_start=1
                     /transl_table=11
                     /product="4-hydroxybenzoate transporter PcaK"
                     /protein_id="NP_248926.1"
                     /db_xref="GI:15595432"
                     /db_xref="GeneID:881907"
     gene            266616..267395
                     /locus_tag="PA0236"
                     /db_xref="GeneID:881730"
     CDS             266616..267395
                     /locus_tag="PA0236"
                     /note="'Product name confidence: class 3 (Function
                     proposed based on presence of conserved amino acid motif,
                     structural feature or limited sequence similarity to an
                     experimentally studied gene)'"
                     /codon_start=1
                     /transl_table=11
                     /product="transcriptional regulator"
                     /protein_id="NP_248927.1"
                     /db_xref="GI:15595433"
                     /db_xref="GeneID:881730"
     gene            267638..268681
                     /locus_tag="PA0237"
                     /db_xref="GeneID:881928"
     CDS             267638..268681
                     /locus_tag="PA0237"
                     /note="'Product name confidence: class 3 (Function
                     proposed based on presence of conserved amino acid motif,
                     structural feature or limited sequence similarity to an
                     experimentally studied gene)'"
                     /codon_start=1
                     /transl_table=11
                     /product="oxidoreductase"
                     /protein_id="NP_248928.1"
                     /db_xref="GI:15595434"
                     /db_xref="GeneID:881928"
     gene            268704..269519
                     /locus_tag="PA0238"
                     /db_xref="GeneID:882048"
     CDS             268704..269519
                     /locus_tag="PA0238"
                     /note="'Product name confidence: class 4 (Homologs of
                     previously reported genes of unknown function, or no
                     similarity to any previously reported sequences)'"
                     /codon_start=1
                     /transl_table=11
                     /product="hypothetical protein"
                     /protein_id="NP_248929.1"
                     /db_xref="GI:15595435"
                     /db_xref="GeneID:882048"
     gene            269669..270547
                     /locus_tag="PA0239"
                     /db_xref="GeneID:882051"
     CDS             269669..270547
                     /locus_tag="PA0239"
                     /note="'Product name confidence: class 4 (Homologs of
                     previously reported genes of unknown function, or no
                     similarity to any previously reported sequences)'"
                     /codon_start=1
                     /transl_table=11
                     /product="hypothetical protein"
                     /protein_id="NP_248930.1"
                     /db_xref="GI:15595436"
                     /db_xref="GeneID:882051"
     gene            complement(270573..271838)
                     /locus_tag="PA0240"
                     /db_xref="GeneID:881911"
     CDS             complement(270573..271838)
                     /locus_tag="PA0240"
                     /note="'Product name confidence: class 3 (Function
                     proposed based on presence of conserved amino acid motif,
                     structural feature or limited sequence similarity to an
                     experimentally studied gene)'"
                     /codon_start=1
                     /transl_table=11
                     /product="porin"
                     /protein_id="NP_248931.1"
                     /db_xref="GI:15595437"
                     /db_xref="GeneID:881911"
     gene            complement(271904..273229)
                     /locus_tag="PA0241"
                     /db_xref="GeneID:881918"
     CDS             complement(271904..273229)
                     /locus_tag="PA0241"
                     /note="'Product name confidence: class 3 (Function
                     proposed based on presence of conserved amino acid motif,
                     structural feature or limited sequence similarity to an
                     experimentally studied gene)'"
                     /codon_start=1
                     /transl_table=11
                     /product="major facilitator superfamily transporter"
                     /protein_id="NP_248932.1"
                     /db_xref="GI:15595438"
                     /db_xref="GeneID:881918"
     gene            273775..275679
                     /locus_tag="PA0242"
                     /db_xref="GeneID:880907"
     CDS             273775..275679
                     /locus_tag="PA0242"
                     /note="'Product name confidence: class 4 (Homologs of
                     previously reported genes of unknown function, or no
                     similarity to any previously reported sequences)'"
                     /codon_start=1
                     /transl_table=11
                     /product="hypothetical protein"
                     /protein_id="NP_248933.1"
                     /db_xref="GI:15595439"
                     /db_xref="GeneID:880907"
     gene            275772..276440
                     /locus_tag="PA0243"
                     /db_xref="GeneID:881956"
     CDS             275772..276440
                     /locus_tag="PA0243"
                     /note="'Product name confidence: class 3 (Function
                     proposed based on presence of conserved amino acid motif,
                     structural feature or limited sequence similarity to an
                     experimentally studied gene)'"
                     /codon_start=1
                     /transl_table=11
                     /product="transcriptional regulator"
                     /protein_id="NP_248934.1"
                     /db_xref="GI:15595440"
                     /db_xref="GeneID:881956"
     gene            complement(276480..277334)
                     /locus_tag="PA0244"
                     /db_xref="GeneID:879716"
     CDS             complement(276480..277334)
                     /locus_tag="PA0244"
                     /EC_number="1.1.1.25"
                     /note="'Product name confidence: class 4 (Homologs of
                     previously reported genes of unknown function, or no
                     similarity to any previously reported sequences)'"
                     /codon_start=1
                     /transl_table=11
                     /product="shikimate 5-dehydrogenase"
                     /protein_id="NP_248935.1"
                     /db_xref="GI:15595441"
                     /db_xref="GeneID:879716"
     gene            complement(277331..277777)
                     /gene="aroQ2"
                     /locus_tag="PA0245"
                     /db_xref="GeneID:882159"
     CDS             complement(277331..277777)
                     /gene="aroQ2"
                     /locus_tag="PA0245"
                     /EC_number="4.2.1.10"
                     /note="Product name confidence: class 2 (High similarity
                     to functionally studied protein)"
                     /codon_start=1
                     /transl_table=11
                     /product="3-dehydroquinate dehydratase"
                     /protein_id="NP_248936.1"
                     /db_xref="GI:15595442"
                     /db_xref="GeneID:882159"
     gene            complement(277894..279399)
                     /locus_tag="PA0246"
                     /db_xref="GeneID:881952"
     CDS             complement(277894..279399)
                     /locus_tag="PA0246"
                     /note="'Product name confidence: class 3 (Function
                     proposed based on presence of conserved amino acid motif,
                     structural feature or limited sequence similarity to an
                     experimentally studied gene)'"
                     /codon_start=1
                     /transl_table=11
                     /product="major facilitator superfamily transporter"
                     /protein_id="NP_248937.1"
                     /db_xref="GI:15595443"
                     /db_xref="GeneID:881952"
     gene            complement(279574..280758)
                     /gene="pobA"
                     /locus_tag="PA0247"
                     /db_xref="GeneID:882128"
     CDS             complement(279574..280758)
                     /gene="pobA"
                     /locus_tag="PA0247"
                     /EC_number="1.14.13.2"
                     /note="Product name confidence: class 1 (Function
                     experimentally demonstrated in P. aeruginosa)"
                     /codon_start=1
                     /transl_table=11
                     /product="p-hydroxybenzoate hydroxylase"
                     /protein_id="NP_248938.1"
                     /db_xref="GI:15595444"
                     /db_xref="GeneID:882128"
     gene            280936..281802
                     /locus_tag="PA0248"
                     /db_xref="GeneID:881969"
     CDS             280936..281802
                     /locus_tag="PA0248"
                     /note="'Product name confidence: class 3 (Function
                     proposed based on presence of conserved amino acid motif,
                     structural feature or limited sequence similarity to an
                     experimentally studied gene)'"
                     /codon_start=1
                     /transl_table=11
                     /product="transcriptional regulator"
                     /protein_id="NP_248939.1"
                     /db_xref="GI:15595445"
                     /db_xref="GeneID:881969"
     gene            complement(281799..282245)
                     /locus_tag="PA0249"
                     /db_xref="GeneID:880888"
     CDS             complement(281799..282245)
                     /locus_tag="PA0249"
                     /note="'Product name confidence: class 3 (Function
                     proposed based on presence of conserved amino acid motif,
                     structural feature or limited sequence similarity to an
                     experimentally studied gene)'"
                     /codon_start=1
                     /transl_table=11
                     /product="acetyltransferase"
                     /protein_id="NP_248940.1"
                     /db_xref="GI:15595446"
                     /db_xref="GeneID:880888"
     gene            complement(282323..282757)
                     /locus_tag="PA0250"
                     /db_xref="GeneID:879262"
     CDS             complement(282323..282757)
                     /locus_tag="PA0250"
                     /note="'Product name confidence: class 4 (Homologs of
                     previously reported genes of unknown function, or no
                     similarity to any previously reported sequences)'"
                     /codon_start=1
                     /transl_table=11
                     /product="hypothetical protein"
                     /protein_id="NP_248941.1"
                     /db_xref="GI:15595447"
                     /db_xref="GeneID:879262"
     gene            complement(282912..283553)
                     /locus_tag="PA0251"
                     /db_xref="GeneID:881983"
     CDS             complement(282912..283553)
                     /locus_tag="PA0251"
                     /note="'Product name confidence: class 4 (Homologs of
                     previously reported genes of unknown function, or no
                     similarity to any previously reported sequences)'"
                     /codon_start=1
                     /transl_table=11
                     /product="hypothetical protein"
                     /protein_id="NP_248942.1"
                     /db_xref="GI:15595448"
                     /db_xref="GeneID:881983"
     gene            complement(283818..284105)
                     /locus_tag="PA0252"
                     /db_xref="GeneID:879677"
     CDS             complement(283818..284105)
                     /locus_tag="PA0252"
                     /note="'Product name confidence: class 4 (Homologs of
                     previously reported genes of unknown function, or no
                     similarity to any previously reported sequences)'"
                     /codon_start=1
                     /transl_table=11
                     /product="hypothetical protein"
                     /protein_id="NP_248943.1"
                     /db_xref="GI:15595449"
                     /db_xref="GeneID:879677"
     gene            complement(284197..284673)
                     /locus_tag="PA0253"
                     /db_xref="GeneID:881936"
     CDS             complement(284197..284673)
                     /locus_tag="PA0253"
                     /note="'Product name confidence: class 3 (Function
                     proposed based on presence of conserved amino acid motif,
                     structural feature or limited sequence similarity to an
                     experimentally studied gene)'"
                     /codon_start=1
                     /transl_table=11
                     /product="transcriptional regulator"
                     /protein_id="NP_248944.1"
                     /db_xref="GI:15595450"
                     /db_xref="GeneID:881936"
     gene            complement(284714..286204)
                     /locus_tag="PA0254"
                     /db_xref="GeneID:881878"
     CDS             complement(284714..286204)
                     /locus_tag="PA0254"
                     /note="'Product name confidence: class 4 (Homologs of
                     previously reported genes of unknown function, or no
                     similarity to any previously reported sequences)'"
                     /codon_start=1
                     /transl_table=11
                     /product="hypothetical protein"
                     /protein_id="NP_248945.1"
                     /db_xref="GI:15595451"
                     /db_xref="GeneID:881878"
     gene            complement(286338..287024)
                     /locus_tag="PA0255"
                     /db_xref="GeneID:879587"
     CDS             complement(286338..287024)
                     /locus_tag="PA0255"
                     /note="'Product name confidence: class 4 (Homologs of
                     previously reported genes of unknown function, or no
                     similarity to any previously reported sequences)'"
                     /codon_start=1
                     /transl_table=11
                     /product="hypothetical protein"
                     /protein_id="NP_248946.1"
                     /db_xref="GI:15595452"
                     /db_xref="GeneID:879587"
     gene            complement(287188..288120)
                     /locus_tag="PA0256"
                     /db_xref="GeneID:881894"
     CDS             complement(287188..288120)
                     /locus_tag="PA0256"
                     /note="'Product name confidence: class 4 (Homologs of
                     previously reported genes of unknown function, or no
                     similarity to any previously reported sequences)'"
                     /codon_start=1
                     /transl_table=11
                     /product="hypothetical protein"
                     /protein_id="NP_248947.1"
                     /db_xref="GI:15595453"
                     /db_xref="GeneID:881894"
     gene            complement(288384..289175)
                     /locus_tag="PA0257"
                     /db_xref="GeneID:880116"
     CDS             complement(288384..289175)
                     /locus_tag="PA0257"
                     /note="'Product name confidence: class 4 (Homologs of
                     previously reported genes of unknown function, or no
                     similarity to any previously reported sequences)'"
                     /codon_start=1
                     /transl_table=11
                     /product="hypothetical protein"
                     /protein_id="NP_248948.1"
                     /db_xref="GI:15595454"
                     /db_xref="GeneID:880116"
     gene            complement(289205..289390)
                     /locus_tag="PA0258"
                     /db_xref="GeneID:880870"
     CDS             complement(289205..289390)
                     /locus_tag="PA0258"
                     /note="'Product name confidence: class 4 (Homologs of
                     previously reported genes of unknown function, or no
                     similarity to any previously reported sequences)'"
                     /codon_start=1
                     /transl_table=11
                     /product="hypothetical protein"
                     /protein_id="NP_248949.1"
                     /db_xref="GI:15595455"
                     /db_xref="GeneID:880870"
     gene            complement(289562..291004)
                     /locus_tag="PA0259"
                     /db_xref="GeneID:881892"
     CDS             complement(289562..291004)
                     /locus_tag="PA0259"
                     /note="'Product name confidence: class 4 (Homologs of
                     previously reported genes of unknown function, or no
                     similarity to any previously reported sequences)'"
                     /codon_start=1
                     /transl_table=11
                     /product="hypothetical protein"
                     /protein_id="NP_248950.1"
                     /db_xref="GI:15595456"
                     /db_xref="GeneID:881892"
     gene            complement(291154..293304)
                     /locus_tag="PA0260"
                     /db_xref="GeneID:879499"
     CDS             complement(291154..293304)
                     /locus_tag="PA0260"
                     /note="'Product name confidence: class 4 (Homologs of
                     previously reported genes of unknown function, or no
                     similarity to any previously reported sequences)'"
                     /codon_start=1
                     /transl_table=11
                     /product="hypothetical protein"
                     /protein_id="NP_248951.1"
                     /db_xref="GI:15595457"
                     /db_xref="GeneID:879499"
     gene            complement(293301..293798)
                     /locus_tag="PA0261"
                     /db_xref="GeneID:881884"
     CDS             complement(293301..293798)
                     /locus_tag="PA0261"
                     /note="'Product name confidence: class 4 (Homologs of
                     previously reported genes of unknown function, or no
                     similarity to any previously reported sequences)'"
                     /codon_start=1
                     /transl_table=11
                     /product="hypothetical protein"
                     /protein_id="NP_248952.1"
                     /db_xref="GI:15595458"
                     /db_xref="GeneID:881884"
     gene            complement(293802..296861)
                     /locus_tag="PA0262"
                     /db_xref="GeneID:881981"
     CDS             complement(293802..296861)
                     /locus_tag="PA0262"
                     /note="'Product name confidence: class 4 (Homologs of
                     previously reported genes of unknown function, or no
                     similarity to any previously reported sequences)'"
                     /codon_start=1
                     /transl_table=11
                     /product="hypothetical protein"
                     /protein_id="NP_248953.1"
                     /db_xref="GI:15595459"
                     /db_xref="GeneID:881981"
     gene            complement(297043..297561)
                     /gene="hcpC"
                     /locus_tag="PA0263"
                     /db_xref="GeneID:880866"
     CDS             complement(297043..297561)
                     /gene="hcpC"
                     /locus_tag="PA0263"
                     /note="Product name confidence: class 2 (High similarity
                     to functionally studied protein)"
                     /codon_start=1
                     /transl_table=11
                     /product="secreted protein Hcp"
                     /protein_id="NP_248954.1"
                     /db_xref="GI:15595460"
                     /db_xref="GeneID:880866"
     gene            complement(298816..298892)
                     /locus_tag="PA0263.1"
                     /db_xref="GeneID:3240233"
     tRNA            complement(298816..298892)
                     /locus_tag="PA0263.1"
                     /product="tRNA-Arg"
                     /db_xref="GeneID:3240233"
     gene            299522..300973
                     /gene="gabD"
                     /locus_tag="PA0265"
                     /db_xref="GeneID:881913"
     CDS             299522..300973
                     /gene="gabD"
                     /locus_tag="PA0265"
                     /EC_number="1.2.1.16"
                     /note="Product name confidence: class 2 (High similarity
                     to functionally studied protein)"
                     /codon_start=1
                     /transl_table=11
                     /product="glutarate-semialdehyde dehydrogenase DavD"
                     /protein_id="NP_248956.1"
                     /db_xref="GI:15595462"
                     /db_xref="GeneID:881913"
     gene            301218..302498
                     /locus_tag="PA0266"
                     /db_xref="GeneID:880917"
     CDS             301218..302498
                     /locus_tag="PA0266"
                     /note="Product name confidence: class 2 (High similarity
                     to functionally studied protein)"
                     /codon_start=1
                     /transl_table=11
                     /product="5-aminovalerate aminotransferase DavT"
                     /protein_id="NP_248957.1"
                     /db_xref="GI:15595463"
                     /db_xref="GeneID:880917"
     gene            302824..304023
                     /locus_tag="PA0267"
                     /db_xref="GeneID:880697"
     CDS             302824..304023
                     /locus_tag="PA0267"
                     /note="'Product name confidence: class 4 (Homologs of
                     previously reported genes of unknown function, or no
                     similarity to any previously reported sequences)'"
                     /codon_start=1
                     /transl_table=11
                     /product="hypothetical protein"
                     /protein_id="NP_248958.1"
                     /db_xref="GI:15595464"
                     /db_xref="GeneID:880697"
     gene            complement(304177..305598)
                     /locus_tag="PA0268"
                     /db_xref="GeneID:880732"
     CDS             complement(304177..305598)
                     /locus_tag="PA0268"
                     /note="'Product name confidence: class 3 (Function
                     proposed based on presence of conserved amino acid motif,
                     structural feature or limited sequence similarity to an
                     experimentally studied gene)'"
                     /codon_start=1
                     /transl_table=11
                     /product="transcriptional regulator"
                     /protein_id="NP_248959.1"
                     /db_xref="GI:15595465"
                     /db_xref="GeneID:880732"
     gene            305725..306162
                     /locus_tag="PA0269"
                     /db_xref="GeneID:883021"
     CDS             305725..306162
                     /locus_tag="PA0269"
                     /note="'Product name confidence: class 4 (Homologs of
                     previously reported genes of unknown function, or no
                     similarity to any previously reported sequences)'"
                     /codon_start=1
                     /transl_table=11
                     /product="hypothetical protein"
                     /protein_id="NP_248960.1"
                     /db_xref="GI:15595466"
                     /db_xref="GeneID:883021"
     gene            306174..306581
                     /locus_tag="PA0270"
                     /db_xref="GeneID:880648"
     CDS             306174..306581
                     /locus_tag="PA0270"
                     /note="'Product name confidence: class 4 (Homologs of
                     previously reported genes of unknown function, or no
                     similarity to any previously reported sequences)'"
                     /codon_start=1
                     /transl_table=11
                     /product="hypothetical protein"
                     /protein_id="NP_248961.1"
                     /db_xref="GI:15595467"
                     /db_xref="GeneID:880648"
     gene            306615..306899
                     /locus_tag="PA0271"
                     /db_xref="GeneID:880607"
     CDS             306615..306899
                     /locus_tag="PA0271"
                     /note="'Product name confidence: class 4 (Homologs of
                     previously reported genes of unknown function, or no
                     similarity to any previously reported sequences)'"
                     /codon_start=1
                     /transl_table=11
                     /product="hypothetical protein"
                     /protein_id="NP_248962.1"
                     /db_xref="GI:15595468"
                     /db_xref="GeneID:880607"
     gene            complement(306896..307828)
                     /locus_tag="PA0272"
                     /db_xref="GeneID:877827"
     CDS             complement(306896..307828)
                     /locus_tag="PA0272"
                     /note="'Product name confidence: class 3 (Function
                     proposed based on presence of conserved amino acid motif,
                     structural feature or limited sequence similarity to an
                     experimentally studied gene)'"
                     /codon_start=1
                     /transl_table=11
                     /product="transcriptional regulator"
                     /protein_id="NP_248963.1"
                     /db_xref="GI:15595469"
                     /db_xref="GeneID:877827"
     gene            complement(307878..309092)
                     /locus_tag="PA0273"
                     /db_xref="GeneID:883091"
     CDS             complement(307878..309092)
                     /locus_tag="PA0273"
                     /note="'Product name confidence: class 3 (Function
                     proposed based on presence of conserved amino acid motif,
                     structural feature or limited sequence similarity to an
                     experimentally studied gene)'"
                     /codon_start=1
                     /transl_table=11
                     /product="major facilitator superfamily transporter"
                     /protein_id="NP_248964.1"
                     /db_xref="GI:15595470"
                     /db_xref="GeneID:883091"
     gene            complement(309255..310025)
                     /locus_tag="PA0274"
                     /db_xref="GeneID:880785"
     CDS             complement(309255..310025)
                     /locus_tag="PA0274"
                     /note="'Product name confidence: class 4 (Homologs of
                     previously reported genes of unknown function, or no
                     similarity to any previously reported sequences)'"
                     /codon_start=1
                     /transl_table=11
                     /product="hypothetical protein"
                     /protein_id="NP_248965.1"
                     /db_xref="GI:15595471"
                     /db_xref="GeneID:880785"
     gene            complement(310134..310820)
                     /locus_tag="PA0275"
                     /db_xref="GeneID:880776"
     CDS             complement(310134..310820)
                     /locus_tag="PA0275"
                     /note="'Product name confidence: class 3 (Function
                     proposed based on presence of conserved amino acid motif,
                     structural feature or limited sequence similarity to an
                     experimentally studied gene)'"
                     /codon_start=1
                     /transl_table=11
                     /product="transcriptional regulator"
                     /protein_id="NP_248966.1"
                     /db_xref="GI:15595472"
                     /db_xref="GeneID:880776"
     gene            310896..311411
                     /locus_tag="PA0276"
                     /db_xref="GeneID:880723"
     CDS             310896..311411
                     /locus_tag="PA0276"
                     /note="'Product name confidence: class 4 (Homologs of
                     previously reported genes of unknown function, or no
                     similarity to any previously reported sequences)'"
                     /codon_start=1
                     /transl_table=11
                     /product="hypothetical protein"
                     /protein_id="NP_248967.1"
                     /db_xref="GI:15595473"
                     /db_xref="GeneID:880723"
     gene            complement(311451..312209)
                     /locus_tag="PA0277"
                     /db_xref="GeneID:883050"
     CDS             complement(311451..312209)
                     /locus_tag="PA0277"
                     /note="'Product name confidence: class 4 (Homologs of
                     previously reported genes of unknown function, or no
                     similarity to any previously reported sequences)'"
                     /codon_start=1
                     /transl_table=11
                     /product="hypothetical protein"
                     /protein_id="NP_248968.1"
                     /db_xref="GI:15595474"
                     /db_xref="GeneID:883050"
     gene            complement(312381..313133)
                     /locus_tag="PA0278"
                     /db_xref="GeneID:880729"
     CDS             complement(312381..313133)
                     /locus_tag="PA0278"
                     /note="'Product name confidence: class 4 (Homologs of
                     previously reported genes of unknown function, or no
                     similarity to any previously reported sequences)'"
                     /codon_start=1
                     /transl_table=11
                     /product="hypothetical protein"
                     /protein_id="NP_248969.1"
                     /db_xref="GI:15595475"
                     /db_xref="GeneID:880729"
     gene            313227..313925
                     /locus_tag="PA0279"
                     /db_xref="GeneID:883024"
     CDS             313227..313925
                     /locus_tag="PA0279"
                     /note="'Product name confidence: class 3 (Function
                     proposed based on presence of conserved amino acid motif,
                     structural feature or limited sequence similarity to an
                     experimentally studied gene)'"
                     /codon_start=1
                     /transl_table=11
                     /product="transcriptional regulator"
                     /protein_id="NP_248970.1"
                     /db_xref="GI:15595476"
                     /db_xref="GeneID:883024"
     gene            complement(313938..314927)
                     /gene="cysA"
                     /locus_tag="PA0280"
                     /db_xref="GeneID:877644"
     CDS             complement(313938..314927)
                     /gene="cysA"
                     /locus_tag="PA0280"
                     /note="Product name confidence: class 2 (High similarity
                     to functionally studied protein)"
                     /codon_start=1
                     /transl_table=11
                     /product="sulfate.thiosulfate ABC transporter ATP-binding
                     protein CysA"
                     /protein_id="NP_248971.1"
                     /db_xref="GI:15595477"
                     /db_xref="GeneID:877644"
     gene            complement(314931..315800)
                     /gene="cysW"
                     /locus_tag="PA0281"
                     /db_xref="GeneID:880705"
     CDS             complement(314931..315800)
                     /gene="cysW"
                     /locus_tag="PA0281"
                     /note="Product name confidence: class 2 (High similarity
                     to functionally studied protein)"
                     /codon_start=1
                     /transl_table=11
                     /product="sulfate transporter CysW"
                     /protein_id="NP_248972.1"
                     /db_xref="GI:15595478"
                     /db_xref="GeneID:880705"
     gene            complement(315811..316629)
                     /gene="cysT"
                     /locus_tag="PA0282"
                     /db_xref="GeneID:880883"
     CDS             complement(315811..316629)
                     /gene="cysT"
                     /locus_tag="PA0282"
                     /note="Product name confidence: class 2 (High similarity
                     to functionally studied protein)"
                     /codon_start=1
                     /transl_table=11
                     /product="sulfate transporter CysT"
                     /protein_id="NP_248973.1"
                     /db_xref="GI:15595479"
                     /db_xref="GeneID:880883"
     gene            complement(316791..317789)
                     /gene="sbp"
                     /locus_tag="PA0283"
                     /db_xref="GeneID:881922"
     CDS             complement(316791..317789)
                     /gene="sbp"
                     /locus_tag="PA0283"
                     /note="Product name confidence: class 2 (High similarity
                     to functionally studied protein)"
                     /codon_start=1
                     /transl_table=11
                     /product="sulfate-binding protein"
                     /protein_id="NP_248974.1"
                     /db_xref="GI:15595480"
                     /db_xref="GeneID:881922"
     gene            complement(317966..318148)
                     /locus_tag="PA0284"
                     /db_xref="GeneID:879699"
     CDS             complement(317966..318148)
                     /locus_tag="PA0284"
                     /note="'Product name confidence: class 4 (Homologs of
                     previously reported genes of unknown function, or no
                     similarity to any previously reported sequences)'"
                     /codon_start=1
                     /transl_table=11
                     /product="hypothetical protein"
                     /protein_id="NP_248975.1"
                     /db_xref="GI:15595481"
                     /db_xref="GeneID:879699"
     gene            complement(318312..320594)
                     /locus_tag="PA0285"
                     /db_xref="GeneID:879674"
     CDS             complement(318312..320594)
                     /locus_tag="PA0285"
                     /note="'Product name confidence: class 4 (Homologs of
                     previously reported genes of unknown function, or no
                     similarity to any previously reported sequences)'"
                     /codon_start=1
                     /transl_table=11
                     /product="hypothetical protein"
                     /protein_id="NP_248976.1"
                     /db_xref="GI:15595482"
                     /db_xref="GeneID:879674"
     gene            320766..321944
                     /gene="desA"
                     /locus_tag="PA0286"
                     /db_xref="GeneID:879596"
     CDS             320766..321944
                     /gene="desA"
                     /locus_tag="PA0286"
                     /note="class 1: Function experimentally demonstrated in P.
                     aeruginosa"
                     /codon_start=1
                     /transl_table=11
                     /product="delta-9 fatty acid desaturase DesA"
                     /protein_id="NP_248977.1"
                     /db_xref="GI:15595483"
                     /db_xref="GeneID:879596"
     gene            322175..323560
                     /gene="gpuP"
                     /locus_tag="PA0287"
                     /db_xref="GeneID:879633"
     CDS             322175..323560
                     /gene="gpuP"
                     /locus_tag="PA0287"
                     /note="Product name confidence: class 1 (Function
                     experimentally demonstrated in P. aeruginosa)"
                     /codon_start=1
                     /transl_table=11
                     /product="3-guanidinopropionate transporter"
                     /protein_id="NP_248978.1"
                     /db_xref="GI:15595484"
                     /db_xref="GeneID:879633"
     gene            323616..324572
                     /gene="gpuA"
                     /locus_tag="PA0288"
                     /db_xref="GeneID:880781"
     CDS             323616..324572
                     /gene="gpuA"
                     /locus_tag="PA0288"
                     /note="Product name confidence: class 1 (Function
                     experimentally demonstrated in P. aeruginosa)"
                     /codon_start=1
                     /transl_table=11
                     /product="guanidinopropionase"
                     /protein_id="NP_248979.1"
                     /db_xref="GI:15595485"
                     /db_xref="GeneID:880781"
     gene            324625..325587
                     /gene="gpuR"
                     /locus_tag="PA0289"
                     /db_xref="GeneID:879727"
     CDS             324625..325587
                     /gene="gpuR"
                     /locus_tag="PA0289"
                     /note="Product name confidence: class 1 (Function
                     experimentally demonstrated in P. aeruginosa)"
                     /codon_start=1
                     /transl_table=11
                     /product="transcriptional activator GpuR"
                     /protein_id="NP_248980.1"
                     /db_xref="GI:15595486"
                     /db_xref="GeneID:879727"
     gene            325700..326671
                     /locus_tag="PA0290"
                     /db_xref="GeneID:880764"
     CDS             325700..326671
                     /locus_tag="PA0290"
                     /note="'Product name confidence: class 4 (Homologs of
                     previously reported genes of unknown function, or no
                     similarity to any previously reported sequences)'"
                     /codon_start=1
                     /transl_table=11
                     /product="hypothetical protein"
                     /protein_id="NP_248981.1"
                     /db_xref="GI:15595487"
                     /db_xref="GeneID:880764"
     gene            327284..328666
                     /gene="oprE"
                     /locus_tag="PA0291"
                     /db_xref="GeneID:879473"
     CDS             327284..328666
                     /gene="oprE"
                     /locus_tag="PA0291"
                     /note="Product name confidence: class 1 (Function
                     experimentally demonstrated in P. aeruginosa)"
                     /codon_start=1
                     /transl_table=11
                     /product="anaerobically-induced outer membrane porin OprE"
                     /protein_id="NP_248982.1"
                     /db_xref="GI:15595488"
                     /db_xref="GeneID:879473"
     gene            complement(328801..329907)
                     /gene="aguA"
                     /locus_tag="PA0292"
                     /db_xref="GeneID:879730"
     CDS             complement(328801..329907)
                     /gene="aguA"
                     /locus_tag="PA0292"
                     /EC_number="3.5.3.12"
                     /note="Product name confidence: class 1 (Function
                     experimentally demonstrated in P. aeruginosa)"
                     /codon_start=1
                     /transl_table=11
                     /product="agmatine deiminase"
                     /protein_id="NP_248983.1"
                     /db_xref="GI:15595489"
                     /db_xref="GeneID:879730"
     gene            complement(329993..330871)
                     /gene="aguB"
                     /locus_tag="PA0293"
                     /db_xref="GeneID:880699"
     CDS             complement(329993..330871)
                     /gene="aguB"
                     /locus_tag="PA0293"
                     /note="Product name confidence: class 1 (Function
                     experimentally demonstrated in P. aeruginosa)"
                     /codon_start=1
                     /transl_table=11
                     /product="N-carbamoylputrescine amidohydrolase"
                     /protein_id="NP_248984.1"
                     /db_xref="GI:15595490"
                     /db_xref="GeneID:880699"
     gene            complement(331034..331699)
                     /gene="aguR"
                     /locus_tag="PA0294"
                     /db_xref="GeneID:880857"
     CDS             complement(331034..331699)
                     /gene="aguR"
                     /locus_tag="PA0294"
                     /note="Product name confidence: class 1 (Function
                     experimentally demonstrated in P. aeruginosa)"
                     /codon_start=1
                     /transl_table=11
                     /product="transcriptional regulator AguR"
                     /protein_id="NP_248985.1"
                     /db_xref="GI:15595491"
                     /db_xref="GeneID:880857"
     gene            complement(331762..332823)
                     /locus_tag="PA0295"
                     /db_xref="GeneID:880681"
     CDS             complement(331762..332823)
                     /locus_tag="PA0295"
                     /note="'Product name confidence: class 3 (Function
                     proposed based on presence of conserved amino acid motif,
                     structural feature or limited sequence similarity to an
                     experimentally studied gene)'"
                     /codon_start=1
                     /transl_table=11
                     /product="polyamine binding protein"
                     /protein_id="NP_248986.1"
                     /db_xref="GI:15595492"
                     /db_xref="GeneID:880681"
     gene            complement(333079..334455)
                     /gene="spuI"
                     /locus_tag="PA0296"
                     /db_xref="GeneID:880840"
     CDS             complement(333079..334455)
                     /gene="spuI"
                     /locus_tag="PA0296"
                     /note="'Product name confidence: class 3 (Function
                     proposed based on presence of conserved amino acid motif,
                     structural feature or limited sequence similarity to an
                     experimentally studied gene)'"
                     /codon_start=1
                     /transl_table=11
                     /product="glutamine synthetase"
                     /protein_id="NP_248987.1"
                     /db_xref="GI:15595493"
                     /db_xref="GeneID:880840"
     gene            334734..335486
                     /gene="spuA"
                     /locus_tag="PA0297"
                     /db_xref="GeneID:880604"
     CDS             334734..335486
                     /gene="spuA"
                     /locus_tag="PA0297"
                     /note="Product name confidence: class 1 (Function
                     experimentally demonstrated in P. aeruginosa)"
                     /codon_start=1
                     /transl_table=11
                     /product="glutamine amidotransferase"
                     /protein_id="NP_248988.1"
                     /db_xref="GI:15595494"
                     /db_xref="GeneID:880604"
     gene            335527..336885
                     /gene="spuB"
                     /locus_tag="PA0298"
                     /db_xref="GeneID:880835"
     CDS             335527..336885
                     /gene="spuB"
                     /locus_tag="PA0298"
                     /note="Product name confidence: class 1 (Function
                     experimentally demonstrated in P. aeruginosa)"
                     /codon_start=1
                     /transl_table=11
                     /product="glutamine synthetase"
                     /protein_id="NP_248989.1"
                     /db_xref="GI:15595495"
                     /db_xref="GeneID:880835"
     gene            336951..338321
                     /gene="spuC"
                     /locus_tag="PA0299"
                     /db_xref="GeneID:878357"
     CDS             336951..338321
                     /gene="spuC"
                     /locus_tag="PA0299"
                     /note="Product name confidence: class 1 (Function
                     experimentally demonstrated in P. aeruginosa)"
                     /codon_start=1
                     /transl_table=11
                     /product="aminotransferase"
                     /protein_id="NP_248990.1"
                     /db_xref="GI:15595496"
                     /db_xref="GeneID:878357"
     gene            338437..339540
                     /gene="spuD"
                     /locus_tag="PA0300"
                     /db_xref="GeneID:880655"
     CDS             338437..339540
                     /gene="spuD"
                     /locus_tag="PA0300"
                     /note="Product name confidence: class 1 (Function
                     experimentally demonstrated in P. aeruginosa)"
                     /codon_start=1
                     /transl_table=11
                     /product="putrescine ABC transporter substrate-binding
                     protein SpuD"
                     /protein_id="NP_248991.1"
                     /db_xref="GI:15595497"
                     /db_xref="GeneID:880655"
     gene            339959..341056
                     /gene="spuE"
                     /locus_tag="PA0301"
                     /db_xref="GeneID:877626"
     CDS             339959..341056
                     /gene="spuE"
                     /locus_tag="PA0301"
                     /note="Product name confidence: class 1 (Function
                     experimentally demonstrated in P. aeruginosa)"
                     /codon_start=1
                     /transl_table=11
                     /product="spermidine ABC transporter substrate-binding
                     protein SpuE"
                     /protein_id="NP_248992.1"
                     /db_xref="GI:15595498"
                     /db_xref="GeneID:877626"
     gene            341111..342265
                     /gene="spuF"
                     /locus_tag="PA0302"
                     /db_xref="GeneID:877636"
     CDS             341111..342265
                     /gene="spuF"
                     /locus_tag="PA0302"
                     /note="Product name confidence: class 1 (Function
                     experimentally demonstrated in P. aeruginosa)"
                     /codon_start=1
                     /transl_table=11
                     /product="polyamine transporter PotG"
                     /protein_id="NP_248993.1"
                     /db_xref="GI:15595499"
                     /db_xref="GeneID:877636"
     gene            342292..343173
                     /gene="spuG"
                     /locus_tag="PA0303"
                     /db_xref="GeneID:880687"
     CDS             342292..343173
                     /gene="spuG"
                     /locus_tag="PA0303"
                     /note="Product name confidence: class 1 (Function
                     experimentally demonstrated in P. aeruginosa)"
                     /codon_start=1
                     /transl_table=11
                     /product="polyamine transporter PotH"
                     /protein_id="NP_248994.1"
                     /db_xref="GI:15595500"
                     /db_xref="GeneID:880687"
     gene            343256..344125
                     /gene="spuH"
                     /locus_tag="PA0304"
                     /db_xref="GeneID:878265"
     CDS             343256..344125
                     /gene="spuH"
                     /locus_tag="PA0304"
                     /note="Product name confidence: class 1 (Function
                     experimentally demonstrated in P. aeruginosa)"
                     /codon_start=1
                     /transl_table=11
                     /product="polyamine transporter PotI"
                     /protein_id="NP_248995.1"
                     /db_xref="GI:15595501"
                     /db_xref="GeneID:878265"
     gene            complement(344303..346690)
                     /locus_tag="PA0305"
                     /db_xref="GeneID:877593"
     CDS             complement(344303..346690)
                     /locus_tag="PA0305"
                     /note="'Product name confidence: class 4 (Homologs of
                     previously reported genes of unknown function, or no
                     similarity to any previously reported sequences)'"
                     /codon_start=1
                     /transl_table=11
                     /product="hypothetical protein"
                     /protein_id="NP_248996.1"
                     /db_xref="GI:15595502"
                     /db_xref="GeneID:877593"
     gene            346801..347853
                     /locus_tag="PA0306"
                     /db_xref="GeneID:877655"
     CDS             346801..347853
                     /locus_tag="PA0306"
                     /note="'Product name confidence: class 3 (Function
                     proposed based on presence of conserved amino acid motif,
                     structural feature or limited sequence similarity to an
                     experimentally studied gene)'"
                     /codon_start=1
                     /transl_table=11
                     /product="transcriptional regulator"
                     /protein_id="NP_248997.1"
                     /db_xref="GI:15595503"
                     /db_xref="GeneID:877655"
     gene            complement(347832..348335)
                     /locus_tag="PA0306a"
                     /db_xref="GeneID:17373339"
     CDS             complement(347832..348335)
                     /locus_tag="PA0306a"
                     /codon_start=1
                     /transl_table=11
                     /product="transcriptional regulator"
                     /protein_id="YP_008719731.1"
                     /db_xref="GI:554753028"
                     /db_xref="GeneID:17373339"
     gene            complement(348440..349051)
                     /locus_tag="PA0307"
                     /db_xref="GeneID:877629"
     CDS             complement(348440..349051)
                     /locus_tag="PA0307"
                     /note="'Product name confidence: class 4 (Homologs of
                     previously reported genes of unknown function, or no
                     similarity to any previously reported sequences)'"
                     /codon_start=1
                     /transl_table=11
                     /product="hypothetical protein"
                     /protein_id="NP_248998.1"
                     /db_xref="GI:15595504"
                     /db_xref="GeneID:877629"
     gene            349050..350069
                     /locus_tag="PA0308"
                     /db_xref="GeneID:877780"
     CDS             349050..350069
                     /locus_tag="PA0308"
                     /note="'Product name confidence: class 4 (Homologs of
                     previously reported genes of unknown function, or no
                     similarity to any previously reported sequences)'"
                     /codon_start=1
                     /transl_table=11
                     /product="hypothetical protein"
                     /protein_id="NP_248999.1"
                     /db_xref="GI:15595505"
                     /db_xref="GeneID:877780"
     gene            complement(350089..350841)
                     /locus_tag="PA0309"
                     /db_xref="GeneID:878386"
     CDS             complement(350089..350841)
                     /locus_tag="PA0309"
                     /note="'Product name confidence: class 4 (Homologs of
                     previously reported genes of unknown function, or no
                     similarity to any previously reported sequences)'"
                     /codon_start=1
                     /transl_table=11
                     /product="hypothetical protein"
                     /protein_id="NP_249000.1"
                     /db_xref="GI:15595506"
                     /db_xref="GeneID:878386"
     gene            350890..351588
                     /locus_tag="PA0310"
                     /db_xref="GeneID:880668"
     CDS             350890..351588
                     /locus_tag="PA0310"
                     /note="'Product name confidence: class 4 (Homologs of
                     previously reported genes of unknown function, or no
                     similarity to any previously reported sequences)'"
                     /codon_start=1
                     /transl_table=11
                     /product="hypothetical protein"
                     /protein_id="NP_249001.1"
                     /db_xref="GI:15595507"
                     /db_xref="GeneID:880668"
     gene            complement(351610..352164)
                     /locus_tag="PA0311"
                     /db_xref="GeneID:878303"
     CDS             complement(351610..352164)
                     /locus_tag="PA0311"
                     /note="'Product name confidence: class 4 (Homologs of
                     previously reported genes of unknown function, or no
                     similarity to any previously reported sequences)'"
                     /codon_start=1
                     /transl_table=11
                     /product="hypothetical protein"
                     /protein_id="NP_249002.1"
                     /db_xref="GI:15595508"
                     /db_xref="GeneID:878303"
     gene            352430..352924
                     /locus_tag="PA0312"
                     /db_xref="GeneID:878375"
     CDS             352430..352924
                     /locus_tag="PA0312"
                     /note="'Product name confidence: class 4 (Homologs of
                     previously reported genes of unknown function, or no
                     similarity to any previously reported sequences)'"
                     /codon_start=1
                     /transl_table=11
                     /product="hypothetical protein"
                     /protein_id="NP_249003.1"
                     /db_xref="GI:15595509"
                     /db_xref="GeneID:878375"
     gene            complement(352927..353619)
                     /locus_tag="PA0313"
                     /db_xref="GeneID:878278"
     CDS             complement(352927..353619)
                     /locus_tag="PA0313"
                     /note="'class 3: Function proposed based on presence of
                     conserved amino acid motif, structural feature or limited
                     sequence similarity to an experimentally studied gene'"
                     /codon_start=1
                     /transl_table=11
                     /product="L-cysteine ABC transporter protein YecS"
                     /protein_id="NP_249004.1"
                     /db_xref="GI:15595510"
                     /db_xref="GeneID:878278"
     gene            complement(353691..354461)
                     /locus_tag="PA0314"
                     /db_xref="GeneID:878270"
     CDS             complement(353691..354461)
                     /locus_tag="PA0314"
                     /note="'class 3: Function proposed based on presence of
                     conserved amino acid motif, structural feature or limited
                     sequence similarity to an experimentally studied gene'"
                     /codon_start=1
                     /transl_table=11
                     /product="L-cysteine ABC transporter protein FliY"
                     /protein_id="NP_249005.1"
                     /db_xref="GI:15595511"
                     /db_xref="GeneID:878270"
     gene            354754..355191
                     /locus_tag="PA0315"
                     /db_xref="GeneID:878297"
     CDS             354754..355191
                     /locus_tag="PA0315"
                     /note="'Product name confidence: class 4 (Homologs of
                     previously reported genes of unknown function, or no
                     similarity to any previously reported sequences)'"
                     /codon_start=1
                     /transl_table=11
                     /product="hypothetical protein"
                     /protein_id="NP_249006.1"
                     /db_xref="GI:15595512"
                     /db_xref="GeneID:878297"
     gene            complement(355248..356477)
                     /gene="serA"
                     /locus_tag="PA0316"
                     /db_xref="GeneID:878305"
     CDS             complement(355248..356477)
                     /gene="serA"
                     /locus_tag="PA0316"
                     /note="Product name confidence: class 2 (High similarity
                     to functionally studied protein)"
                     /codon_start=1
                     /transl_table=11
                     /product="D-3-phosphoglycerate dehydrogenase"
                     /protein_id="NP_249007.1"
                     /db_xref="GI:15595513"
                     /db_xref="GeneID:878305"
     gene            356681..358075
                     /locus_tag="PA0317"
                     /db_xref="GeneID:878323"
     CDS             356681..358075
                     /locus_tag="PA0317"
                     /note="'Product name confidence: class 4 (Homologs of
                     previously reported genes of unknown function, or no
                     similarity to any previously reported sequences)'"
                     /codon_start=1
                     /transl_table=11
                     /product="hypothetical protein"
                     /protein_id="NP_249008.1"
                     /db_xref="GI:15595514"
                     /db_xref="GeneID:878323"
     gene            358167..358832
                     /locus_tag="PA0318"
                     /db_xref="GeneID:878356"
     CDS             358167..358832
                     /locus_tag="PA0318"
                     /note="'Product name confidence: class 4 (Homologs of
                     previously reported genes of unknown function, or no
                     similarity to any previously reported sequences)'"
                     /codon_start=1
                     /transl_table=11
                     /product="hypothetical protein"
                     /protein_id="NP_249009.1"
                     /db_xref="GI:15595515"
                     /db_xref="GeneID:878356"
     gene            358931..359920
                     /locus_tag="PA0319"
                     /db_xref="GeneID:878399"
     CDS             358931..359920
                     /locus_tag="PA0319"
                     /note="'Product name confidence: class 4 (Homologs of
                     previously reported genes of unknown function, or no
                     similarity to any previously reported sequences)'"
                     /codon_start=1
                     /transl_table=11
                     /product="hypothetical protein"
                     /protein_id="NP_249010.1"
                     /db_xref="GI:15595516"
                     /db_xref="GeneID:878399"
     gene            359982..360332
                     /locus_tag="PA0320"
                     /db_xref="GeneID:878326"
     CDS             359982..360332
                     /locus_tag="PA0320"
                     /note="'Product name confidence: class 4 (Homologs of
                     previously reported genes of unknown function, or no
                     similarity to any previously reported sequences)'"
                     /codon_start=1
                     /transl_table=11
                     /product="hypothetical protein"
                     /protein_id="NP_249011.1"
                     /db_xref="GI:15595517"
                     /db_xref="GeneID:878326"
     gene            complement(360413..361447)
                     /locus_tag="PA0321"
                     /db_xref="GeneID:878360"
     CDS             complement(360413..361447)
                     /locus_tag="PA0321"
                     /note="'Product name confidence: class 3 (Function
                     proposed based on presence of conserved amino acid motif,
                     structural feature or limited sequence similarity to an
                     experimentally studied gene)'"
                     /codon_start=1
                     /transl_table=11
                     /product="acetylpolyamine aminohydrolase"
                     /protein_id="NP_249012.1"
                     /db_xref="GI:15595518"
                     /db_xref="GeneID:878360"
     gene            complement(361463..362857)
                     /locus_tag="PA0322"
                     /db_xref="GeneID:878353"
     CDS             complement(361463..362857)
                     /locus_tag="PA0322"
                     /note="'Product name confidence: class 3 (Function
                     proposed based on presence of conserved amino acid motif,
                     structural feature or limited sequence similarity to an
                     experimentally studied gene)'"
                     /codon_start=1
                     /transl_table=11
                     /product="transporter"
                     /protein_id="NP_249013.1"
                     /db_xref="GI:15595519"
                     /db_xref="GeneID:878353"
     gene            complement(363278..364321)
                     /locus_tag="PA0323"
                     /db_xref="GeneID:878380"
     CDS             complement(363278..364321)
                     /locus_tag="PA0323"
                     /note="'Product name confidence: class 3 (Function
                     proposed based on presence of conserved amino acid motif,
                     structural feature or limited sequence similarity to an
                     experimentally studied gene)'"
                     /codon_start=1
                     /transl_table=11
                     /product="ABC transporter"
                     /protein_id="NP_249014.1"
                     /db_xref="GI:15595520"
                     /db_xref="GeneID:878380"
     gene            complement(364369..365157)
                     /locus_tag="PA0324"
                     /db_xref="GeneID:879407"
     CDS             complement(364369..365157)
                     /locus_tag="PA0324"
                     /note="'Product name confidence: class 3 (Function
                     proposed based on presence of conserved amino acid motif,
                     structural feature or limited sequence similarity to an
                     experimentally studied gene)'"
                     /codon_start=1
                     /transl_table=11
                     /product="ABC transporter permease"
                     /protein_id="NP_249015.1"
                     /db_xref="GI:15595521"
                     /db_xref="GeneID:879407"
     gene            complement(365154..366083)
                     /locus_tag="PA0325"
                     /db_xref="GeneID:879238"
     CDS             complement(365154..366083)
                     /locus_tag="PA0325"
                     /note="'Product name confidence: class 3 (Function
                     proposed based on presence of conserved amino acid motif,
                     structural feature or limited sequence similarity to an
                     experimentally studied gene)'"
                     /codon_start=1
                     /transl_table=11
                     /product="ABC transporter permease"
                     /protein_id="NP_249016.1"
                     /db_xref="GI:15595522"
                     /db_xref="GeneID:879238"
     gene            complement(366080..367129)
                     /locus_tag="PA0326"
                     /db_xref="GeneID:880297"
     CDS             complement(366080..367129)
                     /locus_tag="PA0326"
                     /note="'Product name confidence: class 3 (Function
                     proposed based on presence of conserved amino acid motif,
                     structural feature or limited sequence similarity to an
                     experimentally studied gene)'"
                     /codon_start=1
                     /transl_table=11
                     /product="ABC transporter ATP-binding protein"
                     /protein_id="NP_249017.1"
                     /db_xref="GI:15595523"
                     /db_xref="GeneID:880297"
     gene            367457..368422
                     /locus_tag="PA0327"
                     /db_xref="GeneID:879241"
     CDS             367457..368422
                     /locus_tag="PA0327"
                     /note="'Product name confidence: class 4 (Homologs of
                     previously reported genes of unknown function, or no
                     similarity to any previously reported sequences)'"
                     /codon_start=1
                     /transl_table=11
                     /product="hypothetical protein"
                     /protein_id="NP_249018.1"
                     /db_xref="GI:15595524"
                     /db_xref="GeneID:879241"
     gene            complement(368462..370405)
                     /locus_tag="PA0328"
                     /db_xref="GeneID:882183"
     CDS             complement(368462..370405)
                     /locus_tag="PA0328"
                     /note="'Product name confidence: class 4 (Homologs of
                     previously reported genes of unknown function, or no
                     similarity to any previously reported sequences)'"
                     /codon_start=1
                     /transl_table=11
                     /product="hypothetical protein"
                     /protein_id="NP_249019.1"
                     /db_xref="GI:15595525"
                     /db_xref="GeneID:882183"
     gene            complement(370706..371038)
                     /locus_tag="PA0329"
                     /db_xref="GeneID:882179"
     CDS             complement(370706..371038)
                     /locus_tag="PA0329"
                     /note="'Product name confidence: class 4 (Homologs of
                     previously reported genes of unknown function, or no
                     similarity to any previously reported sequences)'"
                     /codon_start=1
                     /transl_table=11
                     /product="hypothetical protein"
                     /protein_id="NP_249020.1"
                     /db_xref="GI:15595526"
                     /db_xref="GeneID:882179"
     gene            complement(371162..371833)
                     /gene="rpiA"
                     /locus_tag="PA0330"
                     /db_xref="GeneID:882171"
     CDS             complement(371162..371833)
                     /gene="rpiA"
                     /locus_tag="PA0330"
                     /EC_number="5.3.1.6"
                     /note="Product name confidence: class 2 (High similarity
                     to functionally studied protein)"
                     /codon_start=1
                     /transl_table=11
                     /product="ribose-5-phosphate isomerase A"
                     /protein_id="NP_249021.1"
                     /db_xref="GI:15595527"
                     /db_xref="GeneID:882171"
     gene            372091..373605
                     /gene="ilvA1"
                     /locus_tag="PA0331"
                     /db_xref="GeneID:879435"
     CDS             372091..373605
                     /gene="ilvA1"
                     /locus_tag="PA0331"
                     /EC_number="4.3.1.19"
                     /note="Product name confidence: class 2 (High similarity
                     to functionally studied protein)"
                     /codon_start=1
                     /transl_table=11
                     /product="threonine dehydratase"
                     /protein_id="NP_249022.1"
                     /db_xref="GI:15595528"
                     /db_xref="GeneID:879435"
     gene            373725..374192
                     /locus_tag="PA0332"
                     /db_xref="GeneID:879348"
     CDS             373725..374192
                     /locus_tag="PA0332"
                     /note="'Product name confidence: class 4 (Homologs of
                     previously reported genes of unknown function, or no
                     similarity to any previously reported sequences)'"
                     /codon_start=1
                     /transl_table=11
                     /product="hypothetical protein"
                     /protein_id="NP_249023.1"
                     /db_xref="GI:15595529"
                     /db_xref="GeneID:879348"
     gene            374243..375514
                     /locus_tag="PA0333"
                     /db_xref="GeneID:882211"
     CDS             374243..375514
                     /locus_tag="PA0333"
                     /note="'Product name confidence: class 4 (Homologs of
                     previously reported genes of unknown function, or no
                     similarity to any previously reported sequences)'"
                     /codon_start=1
                     /transl_table=11
                     /product="hypothetical protein"
                     /protein_id="NP_249024.1"
                     /db_xref="GI:15595530"
                     /db_xref="GeneID:882211"
     gene            complement(375951..377189)
                     /locus_tag="PA0334"
                     /db_xref="GeneID:882199"
     CDS             complement(375951..377189)
                     /locus_tag="PA0334"
                     /note="'Product name confidence: class 3 (Function
                     proposed based on presence of conserved amino acid motif,
                     structural feature or limited sequence similarity to an
                     experimentally studied gene)'"
                     /codon_start=1
                     /transl_table=11
                     /product="major facilitator superfamily transporter"
                     /protein_id="NP_249025.1"
                     /db_xref="GI:15595531"
                     /db_xref="GeneID:882199"
     gene            complement(377239..377892)
                     /locus_tag="PA0335"
                     /db_xref="GeneID:882191"
     CDS             complement(377239..377892)
                     /locus_tag="PA0335"
                     /note="'Product name confidence: class 4 (Homologs of
                     previously reported genes of unknown function, or no
                     similarity to any previously reported sequences)'"
                     /codon_start=1
                     /transl_table=11
                     /product="hypothetical protein"
                     /protein_id="NP_249026.1"
                     /db_xref="GI:15595532"
                     /db_xref="GeneID:882191"
     gene            378096..378575
                     /gene="ygdP"
                     /locus_tag="PA0336"
                     /db_xref="GeneID:882290"
     CDS             378096..378575
                     /gene="ygdP"
                     /locus_tag="PA0336"
                     /EC_number="3.6.1.-"
                     /note="Product name confidence: class 2 (High similarity
                     to functionally studied protein)"
                     /codon_start=1
                     /transl_table=11
                     /product="RNA pyrophosphohydrolase"
                     /protein_id="NP_249027.1"
                     /db_xref="GI:15595533"
                     /db_xref="GeneID:882290"
     gene            378598..380877
                     /gene="ptsP"
                     /locus_tag="PA0337"
                     /db_xref="GeneID:882232"
     CDS             378598..380877
                     /gene="ptsP"
                     /locus_tag="PA0337"
                     /note="Product name confidence: class 1 (Function
                     experimentally demonstrated in P. aeruginosa)"
                     /codon_start=1
                     /transl_table=11
                     /product="phosphoenolpyruvate-protein phosphotransferase
                     PtsP"
                     /protein_id="NP_249028.1"
                     /db_xref="GI:15595534"
                     /db_xref="GeneID:882232"
     gene            380903..382033
                     /locus_tag="PA0338"
                     /db_xref="GeneID:882246"
     CDS             380903..382033
                     /locus_tag="PA0338"
                     /note="'Product name confidence: class 4 (Homologs of
                     previously reported genes of unknown function, or no
                     similarity to any previously reported sequences)'"
                     /codon_start=1
                     /transl_table=11
                     /product="hypothetical protein"
                     /protein_id="NP_249029.1"
                     /db_xref="GI:15595535"
                     /db_xref="GeneID:882246"
     gene            complement(382037..382792)
                     /locus_tag="PA0339"
                     /db_xref="GeneID:882266"
     CDS             complement(382037..382792)
                     /locus_tag="PA0339"
                     /note="'Product name confidence: class 4 (Homologs of
                     previously reported genes of unknown function, or no
                     similarity to any previously reported sequences)'"
                     /codon_start=1
                     /transl_table=11
                     /product="hypothetical protein"
                     /protein_id="NP_249030.1"
                     /db_xref="GI:15595536"
                     /db_xref="GeneID:882266"
     gene            382914..383717
                     /locus_tag="PA0340"
                     /db_xref="GeneID:883093"
     CDS             382914..383717
                     /locus_tag="PA0340"
                     /note="'Product name confidence: class 4 (Homologs of
                     previously reported genes of unknown function, or no
                     similarity to any previously reported sequences)'"
                     /codon_start=1
                     /transl_table=11
                     /product="hypothetical protein"
                     /protein_id="NP_249031.1"
                     /db_xref="GI:15595537"
                     /db_xref="GeneID:883093"
     gene            383727..384527
                     /gene="lgt"
                     /locus_tag="PA0341"
                     /db_xref="GeneID:882221"
     CDS             383727..384527
                     /gene="lgt"
                     /locus_tag="PA0341"
                     /EC_number="2.4.99.-"
                     /note="Product name confidence: class 2 (High similarity
                     to functionally studied protein)"
                     /codon_start=1
                     /transl_table=11
                     /product="prolipoprotein diacylglyceryl transferase"
                     /protein_id="NP_249032.1"
                     /db_xref="GI:15595538"
                     /db_xref="GeneID:882221"
     gene            384733..385527
                     /gene="thyA"
                     /locus_tag="PA0342"
                     /db_xref="GeneID:879417"
     CDS             384733..385527
                     /gene="thyA"
                     /locus_tag="PA0342"
                     /EC_number="2.1.1.45"
                     /note="Product name confidence: class 2 (High similarity
                     to functionally studied protein)"
                     /codon_start=1
                     /transl_table=11
                     /product="thymidylate synthase"
                     /protein_id="NP_249033.1"
                     /db_xref="GI:15595539"
                     /db_xref="GeneID:879417"
     gene            complement(385554..386351)
                     /locus_tag="PA0343"
                     /db_xref="GeneID:880294"
     CDS             complement(385554..386351)
                     /locus_tag="PA0343"
                     /note="'Product name confidence: class 4 (Homologs of
                     previously reported genes of unknown function, or no
                     similarity to any previously reported sequences)'"
                     /codon_start=1
                     /transl_table=11
                     /product="hypothetical protein"
                     /protein_id="NP_249034.1"
                     /db_xref="GI:15595540"
                     /db_xref="GeneID:880294"
     gene            complement(386386..387765)
                     /locus_tag="PA0344"
                     /db_xref="GeneID:879284"
     CDS             complement(386386..387765)
                     /locus_tag="PA0344"
                     /note="'Product name confidence: class 4 (Homologs of
                     previously reported genes of unknown function, or no
                     similarity to any previously reported sequences)'"
                     /codon_start=1
                     /transl_table=11
                     /product="hypothetical protein"
                     /protein_id="NP_249035.1"
                     /db_xref="GI:15595541"
                     /db_xref="GeneID:879284"
     gene            complement(387758..389143)
                     /locus_tag="PA0345"
                     /db_xref="GeneID:879415"
     CDS             complement(387758..389143)
                     /locus_tag="PA0345"
                     /note="'Product name confidence: class 4 (Homologs of
                     previously reported genes of unknown function, or no
                     similarity to any previously reported sequences)'"
                     /codon_start=1
                     /transl_table=11
                     /product="hypothetical protein"
                     /protein_id="NP_249036.1"
                     /db_xref="GI:15595542"
                     /db_xref="GeneID:879415"
     gene            389334..389696
                     /locus_tag="PA0346"
                     /db_xref="GeneID:879318"
     CDS             389334..389696
                     /locus_tag="PA0346"
                     /note="'Product name confidence: class 4 (Homologs of
                     previously reported genes of unknown function, or no
                     similarity to any previously reported sequences)'"
                     /codon_start=1
                     /transl_table=11
                     /product="hypothetical protein"
                     /protein_id="NP_249037.1"
                     /db_xref="GI:15595543"
                     /db_xref="GeneID:879318"
     gene            complement(389733..390884)
                     /gene="glpQ"
                     /locus_tag="PA0347"
                     /db_xref="GeneID:879329"
     CDS             complement(389733..390884)
                     /gene="glpQ"
                     /locus_tag="PA0347"
                     /note="Product name confidence: class 2 (High similarity
                     to functionally studied protein)"
                     /codon_start=1
                     /transl_table=11
                     /product="glycerophosphoryl diester phosphodiesterase"
                     /protein_id="NP_249038.1"
                     /db_xref="GI:15595544"
                     /db_xref="GeneID:879329"
     gene            391094..392188
                     /locus_tag="PA0348"
                     /db_xref="GeneID:879397"
     CDS             391094..392188
                     /locus_tag="PA0348"
                     /note="'Product name confidence: class 4 (Homologs of
                     previously reported genes of unknown function, or no
                     similarity to any previously reported sequences)'"
                     /codon_start=1
                     /transl_table=11
                     /product="hypothetical protein"
                     /protein_id="NP_249039.1"
                     /db_xref="GI:15595545"
                     /db_xref="GeneID:879397"
     gene            392185..393225
                     /locus_tag="PA0349"
                     /db_xref="GeneID:879281"
     CDS             392185..393225
                     /locus_tag="PA0349"
                     /note="'Product name confidence: class 4 (Homologs of
                     previously reported genes of unknown function, or no
                     similarity to any previously reported sequences)'"
                     /codon_start=1
                     /transl_table=11
                     /product="hypothetical protein"
                     /protein_id="NP_249040.1"
                     /db_xref="GI:15595546"
                     /db_xref="GeneID:879281"
     gene            393308..393814
                     /gene="folA"
                     /locus_tag="PA0350"
                     /db_xref="GeneID:879233"
     CDS             393308..393814
                     /gene="folA"
                     /locus_tag="PA0350"
                     /note="Product name confidence: class 2 (High similarity
                     to functionally studied protein)"
                     /codon_start=1
                     /transl_table=11
                     /product="dihydrofolate reductase"
                     /protein_id="NP_249041.1"
                     /db_xref="GI:15595547"
                     /db_xref="GeneID:879233"
     gene            complement(393830..394303)
                     /locus_tag="PA0351"
                     /db_xref="GeneID:879375"
     CDS             complement(393830..394303)
                     /locus_tag="PA0351"
                     /note="'Product name confidence: class 4 (Homologs of
                     previously reported genes of unknown function, or no
                     similarity to any previously reported sequences)'"
                     /codon_start=1
                     /transl_table=11
                     /product="hypothetical protein"
                     /protein_id="NP_249042.1"
                     /db_xref="GI:15595548"
                     /db_xref="GeneID:879375"
     gene            complement(394442..395827)
                     /locus_tag="PA0352"
                     /db_xref="GeneID:879278"
     CDS             complement(394442..395827)
                     /locus_tag="PA0352"
                     /note="'Product name confidence: class 3 (Function
                     proposed based on presence of conserved amino acid motif,
                     structural feature or limited sequence similarity to an
                     experimentally studied gene)'"
                     /codon_start=1
                     /transl_table=11
                     /product="transporter"
                     /protein_id="NP_249043.1"
                     /db_xref="GI:15595549"
                     /db_xref="GeneID:879278"
     gene            complement(396057..397895)
                     /gene="ilvD"
                     /locus_tag="PA0353"
                     /db_xref="GeneID:879274"
     CDS             complement(396057..397895)
                     /gene="ilvD"
                     /locus_tag="PA0353"
                     /EC_number="4.2.1.9"
                     /note="Product name confidence: class 2 (High similarity
                     to functionally studied protein)"
                     /codon_start=1
                     /transl_table=11
                     /product="dihydroxy-acid dehydratase"
                     /protein_id="NP_249044.1"
                     /db_xref="GI:15595550"
                     /db_xref="GeneID:879274"
     gene            complement(398224..399420)
                     /locus_tag="PA0354"
                     /db_xref="GeneID:879450"
     CDS             complement(398224..399420)
                     /locus_tag="PA0354"
                     /note="'Product name confidence: class 4 (Homologs of
                     previously reported genes of unknown function, or no
                     similarity to any previously reported sequences)'"
                     /codon_start=1
                     /transl_table=11
                     /product="hypothetical protein"
                     /protein_id="NP_249045.1"
                     /db_xref="GI:15595551"
                     /db_xref="GeneID:879450"
     gene            complement(399493..400032)
                     /gene="pfpI"
                     /locus_tag="PA0355"
                     /db_xref="GeneID:879351"
     CDS             complement(399493..400032)
                     /gene="pfpI"
                     /locus_tag="PA0355"
                     /note="Product name confidence: class 2 (High similarity
                     to functionally studied protein)"
                     /codon_start=1
                     /transl_table=11
                     /product="protease PfpI"
                     /protein_id="NP_249046.1"
                     /db_xref="GI:15595552"
                     /db_xref="GeneID:879351"
     gene            400248..401072
                     /locus_tag="PA0356"
                     /db_xref="GeneID:879235"
     CDS             400248..401072
                     /locus_tag="PA0356"
                     /note="'Product name confidence: class 4 (Homologs of
                     previously reported genes of unknown function, or no
                     similarity to any previously reported sequences)'"
                     /codon_start=1
                     /transl_table=11
                     /product="hypothetical protein"
                     /protein_id="NP_249047.1"
                     /db_xref="GI:15595553"
                     /db_xref="GeneID:879235"
     gene            401131..401943
                     /gene="mutM"
                     /locus_tag="PA0357"
                     /db_xref="GeneID:879307"
     CDS             401131..401943
                     /gene="mutM"
                     /locus_tag="PA0357"
                     /EC_number="3.2.2.23"
                     /note="Product name confidence: class 2 (High similarity
                     to functionally studied protein)"
                     /codon_start=1
                     /transl_table=11
                     /product="formamidopyrimidine-DNA glycosylase"
                     /protein_id="NP_249048.1"
                     /db_xref="GI:15595554"
                     /db_xref="GeneID:879307"
     gene            402020..402598
                     /locus_tag="PA0358"
                     /db_xref="GeneID:879453"
     CDS             402020..402598
                     /locus_tag="PA0358"
                     /note="'Product name confidence: class 4 (Homologs of
                     previously reported genes of unknown function, or no
                     similarity to any previously reported sequences)'"
                     /codon_start=1
                     /transl_table=11
                     /product="hypothetical protein"
                     /protein_id="NP_249049.1"
                     /db_xref="GI:15595555"
                     /db_xref="GeneID:879453"
     gene            402681..403025
                     /locus_tag="PA0359"
                     /db_xref="GeneID:879498"
     CDS             402681..403025
                     /locus_tag="PA0359"
                     /note="'Product name confidence: class 4 (Homologs of
                     previously reported genes of unknown function, or no
                     similarity to any previously reported sequences)'"
                     /codon_start=1
                     /transl_table=11
                     /product="hypothetical protein"
                     /protein_id="NP_249050.1"
                     /db_xref="GI:15595556"
                     /db_xref="GeneID:879498"
     gene            403295..404281
                     /locus_tag="PA0360"
                     /db_xref="GeneID:879422"
     CDS             403295..404281
                     /locus_tag="PA0360"
                     /note="'Product name confidence: class 4 (Homologs of
                     previously reported genes of unknown function, or no
                     similarity to any previously reported sequences)'"
                     /codon_start=1
                     /transl_table=11
                     /product="hypothetical protein"
                     /protein_id="NP_249051.1"
                     /db_xref="GI:15595557"
                     /db_xref="GeneID:879422"
     gene            complement(404386..406119)
                     /locus_tag="PA0361"
                     /db_xref="GeneID:879505"
     CDS             complement(404386..406119)
                     /locus_tag="PA0361"
                     /note="'Product name confidence: class 3 (Function
                     proposed based on presence of conserved amino acid motif,
                     structural feature or limited sequence similarity to an
                     experimentally studied gene)'"
                     /codon_start=1
                     /transl_table=11
                     /product="gamma-glutamyltranspeptidase"
                     /protein_id="NP_249052.1"
                     /db_xref="GI:15595558"
                     /db_xref="GeneID:879505"
     gene            complement(406247..406498)
                     /gene="fdx1"
                     /locus_tag="PA0362"
                     /db_xref="GeneID:879523"
     CDS             complement(406247..406498)
                     /gene="fdx1"
                     /locus_tag="PA0362"
                     /note="Product name confidence: class 2 (High similarity
                     to functionally studied protein)"
                     /codon_start=1
                     /transl_table=11
                     /product="4Fe-4S ferredoxin"
                     /protein_id="NP_249053.1"
                     /db_xref="GI:15595559"
                     /db_xref="GeneID:879523"
     gene            complement(406619..407098)
                     /gene="coaD"
                     /locus_tag="PA0363"
                     /db_xref="GeneID:879847"
     CDS             complement(406619..407098)
                     /gene="coaD"
                     /locus_tag="PA0363"
                     /EC_number="2.7.7.3"
                     /note="Product name confidence: class 2 (High similarity
                     to functionally studied protein)"
                     /codon_start=1
                     /transl_table=11
                     /product="phosphopantetheine adenylyltransferase"
                     /protein_id="NP_249054.1"
                     /db_xref="GI:15595560"
                     /db_xref="GeneID:879847"
     gene            complement(407250..408845)
                     /locus_tag="PA0364"
                     /db_xref="GeneID:879858"
     CDS             complement(407250..408845)
                     /locus_tag="PA0364"
                     /note="'Product name confidence: class 3 (Function
                     proposed based on presence of conserved amino acid motif,
                     structural feature or limited sequence similarity to an
                     experimentally studied gene)'"
                     /codon_start=1
                     /transl_table=11
                     /product="oxidoreductase"
                     /protein_id="NP_249055.1"
                     /db_xref="GI:15595561"
                     /db_xref="GeneID:879858"
     gene            complement(408901..409449)
                     /locus_tag="PA0365"
                     /db_xref="GeneID:879873"
     CDS             complement(408901..409449)
                     /locus_tag="PA0365"
                     /note="'Product name confidence: class 4 (Homologs of
                     previously reported genes of unknown function, or no
                     similarity to any previously reported sequences)'"
                     /codon_start=1
                     /transl_table=11
                     /product="hypothetical protein"
                     /protein_id="NP_249056.1"
                     /db_xref="GI:15595562"
                     /db_xref="GeneID:879873"
     gene            complement(409504..410934)
                     /locus_tag="PA0366"
                     /db_xref="GeneID:880299"
     CDS             complement(409504..410934)
                     /locus_tag="PA0366"
                     /note="'Product name confidence: class 3 (Function
                     proposed based on presence of conserved amino acid motif,
                     structural feature or limited sequence similarity to an
                     experimentally studied gene)'"
                     /codon_start=1
                     /transl_table=11
                     /product="coniferyl aldehyde dehydrogenase"
                     /protein_id="NP_249057.1"
                     /db_xref="GI:15595563"
                     /db_xref="GeneID:880299"
     gene            411224..411871
                     /locus_tag="PA0367"
                     /db_xref="GeneID:880928"
     CDS             411224..411871
                     /locus_tag="PA0367"
                     /note="'Product name confidence: class 3 (Function
                     proposed based on presence of conserved amino acid motif,
                     structural feature or limited sequence similarity to an
                     experimentally studied gene)'"
                     /codon_start=1
                     /transl_table=11
                     /product="transcriptional regulator"
                     /protein_id="NP_249058.1"
                     /db_xref="GI:15595564"
                     /db_xref="GeneID:880928"
     gene            complement(411856..412266)
                     /locus_tag="PA0367a"
                     /db_xref="GeneID:17373340"
     CDS             complement(411856..412266)
                     /locus_tag="PA0367a"
                     /codon_start=1
                     /transl_table=11
                     /product="acetyltransferase"
                     /protein_id="YP_008719732.1"
                     /db_xref="GI:554753029"
                     /db_xref="GeneID:17373340"
     gene            complement(412329..413327)
                     /locus_tag="PA0368"
                     /db_xref="GeneID:881245"
     CDS             complement(412329..413327)
                     /locus_tag="PA0368"
                     /note="'Product name confidence: class 4 (Homologs of
                     previously reported genes of unknown function, or no
                     similarity to any previously reported sequences)'"
                     /codon_start=1
                     /transl_table=11
                     /product="hypothetical protein"
                     /protein_id="NP_249059.1"
                     /db_xref="GI:15595565"
                     /db_xref="GeneID:881245"
     gene            complement(413364..413930)
                     /locus_tag="PA0369"
                     /pseudogene="unknown"
                     /db_xref="GeneID:882043"
     gene            complement(413933..414529)
                     /locus_tag="PA0370"
                     /db_xref="GeneID:882281"
     CDS             complement(413933..414529)
                     /locus_tag="PA0370"
                     /note="'Product name confidence: class 4 (Homologs of
                     previously reported genes of unknown function, or no
                     similarity to any previously reported sequences)'"
                     /codon_start=1
                     /transl_table=11
                     /product="hypothetical protein"
                     /protein_id="NP_249061.1"
                     /db_xref="GI:15595567"
                     /db_xref="GeneID:882281"
     gene            complement(414529..416016)
                     /locus_tag="PA0371"
                     /db_xref="GeneID:882994"
     CDS             complement(414529..416016)
                     /locus_tag="PA0371"
                     /note="'Product name confidence: class 4 (Homologs of
                     previously reported genes of unknown function, or no
                     similarity to any previously reported sequences)'"
                     /codon_start=1
                     /transl_table=11
                     /product="hypothetical protein"
                     /protein_id="NP_249062.1"
                     /db_xref="GI:15595568"
                     /db_xref="GeneID:882994"
     gene            complement(416009..417406)
                     /locus_tag="PA0372"
                     /db_xref="GeneID:883000"
     CDS             complement(416009..417406)
                     /locus_tag="PA0372"
                     /note="'Product name confidence: class 3 (Function
                     proposed based on presence of conserved amino acid motif,
                     structural feature or limited sequence similarity to an
                     experimentally studied gene)'"
                     /codon_start=1
                     /transl_table=11
                     /product="zinc protease"
                     /protein_id="NP_249063.1"
                     /db_xref="GI:15595569"
                     /db_xref="GeneID:883000"
     gene            417527..418894
                     /gene="ftsY"
                     /locus_tag="PA0373"
                     /db_xref="GeneID:883018"
     CDS             417527..418894
                     /gene="ftsY"
                     /locus_tag="PA0373"
                     /note="Product name confidence: class 2 (High similarity
                     to functionally studied protein)"
                     /codon_start=1
                     /transl_table=11
                     /product="signal recognition particle receptor FtsY"
                     /protein_id="NP_249064.1"
                     /db_xref="GI:15595570"
                     /db_xref="GeneID:883018"
     gene            418891..419562
                     /gene="ftsE"
                     /locus_tag="PA0374"
                     /db_xref="GeneID:883078"
     CDS             418891..419562
                     /gene="ftsE"
                     /locus_tag="PA0374"
                     /note="Product name confidence: class 2 (High similarity
                     to functionally studied protein)"
                     /codon_start=1
                     /transl_table=11
                     /product="cell division protein FtsE"
                     /protein_id="NP_249065.1"
                     /db_xref="GI:15595571"
                     /db_xref="GeneID:883078"
     gene            419562..420569
                     /gene="ftsX"
                     /locus_tag="PA0375"
                     /db_xref="GeneID:883092"
     CDS             419562..420569
                     /gene="ftsX"
                     /locus_tag="PA0375"
                     /note="Product name confidence: class 2 (High similarity
                     to functionally studied protein)"
                     /codon_start=1
                     /transl_table=11
                     /product="cell division protein FtsX"
                     /protein_id="NP_249066.1"
                     /db_xref="GI:15595572"
                     /db_xref="GeneID:883092"
     gene            420683..421537
                     /gene="rpoH"
                     /locus_tag="PA0376"
                     /db_xref="GeneID:883126"
     CDS             420683..421537
                     /gene="rpoH"
                     /locus_tag="PA0376"
                     /note="Product name confidence: class 1 (Function
                     experimentally demonstrated in P. aeruginosa)"
                     /codon_start=1
                     /transl_table=11
                     /product="RNA polymerase sigma factor RpoH"
                     /protein_id="NP_249067.1"
                     /db_xref="GI:15595573"
                     /db_xref="GeneID:883126"
     gene            421602..422207
                     /locus_tag="PA0377"
                     /db_xref="GeneID:883137"
     CDS             421602..422207
                     /locus_tag="PA0377"
                     /note="'Product name confidence: class 4 (Homologs of
                     previously reported genes of unknown function, or no
                     similarity to any previously reported sequences)'"
                     /codon_start=1
                     /transl_table=11
                     /product="hypothetical protein"
                     /protein_id="NP_249068.1"
                     /db_xref="GI:15595574"
                     /db_xref="GeneID:883137"
     gene            complement(422212..422943)
                     /locus_tag="PA0378"
                     /db_xref="GeneID:879835"
     CDS             complement(422212..422943)
                     /locus_tag="PA0378"
                     /note="'Product name confidence: class 3 (Function
                     proposed based on presence of conserved amino acid motif,
                     structural feature or limited sequence similarity to an
                     experimentally studied gene)'"
                     /codon_start=1
                     /transl_table=11
                     /product="monofunctional biosynthetic peptidoglycan
                     transglycosylase"
                     /protein_id="NP_249069.1"
                     /db_xref="GI:15595575"
                     /db_xref="GeneID:879835"
     gene            422980..423357
                     /locus_tag="PA0379"
                     /db_xref="GeneID:879822"
     CDS             422980..423357
                     /locus_tag="PA0379"
                     /note="'Product name confidence: class 4 (Homologs of
                     previously reported genes of unknown function, or no
                     similarity to any previously reported sequences)'"
                     /codon_start=1
                     /transl_table=11
                     /product="hypothetical protein"
                     /protein_id="NP_249070.1"
                     /db_xref="GI:15595576"
                     /db_xref="GeneID:879822"
     gene            423460..423660
                     /locus_tag="PA0380"
                     /db_xref="GeneID:879813"
     CDS             423460..423660
                     /locus_tag="PA0380"
                     /note="'Product name confidence: class 4 (Homologs of
                     previously reported genes of unknown function, or no
                     similarity to any previously reported sequences)'"
                     /codon_start=1
                     /transl_table=11
                     /product="sulfur carrier protein ThiS"
                     /protein_id="NP_249071.1"
                     /db_xref="GI:15595577"
                     /db_xref="GeneID:879813"
     gene            423719..424516
                     /gene="thiG"
                     /locus_tag="PA0381"
                     /db_xref="GeneID:879802"
     CDS             423719..424516
                     /gene="thiG"
                     /locus_tag="PA0381"
                     /note="Product name confidence: class 2 (High similarity
                     to functionally studied protein)"
                     /codon_start=1
                     /transl_table=11
                     /product="thiazole synthase"
                     /protein_id="NP_249072.1"
                     /db_xref="GI:15595578"
                     /db_xref="GeneID:879802"
     gene            424670..425341
                     /gene="micA"
                     /locus_tag="PA0382"
                     /db_xref="GeneID:879787"
     CDS             424670..425341
                     /gene="micA"
                     /locus_tag="PA0382"
                     /EC_number="2.1.1.33"
                     /note="Product name confidence: class 2 (High similarity
                     to functionally studied protein)"
                     /codon_start=1
                     /transl_table=11
                     /product="tRNA (guanine-N(7)-)-methyltransferase"
                     /protein_id="NP_249073.1"
                     /db_xref="GI:15595579"
                     /db_xref="GeneID:879787"
     gene            425504..426850
                     /locus_tag="PA0383"
                     /db_xref="GeneID:879731"
     CDS             425504..426850
                     /locus_tag="PA0383"
                     /note="'Product name confidence: class 4 (Homologs of
                     previously reported genes of unknown function, or no
                     similarity to any previously reported sequences)'"
                     /codon_start=1
                     /transl_table=11
                     /product="hypothetical protein"
                     /protein_id="NP_249074.1"
                     /db_xref="GI:15595580"
                     /db_xref="GeneID:879731"
     gene            complement(426863..427120)
                     /locus_tag="PA0384"
                     /db_xref="GeneID:879608"
     CDS             complement(426863..427120)
                     /locus_tag="PA0384"
                     /note="'Product name confidence: class 4 (Homologs of
                     previously reported genes of unknown function, or no
                     similarity to any previously reported sequences)'"
                     /codon_start=1
                     /transl_table=11
                     /product="hypothetical protein"
                     /protein_id="NP_249075.1"
                     /db_xref="GI:15595581"
                     /db_xref="GeneID:879608"
     gene            complement(427182..427505)
                     /locus_tag="PA0385"
                     /db_xref="GeneID:879510"
     CDS             complement(427182..427505)
                     /locus_tag="PA0385"
                     /note="'Product name confidence: class 4 (Homologs of
                     previously reported genes of unknown function, or no
                     similarity to any previously reported sequences)'"
                     /codon_start=1
                     /transl_table=11
                     /product="hypothetical protein"
                     /protein_id="NP_249076.1"
                     /db_xref="GI:15595582"
                     /db_xref="GeneID:879510"
     gene            complement(427586..428740)
                     /locus_tag="PA0386"
                     /db_xref="GeneID:878688"
     CDS             complement(427586..428740)
                     /locus_tag="PA0386"
                     /note="'Product name confidence: class 3 (Function
                     proposed based on presence of conserved amino acid motif,
                     structural feature or limited sequence similarity to an
                     experimentally studied gene)'"
                     /codon_start=1
                     /transl_table=11
                     /product="coproporphyrinogen III oxidase"
                     /protein_id="NP_249077.1"
                     /db_xref="GI:15595583"
                     /db_xref="GeneID:878688"
     gene            complement(428861..429454)
                     /locus_tag="PA0387"
                     /db_xref="GeneID:878675"
     CDS             complement(428861..429454)
                     /locus_tag="PA0387"
                     /note="'Product name confidence: class 4 (Homologs of
                     previously reported genes of unknown function, or no
                     similarity to any previously reported sequences)'"
                     /codon_start=1
                     /transl_table=11
                     /product="non-canonical purine NTP pyrophosphatase"
                     /protein_id="NP_249078.1"
                     /db_xref="GI:15595584"
                     /db_xref="GeneID:878675"
     gene            complement(429451..429870)
                     /locus_tag="PA0388"
                     /db_xref="GeneID:878619"
     CDS             complement(429451..429870)
                     /locus_tag="PA0388"
                     /note="'Product name confidence: class 4 (Homologs of
                     previously reported genes of unknown function, or no
                     similarity to any previously reported sequences)'"
                     /codon_start=1
                     /transl_table=11
                     /product="hypothetical protein"
                     /protein_id="NP_249079.1"
                     /db_xref="GI:15595585"
                     /db_xref="GeneID:878619"
     gene            complement(430002..430622)
                     /locus_tag="PA0389"
                     /db_xref="GeneID:878577"
     CDS             complement(430002..430622)
                     /locus_tag="PA0389"
                     /note="'Product name confidence: class 4 (Homologs of
                     previously reported genes of unknown function, or no
                     similarity to any previously reported sequences)'"
                     /codon_start=1
                     /transl_table=11
                     /product="hypothetical protein"
                     /protein_id="NP_249080.1"
                     /db_xref="GI:15595586"
                     /db_xref="GeneID:878577"
     gene            complement(430630..431769)
                     /gene="metX"
                     /locus_tag="PA0390"
                     /db_xref="GeneID:878549"
     CDS             complement(430630..431769)
                     /gene="metX"
                     /locus_tag="PA0390"
                     /EC_number="2.3.1.31"
                     /note="Product name confidence: class 2 (High similarity
                     to functionally studied protein)"
                     /codon_start=1
                     /transl_table=11
                     /product="homoserine O-acetyltransferase"
                     /protein_id="NP_249081.1"
                     /db_xref="GI:15595587"
                     /db_xref="GeneID:878549"
     gene            complement(431858..433825)
                     /locus_tag="PA0391"
                     /db_xref="GeneID:878546"
     CDS             complement(431858..433825)
                     /locus_tag="PA0391"
                     /note="'Product name confidence: class 4 (Homologs of
                     previously reported genes of unknown function, or no
                     similarity to any previously reported sequences)'"
                     /codon_start=1
                     /transl_table=11
                     /product="hypothetical protein"
                     /protein_id="NP_249082.1"
                     /db_xref="GI:15595588"
                     /db_xref="GeneID:878546"
     gene            complement(434226..434819)
                     /locus_tag="PA0392"
                     /db_xref="GeneID:878514"
     CDS             complement(434226..434819)
                     /locus_tag="PA0392"
                     /note="'Product name confidence: class 4 (Homologs of
                     previously reported genes of unknown function, or no
                     similarity to any previously reported sequences)'"
                     /codon_start=1
                     /transl_table=11
                     /product="hypothetical protein"
                     /protein_id="NP_249083.1"
                     /db_xref="GI:15595589"
                     /db_xref="GeneID:878514"
     gene            complement(434830..435651)
                     /gene="proC"
                     /locus_tag="PA0393"
                     /db_xref="GeneID:878413"
     CDS             complement(434830..435651)
                     /gene="proC"
                     /locus_tag="PA0393"
                     /EC_number="1.5.1.2"
                     /note="Product name confidence: class 1 (Function
                     experimentally demonstrated in P. aeruginosa)"
                     /codon_start=1
                     /transl_table=11
                     /product="pyrroline-5-carboxylate reductase"
                     /protein_id="NP_249084.1"
                     /db_xref="GI:15595590"
                     /db_xref="GeneID:878413"
     gene            complement(435663..436355)
                     /locus_tag="PA0394"
                     /db_xref="GeneID:878395"
     CDS             complement(435663..436355)
                     /locus_tag="PA0394"
                     /note="'Product name confidence: class 4 (Homologs of
                     previously reported genes of unknown function, or no
                     similarity to any previously reported sequences)'"
                     /codon_start=1
                     /transl_table=11
                     /product="hypothetical protein"
                     /protein_id="NP_249085.1"
                     /db_xref="GI:15595591"
                     /db_xref="GeneID:878395"
     gene            436570..437604
                     /gene="pilT"
                     /locus_tag="PA0395"
                     /db_xref="GeneID:878389"
     CDS             436570..437604
                     /gene="pilT"
                     /locus_tag="PA0395"
                     /note="Product name confidence: class 1 (Function
                     experimentally demonstrated in P. aeruginosa)"
                     /codon_start=1
                     /transl_table=11
                     /product="twitching motility protein PilT"
                     /protein_id="NP_249086.1"
                     /db_xref="GI:15595592"
                     /db_xref="GeneID:878389"
     gene            437782..438930
                     /gene="pilU"
                     /locus_tag="PA0396"
                     /db_xref="GeneID:878362"
     CDS             437782..438930
                     /gene="pilU"
                     /locus_tag="PA0396"
                     /note="Product name confidence: class 1 (Function
                     experimentally demonstrated in P. aeruginosa)"
                     /codon_start=1
                     /transl_table=11
                     /product="twitching motility protein PilU"
                     /protein_id="NP_249087.1"
                     /db_xref="GI:15595593"
                     /db_xref="GeneID:878362"
     gene            complement(438938..439837)
                     /locus_tag="PA0397"
                     /db_xref="GeneID:878314"
     CDS             complement(438938..439837)
                     /locus_tag="PA0397"
                     /note="'Product name confidence: class 3 (Function
                     proposed based on presence of conserved amino acid motif,
                     structural feature or limited sequence similarity to an
                     experimentally studied gene)'"
                     /codon_start=1
                     /transl_table=11
                     /product="cation efflux system protein"
                     /protein_id="NP_249088.1"
                     /db_xref="GI:15595594"
                     /db_xref="GeneID:878314"
     gene            439991..440395
                     /locus_tag="PA0398"
                     /db_xref="GeneID:878302"
     CDS             439991..440395
                     /locus_tag="PA0398"
                     /note="'Product name confidence: class 4 (Homologs of
                     previously reported genes of unknown function, or no
                     similarity to any previously reported sequences)'"
                     /codon_start=1
                     /transl_table=11
                     /product="hypothetical protein"
                     /protein_id="NP_249089.1"
                     /db_xref="GI:15595595"
                     /db_xref="GeneID:878302"
     gene            440638..442011
                     /locus_tag="PA0399"
                     /db_xref="GeneID:878291"
     CDS             440638..442011
                     /locus_tag="PA0399"
                     /note="Product name confidence: class 2 (High similarity
                     to functionally studied protein)"
                     /codon_start=1
                     /transl_table=11
                     /product="cystathionine beta-synthase"
                     /protein_id="NP_249090.1"
                     /db_xref="GI:15595596"
                     /db_xref="GeneID:878291"
     gene            442008..443192
                     /locus_tag="PA0400"
                     /db_xref="GeneID:878286"
     CDS             442008..443192
                     /locus_tag="PA0400"
                     /note="'Product name confidence: class 3 (Function
                     proposed based on presence of conserved amino acid motif,
                     structural feature or limited sequence similarity to an
                     experimentally studied gene)'"
                     /codon_start=1
                     /transl_table=11
                     /product="cystathionine gamma-lyase"
                     /protein_id="NP_249091.1"
                     /db_xref="GI:15595597"
                     /db_xref="GeneID:878286"
     gene            complement(443419..444690)
                     /locus_tag="PA0401"
                     /db_xref="GeneID:878275"
     CDS             complement(443419..444690)
                     /locus_tag="PA0401"
                     /EC_number="3.5.2.3"
                     /note="Product name confidence: class 2 (High similarity
                     to functionally studied protein)"
                     /codon_start=1
                     /transl_table=11
                     /product="dihydroorotase"
                     /protein_id="NP_249092.1"
                     /db_xref="GI:15595598"
                     /db_xref="GeneID:878275"
     gene            complement(444687..445691)
                     /gene="pyrB"
                     /locus_tag="PA0402"
                     /db_xref="GeneID:878267"
     CDS             complement(444687..445691)
                     /gene="pyrB"
                     /locus_tag="PA0402"
                     /EC_number="2.1.3.2"
                     /note="Product name confidence: class 2 (High similarity
                     to functionally studied protein)"
                     /codon_start=1
                     /transl_table=11
                     /product="aspartate carbamoyltransferase"
                     /protein_id="NP_249093.1"
                     /db_xref="GI:15595599"
                     /db_xref="GeneID:878267"
     gene            complement(445715..446227)
                     /gene="pyrR"
                     /locus_tag="PA0403"
                     /db_xref="GeneID:878259"
     CDS             complement(445715..446227)
                     /gene="pyrR"
                     /locus_tag="PA0403"
                     /EC_number="2.4.2.9"
                     /note="Product name confidence: class 2 (High similarity
                     to functionally studied protein)"
                     /codon_start=1
                     /transl_table=11
                     /product="bifunctional pyrimidine regulatory protein
                     PyrR/uracil phosphoribosyltransferase"
                     /protein_id="NP_249094.1"
                     /db_xref="GI:15595600"
                     /db_xref="GeneID:878259"
     gene            complement(446339..446773)
                     /locus_tag="PA0404"
                     /db_xref="GeneID:878247"
     CDS             complement(446339..446773)
                     /locus_tag="PA0404"
                     /note="'Product name confidence: class 4 (Homologs of
                     previously reported genes of unknown function, or no
                     similarity to any previously reported sequences)'"
                     /codon_start=1
                     /transl_table=11
                     /product="Holliday junction resolvase"
                     /protein_id="NP_249095.1"
                     /db_xref="GI:15595601"
                     /db_xref="GeneID:878247"
     gene            complement(446773..447342)
                     /locus_tag="PA0405"
                     /db_xref="GeneID:878243"
     CDS             complement(446773..447342)
                     /locus_tag="PA0405"
                     /note="'Product name confidence: class 4 (Homologs of
                     previously reported genes of unknown function, or no
                     similarity to any previously reported sequences)'"
                     /codon_start=1
                     /transl_table=11
                     /product="hypothetical protein"
                     /protein_id="NP_249096.1"
                     /db_xref="GI:15595602"
                     /db_xref="GeneID:878243"
     gene            complement(447391..448350)
                     /gene="tonB3"
                     /locus_tag="PA0406"
                     /db_xref="GeneID:878224"
     CDS             complement(447391..448350)
                     /gene="tonB3"
                     /locus_tag="PA0406"
                     /note="Product name confidence: class 1: Function
                     experimentally demonstrated in P. aeruginosa"
                     /codon_start=1
                     /transl_table=11
                     /product="transporter TonB"
                     /protein_id="NP_249097.1"
                     /db_xref="GI:15595603"
                     /db_xref="GeneID:878224"
     gene            complement(448431..449384)
                     /gene="gshB"
                     /locus_tag="PA0407"
                     /db_xref="GeneID:878223"
     CDS             complement(448431..449384)
                     /gene="gshB"
                     /locus_tag="PA0407"
                     /EC_number="6.3.2.3"
                     /note="Product name confidence: class 2 (High similarity
                     to functionally studied protein)"
                     /codon_start=1
                     /transl_table=11
                     /product="glutathione synthetase"
                     /protein_id="NP_249098.1"
                     /db_xref="GI:15595604"
                     /db_xref="GeneID:878223"
     gene            449639..450046
                     /gene="pilG"
                     /locus_tag="PA0408"
                     /db_xref="GeneID:878203"
     CDS             449639..450046
                     /gene="pilG"
                     /locus_tag="PA0408"
                     /note="Product name confidence: class 1 (Function
                     experimentally demonstrated in P. aeruginosa)"
                     /codon_start=1
                     /transl_table=11
                     /product="pilus biosynthesis/twitching motility protein
                     PilG"
                     /protein_id="NP_249099.1"
                     /db_xref="GI:15595605"
                     /db_xref="GeneID:878203"
     gene            450093..450458
                     /gene="pilH"
                     /locus_tag="PA0409"
                     /db_xref="GeneID:878198"
     CDS             450093..450458
                     /gene="pilH"
                     /locus_tag="PA0409"
                     /note="Product name confidence: class 1 (Function
                     experimentally demonstrated in P. aeruginosa)"
                     /codon_start=1
                     /transl_table=11
                     /product="twitching motility protein PilH"
                     /protein_id="NP_249100.1"
                     /db_xref="GI:15595606"
                     /db_xref="GeneID:878198"
     gene            450509..451045
                     /gene="pilI"
                     /locus_tag="PA0410"
                     /db_xref="GeneID:878186"
     CDS             450509..451045
                     /gene="pilI"
                     /locus_tag="PA0410"
                     /note="Product name confidence: class 1 (Function
                     experimentally demonstrated in P. aeruginosa)"
                     /codon_start=1
                     /transl_table=11
                     /product="twitching motility protein PilI"
                     /protein_id="NP_249101.1"
                     /db_xref="GI:15595607"
                     /db_xref="GeneID:878186"
     gene            451130..453178
                     /gene="pilJ"
                     /locus_tag="PA0411"
                     /db_xref="GeneID:878180"
     CDS             451130..453178
                     /gene="pilJ"
                     /locus_tag="PA0411"
                     /note="Product name confidence: class 1 (Function
                     experimentally demonstrated in P. aeruginosa)"
                     /codon_start=1
                     /transl_table=11
                     /product="twitching motility protein PilJ"
                     /protein_id="NP_249102.1"
                     /db_xref="GI:15595608"
                     /db_xref="GeneID:878180"
     gene            453239..454114
                     /gene="pilK"
                     /locus_tag="PA0412"
                     /db_xref="GeneID:878179"
     CDS             453239..454114
                     /gene="pilK"
                     /locus_tag="PA0412"
                     /note="Product name confidence: class 1 (Function
                     experimentally demonstrated in P. aeruginosa)"
                     /codon_start=1
                     /transl_table=11
                     /product="methyltransferase PilK"
                     /protein_id="NP_249103.1"
                     /db_xref="GI:15595609"
                     /db_xref="GeneID:878179"
     gene            454126..461544
                     /gene="chpA"
                     /locus_tag="PA0413"
                     /db_xref="GeneID:878176"
                     /db_xref="PseudoCap:PA0413"
     CDS             454126..461544
                     /gene="chpA"
                     /locus_tag="PA0413"
                     /note="Product name confidence: class 1: Function
                     experimentally demonstrated in P. aeruginosa."
                     /codon_start=1
                     /transl_table=11
                     /product="chemotactic signal transduction system protein"
                     /protein_id="NP_249104.1"
                     /db_xref="GI:15595610"
                     /db_xref="GeneID:878176"
                     /db_xref="PseudoCap:PA0413"
     gene            461537..462568
                     /gene="chpB"
                     /locus_tag="PA0414"
                     /db_xref="GeneID:878169"
     CDS             461537..462568
                     /gene="chpB"
                     /locus_tag="PA0414"
                     /note="'Product name confidence: class 3 (Function
                     proposed based on presence of conserved amino acid motif,
                     structural feature or limited sequence similarity to an
                     experimentally studied gene)'"
                     /codon_start=1
                     /transl_table=11
                     /product="methylesterase"
                     /protein_id="NP_249105.1"
                     /db_xref="GI:15595611"
                     /db_xref="GeneID:878169"
     gene            462565..463071
                     /gene="chpC"
                     /locus_tag="PA0415"
                     /db_xref="GeneID:878148"
     CDS             462565..463071
                     /gene="chpC"
                     /locus_tag="PA0415"
                     /note="'Product name confidence: class 3 (Function
                     proposed based on presence of conserved amino acid motif,
                     structural feature or limited sequence similarity to an
                     experimentally studied gene)'"
                     /codon_start=1
                     /transl_table=11
                     /product="chemotaxis protein"
                     /protein_id="NP_249106.1"
                     /db_xref="GI:15595612"
                     /db_xref="GeneID:878148"
     gene            463079..463873
                     /gene="chpD"
                     /locus_tag="PA0416"
                     /db_xref="GeneID:878123"
     CDS             463079..463873
                     /gene="chpD"
                     /locus_tag="PA0416"
                     /note="'Product name confidence: class 3 (Function
                     proposed based on presence of conserved amino acid motif,
                     structural feature or limited sequence similarity to an
                     experimentally studied gene)'"
                     /codon_start=1
                     /transl_table=11
                     /product="transcriptional regulator"
                     /protein_id="NP_249107.1"
                     /db_xref="GI:15595613"
                     /db_xref="GeneID:878123"
     gene            463949..464560
                     /gene="chpE"
                     /locus_tag="PA0417"
                     /db_xref="GeneID:878115"
     CDS             463949..464560
                     /gene="chpE"
                     /locus_tag="PA0417"
                     /note="'Product name confidence: class 3 (Function
                     proposed based on presence of conserved amino acid motif,
                     structural feature or limited sequence similarity to an
                     experimentally studied gene)'"
                     /codon_start=1
                     /transl_table=11
                     /product="chemotactic transduction protein ChpE"
                     /protein_id="NP_249108.1"
                     /db_xref="GI:15595614"
                     /db_xref="GeneID:878115"
     gene            complement(464568..465983)
                     /locus_tag="PA0418"
                     /db_xref="GeneID:878071"
     CDS             complement(464568..465983)
                     /locus_tag="PA0418"
                     /note="'Product name confidence: class 4 (Homologs of
                     previously reported genes of unknown function, or no
                     similarity to any previously reported sequences)'"
                     /codon_start=1
                     /transl_table=11
                     /product="hypothetical protein"
                     /protein_id="NP_249109.1"
                     /db_xref="GI:15595615"
                     /db_xref="GeneID:878071"
     gene            complement(466018..466740)
                     /locus_tag="PA0419"
                     /db_xref="GeneID:878032"
     CDS             complement(466018..466740)
                     /locus_tag="PA0419"
                     /note="'Product name confidence: class 4 (Homologs of
                     previously reported genes of unknown function, or no
                     similarity to any previously reported sequences)'"
                     /codon_start=1
                     /transl_table=11
                     /product="16S ribosomal RNA methyltransferase RsmE"
                     /protein_id="NP_249110.1"
                     /db_xref="GI:15595616"
                     /db_xref="GeneID:878032"
     gene            complement(466833..468236)
                     /gene="bioA"
                     /locus_tag="PA0420"
                     /db_xref="GeneID:878017"
     CDS             complement(466833..468236)
                     /gene="bioA"
                     /locus_tag="PA0420"
                     /EC_number="2.6.1.62"
                     /note="Product name confidence: class 2 (High similarity
                     to functionally studied protein)"
                     /codon_start=1
                     /transl_table=11
                     /product="adenosylmethionine-8-amino-7-oxononanoate
                     aminotransferase"
                     /protein_id="NP_249111.1"
                     /db_xref="GI:15595617"
                     /db_xref="GeneID:878017"
     gene            468410..469900
                     /locus_tag="PA0421"
                     /db_xref="GeneID:877975"
     CDS             468410..469900
                     /locus_tag="PA0421"
                     /note="'Product name confidence: class 4 (Homologs of
                     previously reported genes of unknown function, or no
                     similarity to any previously reported sequences)'"
                     /codon_start=1
                     /transl_table=11
                     /product="hypothetical protein"
                     /protein_id="NP_249112.1"
                     /db_xref="GI:15595618"
                     /db_xref="GeneID:877975"
     gene            470081..470650
                     /locus_tag="PA0422"
                     /db_xref="GeneID:877961"
     CDS             470081..470650
                     /locus_tag="PA0422"
                     /note="'Product name confidence: class 4 (Homologs of
                     previously reported genes of unknown function, or no
                     similarity to any previously reported sequences)'"
                     /codon_start=1
                     /transl_table=11
                     /product="hypothetical protein"
                     /protein_id="NP_249113.1"
                     /db_xref="GI:15595619"
                     /db_xref="GeneID:877961"
     gene            470662..471237
                     /gene="pasP"
                     /locus_tag="PA0423"
                     /db_xref="GeneID:877902"
     CDS             470662..471237
                     /gene="pasP"
                     /locus_tag="PA0423"
                     /note="class 1: Function experimentally demonstrated in P.
                     aeruginosa"
                     /codon_start=1
                     /transl_table=11
                     /product="hypothetical protein"
                     /protein_id="NP_249114.1"
                     /db_xref="GI:15595620"
                     /db_xref="GeneID:877902"
     gene            complement(471306..471749)
                     /gene="mexR"
                     /locus_tag="PA0424"
                     /db_xref="GeneID:877857"
     CDS             complement(471306..471749)
                     /gene="mexR"
                     /locus_tag="PA0424"
                     /note="Product name confidence: class 1 (Function
                     experimentally demonstrated in P. aeruginosa)"
                     /codon_start=1
                     /transl_table=11
                     /product="multidrug resistance operon repressor MexR"
                     /protein_id="NP_249115.1"
                     /db_xref="GI:15595621"
                     /db_xref="GeneID:877857"
     gene            472024..473175
                     /gene="mexA"
                     /locus_tag="PA0425"
                     /db_xref="GeneID:877855"
     CDS             472024..473175
                     /gene="mexA"
                     /locus_tag="PA0425"
                     /note="Product name confidence: class 1 (Function
                     experimentally demonstrated in P. aeruginosa)"
                     /codon_start=1
                     /transl_table=11
                     /product="multidrug resistance protein MexA"
                     /protein_id="NP_249116.1"
                     /db_xref="GI:15595622"
                     /db_xref="GeneID:877855"
     gene            473191..476331
                     /gene="mexB"
                     /locus_tag="PA0426"
                     /db_xref="GeneID:877852"
     CDS             473191..476331
                     /gene="mexB"
                     /locus_tag="PA0426"
                     /note="Product name confidence: class 1 (Function
                     experimentally demonstrated in P. aeruginosa)"
                     /codon_start=1
                     /transl_table=11
                     /product="multidrug resistance protein MexB"
                     /protein_id="NP_249117.1"
                     /db_xref="GI:15595623"
                     /db_xref="GeneID:877852"
     gene            476333..477790
                     /gene="oprM"
                     /locus_tag="PA0427"
                     /db_xref="GeneID:877851"
     CDS             476333..477790
                     /gene="oprM"
                     /locus_tag="PA0427"
                     /note="Product name confidence: class 1 (Function
                     experimentally demonstrated in P. aeruginosa)"
                     /codon_start=1
                     /transl_table=11
                     /product="outer membrane protein OprM"
                     /protein_id="NP_249118.1"
                     /db_xref="GI:15595624"
                     /db_xref="GeneID:877851"
     gene            complement(477886..479805)
                     /locus_tag="PA0428"
                     /db_xref="GeneID:877822"
     CDS             complement(477886..479805)
                     /locus_tag="PA0428"
                     /note="'Product name confidence: class 3 (Function
                     proposed based on presence of conserved amino acid motif,
                     structural feature or limited sequence similarity to an
                     experimentally studied gene)'"
                     /codon_start=1
                     /transl_table=11
                     /product="ATP-dependent RNA helicase"
                     /protein_id="NP_249119.1"
                     /db_xref="GI:15595625"
                     /db_xref="GeneID:877822"
     gene            complement(480056..481126)
                     /locus_tag="PA0429"
                     /db_xref="GeneID:877779"
     CDS             complement(480056..481126)
                     /locus_tag="PA0429"
                     /note="'Product name confidence: class 4 (Homologs of
                     previously reported genes of unknown function, or no
                     similarity to any previously reported sequences)'"
                     /codon_start=1
                     /transl_table=11
                     /product="hypothetical protein"
                     /protein_id="NP_249120.1"
                     /db_xref="GI:15595626"
                     /db_xref="GeneID:877779"
     gene            complement(481196..482068)
                     /gene="metF"
                     /locus_tag="PA0430"
                     /db_xref="GeneID:877765"
     CDS             complement(481196..482068)
                     /gene="metF"
                     /locus_tag="PA0430"
                     /note="Product name confidence: class 2 (High similarity
                     to functionally studied protein)"
                     /codon_start=1
                     /transl_table=11
                     /product="5,10-methylenetetrahydrofolate reductase"
                     /protein_id="NP_249121.1"
                     /db_xref="GI:15595627"
                     /db_xref="GeneID:877765"
     gene            complement(482111..482665)
                     /locus_tag="PA0431"
                     /db_xref="GeneID:877761"
     CDS             complement(482111..482665)
                     /locus_tag="PA0431"
                     /note="'Product name confidence: class 4 (Homologs of
                     previously reported genes of unknown function, or no
                     similarity to any previously reported sequences)'"
                     /codon_start=1
                     /transl_table=11
                     /product="hypothetical protein"
                     /protein_id="NP_249122.1"
                     /db_xref="GI:15595628"
                     /db_xref="GeneID:877761"
     gene            complement(482706..484115)
                     /gene="sahH"
                     /locus_tag="PA0432"
                     /db_xref="GeneID:877746"
     CDS             complement(482706..484115)
                     /gene="sahH"
                     /locus_tag="PA0432"
                     /EC_number="3.3.1.1"
                     /note="Product name confidence: class 2 (High similarity
                     to functionally studied protein)"
                     /codon_start=1
                     /transl_table=11
                     /product="adenosylhomocysteinase"
                     /protein_id="NP_249123.1"
                     /db_xref="GI:15595629"
                     /db_xref="GeneID:877746"
     gene            484404..484838
                     /locus_tag="PA0433"
                     /db_xref="GeneID:877638"
     CDS             484404..484838
                     /locus_tag="PA0433"
                     /note="'Product name confidence: class 4 (Homologs of
                     previously reported genes of unknown function, or no
                     similarity to any previously reported sequences)'"
                     /codon_start=1
                     /transl_table=11
                     /product="hypothetical protein"
                     /protein_id="NP_249124.1"
                     /db_xref="GI:15595630"
                     /db_xref="GeneID:877638"
     gene            484964..487156
                     /locus_tag="PA0434"
                     /db_xref="GeneID:877602"
     CDS             484964..487156
                     /locus_tag="PA0434"
                     /note="'Product name confidence: class 4 (Homologs of
                     previously reported genes of unknown function, or no
                     similarity to any previously reported sequences)'"
                     /codon_start=1
                     /transl_table=11
                     /product="hypothetical protein"
                     /protein_id="NP_249125.1"
                     /db_xref="GI:15595631"
                     /db_xref="GeneID:877602"
     gene            487167..488645
                     /locus_tag="PA0435"
                     /db_xref="GeneID:877601"
     CDS             487167..488645
                     /locus_tag="PA0435"
                     /note="'Product name confidence: class 4 (Homologs of
                     previously reported genes of unknown function, or no
                     similarity to any previously reported sequences)'"
                     /codon_start=1
                     /transl_table=11
                     /product="hypothetical protein"
                     /protein_id="NP_249126.1"
                     /db_xref="GI:15595632"
                     /db_xref="GeneID:877601"
     gene            488730..489350
                     /locus_tag="PA0436"
                     /db_xref="GeneID:877591"
     CDS             488730..489350
                     /locus_tag="PA0436"
                     /note="'Product name confidence: class 3 (Function
                     proposed based on presence of conserved amino acid motif,
                     structural feature or limited sequence similarity to an
                     experimentally studied gene)'"
                     /codon_start=1
                     /transl_table=11
                     /product="transcriptional regulator"
                     /protein_id="NP_249127.1"
                     /db_xref="GI:15595633"
                     /db_xref="GeneID:877591"
     gene            complement(489387..490658)
                     /gene="codA"
                     /locus_tag="PA0437"
                     /db_xref="GeneID:877586"
     CDS             complement(489387..490658)
                     /gene="codA"
                     /locus_tag="PA0437"
                     /EC_number="3.5.4.1"
                     /note="Product name confidence: class 2 (High similarity
                     to functionally studied protein)"
                     /codon_start=1
                     /transl_table=11
                     /product="cytosine deaminase"
                     /protein_id="NP_249128.1"
                     /db_xref="GI:15595634"
                     /db_xref="GeneID:877586"
     gene            complement(490648..491898)
                     /gene="codB"
                     /locus_tag="PA0438"
                     /db_xref="GeneID:877581"
     CDS             complement(490648..491898)
                     /gene="codB"
                     /locus_tag="PA0438"
                     /note="Product name confidence: class 2 (High similarity
                     to functionally studied protein)"
                     /codon_start=1
                     /transl_table=11
                     /product="cytosine permease"
                     /protein_id="NP_249129.1"
                     /db_xref="GI:15595635"
                     /db_xref="GeneID:877581"
     gene            complement(492080..493357)
                     /locus_tag="PA0439"
                     /db_xref="GeneID:877580"
     CDS             complement(492080..493357)
                     /locus_tag="PA0439"
                     /EC_number="1.3.1.1"
                     /note="'Product name confidence: class 3 (Function
                     proposed based on presence of conserved amino acid motif,
                     structural feature or limited sequence similarity to an
                     experimentally studied gene)'"
                     /codon_start=1
                     /transl_table=11
                     /product="dihydropyrimidine dehydrogenase"
                     /protein_id="NP_249130.1"
                     /db_xref="GI:15595636"
                     /db_xref="GeneID:877580"
     gene            complement(493354..494721)
                     /locus_tag="PA0440"
                     /db_xref="GeneID:877574"
     CDS             complement(493354..494721)
                     /locus_tag="PA0440"
                     /note="'Product name confidence: class 3 (Function
                     proposed based on presence of conserved amino acid motif,
                     structural feature or limited sequence similarity to an
                     experimentally studied gene)'"
                     /codon_start=1
                     /transl_table=11
                     /product="oxidoreductase"
                     /protein_id="NP_249131.1"
                     /db_xref="GI:15595637"
                     /db_xref="GeneID:877574"
     gene            complement(494816..496255)
                     /gene="dht"
                     /locus_tag="PA0441"
                     /db_xref="GeneID:882285"
     CDS             complement(494816..496255)
                     /gene="dht"
                     /locus_tag="PA0441"
                     /note="Product name confidence: class 2 (High similarity
                     to functionally studied protein)"
                     /codon_start=1
                     /transl_table=11
                     /product="D-hydantoinase/dihydropyrimidinase"
                     /protein_id="NP_249132.1"
                     /db_xref="GI:15595638"
                     /db_xref="GeneID:882285"
     gene            complement(496362..496478)
                     /locus_tag="PA0442"
                     /db_xref="GeneID:879371"
     CDS             complement(496362..496478)
                     /locus_tag="PA0442"
                     /note="'Product name confidence: class 4 (Homologs of
                     previously reported genes of unknown function, or no
                     similarity to any previously reported sequences)'"
                     /codon_start=1
                     /transl_table=11
                     /product="hypothetical protein"
                     /protein_id="NP_249133.1"
                     /db_xref="GI:15595639"
                     /db_xref="GeneID:879371"
     gene            496871..498361
                     /locus_tag="PA0443"
                     /db_xref="GeneID:880435"
     CDS             496871..498361
                     /locus_tag="PA0443"
                     /note="'Product name confidence: class 3 (Function
                     proposed based on presence of conserved amino acid motif,
                     structural feature or limited sequence similarity to an
                     experimentally studied gene)'"
                     /codon_start=1
                     /transl_table=11
                     /product="transporter"
                     /protein_id="NP_249134.1"
                     /db_xref="GI:15595640"
                     /db_xref="GeneID:880435"
     gene            498420..499703
                     /locus_tag="PA0444"
                     /db_xref="GeneID:880960"
     CDS             498420..499703
                     /locus_tag="PA0444"
                     /note="Product name confidence: class 2 (High similarity
                     to functionally studied protein)"
                     /codon_start=1
                     /transl_table=11
                     /product="allantoate amidohydrolase"
                     /protein_id="NP_249135.1"
                     /db_xref="GI:15595641"
                     /db_xref="GeneID:880960"
     gene            complement(500104..501120)
                     /locus_tag="PA0445"
                     /db_xref="GeneID:879390"
     CDS             complement(500104..501120)
                     /locus_tag="PA0445"
                     /note="'Product name confidence: class 3 (Function
                     proposed based on presence of conserved amino acid motif,
                     structural feature or limited sequence similarity to an
                     experimentally studied gene)'"
                     /codon_start=1
                     /transl_table=11
                     /product="transposase"
                     /protein_id="NP_249136.1"
                     /db_xref="GI:15595642"
                     /db_xref="GeneID:879390"
     gene            complement(501376..502599)
                     /locus_tag="PA0446"
                     /db_xref="GeneID:880393"
     CDS             complement(501376..502599)
                     /locus_tag="PA0446"
                     /note="'Product name confidence: class 4 (Homologs of
                     previously reported genes of unknown function, or no
                     similarity to any previously reported sequences)'"
                     /codon_start=1
                     /transl_table=11
                     /product="hypothetical protein"
                     /protein_id="NP_249137.1"
                     /db_xref="GI:15595643"
                     /db_xref="GeneID:880393"
     gene            complement(502719..503900)
                     /gene="gcdH"
                     /locus_tag="PA0447"
                     /db_xref="GeneID:880534"
     CDS             complement(502719..503900)
                     /gene="gcdH"
                     /locus_tag="PA0447"
                     /note="Product name confidence: class 2 (High similarity
                     to functionally studied protein)"
                     /codon_start=1
                     /transl_table=11
                     /product="glutaryl-CoA dehydrogenase"
                     /protein_id="NP_249138.1"
                     /db_xref="GI:15595644"
                     /db_xref="GeneID:880534"
     gene            504121..505029
                     /locus_tag="PA0448"
                     /db_xref="GeneID:881014"
     CDS             504121..505029
                     /locus_tag="PA0448"
                     /note="'Product name confidence: class 3 (Function
                     proposed based on presence of conserved amino acid motif,
                     structural feature or limited sequence similarity to an
                     experimentally studied gene)'"
                     /codon_start=1
                     /transl_table=11
                     /product="transcriptional regulator"
                     /protein_id="NP_249139.1"
                     /db_xref="GI:15595645"
                     /db_xref="GeneID:881014"
     gene            505047..505586
                     /locus_tag="PA0449"
                     /db_xref="GeneID:881113"
     CDS             505047..505586
                     /locus_tag="PA0449"
                     /note="'Product name confidence: class 4 (Homologs of
                     previously reported genes of unknown function, or no
                     similarity to any previously reported sequences)'"
                     /codon_start=1
                     /transl_table=11
                     /product="hypothetical protein"
                     /protein_id="NP_249140.1"
                     /db_xref="GI:15595646"
                     /db_xref="GeneID:881113"
     gene            complement(505629..507251)
                     /locus_tag="PA0450"
                     /db_xref="GeneID:881068"
     CDS             complement(505629..507251)
                     /locus_tag="PA0450"
                     /note="'Product name confidence: class 3 (Function
                     proposed based on presence of conserved amino acid motif,
                     structural feature or limited sequence similarity to an
                     experimentally studied gene)'"
                     /codon_start=1
                     /transl_table=11
                     /product="phosphate transporter"
                     /protein_id="NP_249141.1"
                     /db_xref="GI:15595647"
                     /db_xref="GeneID:881068"
     gene            507631..508962
                     /locus_tag="PA0451"
                     /db_xref="GeneID:881211"
     CDS             507631..508962
                     /locus_tag="PA0451"
                     /note="'Product name confidence: class 4 (Homologs of
                     previously reported genes of unknown function, or no
                     similarity to any previously reported sequences)'"
                     /codon_start=1
                     /transl_table=11
                     /product="hypothetical protein"
                     /protein_id="NP_249142.1"
                     /db_xref="GI:15595648"
                     /db_xref="GeneID:881211"
     gene            508959..509753
                     /locus_tag="PA0452"
                     /db_xref="GeneID:881157"
     CDS             508959..509753
                     /locus_tag="PA0452"
                     /note="'Product name confidence: class 3 (Function
                     proposed based on presence of conserved amino acid motif,
                     structural feature or limited sequence similarity to an
                     experimentally studied gene)'"
                     /codon_start=1
                     /transl_table=11
                     /product="hypothetical protein"
                     /protein_id="NP_249143.1"
                     /db_xref="GI:15595649"
                     /db_xref="GeneID:881157"
     gene            509861..510592
                     /locus_tag="PA0451a"
                     /db_xref="GeneID:17373341"
     CDS             509861..510592
                     /locus_tag="PA0451a"
                     /codon_start=1
                     /transl_table=11
                     /product="amino acid ABC transporter substrate-binding
                     protein"
                     /protein_id="YP_008719733.1"
                     /db_xref="GI:554753030"
                     /db_xref="GeneID:17373341"
     gene            complement(510589..512790)
                     /locus_tag="PA0454"
                     /db_xref="GeneID:881270"
     CDS             complement(510589..512790)
                     /locus_tag="PA0454"
                     /note="'Product name confidence: class 4 (Homologs of
                     previously reported genes of unknown function, or no
                     similarity to any previously reported sequences)'"
                     /codon_start=1
                     /transl_table=11
                     /product="hypothetical protein"
                     /protein_id="NP_249145.1"
                     /db_xref="GI:15595651"
                     /db_xref="GeneID:881270"
     gene            complement(513051..514427)
                     /gene="dbpA"
                     /locus_tag="PA0455"
                     /db_xref="GeneID:881459"
     CDS             complement(513051..514427)
                     /gene="dbpA"
                     /locus_tag="PA0455"
                     /note="Product name confidence: class 2 (High similarity
                     to functionally studied protein)"
                     /codon_start=1
                     /transl_table=11
                     /product="ATP-dependent RNA helicase DbpA"
                     /protein_id="NP_249146.1"
                     /db_xref="GI:15595652"
                     /db_xref="GeneID:881459"
     gene            514775..514984
                     /locus_tag="PA0456"
                     /db_xref="GeneID:881394"
     CDS             514775..514984
                     /locus_tag="PA0456"
                     /note="'Product name confidence: class 3 (Function
                     proposed based on presence of conserved amino acid motif,
                     structural feature or limited sequence similarity to an
                     experimentally studied gene)'"
                     /codon_start=1
                     /transl_table=11
                     /product="cold-shock protein"
                     /protein_id="NP_249147.1"
                     /db_xref="GI:15595653"
                     /db_xref="GeneID:881394"
     gene            515135..515659
                     /locus_tag="PA0457"
                     /db_xref="GeneID:881578"
     CDS             515135..515659
                     /locus_tag="PA0457"
                     /note="'Product name confidence: class 4 (Homologs of
                     previously reported genes of unknown function, or no
                     similarity to any previously reported sequences)'"
                     /codon_start=1
                     /transl_table=11
                     /product="hypothetical protein"
                     /protein_id="NP_249148.1"
                     /db_xref="GI:15595654"
                     /db_xref="GeneID:881578"
     gene            complement(515653..516027)
                     /locus_tag="PA0457.1"
                     /db_xref="GeneID:6965626"
     CDS             complement(515653..516027)
                     /locus_tag="PA0457.1"
                     /note="'Product name confidence: class 4:Homologs of
                     previously reported genes of unknown function, or no
                     similarity to any previously reported sequences.'"
                     /codon_start=1
                     /transl_table=11
                     /product="hypothetical protein"
                     /protein_id="YP_003933608.1"
                     /db_xref="GI:308198344"
                     /db_xref="GeneID:6965626"
     gene            complement(516029..517462)
                     /locus_tag="PA0458"
                     /db_xref="GeneID:881500"
     CDS             complement(516029..517462)
                     /locus_tag="PA0458"
                     /note="'Product name confidence: class 3 (Function
                     proposed based on presence of conserved amino acid motif,
                     structural feature or limited sequence similarity to an
                     experimentally studied gene)'"
                     /codon_start=1
                     /transl_table=11
                     /product="major facilitator superfamily transporter"
                     /protein_id="NP_249149.1"
                     /db_xref="GI:15595655"
                     /db_xref="GeneID:881500"
     gene            518083..520635
                     /locus_tag="PA0459"
                     /db_xref="GeneID:881659"
     CDS             518083..520635
                     /locus_tag="PA0459"
                     /note="'Product name confidence: class 3 (Function
                     proposed based on presence of conserved amino acid motif,
                     structural feature or limited sequence similarity to an
                     experimentally studied gene)'"
                     /codon_start=1
                     /transl_table=11
                     /product="chaperone protein ClpB"
                     /protein_id="NP_249150.1"
                     /db_xref="GI:15595656"
                     /db_xref="GeneID:881659"
     gene            520737..521315
                     /locus_tag="PA0460"
                     /db_xref="GeneID:881603"
     CDS             520737..521315
                     /locus_tag="PA0460"
                     /note="'Product name confidence: class 4 (Homologs of
                     previously reported genes of unknown function, or no
                     similarity to any previously reported sequences)'"
                     /codon_start=1
                     /transl_table=11
                     /product="hypothetical protein"
                     /protein_id="NP_249151.1"
                     /db_xref="GI:15595657"
                     /db_xref="GeneID:881603"
     gene            complement(521630..522517)
                     /locus_tag="PA0461"
                     /db_xref="GeneID:881755"
     CDS             complement(521630..522517)
                     /locus_tag="PA0461"
                     /note="'Product name confidence: class 4 (Homologs of
                     previously reported genes of unknown function, or no
                     similarity to any previously reported sequences)'"
                     /codon_start=1
                     /transl_table=11
                     /product="acyltransferase"
                     /protein_id="NP_249152.1"
                     /db_xref="GI:15595658"
                     /db_xref="GeneID:881755"
     gene            522660..523169
                     /locus_tag="PA0462"
                     /db_xref="GeneID:881706"
     CDS             522660..523169
                     /locus_tag="PA0462"
                     /note="'Product name confidence: class 4 (Homologs of
                     previously reported genes of unknown function, or no
                     similarity to any previously reported sequences)'"
                     /codon_start=1
                     /transl_table=11
                     /product="hypothetical protein"
                     /protein_id="NP_249153.2"
                     /db_xref="GI:554752999"
                     /db_xref="GeneID:881706"
     gene            523254..523943
                     /gene="creB"
                     /locus_tag="PA0463"
                     /db_xref="GeneID:881852"
     CDS             523254..523943
                     /gene="creB"
                     /locus_tag="PA0463"
                     /note="Product name confidence: class 2 (High similarity
                     to functionally studied protein)"
                     /codon_start=1
                     /transl_table=11
                     /product="DNA-binding response regulator CreB"
                     /protein_id="NP_249154.1"
                     /db_xref="GI:15595660"
                     /db_xref="GeneID:881852"
     gene            523943..525367
                     /gene="creC"
                     /locus_tag="PA0464"
                     /db_xref="GeneID:881807"
     CDS             523943..525367
                     /gene="creC"
                     /locus_tag="PA0464"
                     /note="Product name confidence: class 2 (High similarity
                     to functionally studied protein)"
                     /codon_start=1
                     /transl_table=11
                     /product="sensory histidine kinase CreC"
                     /protein_id="NP_249155.1"
                     /db_xref="GI:15595661"
                     /db_xref="GeneID:881807"
     gene            525469..526827
                     /gene="creD"
                     /locus_tag="PA0465"
                     /db_xref="GeneID:881586"
     CDS             525469..526827
                     /gene="creD"
                     /locus_tag="PA0465"
                     /note="Product name confidence: class 2 (High similarity
                     to functionally studied protein)"
                     /codon_start=1
                     /transl_table=11
                     /product="hypothetical protein"
                     /protein_id="NP_249156.1"
                     /db_xref="GI:15595662"
                     /db_xref="GeneID:881586"
     gene            526877..527179
                     /locus_tag="PA0466"
                     /db_xref="GeneID:881868"
     CDS             526877..527179
                     /locus_tag="PA0466"
                     /note="'Product name confidence: class 4 (Homologs of
                     previously reported genes of unknown function, or no
                     similarity to any previously reported sequences)'"
                     /codon_start=1
                     /transl_table=11
                     /product="hypothetical protein"
                     /protein_id="NP_249157.1"
                     /db_xref="GI:15595663"
                     /db_xref="GeneID:881868"
     gene            complement(527324..527944)
                     /locus_tag="PA0467"
                     /db_xref="GeneID:880576"
     CDS             complement(527324..527944)
                     /locus_tag="PA0467"
                     /note="'Product name confidence: class 4 (Homologs of
                     previously reported genes of unknown function, or no
                     similarity to any previously reported sequences)'"
                     /codon_start=1
                     /transl_table=11
                     /product="hypothetical protein"
                     /protein_id="NP_249158.1"
                     /db_xref="GI:15595664"
                     /db_xref="GeneID:880576"
     gene            complement(527963..528913)
                     /locus_tag="PA0468"
                     /db_xref="GeneID:881592"
     CDS             complement(527963..528913)
                     /locus_tag="PA0468"
                     /note="'Product name confidence: class 4 (Homologs of
                     previously reported genes of unknown function, or no
                     similarity to any previously reported sequences)'"
                     /codon_start=1
                     /transl_table=11
                     /product="hypothetical protein"
                     /protein_id="NP_249159.1"
                     /db_xref="GI:15595665"
                     /db_xref="GeneID:881592"
     gene            528999..529856
                     /locus_tag="PA0469"
                     /db_xref="GeneID:878616"
     CDS             528999..529856
                     /locus_tag="PA0469"
                     /note="'Product name confidence: class 4 (Homologs of
                     previously reported genes of unknown function, or no
                     similarity to any previously reported sequences)'"
                     /codon_start=1
                     /transl_table=11
                     /product="hypothetical protein"
                     /protein_id="NP_249160.1"
                     /db_xref="GI:15595666"
                     /db_xref="GeneID:878616"
     gene            complement(530029..532437)
                     /gene="fiuA"
                     /locus_tag="PA0470"
                     /db_xref="GeneID:880545"
     CDS             complement(530029..532437)
                     /gene="fiuA"
                     /locus_tag="PA0470"
                     /note="class 1: Function experimentally demonstrated in P.
                     aeruginosa"
                     /codon_start=1
                     /transl_table=11
                     /product="ferrichrome receptor FiuA"
                     /protein_id="NP_249161.1"
                     /db_xref="GI:15595667"
                     /db_xref="GeneID:880545"
     gene            complement(532541..533512)
                     /locus_tag="PA0471"
                     /db_xref="GeneID:879576"
     CDS             complement(532541..533512)
                     /locus_tag="PA0471"
                     /note="'Product name confidence: class 3 (Function
                     proposed based on presence of conserved amino acid motif,
                     structural feature or limited sequence similarity to an
                     experimentally studied gene)'"
                     /codon_start=1
                     /transl_table=11
                     /product="transmembrane sensor"
                     /protein_id="NP_249162.1"
                     /db_xref="GI:15595668"
                     /db_xref="GeneID:879576"
     gene            complement(533509..534027)
                     /locus_tag="PA0472"
                     /db_xref="GeneID:880895"
     CDS             complement(533509..534027)
                     /locus_tag="PA0472"
                     /note="'Product name confidence: class 3 (Function
                     proposed based on presence of conserved amino acid motif,
                     structural feature or limited sequence similarity to an
                     experimentally studied gene)'"
                     /codon_start=1
                     /transl_table=11
                     /product="RNA polymerase sigma factor"
                     /protein_id="NP_249163.1"
                     /db_xref="GI:15595669"
                     /db_xref="GeneID:880895"
     gene            534196..534945
                     /locus_tag="PA0473"
                     /db_xref="GeneID:878426"
     CDS             534196..534945
                     /locus_tag="PA0473"
                     /note="'Product name confidence: class 3 (Function
                     proposed based on presence of conserved amino acid motif,
                     structural feature or limited sequence similarity to an
                     experimentally studied gene)'"
                     /codon_start=1
                     /transl_table=11
                     /product="glutathione S-transferase"
                     /protein_id="NP_249164.1"
                     /db_xref="GI:15595670"
                     /db_xref="GeneID:878426"
     gene            535085..535489
                     /locus_tag="PA0474"
                     /db_xref="GeneID:877866"
     CDS             535085..535489
                     /locus_tag="PA0474"
                     /codon_start=1
                     /transl_table=11
                     /product="esterase"
                     /protein_id="NP_249165.1"
                     /db_xref="GI:15595671"
                     /db_xref="GeneID:877866"
     gene            535539..536108
                     /locus_tag="PA0475"
                     /db_xref="GeneID:879516"
     CDS             535539..536108
                     /locus_tag="PA0475"
                     /note="'Product name confidence: class 3 (Function
                     proposed based on presence of conserved amino acid motif,
                     structural feature or limited sequence similarity to an
                     experimentally studied gene)'"
                     /codon_start=1
                     /transl_table=11
                     /product="transcriptional regulator"
                     /protein_id="NP_249166.1"
                     /db_xref="GI:15595672"
                     /db_xref="GeneID:879516"
     gene            complement(536142..537869)
                     /locus_tag="PA0476"
                     /db_xref="GeneID:877689"
     CDS             complement(536142..537869)
                     /locus_tag="PA0476"
                     /note="'Product name confidence: class 3 (Function
                     proposed based on presence of conserved amino acid motif,
                     structural feature or limited sequence similarity to an
                     experimentally studied gene)'"
                     /codon_start=1
                     /transl_table=11
                     /product="permease"
                     /protein_id="NP_249167.1"
                     /db_xref="GI:15595673"
                     /db_xref="GeneID:877689"
     gene            complement(538217..539143)
                     /locus_tag="PA0477"
                     /db_xref="GeneID:878447"
     CDS             complement(538217..539143)
                     /locus_tag="PA0477"
                     /note="'Product name confidence: class 3 (Function
                     proposed based on presence of conserved amino acid motif,
                     structural feature or limited sequence similarity to an
                     experimentally studied gene)'"
                     /codon_start=1
                     /transl_table=11
                     /product="transcriptional regulator"
                     /protein_id="NP_249168.1"
                     /db_xref="GI:15595674"
                     /db_xref="GeneID:878447"
     gene            539231..539707
                     /locus_tag="PA0478"
                     /db_xref="GeneID:878613"
     CDS             539231..539707
                     /locus_tag="PA0478"
                     /note="'Product name confidence: class 3 (Function
                     proposed based on presence of conserved amino acid motif,
                     structural feature or limited sequence similarity to an
                     experimentally studied gene)'"
                     /codon_start=1
                     /transl_table=11
                     /product="N-acetyltransferase"
                     /protein_id="NP_249169.1"
                     /db_xref="GI:15595675"
                     /db_xref="GeneID:878613"
     gene            complement(539785..540735)
                     /locus_tag="PA0479"
                     /db_xref="GeneID:878427"
     CDS             complement(539785..540735)
                     /locus_tag="PA0479"
                     /note="'Product name confidence: class 3 (Function
                     proposed based on presence of conserved amino acid motif,
                     structural feature or limited sequence similarity to an
                     experimentally studied gene)'"
                     /codon_start=1
                     /transl_table=11
                     /product="transcriptional regulator"
                     /protein_id="NP_249170.1"
                     /db_xref="GI:15595676"
                     /db_xref="GeneID:878427"
     gene            540839..541636
                     /locus_tag="PA0480"
                     /db_xref="GeneID:879639"
     CDS             540839..541636
                     /locus_tag="PA0480"
                     /note="'Product name confidence: class 3 (Function
                     proposed based on presence of conserved amino acid motif,
                     structural feature or limited sequence similarity to an
                     experimentally studied gene)'"
                     /codon_start=1
                     /transl_table=11
                     /product="hydrolase"
                     /protein_id="NP_249171.1"
                     /db_xref="GI:15595677"
                     /db_xref="GeneID:879639"
     gene            541679..542122
                     /locus_tag="PA0481"
                     /db_xref="GeneID:879761"
     CDS             541679..542122
                     /locus_tag="PA0481"
                     /note="'Product name confidence: class 4 (Homologs of
                     previously reported genes of unknown function, or no
                     similarity to any previously reported sequences)'"
                     /codon_start=1
                     /transl_table=11
                     /product="hypothetical protein"
                     /protein_id="NP_249172.1"
                     /db_xref="GI:15595678"
                     /db_xref="GeneID:879761"
     gene            complement(542170..544347)
                     /gene="glcB"
                     /locus_tag="PA0482"
                     /db_xref="GeneID:879477"
     CDS             complement(542170..544347)
                     /gene="glcB"
                     /locus_tag="PA0482"
                     /EC_number="2.3.3.9"
                     /note="Product name confidence: class 2 (High similarity
                     to functionally studied protein)"
                     /codon_start=1
                     /transl_table=11
                     /product="malate synthase G"
                     /protein_id="NP_249173.1"
                     /db_xref="GI:15595679"
                     /db_xref="GeneID:879477"
     gene            544654..545097
                     /locus_tag="PA0483"
                     /db_xref="GeneID:879556"
     CDS             544654..545097
                     /locus_tag="PA0483"
                     /note="'Product name confidence: class 3 (Function
                     proposed based on presence of conserved amino acid motif,
                     structural feature or limited sequence similarity to an
                     experimentally studied gene)'"
                     /codon_start=1
                     /transl_table=11
                     /product="acetyltransferase"
                     /protein_id="NP_249174.1"
                     /db_xref="GI:15595680"
                     /db_xref="GeneID:879556"
     gene            545129..545644
                     /locus_tag="PA0484"
                     /db_xref="GeneID:877920"
     CDS             545129..545644
                     /locus_tag="PA0484"
                     /note="'Product name confidence: class 4 (Homologs of
                     previously reported genes of unknown function, or no
                     similarity to any previously reported sequences)'"
                     /codon_start=1
                     /transl_table=11
                     /product="hypothetical protein"
                     /protein_id="NP_249175.1"
                     /db_xref="GI:15595681"
                     /db_xref="GeneID:877920"
     gene            complement(546334..547230)
                     /locus_tag="PA0485"
                     /db_xref="GeneID:878192"
     CDS             complement(546334..547230)
                     /locus_tag="PA0485"
                     /note="'Product name confidence: class 4 (Homologs of
                     previously reported genes of unknown function, or no
                     similarity to any previously reported sequences)'"
                     /codon_start=1
                     /transl_table=11
                     /product="hypothetical protein"
                     /protein_id="NP_249176.1"
                     /db_xref="GI:15595682"
                     /db_xref="GeneID:878192"
     gene            complement(547432..548406)
                     /locus_tag="PA0486"
                     /db_xref="GeneID:881857"
     CDS             complement(547432..548406)
                     /locus_tag="PA0486"
                     /note="'Product name confidence: class 4 (Homologs of
                     previously reported genes of unknown function, or no
                     similarity to any previously reported sequences)'"
                     /codon_start=1
                     /transl_table=11
                     /product="serine/threonine protein kinase"
                     /protein_id="NP_249177.1"
                     /db_xref="GI:15595683"
                     /db_xref="GeneID:881857"
     gene            complement(548468..549226)
                     /locus_tag="PA0487"
                     /db_xref="GeneID:878638"
     CDS             complement(548468..549226)
                     /locus_tag="PA0487"
                     /note="'Product name confidence: class 3 (Function
                     proposed based on presence of conserved amino acid motif,
                     structural feature or limited sequence similarity to an
                     experimentally studied gene)'"
                     /codon_start=1
                     /transl_table=11
                     /product="molybdenum transport regulator"
                     /protein_id="NP_249178.1"
                     /db_xref="GI:15595684"
                     /db_xref="GeneID:878638"
     gene            complement(549294..549614)
                     /locus_tag="PA0488"
                     /db_xref="GeneID:880360"
     CDS             complement(549294..549614)
                     /locus_tag="PA0488"
                     /note="'Product name confidence: class 4 (Homologs of
                     previously reported genes of unknown function, or no
                     similarity to any previously reported sequences)'"
                     /codon_start=1
                     /transl_table=11
                     /product="hypothetical protein"
                     /protein_id="NP_249179.1"
                     /db_xref="GI:15595685"
                     /db_xref="GeneID:880360"
     gene            complement(549656..550381)
                     /locus_tag="PA0489"
                     /db_xref="GeneID:881420"
     CDS             complement(549656..550381)
                     /locus_tag="PA0489"
                     /note="'Product name confidence: class 3 (Function
                     proposed based on presence of conserved amino acid motif,
                     structural feature or limited sequence similarity to an
                     experimentally studied gene)'"
                     /codon_start=1
                     /transl_table=11
                     /product="phosphoribosyl transferase"
                     /protein_id="NP_249180.1"
                     /db_xref="GI:15595686"
                     /db_xref="GeneID:881420"
     gene            complement(550520..550813)
                     /locus_tag="PA0490"
                     /db_xref="GeneID:879667"
     CDS             complement(550520..550813)
                     /locus_tag="PA0490"
                     /note="'Product name confidence: class 4 (Homologs of
                     previously reported genes of unknown function, or no
                     similarity to any previously reported sequences)'"
                     /codon_start=1
                     /transl_table=11
                     /product="hypothetical protein"
                     /protein_id="NP_249181.1"
                     /db_xref="GI:15595687"
                     /db_xref="GeneID:879667"
     gene            complement(550867..551793)
                     /locus_tag="PA0491"
                     /db_xref="GeneID:877693"
     CDS             complement(550867..551793)
                     /locus_tag="PA0491"
                     /note="'Product name confidence: class 3 (Function
                     proposed based on presence of conserved amino acid motif,
                     structural feature or limited sequence similarity to an
                     experimentally studied gene)'"
                     /codon_start=1
                     /transl_table=11
                     /product="transcriptional regulator"
                     /protein_id="NP_249182.1"
                     /db_xref="GI:15595688"
                     /db_xref="GeneID:877693"
     gene            551911..552669
                     /locus_tag="PA0492"
                     /db_xref="GeneID:879645"
     CDS             551911..552669
                     /locus_tag="PA0492"
                     /note="'Product name confidence: class 4 (Homologs of
                     previously reported genes of unknown function, or no
                     similarity to any previously reported sequences)'"
                     /codon_start=1
                     /transl_table=11
                     /product="hypothetical protein"
                     /protein_id="NP_249183.1"
                     /db_xref="GI:15595689"
                     /db_xref="GeneID:879645"
     gene            552746..552994
                     /locus_tag="PA0493"
                     /db_xref="GeneID:878648"
     CDS             552746..552994
                     /locus_tag="PA0493"
                     /note="'Product name confidence: class 3 (Function
                     proposed based on presence of conserved amino acid motif,
                     structural feature or limited sequence similarity to an
                     experimentally studied gene)'"
                     /codon_start=1
                     /transl_table=11
                     /product="hypothetical protein"
                     /protein_id="NP_249184.1"
                     /db_xref="GI:15595690"
                     /db_xref="GeneID:878648"
     gene            553005..554381
                     /locus_tag="PA0494"
                     /db_xref="GeneID:877712"
     CDS             553005..554381
                     /locus_tag="PA0494"
                     /note="'Product name confidence: class 3 (Function
                     proposed based on presence of conserved amino acid motif,
                     structural feature or limited sequence similarity to an
                     experimentally studied gene)'"
                     /codon_start=1
                     /transl_table=11
                     /product="acetyl-CoA carboxylase biotin carboxylase
                     subunit"
                     /protein_id="NP_249185.1"
                     /db_xref="GI:15595691"
                     /db_xref="GeneID:877712"
     gene            554383..555261
                     /locus_tag="PA0495"
                     /db_xref="GeneID:878118"
     CDS             554383..555261
                     /locus_tag="PA0495"
                     /note="'Product name confidence: class 4 (Homologs of
                     previously reported genes of unknown function, or no
                     similarity to any previously reported sequences)'"
                     /codon_start=1
                     /transl_table=11
                     /product="hypothetical protein"
                     /protein_id="NP_249186.1"
                     /db_xref="GI:15595692"
                     /db_xref="GeneID:878118"
     gene            555251..556228
                     /locus_tag="PA0496"
                     /db_xref="GeneID:879583"
     CDS             555251..556228
                     /locus_tag="PA0496"
                     /note="'Product name confidence: class 4 (Homologs of
                     previously reported genes of unknown function, or no
                     similarity to any previously reported sequences)'"
                     /codon_start=1
                     /transl_table=11
                     /product="hypothetical protein"
                     /protein_id="NP_249187.1"
                     /db_xref="GI:15595693"
                     /db_xref="GeneID:879583"
     gene            complement(556275..557276)
                     /locus_tag="PA0497"
                     /db_xref="GeneID:878092"
     CDS             complement(556275..557276)
                     /locus_tag="PA0497"
                     /note="'Product name confidence: class 4 (Homologs of
                     previously reported genes of unknown function, or no
                     similarity to any previously reported sequences)'"
                     /codon_start=1
                     /transl_table=11
                     /product="hypothetical protein"
                     /protein_id="NP_249188.1"
                     /db_xref="GI:15595694"
                     /db_xref="GeneID:878092"
     gene            complement(557354..558361)
                     /locus_tag="PA0498"
                     /db_xref="GeneID:878273"
     CDS             complement(557354..558361)
                     /locus_tag="PA0498"
                     /note="'Product name confidence: class 4 (Homologs of
                     previously reported genes of unknown function, or no
                     similarity to any previously reported sequences)'"
                     /codon_start=1
                     /transl_table=11
                     /product="hypothetical protein"
                     /protein_id="NP_249189.1"
                     /db_xref="GI:15595695"
                     /db_xref="GeneID:878273"
     gene            complement(558377..559078)
                     /locus_tag="PA0499"
                     /db_xref="GeneID:879461"
     CDS             complement(558377..559078)
                     /locus_tag="PA0499"
                     /note="'Product name confidence: class 3 (Function
                     proposed based on presence of conserved amino acid motif,
                     structural feature or limited sequence similarity to an
                     experimentally studied gene)'"
                     /codon_start=1
                     /transl_table=11
                     /product="pili assembly chaperone"
                     /protein_id="NP_249190.1"
                     /db_xref="GI:15595696"
                     /db_xref="GeneID:879461"
     gene            559644..560702
                     /gene="bioB"
                     /locus_tag="PA0500"
                     /db_xref="GeneID:877668"
     CDS             559644..560702
                     /gene="bioB"
                     /locus_tag="PA0500"
                     /note="Product name confidence: class 2 (High similarity
                     to functionally studied protein)"
                     /codon_start=1
                     /transl_table=11
                     /product="biotin synthase"
                     /protein_id="NP_249191.1"
                     /db_xref="GI:15595697"
                     /db_xref="GeneID:877668"
     gene            560808..562013
                     /gene="bioF"
                     /locus_tag="PA0501"
                     /db_xref="GeneID:879619"
     CDS             560808..562013
                     /gene="bioF"
                     /locus_tag="PA0501"
                     /EC_number="2.3.1.47"
                     /note="Product name confidence: class 2 (High similarity
                     to functionally studied protein)"
                     /codon_start=1
                     /transl_table=11
                     /product="8-amino-7-oxononanoate synthase"
                     /protein_id="NP_249192.1"
                     /db_xref="GI:15595698"
                     /db_xref="GeneID:879619"
     gene            562006..562728
                     /locus_tag="PA0502"
                     /db_xref="GeneID:878654"
     CDS             562006..562728
                     /locus_tag="PA0502"
                     /note="'Product name confidence: class 3 (Function
                     proposed based on presence of conserved amino acid motif,
                     structural feature or limited sequence similarity to an
                     experimentally studied gene)'"
                     /codon_start=1
                     /transl_table=11
                     /product="biotin biosynthesis protein BioH"
                     /protein_id="NP_249193.1"
                     /db_xref="GI:15595699"
                     /db_xref="GeneID:878654"
     gene            562721..563545
                     /locus_tag="PA0503"
                     /db_xref="GeneID:878488"
     CDS             562721..563545
                     /locus_tag="PA0503"
                     /note="'Product name confidence: class 3 (Function
                     proposed based on presence of conserved amino acid motif,
                     structural feature or limited sequence similarity to an
                     experimentally studied gene)'"
                     /codon_start=1
                     /transl_table=11
                     /product="biotin synthesis protein BioC"
                     /protein_id="NP_249194.1"
                     /db_xref="GI:15595700"
                     /db_xref="GeneID:878488"
     gene            563549..564235
                     /gene="bioD"
                     /locus_tag="PA0504"
                     /db_xref="GeneID:878220"
     CDS             563549..564235
                     /gene="bioD"
                     /locus_tag="PA0504"
                     /EC_number="6.3.3.3"
                     /note="Product name confidence: class 2 (High similarity
                     to functionally studied protein)"
                     /codon_start=1
                     /transl_table=11
                     /product="ATP-dependent dethiobiotin synthetase BioD"
                     /protein_id="NP_249195.1"
                     /db_xref="GI:15595701"
                     /db_xref="GeneID:878220"
     gene            564344..564574
                     /locus_tag="PA0505"
                     /db_xref="GeneID:880873"
     CDS             564344..564574
                     /locus_tag="PA0505"
                     /note="'Product name confidence: class 4 (Homologs of
                     previously reported genes of unknown function, or no
                     similarity to any previously reported sequences)'"
                     /codon_start=1
                     /transl_table=11
                     /product="hypothetical protein"
                     /protein_id="NP_249196.1"
                     /db_xref="GI:15595702"
                     /db_xref="GeneID:880873"
     gene            564914..566719
                     /locus_tag="PA0506"
                     /db_xref="GeneID:878586"
     CDS             564914..566719
                     /locus_tag="PA0506"
                     /note="'Product name confidence: class 3 (Function
                     proposed based on presence of conserved amino acid motif,
                     structural feature or limited sequence similarity to an
                     experimentally studied gene)'"
                     /codon_start=1
                     /transl_table=11
                     /product="acyl-CoA dehydrogenase"
                     /protein_id="NP_249197.1"
                     /db_xref="GI:15595703"
                     /db_xref="GeneID:878586"
     gene            566932..568728
                     /locus_tag="PA0507"
                     /db_xref="GeneID:878181"
     CDS             566932..568728
                     /locus_tag="PA0507"
                     /note="'Product name confidence: class 3 (Function
                     proposed based on presence of conserved amino acid motif,
                     structural feature or limited sequence similarity to an
                     experimentally studied gene)'"
                     /codon_start=1
                     /transl_table=11
                     /product="acyl-CoA dehydrogenase"
                     /protein_id="NP_249198.1"
                     /db_xref="GI:15595704"
                     /db_xref="GeneID:878181"
     gene            569002..570780
                     /locus_tag="PA0508"
                     /db_xref="GeneID:880863"
     CDS             569002..570780
                     /locus_tag="PA0508"
                     /note="'Product name confidence: class 3 (Function
                     proposed based on presence of conserved amino acid motif,
                     structural feature or limited sequence similarity to an
                     experimentally studied gene)'"
                     /codon_start=1
                     /transl_table=11
                     /product="acyl-CoA dehydrogenase"
                     /protein_id="NP_249199.1"
                     /db_xref="GI:15595705"
                     /db_xref="GeneID:880863"
     gene            complement(571111..572592)
                     /gene="nirN"
                     /locus_tag="PA0509"
                     /db_xref="GeneID:878428"
     CDS             complement(571111..572592)
                     /gene="nirN"
                     /locus_tag="PA0509"
                     /note="'Product name confidence: class 3 (Function
                     proposed based on presence of conserved amino acid motif,
                     structural feature or limited sequence similarity to an
                     experimentally studied gene)'"
                     /codon_start=1
                     /transl_table=11
                     /product="cytochrome C"
                     /protein_id="NP_249200.1"
                     /db_xref="GI:15595706"
                     /db_xref="GeneID:878428"
     gene            complement(572583..573422)
                     /locus_tag="PA0510"
                     /db_xref="GeneID:881871"
     CDS             complement(572583..573422)
                     /locus_tag="PA0510"
                     /note="'Product name confidence: class 3 (Function
                     proposed based on presence of conserved amino acid motif,
                     structural feature or limited sequence similarity to an
                     experimentally studied gene)'"
                     /codon_start=1
                     /transl_table=11
                     /product="uroporphyrin-III C-methyltransferase"
                     /protein_id="NP_249201.1"
                     /db_xref="GI:15595707"
                     /db_xref="GeneID:881871"
     gene            complement(573433..574596)
                     /gene="nirJ"
                     /locus_tag="PA0511"
                     /db_xref="GeneID:879503"
     CDS             complement(573433..574596)
                     /gene="nirJ"
                     /locus_tag="PA0511"
                     /note="Product name confidence: class 1 (Function
                     experimentally demonstrated in P. aeruginosa)"
                     /codon_start=1
                     /transl_table=11
                     /product="heme d1 biosynthesis protein NirJ"
                     /protein_id="NP_249202.1"
                     /db_xref="GI:15595708"
                     /db_xref="GeneID:879503"
     gene            complement(574590..575105)
                     /locus_tag="PA0512"
                     /db_xref="GeneID:877584"
     CDS             complement(574590..575105)
                     /locus_tag="PA0512"
                     /note="possible siroheme decarboxylase subunit"
                     /codon_start=1
                     /transl_table=11
                     /product="heme d1 biosynthesis protein NirH"
                     /protein_id="NP_249203.1"
                     /db_xref="GI:15595709"
                     /db_xref="GeneID:877584"
     gene            complement(575080..575523)
                     /locus_tag="PA0513"
                     /db_xref="GeneID:877708"
     CDS             complement(575080..575523)
                     /locus_tag="PA0513"
                     /note="possible siroheme decarboxylase subunit"
                     /codon_start=1
                     /transl_table=11
                     /product="heme d1 biosynthesis protein NirG"
                     /protein_id="NP_249204.1"
                     /db_xref="GI:15595710"
                     /db_xref="GeneID:877708"
     gene            complement(575516..576040)
                     /gene="nirL"
                     /locus_tag="PA0514"
                     /db_xref="GeneID:879762"
     CDS             complement(575516..576040)
                     /gene="nirL"
                     /locus_tag="PA0514"
                     /note="possible siroheme decarboxylase subunit"
                     /codon_start=1
                     /transl_table=11
                     /product="heme d1 biosynthesis protein NirL"
                     /protein_id="NP_249205.1"
                     /db_xref="GI:15595711"
                     /db_xref="GeneID:879762"
     gene            complement(576037..576489)
                     /locus_tag="PA0515"
                     /db_xref="GeneID:879538"
     CDS             complement(576037..576489)
                     /locus_tag="PA0515"
                     /note="possible siroheme decarboxylase"
                     /codon_start=1
                     /transl_table=11
                     /product="heme d1 biosynthesis protein NirD"
                     /protein_id="NP_249206.1"
                     /db_xref="GI:15595712"
                     /db_xref="GeneID:879538"
     gene            complement(576498..577676)
                     /gene="nirF"
                     /locus_tag="PA0516"
                     /db_xref="GeneID:882198"
     CDS             complement(576498..577676)
                     /gene="nirF"
                     /locus_tag="PA0516"
                     /note="Product name confidence: class 1 (Function
                     experimentally demonstrated in P. aeruginosa)"
                     /codon_start=1
                     /transl_table=11
                     /product="heme d1 biosynthesis protein NirF"
                     /protein_id="NP_249207.1"
                     /db_xref="GI:15595713"
                     /db_xref="GeneID:882198"
     gene            complement(577673..578032)
                     /gene="nirC"
                     /locus_tag="PA0517"
                     /db_xref="GeneID:879462"
     CDS             complement(577673..578032)
                     /gene="nirC"
                     /locus_tag="PA0517"
                     /note="'Product name confidence: class 3 (Function
                     proposed based on presence of conserved amino acid motif,
                     structural feature or limited sequence similarity to an
                     experimentally studied gene)'"
                     /codon_start=1
                     /transl_table=11
                     /product="cytochrome c55X"
                     /protein_id="NP_249208.1"
                     /db_xref="GI:15595714"
                     /db_xref="GeneID:879462"
     gene            complement(578029..578343)
                     /gene="nirM"
                     /locus_tag="PA0518"
                     /db_xref="GeneID:882220"
     CDS             complement(578029..578343)
                     /gene="nirM"
                     /locus_tag="PA0518"
                     /note="Product name confidence: class 1 (Function
                     experimentally demonstrated in P. aeruginosa)"
                     /codon_start=1
                     /transl_table=11
                     /product="cytochrome C-551"
                     /protein_id="NP_249209.1"
                     /db_xref="GI:15595715"
                     /db_xref="GeneID:882220"
     gene            complement(578394..580100)
                     /gene="nirS"
                     /locus_tag="PA0519"
                     /db_xref="GeneID:882217"
     CDS             complement(578394..580100)
                     /gene="nirS"
                     /locus_tag="PA0519"
                     /note="Product name confidence: class 1 (Function
                     experimentally demonstrated in P. aeruginosa)"
                     /codon_start=1
                     /transl_table=11
                     /product="nitrite reductase"
                     /protein_id="NP_249210.1"
                     /db_xref="GI:15595716"
                     /db_xref="GeneID:882217"
     gene            580316..581098
                     /gene="nirQ"
                     /locus_tag="PA0520"
                     /db_xref="GeneID:882214"
     CDS             580316..581098
                     /gene="nirQ"
                     /locus_tag="PA0520"
                     /note="Product name confidence: class 1 (Function
                     experimentally demonstrated in P. aeruginosa)"
                     /codon_start=1
                     /transl_table=11
                     /product="denitrification regulatory protein NirQ"
                     /protein_id="NP_249211.1"
                     /db_xref="GI:15595717"
                     /db_xref="GeneID:882214"
     gene            581133..581660
                     /locus_tag="PA0521"
                     /db_xref="GeneID:882206"
     CDS             581133..581660
                     /locus_tag="PA0521"
                     /note="'Product name confidence: class 3 (Function
                     proposed based on presence of conserved amino acid motif,
                     structural feature or limited sequence similarity to an
                     experimentally studied gene)'"
                     /codon_start=1
                     /transl_table=11
                     /product="cytochrome C oxidase subunit"
                     /protein_id="NP_249212.1"
                     /db_xref="GI:15595718"
                     /db_xref="GeneID:882206"
     gene            581668..581925
                     /locus_tag="PA0522"
                     /db_xref="GeneID:882203"
     CDS             581668..581925
                     /locus_tag="PA0522"
                     /note="'Product name confidence: class 4 (Homologs of
                     previously reported genes of unknown function, or no
                     similarity to any previously reported sequences)'"
                     /codon_start=1
                     /transl_table=11
                     /product="hypothetical protein"
                     /protein_id="NP_249213.1"
                     /db_xref="GI:15595719"
                     /db_xref="GeneID:882203"
     gene            582015..582455
                     /gene="norC"
                     /locus_tag="PA0523"
                     /db_xref="GeneID:882200"
     CDS             582015..582455
                     /gene="norC"
                     /locus_tag="PA0523"
                     /note="Product name confidence: class 1 (Function
                     experimentally demonstrated in P. aeruginosa)"
                     /codon_start=1
                     /transl_table=11
                     /product="nitric oxide reductase subunit C"
                     /protein_id="NP_249214.1"
                     /db_xref="GI:15595720"
                     /db_xref="GeneID:882200"
     gene            582455..583855
                     /gene="norB"
                     /locus_tag="PA0524"
                     /db_xref="GeneID:882193"
     CDS             582455..583855
                     /gene="norB"
                     /locus_tag="PA0524"
                     /note="Product name confidence: class 1 (Function
                     experimentally demonstrated in P. aeruginosa)"
                     /codon_start=1
                     /transl_table=11
                     /product="nitric oxide reductase subunit B"
                     /protein_id="NP_249215.1"
                     /db_xref="GI:15595721"
                     /db_xref="GeneID:882193"
     gene            583857..585695
                     /locus_tag="PA0525"
                     /db_xref="GeneID:882190"
     CDS             583857..585695
                     /locus_tag="PA0525"
                     /note="'Product name confidence: class 3 (Function
                     proposed based on presence of conserved amino acid motif,
                     structural feature or limited sequence similarity to an
                     experimentally studied gene)'"
                     /codon_start=1
                     /transl_table=11
                     /product="denitrification protein NorD"
                     /protein_id="NP_249216.1"
                     /db_xref="GI:15595722"
                     /db_xref="GeneID:882190"
     gene            complement(585702..585896)
                     /locus_tag="PA0526"
                     /db_xref="GeneID:882186"
     CDS             complement(585702..585896)
                     /locus_tag="PA0526"
                     /note="'Product name confidence: class 4 (Homologs of
                     previously reported genes of unknown function, or no
                     similarity to any previously reported sequences)'"
                     /codon_start=1
                     /transl_table=11
                     /product="hypothetical protein"
                     /protein_id="NP_249217.1"
                     /db_xref="GI:15595723"
                     /db_xref="GeneID:882186"
     gene            complement(585980..586663)
                     /gene="dnr"
                     /locus_tag="PA0527"
                     /db_xref="GeneID:882180"
     CDS             complement(585980..586663)
                     /gene="dnr"
                     /locus_tag="PA0527"
                     /note="Product name confidence: class 1 (Function
                     experimentally demonstrated in P. aeruginosa)"
                     /codon_start=1
                     /transl_table=11
                     /product="transcriptional regulator Dnr"
                     /protein_id="NP_249218.1"
                     /db_xref="GI:15595724"
                     /db_xref="GeneID:882180"
     gene            586867..586990
                     /gene="rsmY"
                     /locus_tag="PA0527.1"
                     /db_xref="GeneID:4179186"
     ncRNA           586867..586990
                     /ncRNA_class="other"
                     /gene="rsmY"
                     /locus_tag="PA0527.1"
                     /product="regulatory RNA RsmY"
                     /db_xref="GeneID:4179186"
     gene            complement(587017..587895)
                     /locus_tag="PA0528"
                     /db_xref="GeneID:882178"
     CDS             complement(587017..587895)
                     /locus_tag="PA0528"
                     /note="'Product name confidence: class 3 (Function
                     proposed based on presence of conserved amino acid motif,
                     structural feature or limited sequence similarity to an
                     experimentally studied gene)'"
                     /codon_start=1
                     /transl_table=11
                     /product="transcriptional regulator"
                     /protein_id="NP_249219.1"
                     /db_xref="GI:15595725"
                     /db_xref="GeneID:882178"
     gene            587997..588698
                     /locus_tag="PA0529"
                     /db_xref="GeneID:882289"
     CDS             587997..588698
                     /locus_tag="PA0529"
                     /note="'Product name confidence: class 4 (Homologs of
                     previously reported genes of unknown function, or no
                     similarity to any previously reported sequences)'"
                     /codon_start=1
                     /transl_table=11
                     /product="hypothetical protein"
                     /protein_id="NP_249220.1"
                     /db_xref="GI:15595726"
                     /db_xref="GeneID:882289"
     gene            588924..590105
                     /locus_tag="PA0530"
                     /db_xref="GeneID:882286"
     CDS             588924..590105
                     /locus_tag="PA0530"
                     /note="'Product name confidence: class 3 (Function
                     proposed based on presence of conserved amino acid motif,
                     structural feature or limited sequence similarity to an
                     experimentally studied gene)'"
                     /codon_start=1
                     /transl_table=11
                     /product="class III pyridoxal phosphate-dependent
                     aminotransferase"
                     /protein_id="NP_249221.1"
                     /db_xref="GI:15595727"
                     /db_xref="GeneID:882286"
     gene            590105..590821
                     /locus_tag="PA0531"
                     /db_xref="GeneID:878497"
     CDS             590105..590821
                     /locus_tag="PA0531"
                     /note="'Product name confidence: class 3 (Function
                     proposed based on presence of conserved amino acid motif,
                     structural feature or limited sequence similarity to an
                     experimentally studied gene)'"
                     /codon_start=1
                     /transl_table=11
                     /product="glutamine amidotransferase"
                     /protein_id="NP_249222.1"
                     /db_xref="GI:15595728"
                     /db_xref="GeneID:878497"
     gene            complement(590896..591402)
                     /locus_tag="PA0532"
                     /db_xref="GeneID:878235"
     CDS             complement(590896..591402)
                     /locus_tag="PA0532"
                     /note="'Product name confidence: class 4 (Homologs of
                     previously reported genes of unknown function, or no
                     similarity to any previously reported sequences)'"
                     /codon_start=1
                     /transl_table=11
                     /product="hypothetical protein"
                     /protein_id="NP_249223.1"
                     /db_xref="GI:15595729"
                     /db_xref="GeneID:878235"
     gene            591445..592935
                     /locus_tag="PA0533"
                     /db_xref="GeneID:881997"
     CDS             591445..592935
                     /locus_tag="PA0533"
                     /note="'Product name confidence: class 3 (Function
                     proposed based on presence of conserved amino acid motif,
                     structural feature or limited sequence similarity to an
                     experimentally studied gene)'"
                     /codon_start=1
                     /transl_table=11
                     /product="transcriptional regulator"
                     /protein_id="NP_249224.1"
                     /db_xref="GI:15595730"
                     /db_xref="GeneID:881997"
     gene            593273..594562
                     /locus_tag="PA0534"
                     /db_xref="GeneID:878392"
     CDS             593273..594562
                     /locus_tag="PA0534"
                     /note="'Product name confidence: class 4 (Homologs of
                     previously reported genes of unknown function, or no
                     similarity to any previously reported sequences)'"
                     /codon_start=1
                     /transl_table=11
                     /product="hypothetical protein"
                     /protein_id="NP_249225.1"
                     /db_xref="GI:15595731"
                     /db_xref="GeneID:878392"
     gene            594580..595134
                     /locus_tag="PA0535"
                     /db_xref="GeneID:878471"
     CDS             594580..595134
                     /locus_tag="PA0535"
                     /note="'Product name confidence: class 3 (Function
                     proposed based on presence of conserved amino acid motif,
                     structural feature or limited sequence similarity to an
                     experimentally studied gene)'"
                     /codon_start=1
                     /transl_table=11
                     /product="transcriptional regulator"
                     /protein_id="NP_249226.1"
                     /db_xref="GI:15595732"
                     /db_xref="GeneID:878471"
     gene            complement(595245..596270)
                     /locus_tag="PA0536"
                     /db_xref="GeneID:882098"
     CDS             complement(595245..596270)
                     /locus_tag="PA0536"
                     /note="'Product name confidence: class 4 (Homologs of
                     previously reported genes of unknown function, or no
                     similarity to any previously reported sequences)'"
                     /codon_start=1
                     /transl_table=11
                     /product="hypothetical protein"
                     /protein_id="NP_249227.1"
                     /db_xref="GI:15595733"
                     /db_xref="GeneID:882098"
     gene            complement(596274..596882)
                     /locus_tag="PA0537"
                     /db_xref="GeneID:878574"
     CDS             complement(596274..596882)
                     /locus_tag="PA0537"
                     /note="'Product name confidence: class 4 (Homologs of
                     previously reported genes of unknown function, or no
                     similarity to any previously reported sequences)'"
                     /codon_start=1
                     /transl_table=11
                     /product="hypothetical protein"
                     /protein_id="NP_249228.1"
                     /db_xref="GI:15595734"
                     /db_xref="GeneID:878574"
     gene            complement(596970..597479)
                     /gene="dsbB"
                     /locus_tag="PA0538"
                     /db_xref="GeneID:878500"
     CDS             complement(596970..597479)
                     /gene="dsbB"
                     /locus_tag="PA0538"
                     /note="Product name confidence: class 2 (High similarity
                     to functionally studied protein)"
                     /codon_start=1
                     /transl_table=11
                     /product="disulfide bond formation protein"
                     /protein_id="NP_249229.1"
                     /db_xref="GI:15595735"
                     /db_xref="GeneID:878500"
     gene            597708..598538
                     /locus_tag="PA0539"
                     /db_xref="GeneID:881942"
     CDS             597708..598538
                     /locus_tag="PA0539"
                     /note="'Product name confidence: class 4 (Homologs of
                     previously reported genes of unknown function, or no
                     similarity to any previously reported sequences)'"
                     /codon_start=1
                     /transl_table=11
                     /product="hypothetical protein"
                     /protein_id="NP_249230.1"
                     /db_xref="GI:15595736"
                     /db_xref="GeneID:881942"
     gene            598608..598994
                     /locus_tag="PA0540"
                     /db_xref="GeneID:879356"
     CDS             598608..598994
                     /locus_tag="PA0540"
                     /note="'Product name confidence: class 4 (Homologs of
                     previously reported genes of unknown function, or no
                     similarity to any previously reported sequences)'"
                     /codon_start=1
                     /transl_table=11
                     /product="hypothetical protein"
                     /protein_id="NP_249231.1"
                     /db_xref="GI:15595737"
                     /db_xref="GeneID:879356"
     gene            599107..599565
                     /locus_tag="PA0541"
                     /db_xref="GeneID:879377"
     CDS             599107..599565
                     /locus_tag="PA0541"
                     /note="'Product name confidence: class 4 (Homologs of
                     previously reported genes of unknown function, or no
                     similarity to any previously reported sequences)'"
                     /codon_start=1
                     /transl_table=11
                     /product="hypothetical protein"
                     /protein_id="NP_249232.1"
                     /db_xref="GI:15595738"
                     /db_xref="GeneID:879377"
     gene            complement(599757..600176)
                     /locus_tag="PA0542"
                     /db_xref="GeneID:879311"
     CDS             complement(599757..600176)
                     /locus_tag="PA0542"
                     /note="'Product name confidence: class 4 (Homologs of
                     previously reported genes of unknown function, or no
                     similarity to any previously reported sequences)'"
                     /codon_start=1
                     /transl_table=11
                     /product="hypothetical protein"
                     /protein_id="NP_249233.1"
                     /db_xref="GI:15595739"
                     /db_xref="GeneID:879311"
     gene            600426..601394
                     /locus_tag="PA0543"
                     /db_xref="GeneID:882164"
     CDS             600426..601394
                     /locus_tag="PA0543"
                     /note="'Product name confidence: class 4 (Homologs of
                     previously reported genes of unknown function, or no
                     similarity to any previously reported sequences)'"
                     /codon_start=1
                     /transl_table=11
                     /product="hypothetical protein"
                     /protein_id="NP_249234.1"
                     /db_xref="GI:15595740"
                     /db_xref="GeneID:882164"
     gene            complement(601398..602141)
                     /locus_tag="PA0544"
                     /db_xref="GeneID:881947"
     CDS             complement(601398..602141)
                     /locus_tag="PA0544"
                     /note="'Product name confidence: class 4 (Homologs of
                     previously reported genes of unknown function, or no
                     similarity to any previously reported sequences)'"
                     /codon_start=1
                     /transl_table=11
                     /product="hypothetical protein"
                     /protein_id="NP_249235.1"
                     /db_xref="GI:15595741"
                     /db_xref="GeneID:881947"
     gene            602346..603650
                     /locus_tag="PA0545"
                     /db_xref="GeneID:878494"
     CDS             602346..603650
                     /locus_tag="PA0545"
                     /note="'Product name confidence: class 4 (Homologs of
                     previously reported genes of unknown function, or no
                     similarity to any previously reported sequences)'"
                     /codon_start=1
                     /transl_table=11
[truncated: 3,657,315 more chars]
