# Supplementary material for: SeqKit: A Cross-Platform and Ultrafast Toolkit for FASTA/Q File Manipulation
Source: PLoS One. 2016 Oct 5;11(10):e0163962. doi: 10.1371/journal.pone.0163962 (PMC5051824; doi:10.1371/journal.pone.0163962)
Supplement: S2 File — All data supporting this article including source code, documents, executable binary files, benchmark scripts and plotting scripts. (ZIP) [file pone.0163962.s002.zip › SeqKit-supplementary-data2/doc/docs/files/PAO1/PAO1.gtf]

NC_002516.2	genbank	source	1	6264404	.	+	0	gene_id ""; transcript_id ""; db_xref "taxon:208964"; product "";
NC_002516.2	genbank	gene	483	2027	.	+	0	gene_id "dnaA"; transcript_id "dnaA"; gene_id "dnaA"; db_xref "GeneID:878417"; product "";
NC_002516.2	genbank	CDS	483	2027	.	+	0	gene_id "dnaA"; transcript_id "dnaA"; gene_id "dnaA"; protein_id "NP_064721.1"; db_xref "GI:15595199"; db_xref "GeneID:878417"; product "chromosome replication initiator DnaA";
NC_002516.2	genbank	gene	2056	3159	.	+	0	gene_id "dnaN"; transcript_id "dnaN"; gene_id "dnaN"; db_xref "GeneID:879244"; product "";
NC_002516.2	genbank	CDS	2056	3159	.	+	0	gene_id "dnaN"; transcript_id "dnaN"; gene_id "dnaN"; protein_id "NP_064722.1"; db_xref "GI:15595200"; db_xref "GeneID:879244"; product "DNA polymerase III subunit beta";
NC_002516.2	genbank	gene	3169	4278	.	+	0	gene_id "recF"; transcript_id "recF"; gene_id "recF"; db_xref "GeneID:879229"; product "";
NC_002516.2	genbank	CDS	3169	4278	.	+	0	gene_id "recF"; transcript_id "recF"; gene_id "recF"; protein_id "NP_064723.1"; db_xref "GI:15595201"; db_xref "GeneID:879229"; product "DNA replication and repair protein RecF";
NC_002516.2	genbank	gene	4275	6695	.	+	0	gene_id "gyrB"; transcript_id "gyrB"; gene_id "gyrB"; db_xref "GeneID:879230"; product "";
NC_002516.2	genbank	CDS	4275	6695	.	+	0	gene_id "gyrB"; transcript_id "gyrB"; gene_id "gyrB"; protein_id "NP_064724.1"; db_xref "GI:15595202"; db_xref "GeneID:879230"; product "DNA gyrase subunit B";
NC_002516.2	genbank	gene	7018	7791	.	-	0	gene_id "lptA"; transcript_id "lptA"; gene_id "lptA"; db_xref "GeneID:877576"; product "";
NC_002516.2	genbank	CDS	7018	7791	.	-	0	gene_id "lptA"; transcript_id "lptA"; gene_id "lptA"; protein_id "NP_064725.1"; db_xref "GI:15595203"; db_xref "GeneID:877576"; product "lysophosphatidic acid acyltransferase";
NC_002516.2	genbank	gene	7803	8339	.	-	0	gene_id ""; transcript_id ""; db_xref "GeneID:879245"; product "";
NC_002516.2	genbank	CDS	7803	8339	.	-	0	gene_id ""; transcript_id ""; protein_id "NP_064726.1"; db_xref "GI:15595204"; db_xref "GeneID:879245"; product "D-glycero-beta-D-manno-heptose-1,7-bisphosphate 7-phosphatase";
NC_002516.2	genbank	gene	8671	10377	.	+	0	gene_id ""; transcript_id ""; db_xref "GeneID:877575"; product "";
NC_002516.2	genbank	CDS	8671	10377	.	+	0	gene_id ""; transcript_id ""; protein_id "NP_064727.1"; db_xref "GI:15595205"; db_xref "GeneID:877575"; product "hypothetical protein";
NC_002516.2	genbank	gene	10434	12488	.	-	0	gene_id "glyS"; transcript_id "glyS"; gene_id "glyS"; db_xref "GeneID:878214"; product "";
NC_002516.2	genbank	CDS	10434	12488	.	-	0	gene_id "glyS"; transcript_id "glyS"; gene_id "glyS"; protein_id "NP_064728.1"; db_xref "GI:15595206"; db_xref "GeneID:878214"; product "glycine--tRNA ligase subunit beta";
NC_002516.2	genbank	gene	12488	13435	.	-	0	gene_id "glyQ"; transcript_id "glyQ"; gene_id "glyQ"; db_xref "GeneID:878095"; product "";
NC_002516.2	genbank	CDS	12488	13435	.	-	0	gene_id "glyQ"; transcript_id "glyQ"; gene_id "glyQ"; protein_id "NP_064729.1"; db_xref "GI:15595207"; db_xref "GeneID:878095"; product "glycine--tRNA ligase subunit alpha";
NC_002516.2	genbank	gene	13540	14091	.	+	0	gene_id "tag"; transcript_id "tag"; gene_id "tag"; db_xref "GeneID:878076"; product "";
NC_002516.2	genbank	CDS	13540	14091	.	+	0	gene_id "tag"; transcript_id "tag"; gene_id "tag"; protein_id "NP_248700.1"; db_xref "GI:15595208"; db_xref "GeneID:878076"; product "DNA-3-methyladenine glycosidase I";
NC_002516.2	genbank	gene	14235	15122	.	+	0	gene_id ""; transcript_id ""; db_xref "GeneID:877921"; product "";
NC_002516.2	genbank	CDS	14235	15122	.	+	0	gene_id ""; transcript_id ""; protein_id "NP_248701.1"; db_xref "GI:15595209"; db_xref "GeneID:877921"; product "lipid A biosynthesis lauroyl acyltransferase";
NC_002516.2	genbank	gene	15207	15473	.	+	0	gene_id ""; transcript_id ""; db_xref "GeneID:877795"; product "";
NC_002516.2	genbank	CDS	15207	15473	.	+	0	gene_id ""; transcript_id ""; protein_id "NP_248702.1"; db_xref "GI:15595210"; db_xref "GeneID:877795"; product "hypothetical protein";
NC_002516.2	genbank	gene	15620	16273	.	+	0	gene_id ""; transcript_id ""; db_xref "GeneID:877634"; product "";
NC_002516.2	genbank	CDS	15620	16273	.	+	0	gene_id ""; transcript_id ""; protein_id "NP_248703.1"; db_xref "GI:15595211"; db_xref "GeneID:877634"; product "hypothetical protein";
NC_002516.2	genbank	gene	16335	16607	.	-	0	gene_id ""; transcript_id ""; db_xref "GeneID:879294"; product "";
NC_002516.2	genbank	CDS	16335	16607	.	-	0	gene_id ""; transcript_id ""; protein_id "NP_248704.1"; db_xref "GI:15595212"; db_xref "GeneID:879294"; product "hypothetical protein";
NC_002516.2	genbank	gene	16900	17217	.	-	0	gene_id ""; transcript_id ""; db_xref "GeneID:879251"; product "";
NC_002516.2	genbank	CDS	16900	17217	.	-	0	gene_id ""; transcript_id ""; protein_id "NP_248705.1"; db_xref "GI:15595213"; db_xref "GeneID:879251"; product "hypothetical protein";
NC_002516.2	genbank	gene	17366	18739	.	-	0	gene_id "trkA"; transcript_id "trkA"; gene_id "trkA"; db_xref "GeneID:879255"; product "";
NC_002516.2	genbank	CDS	17366	18739	.	-	0	gene_id "trkA"; transcript_id "trkA"; gene_id "trkA"; protein_id "NP_248706.1"; db_xref "GI:15595214"; db_xref "GeneID:879255"; product "potassium transporter inner membrane associated protein";
NC_002516.2	genbank	gene	18767	20071	.	-	0	gene_id ""; transcript_id ""; db_xref "GeneID:879297"; product "";
NC_002516.2	genbank	CDS	18767	20071	.	-	0	gene_id ""; transcript_id ""; protein_id "NP_248707.1"; db_xref "GI:15595215"; db_xref "GeneID:879297"; product "Ribosomal RNA small subunit methyltransferase B";
NC_002516.2	genbank	gene	20068	21012	.	-	0	gene_id "fmt"; transcript_id "fmt"; gene_id "fmt"; db_xref "GeneID:879258"; product "";
NC_002516.2	genbank	CDS	20068	21012	.	-	0	gene_id "fmt"; transcript_id "fmt"; gene_id "fmt"; protein_id "NP_248708.1"; db_xref "GI:15595216"; db_xref "GeneID:879258"; product "methionyl-tRNA formyltransferase";
NC_002516.2	genbank	gene	21067	21573	.	-	0	gene_id "def"; transcript_id "def"; gene_id "def"; db_xref "GeneID:879306"; product "";
NC_002516.2	genbank	CDS	21067	21573	.	-	0	gene_id "def"; transcript_id "def"; gene_id "def"; protein_id "NP_248709.1"; db_xref "GI:15595217"; db_xref "GeneID:879306"; product "peptide deformylase";
NC_002516.2	genbank	gene	21712	22737	.	+	0	gene_id ""; transcript_id ""; db_xref "GeneID:879309"; product "";
NC_002516.2	genbank	CDS	21712	22737	.	+	0	gene_id ""; transcript_id ""; protein_id "NP_248710.1"; db_xref "GI:15595218"; db_xref "GeneID:879309"; product "hypothetical protein";
NC_002516.2	genbank	gene	22872	23960	.	+	0	gene_id ""; transcript_id ""; db_xref "GeneID:880730"; product "";
NC_002516.2	genbank	CDS	22872	23960	.	+	0	gene_id ""; transcript_id ""; protein_id "NP_248711.1"; db_xref "GI:15595219"; db_xref "GeneID:880730"; product "hypothetical protein";
NC_002516.2	genbank	gene	24001	24558	.	+	0	gene_id ""; transcript_id ""; db_xref "GeneID:880711"; product "";
NC_002516.2	genbank	CDS	24001	24558	.	+	0	gene_id ""; transcript_id ""; protein_id "NP_248712.1"; db_xref "GI:15595220"; db_xref "GeneID:880711"; product "threonylcarbamoyl-AMP synthase";
NC_002516.2	genbank	gene	24568	25545	.	-	0	gene_id "qor"; transcript_id "qor"; gene_id "qor"; db_xref "GeneID:880685"; product "";
NC_002516.2	genbank	CDS	24568	25545	.	-	0	gene_id "qor"; transcript_id "qor"; gene_id "qor"; protein_id "NP_248713.1"; db_xref "GI:15595221"; db_xref "GeneID:880685"; product "oxygen-dependent quinone oxidoreductase";
NC_002516.2	genbank	gene	25736	26653	.	+	0	gene_id "hemF"; transcript_id "hemF"; gene_id "hemF"; db_xref "GeneID:880901"; product "";
NC_002516.2	genbank	CDS	25736	26653	.	+	0	gene_id "hemF"; transcript_id "hemF"; gene_id "hemF"; protein_id "NP_248714.1"; db_xref "GI:15595222"; db_xref "GeneID:880901"; product "coproporphyrinogen III oxidase";
NC_002516.2	genbank	gene	26711	27535	.	+	0	gene_id "aroE"; transcript_id "aroE"; gene_id "aroE"; db_xref "GeneID:880894"; product "";
NC_002516.2	genbank	CDS	26711	27535	.	+	0	gene_id "aroE"; transcript_id "aroE"; gene_id "aroE"; protein_id "NP_248715.1"; db_xref "GI:15595223"; db_xref "GeneID:880894"; product "shikimate dehydrogenase";
NC_002516.2	genbank	gene	27646	28632	.	+	0	gene_id "plcB"; transcript_id "plcB"; gene_id "plcB"; db_xref "GeneID:880904"; product "";
NC_002516.2	genbank	CDS	27646	28632	.	+	0	gene_id "plcB"; transcript_id "plcB"; gene_id "plcB"; protein_id "NP_248716.1"; db_xref "GI:15595224"; db_xref "GeneID:880904"; product "phospholipase C";
NC_002516.2	genbank	gene	28613	29899	.	+	0	gene_id ""; transcript_id ""; db_xref "GeneID:880919"; product "";
NC_002516.2	genbank	CDS	28613	29899	.	+	0	gene_id ""; transcript_id ""; protein_id "NP_248717.1"; db_xref "GI:15595225"; db_xref "GeneID:880919"; product "hypothetical protein";
NC_002516.2	genbank	gene	29896	30498	.	+	0	gene_id ""; transcript_id ""; db_xref "GeneID:878631"; product "";
NC_002516.2	genbank	CDS	29896	30498	.	+	0	gene_id ""; transcript_id ""; protein_id "NP_248718.1"; db_xref "GI:15595226"; db_xref "GeneID:878631"; product "hypothetical protein";
NC_002516.2	genbank	gene	30502	32055	.	-	0	gene_id ""; transcript_id ""; db_xref "GeneID:880672"; product "";
NC_002516.2	genbank	CDS	30502	32055	.	-	0	gene_id ""; transcript_id ""; protein_id "NP_248719.1"; db_xref "GI:15595227"; db_xref "GeneID:880672"; product "sulfate transporter";
NC_002516.2	genbank	gene	32060	32983	.	-	0	gene_id ""; transcript_id ""; db_xref "GeneID:880659"; product "";
NC_002516.2	genbank	CDS	32060	32983	.	-	0	gene_id ""; transcript_id ""; protein_id "NP_248720.1"; db_xref "GI:15595228"; db_xref "GeneID:880659"; product "hypothetical protein";
NC_002516.2	genbank	gene	33000	34511	.	-	0	gene_id "betC"; transcript_id "betC"; gene_id "betC"; db_xref "GeneID:880657"; product "";
NC_002516.2	genbank	CDS	33000	34511	.	-	0	gene_id "betC"; transcript_id "betC"; gene_id "betC"; protein_id "NP_248721.1"; db_xref "GI:15595229"; db_xref "GeneID:880657"; product "choline sulfatase";
NC_002516.2	genbank	gene	34624	35538	.	+	0	gene_id ""; transcript_id ""; db_xref "GeneID:880646"; product "";
NC_002516.2	genbank	CDS	34624	35538	.	+	0	gene_id ""; transcript_id ""; protein_id "NP_248722.1"; db_xref "GI:15595230"; db_xref "GeneID:880646"; product "transcriptional regulator";
NC_002516.2	genbank	gene	35549	35926	.	+	0	gene_id ""; transcript_id ""; db_xref "GeneID:17373336"; product "";
NC_002516.2	genbank	CDS	35549	35926	.	+	0	gene_id ""; transcript_id ""; protein_id "YP_008719728.1"; db_xref "GI:554753025"; db_xref "GeneID:17373336"; product "DOPA 4,5-dioxygenase";
NC_002516.2	genbank	gene	35905	36270	.	-	0	gene_id ""; transcript_id ""; db_xref "GeneID:880641"; product "";
NC_002516.2	genbank	CDS	35905	36270	.	-	0	gene_id ""; transcript_id ""; protein_id "NP_248723.1"; db_xref "GI:15595231"; db_xref "GeneID:880641"; product "hypothetical protein";
NC_002516.2	genbank	gene	36278	36901	.	-	0	gene_id ""; transcript_id ""; db_xref "GeneID:879223"; product "";
NC_002516.2	genbank	CDS	36278	36901	.	-	0	gene_id ""; transcript_id ""; protein_id "NP_248724.1"; db_xref "GI:15595232"; db_xref "GeneID:879223"; product "two-component response regulator";
NC_002516.2	genbank	gene	37087	37893	.	-	0	gene_id "trpA"; transcript_id "trpA"; gene_id "trpA"; db_xref "GeneID:879479"; product "";
NC_002516.2	genbank	CDS	37087	37893	.	-	0	gene_id "trpA"; transcript_id "trpA"; gene_id "trpA"; protein_id "NP_248725.1"; db_xref "GI:15595233"; db_xref "GeneID:879479"; product "tryptophan synthase subunit alpha";
NC_002516.2	genbank	gene	37890	39098	.	-	0	gene_id "trpB"; transcript_id "trpB"; gene_id "trpB"; db_xref "GeneID:879212"; product "";
NC_002516.2	genbank	CDS	37890	39098	.	-	0	gene_id "trpB"; transcript_id "trpB"; gene_id "trpB"; protein_id "NP_248726.1"; db_xref "GI:15595234"; db_xref "GeneID:879212"; product "tryptophan synthase subunit beta";
NC_002516.2	genbank	gene	39202	40089	.	+	0	gene_id "trpI"; transcript_id "trpI"; gene_id "trpI"; db_xref "GeneID:883090"; product "";
NC_002516.2	genbank	CDS	39202	40089	.	+	0	gene_id "trpI"; transcript_id "trpI"; gene_id "trpI"; protein_id "NP_248727.1"; db_xref "GI:15595235"; db_xref "GeneID:883090"; product "HTH-type transcriptional regulator TrpI";
NC_002516.2	genbank	gene	40190	40405	.	+	0	gene_id ""; transcript_id ""; db_xref "GeneID:879209"; product "";
NC_002516.2	genbank	CDS	40190	40405	.	+	0	gene_id ""; transcript_id ""; protein_id "NP_248728.1"; db_xref "GI:15595236"; db_xref "GeneID:879209"; product "hypothetical protein";
NC_002516.2	genbank	gene	40589	40816	.	+	0	gene_id ""; transcript_id ""; db_xref "GeneID:879200"; product "";
NC_002516.2	genbank	CDS	40589	40816	.	+	0	gene_id ""; transcript_id ""; protein_id "NP_248729.1"; db_xref "GI:15595237"; db_xref "GeneID:879200"; product "hypothetical protein";
NC_002516.2	genbank	gene	41113	42801	.	+	0	gene_id ""; transcript_id ""; db_xref "GeneID:879196"; product "";
NC_002516.2	genbank	CDS	41113	42801	.	+	0	gene_id ""; transcript_id ""; protein_id "NP_248730.1"; db_xref "GI:15595238"; db_xref "GeneID:879196"; product "hypothetical protein";
NC_002516.2	genbank	gene	42914	53521	.	+	0	gene_id ""; transcript_id ""; db_xref "GeneID:878601"; product "";
NC_002516.2	genbank	CDS	42914	53521	.	+	0	gene_id ""; transcript_id ""; protein_id "NP_248731.1"; db_xref "GI:15595239"; db_xref "GeneID:878601"; product "hemagglutinin";
NC_002516.2	genbank	gene	54121	54822	.	+	0	gene_id ""; transcript_id ""; db_xref "GeneID:17373337"; product "";
NC_002516.2	genbank	CDS	54121	54822	.	+	0	gene_id ""; transcript_id ""; protein_id "YP_008719729.1"; db_xref "GI:554753026"; db_xref "GeneID:17373337"; product "transposase";
NC_002516.2	genbank	gene	56546	56941	.	+	0	gene_id ""; transcript_id ""; db_xref "GeneID:878502"; product "";
NC_002516.2	genbank	CDS	56546	56941	.	+	0	gene_id ""; transcript_id ""; protein_id "NP_248732.1"; db_xref "GI:15595240"; db_xref "GeneID:878502"; product "hypothetical protein";
NC_002516.2	genbank	gene	57212	58594	.	-	0	gene_id ""; transcript_id ""; db_xref "GeneID:878401"; product "";
NC_002516.2	genbank	CDS	57212	58594	.	-	0	gene_id ""; transcript_id ""; protein_id "NP_248733.1"; db_xref "GI:15595241"; db_xref "GeneID:878401"; product "hypothetical protein";
NC_002516.2	genbank	gene	58786	60159	.	+	0	gene_id "exoT"; transcript_id "exoT"; gene_id "exoT"; db_xref "GeneID:878350"; product "";
NC_002516.2	genbank	CDS	58786	60159	.	+	0	gene_id "exoT"; transcript_id "exoT"; gene_id "exoT"; protein_id "NP_248734.1"; db_xref "GI:15595242"; db_xref "GeneID:878350"; product "exoenzyme T";
NC_002516.2	genbank	gene	60656	61342	.	+	0	gene_id ""; transcript_id ""; db_xref "GeneID:878300"; product "";
NC_002516.2	genbank	CDS	60656	61342	.	+	0	gene_id ""; transcript_id ""; protein_id "NP_248735.1"; db_xref "GI:15595243"; db_xref "GeneID:878300"; product "hypothetical protein";
NC_002516.2	genbank	gene	61373	61726	.	+	0	gene_id ""; transcript_id ""; db_xref "GeneID:878290"; product "";
NC_002516.2	genbank	CDS	61373	61726	.	+	0	gene_id ""; transcript_id ""; protein_id "NP_248736.1"; db_xref "GI:15595244"; db_xref "GeneID:878290"; product "hypothetical protein";
NC_002516.2	genbank	gene	61879	62388	.	+	0	gene_id ""; transcript_id ""; db_xref "GeneID:877928"; product "";
NC_002516.2	genbank	CDS	61879	62388	.	+	0	gene_id ""; transcript_id ""; protein_id "NP_248737.1"; db_xref "GI:15595245"; db_xref "GeneID:877928"; product "hypothetical protein";
NC_002516.2	genbank	gene	62403	62786	.	-	0	gene_id ""; transcript_id ""; db_xref "GeneID:877666"; product "";
NC_002516.2	genbank	CDS	62403	62786	.	-	0	gene_id ""; transcript_id ""; protein_id "NP_248738.1"; db_xref "GI:15595246"; db_xref "GeneID:877666"; product "transcriptional regulator";
NC_002516.2	genbank	gene	63068	64729	.	-	0	gene_id ""; transcript_id ""; db_xref "GeneID:877595"; product "";
NC_002516.2	genbank	CDS	63068	64729	.	-	0	gene_id ""; transcript_id ""; protein_id "NP_248739.1"; db_xref "GI:15595247"; db_xref "GeneID:877595"; product "hypothetical protein";
NC_002516.2	genbank	gene	65339	65479	.	+	0	gene_id ""; transcript_id ""; db_xref "GeneID:878575"; product "";
NC_002516.2	genbank	CDS	65339	65479	.	+	0	gene_id ""; transcript_id ""; protein_id "NP_248740.1"; db_xref "GI:15595248"; db_xref "GeneID:878575"; product "hypothetical protein";
NC_002516.2	genbank	gene	66303	68135	.	+	0	gene_id "phzH"; transcript_id "phzH"; gene_id "phzH"; db_xref "GeneID:878637"; product "";
NC_002516.2	genbank	CDS	66303	68135	.	+	0	gene_id "phzH"; transcript_id "phzH"; gene_id "phzH"; protein_id "NP_248741.1"; db_xref "GI:15595249"; db_xref "GeneID:878637"; product "phenazine-modifying protein";
NC_002516.2	genbank	gene	68188	68616	.	-	0	gene_id ""; transcript_id ""; db_xref "GeneID:877739"; product "";
NC_002516.2	genbank	CDS	68188	68616	.	-	0	gene_id ""; transcript_id ""; protein_id "NP_248742.1"; db_xref "GI:15595250"; db_xref "GeneID:877739"; product "hypothetical protein";
NC_002516.2	genbank	gene	69056	69526	.	+	0	gene_id ""; transcript_id ""; db_xref "GeneID:878009"; product "";
NC_002516.2	genbank	gene	69543	70091	.	-	0	gene_id ""; transcript_id ""; db_xref "GeneID:878088"; product "";
NC_002516.2	genbank	CDS	69543	70091	.	-	0	gene_id ""; transcript_id ""; protein_id "NP_248744.1"; db_xref "GI:15595252"; db_xref "GeneID:878088"; product "RNA 2'-phosphotransferase-like protein";
NC_002516.2	genbank	gene	70130	70636	.	-	0	gene_id ""; transcript_id ""; db_xref "GeneID:877862"; product "";
NC_002516.2	genbank	CDS	70130	70636	.	-	0	gene_id ""; transcript_id ""; protein_id "NP_248745.1"; db_xref "GI:15595253"; db_xref "GeneID:877862"; product "hypothetical protein";
NC_002516.2	genbank	gene	70702	71622	.	-	0	gene_id ""; transcript_id ""; db_xref "GeneID:877984"; product "";
NC_002516.2	genbank	CDS	70702	71622	.	-	0	gene_id ""; transcript_id ""; protein_id "NP_248746.1"; db_xref "GI:15595254"; db_xref "GeneID:877984"; product "transcriptional regulator";
NC_002516.2	genbank	gene	71730	72617	.	+	0	gene_id ""; transcript_id ""; db_xref "GeneID:878150"; product "";
NC_002516.2	genbank	CDS	71730	72617	.	+	0	gene_id ""; transcript_id ""; protein_id "NP_248747.1"; db_xref "GI:15595255"; db_xref "GeneID:878150"; product "hypothetical protein";
NC_002516.2	genbank	gene	72680	73384	.	+	0	gene_id ""; transcript_id ""; db_xref "GeneID:880931"; product "";
NC_002516.2	genbank	CDS	72680	73384	.	+	0	gene_id ""; transcript_id ""; protein_id "NP_248748.1"; db_xref "GI:15595256"; db_xref "GeneID:880931"; product "hypothetical protein";
NC_002516.2	genbank	gene	73468	73923	.	+	0	gene_id "osmC"; transcript_id "osmC"; gene_id "osmC"; db_xref "GeneID:878070"; product "";
NC_002516.2	genbank	CDS	73468	73923	.	+	0	gene_id "osmC"; transcript_id "osmC"; gene_id "osmC"; protein_id "NP_248749.1"; db_xref "GI:15595257"; db_xref "GeneID:878070"; product "osmotically inducible protein OsmC";
NC_002516.2	genbank	gene	74034	74267	.	+	0	gene_id ""; transcript_id ""; db_xref "GeneID:880900"; product "";
NC_002516.2	genbank	CDS	74034	74267	.	+	0	gene_id ""; transcript_id ""; protein_id "NP_248750.1"; db_xref "GI:15595258"; db_xref "GeneID:880900"; product "hypothetical protein";
NC_002516.2	genbank	gene	74279	74716	.	-	0	gene_id ""; transcript_id ""; db_xref "GeneID:877992"; product "";
NC_002516.2	genbank	CDS	74279	74716	.	-	0	gene_id ""; transcript_id ""; protein_id "NP_248751.1"; db_xref "GI:15595259"; db_xref "GeneID:877992"; product "hypothetical protein";
NC_002516.2	genbank	gene	74773	75189	.	-	0	gene_id ""; transcript_id ""; db_xref "GeneID:878228"; product "";
NC_002516.2	genbank	CDS	74773	75189	.	-	0	gene_id ""; transcript_id ""; protein_id "NP_248752.1"; db_xref "GI:15595260"; db_xref "GeneID:878228"; product "hypothetical protein";
NC_002516.2	genbank	gene	75281	76408	.	+	0	gene_id ""; transcript_id ""; db_xref "GeneID:877630"; product "";
NC_002516.2	genbank	CDS	75281	76408	.	+	0	gene_id ""; transcript_id ""; protein_id "NP_248753.1"; db_xref "GI:15595261"; db_xref "GeneID:877630"; product "hypothetical protein";
NC_002516.2	genbank	gene	76416	77399	.	-	0	gene_id ""; transcript_id ""; db_xref "GeneID:878385"; product "";
NC_002516.2	genbank	CDS	76416	77399	.	-	0	gene_id ""; transcript_id ""; protein_id "NP_248754.1"; db_xref "GI:15595262"; db_xref "GeneID:878385"; product "hypothetical protein";
NC_002516.2	genbank	gene	77432	78097	.	-	0	gene_id ""; transcript_id ""; db_xref "GeneID:878495"; product "";
NC_002516.2	genbank	CDS	77432	78097	.	-	0	gene_id ""; transcript_id ""; protein_id "NP_248755.1"; db_xref "GI:15595263"; db_xref "GeneID:878495"; product "5'-nucleotidase";
NC_002516.2	genbank	gene	78090	78632	.	-	0	gene_id ""; transcript_id ""; db_xref "GeneID:879179"; product "";
NC_002516.2	genbank	CDS	78090	78632	.	-	0	gene_id ""; transcript_id ""; protein_id "NP_248756.1"; db_xref "GI:15595264"; db_xref "GeneID:879179"; product "hypothetical protein";
NC_002516.2	genbank	gene	78710	80755	.	+	0	gene_id "prlC"; transcript_id "prlC"; gene_id "prlC"; db_xref "GeneID:878482"; product "";
NC_002516.2	genbank	CDS	78710	80755	.	+	0	gene_id "prlC"; transcript_id "prlC"; gene_id "prlC"; protein_id "NP_248757.1"; db_xref "GI:15595265"; db_xref "GeneID:878482"; product "oligopeptidase A";
NC_002516.2	genbank	gene	80752	81027	.	+	0	gene_id ""; transcript_id ""; db_xref "GeneID:878318"; product "";
NC_002516.2	genbank	CDS	80752	81027	.	+	0	gene_id ""; transcript_id ""; protein_id "NP_248758.1"; db_xref "GI:15595266"; db_xref "GeneID:878318"; product "hypothetical protein";
NC_002516.2	genbank	gene	81116	82174	.	+	0	gene_id ""; transcript_id ""; db_xref "GeneID:878366"; product "";
NC_002516.2	genbank	CDS	81116	82174	.	+	0	gene_id ""; transcript_id ""; protein_id "NP_248759.1"; db_xref "GI:15595267"; db_xref "GeneID:878366"; product "hypothetical protein";
NC_002516.2	genbank	gene	82404	83318	.	-	0	gene_id ""; transcript_id ""; db_xref "GeneID:879190"; product "";
NC_002516.2	genbank	CDS	82404	83318	.	-	0	gene_id ""; transcript_id ""; protein_id "NP_248760.1"; db_xref "GI:15595268"; db_xref "GeneID:879190"; product "hypothetical protein";
NC_002516.2	genbank	gene	83380	85092	.	-	0	gene_id ""; transcript_id ""; db_xref "GeneID:879195"; product "";
NC_002516.2	genbank	CDS	83380	85092	.	-	0	gene_id ""; transcript_id ""; protein_id "NP_248761.1"; db_xref "GI:15595269"; db_xref "GeneID:879195"; product "hypothetical protein";
NC_002516.2	genbank	gene	85085	86284	.	-	0	gene_id ""; transcript_id ""; db_xref "GeneID:879189"; product "";
NC_002516.2	genbank	CDS	85085	86284	.	-	0	gene_id ""; transcript_id ""; protein_id "NP_248762.1"; db_xref "GI:15595270"; db_xref "GeneID:879189"; product "hypothetical protein";
NC_002516.2	genbank	gene	86284	87003	.	-	0	gene_id ""; transcript_id ""; db_xref "GeneID:878396"; product "";
NC_002516.2	genbank	CDS	86284	87003	.	-	0	gene_id ""; transcript_id ""; protein_id "NP_248763.1"; db_xref "GI:15595271"; db_xref "GeneID:878396"; product "ABC transporter ATP-binding protein";
NC_002516.2	genbank	gene	87000	90098	.	-	0	gene_id "ppkA"; transcript_id "ppkA"; gene_id "ppkA"; db_xref "GeneID:879361"; db_xref "PseudoCap:PA0074"; product "";
NC_002516.2	genbank	CDS	87000	90098	.	-	0	gene_id "ppkA"; transcript_id "ppkA"; gene_id "ppkA"; protein_id "NP_248764.1"; db_xref "GI:15595272"; db_xref "GeneID:879361"; db_xref "PseudoCap:PA0074"; product "serine/threonine protein kinase PpkA";
NC_002516.2	genbank	gene	90106	90834	.	-	0	gene_id "pppA"; transcript_id "pppA"; gene_id "pppA"; db_xref "GeneID:879341"; db_xref "PseudoCap:PA0075"; product "";
NC_002516.2	genbank	CDS	90106	90834	.	-	0	gene_id "pppA"; transcript_id "pppA"; gene_id "pppA"; protein_id "NP_248765.1"; db_xref "GI:15595273"; db_xref "GeneID:879341"; db_xref "PseudoCap:PA0075"; product "serine/threonine phosphatase";
NC_002516.2	genbank	gene	90844	91524	.	-	0	gene_id ""; transcript_id ""; db_xref "GeneID:879335"; product "";
NC_002516.2	genbank	CDS	90844	91524	.	-	0	gene_id ""; transcript_id ""; protein_id "NP_248766.1"; db_xref "GI:15595274"; db_xref "GeneID:879335"; product "hypothetical protein";
NC_002516.2	genbank	gene	91521	94826	.	-	0	gene_id "icmF1"; transcript_id "icmF1"; gene_id "icmF1"; db_xref "GeneID:879396"; db_xref "PseudoCap:PA0077"; product "";
NC_002516.2	genbank	CDS	91521	94826	.	-	0	gene_id "icmF1"; transcript_id "icmF1"; gene_id "icmF1"; protein_id "NP_248767.1"; db_xref "GI:15595275"; db_xref "GeneID:879396"; db_xref "PseudoCap:PA0077"; product "type VI secretion protein IcmF";
NC_002516.2	genbank	gene	95048	96397	.	-	0	gene_id ""; transcript_id ""; db_xref "GeneID:879392"; product "";
NC_002516.2	genbank	CDS	95048	96397	.	-	0	gene_id ""; transcript_id ""; protein_id "NP_248768.1"; db_xref "GI:15595276"; db_xref "GeneID:879392"; product "hypothetical protein";
NC_002516.2	genbank	gene	96404	97738	.	-	0	gene_id ""; transcript_id ""; db_xref "GeneID:879382"; product "";
NC_002516.2	genbank	CDS	96404	97738	.	-	0	gene_id ""; transcript_id ""; protein_id "NP_248769.1"; db_xref "GI:15595277"; db_xref "GeneID:879382"; product "hypothetical protein";
NC_002516.2	genbank	gene	97754	98218	.	-	0	gene_id ""; transcript_id ""; db_xref "GeneID:879436"; product "";
NC_002516.2	genbank	CDS	97754	98218	.	-	0	gene_id ""; transcript_id ""; protein_id "NP_248770.1"; db_xref "GI:15595278"; db_xref "GeneID:879436"; product "hypothetical protein";
NC_002516.2	genbank	gene	98263	99756	.	-	0	gene_id "fha1"; transcript_id "fha1"; gene_id "fha1"; db_xref "GeneID:879413"; db_xref "PseudoCap:PA0081"; product "";
NC_002516.2	genbank	CDS	98263	99756	.	-	0	gene_id "fha1"; transcript_id "fha1"; gene_id "fha1"; protein_id "NP_248771.1"; db_xref "GI:15595279"; db_xref "GeneID:879413"; db_xref "PseudoCap:PA0081"; product "Fha domain-containing protein";
NC_002516.2	genbank	gene	100124	101158	.	+	0	gene_id ""; transcript_id ""; db_xref "GeneID:879402"; product "";
NC_002516.2	genbank	CDS	100124	101158	.	+	0	gene_id ""; transcript_id ""; protein_id "NP_248772.1"; db_xref "GI:15595280"; db_xref "GeneID:879402"; product "hypothetical protein";
NC_002516.2	genbank	gene	101247	101765	.	+	0	gene_id ""; transcript_id ""; db_xref "GeneID:879476"; product "";
NC_002516.2	genbank	CDS	101247	101765	.	+	0	gene_id ""; transcript_id ""; protein_id "NP_248773.1"; db_xref "GI:15595281"; db_xref "GeneID:879476"; product "hypothetical protein";
NC_002516.2	genbank	gene	101778	103274	.	+	0	gene_id ""; transcript_id ""; db_xref "GeneID:879464"; product "";
NC_002516.2	genbank	CDS	101778	103274	.	+	0	gene_id ""; transcript_id ""; protein_id "NP_248774.1"; db_xref "GI:15595282"; db_xref "GeneID:879464"; product "hypothetical protein";
NC_002516.2	genbank	gene	103350	103838	.	+	0	gene_id "hcp1"; transcript_id "hcp1"; gene_id "hcp1"; db_xref "GeneID:879446"; db_xref "PseudoCap:PA0085"; product "";
NC_002516.2	genbank	CDS	103350	103838	.	+	0	gene_id "hcp1"; transcript_id "hcp1"; gene_id "hcp1"; protein_id "NP_248775.1"; db_xref "GI:15595283"; db_xref "GeneID:879446"; db_xref "PseudoCap:PA0085"; product "protein secretion apparatus assembly protein";
NC_002516.2	genbank	gene	104006	104851	.	+	0	gene_id ""; transcript_id ""; db_xref "GeneID:879504"; product "";
NC_002516.2	genbank	CDS	104006	104851	.	+	0	gene_id ""; transcript_id ""; protein_id "NP_248776.1"; db_xref "GI:15595284"; db_xref "GeneID:879504"; product "hypothetical protein";
NC_002516.2	genbank	gene	104853	105362	.	+	0	gene_id ""; transcript_id ""; db_xref "GeneID:879495"; product "";
NC_002516.2	genbank	CDS	104853	105362	.	+	0	gene_id ""; transcript_id ""; protein_id "NP_248777.1"; db_xref "GI:15595285"; db_xref "GeneID:879495"; product "hypothetical protein";
NC_002516.2	genbank	gene	105359	107218	.	+	0	gene_id ""; transcript_id ""; db_xref "GeneID:879483"; product "";
NC_002516.2	genbank	CDS	105359	107218	.	+	0	gene_id ""; transcript_id ""; protein_id "NP_248778.1"; db_xref "GI:15595286"; db_xref "GeneID:879483"; product "hypothetical protein";
NC_002516.2	genbank	gene	107182	108228	.	+	0	gene_id ""; transcript_id ""; db_xref "GeneID:879573"; product "";
NC_002516.2	genbank	CDS	107182	108228	.	+	0	gene_id ""; transcript_id ""; protein_id "NP_248779.1"; db_xref "GI:15595287"; db_xref "GeneID:879573"; product "hypothetical protein";
NC_002516.2	genbank	gene	108221	110929	.	+	0	gene_id "clpV1"; transcript_id "clpV1"; gene_id "clpV1"; db_xref "GeneID:879553"; db_xref "PseudoCap:PA0090"; product "";
NC_002516.2	genbank	CDS	108221	110929	.	+	0	gene_id "clpV1"; transcript_id "clpV1"; gene_id "clpV1"; protein_id "NP_248780.1"; db_xref "GI:15595288"; db_xref "GeneID:879553"; db_xref "PseudoCap:PA0090"; product "secretion protein ClpV1";
NC_002516.2	genbank	gene	110976	112907	.	+	0	gene_id "vgrG1"; transcript_id "vgrG1"; gene_id "vgrG1"; db_xref "GeneID:879511"; db_xref "PseudoCap:PA0091"; product "";
NC_002516.2	genbank	CDS	110976	112907	.	+	0	gene_id "vgrG1"; transcript_id "vgrG1"; gene_id "vgrG1"; protein_id "NP_248781.1"; db_xref "GI:15595289"; db_xref "GeneID:879511"; db_xref "PseudoCap:PA0091"; product "type VI secretion system protein VgrG";
NC_002516.2	genbank	gene	113022	113306	.	-	0	gene_id ""; transcript_id ""; db_xref "GeneID:880664"; product "";
NC_002516.2	genbank	CDS	113022	113306	.	-	0	gene_id ""; transcript_id ""; protein_id "NP_248782.1"; db_xref "GI:15595290"; db_xref "GeneID:880664"; product "hypothetical protein";
NC_002516.2	genbank	gene	113303	114595	.	-	0	gene_id ""; transcript_id ""; db_xref "GeneID:880654"; product "";
NC_002516.2	genbank	CDS	113303	114595	.	-	0	gene_id ""; transcript_id ""; protein_id "NP_248783.1"; db_xref "GI:15595291"; db_xref "GeneID:880654"; product "hypothetical protein";
NC_002516.2	genbank	gene	114611	115045	.	-	0	gene_id ""; transcript_id ""; db_xref "GeneID:879595"; product "";
NC_002516.2	genbank	CDS	114611	115045	.	-	0	gene_id ""; transcript_id ""; protein_id "NP_248784.1"; db_xref "GI:15595292"; db_xref "GeneID:879595"; product "hypothetical protein";
NC_002516.2	genbank	gene	115299	117524	.	+	0	gene_id ""; transcript_id ""; db_xref "GeneID:880726"; product "";
NC_002516.2	genbank	CDS	115299	117524	.	+	0	gene_id ""; transcript_id ""; protein_id "NP_248785.1"; db_xref "GI:15595293"; db_xref "GeneID:880726"; product "hypothetical protein";
NC_002516.2	genbank	gene	117552	118001	.	+	0	gene_id ""; transcript_id ""; db_xref "GeneID:880714"; product "";
NC_002516.2	genbank	CDS	117552	118001	.	+	0	gene_id ""; transcript_id ""; protein_id "NP_248786.1"; db_xref "GI:15595294"; db_xref "GeneID:880714"; product "hypothetical protein";
NC_002516.2	genbank	gene	117931	119130	.	+	0	gene_id ""; transcript_id ""; db_xref "GeneID:880677"; product "";
NC_002516.2	genbank	CDS	117931	119130	.	+	0	gene_id ""; transcript_id ""; protein_id "NP_248787.1"; db_xref "GI:15595295"; db_xref "GeneID:880677"; product "hypothetical protein";
NC_002516.2	genbank	gene	119127	120164	.	+	0	gene_id ""; transcript_id ""; db_xref "GeneID:880743"; product "";
NC_002516.2	genbank	CDS	119127	120164	.	+	0	gene_id ""; transcript_id ""; protein_id "NP_248788.1"; db_xref "GI:15595296"; db_xref "GeneID:880743"; product "3-oxoacyl-ACP synthase";
NC_002516.2	genbank	gene	120164	121324	.	+	0	gene_id ""; transcript_id ""; db_xref "GeneID:880737"; product "";
NC_002516.2	genbank	CDS	120164	121324	.	+	0	gene_id ""; transcript_id ""; protein_id "NP_248789.1"; db_xref "GI:15595297"; db_xref "GeneID:880737"; product "hypothetical protein";
NC_002516.2	genbank	gene	121346	122266	.	+	0	gene_id ""; transcript_id ""; db_xref "GeneID:880727"; product "";
NC_002516.2	genbank	CDS	121346	122266	.	+	0	gene_id ""; transcript_id ""; protein_id "NP_248790.1"; db_xref "GI:15595298"; db_xref "GeneID:880727"; product "hypothetical protein";
NC_002516.2	genbank	gene	122248	123495	.	+	0	gene_id ""; transcript_id ""; db_xref "GeneID:880786"; product "";
NC_002516.2	genbank	CDS	122248	123495	.	+	0	gene_id ""; transcript_id ""; protein_id "NP_248791.1"; db_xref "GI:15595299"; db_xref "GeneID:880786"; product "hypothetical protein";
NC_002516.2	genbank	gene	123871	124599	.	+	0	gene_id ""; transcript_id ""; db_xref "GeneID:880767"; product "";
NC_002516.2	genbank	CDS	123871	124599	.	+	0	gene_id ""; transcript_id ""; protein_id "NP_248792.1"; db_xref "GI:15595300"; db_xref "GeneID:880767"; product "carbonic anhydrase";
NC_002516.2	genbank	gene	124810	126381	.	+	0	gene_id ""; transcript_id ""; db_xref "GeneID:880802"; product "";
NC_002516.2	genbank	CDS	124810	126381	.	+	0	gene_id ""; transcript_id ""; protein_id "NP_248793.1"; db_xref "GI:15595301"; db_xref "GeneID:880802"; product "sulfate transporter";
NC_002516.2	genbank	gene	126368	127006	.	-	0	gene_id ""; transcript_id ""; db_xref "GeneID:17373338"; product "";
NC_002516.2	genbank	CDS	126368	127006	.	-	0	gene_id ""; transcript_id ""; protein_id "YP_008719730.1"; db_xref "GI:554753027"; db_xref "GeneID:17373338"; product "hypothetical protein";
NC_002516.2	genbank	gene	127378	128502	.	+	0	gene_id "coxB"; transcript_id "coxB"; gene_id "coxB"; db_xref "GeneID:881940"; product "";
NC_002516.2	genbank	CDS	127378	128502	.	+	0	gene_id "coxB"; transcript_id "coxB"; gene_id "coxB"; protein_id "NP_248795.1"; db_xref "GI:15595303"; db_xref "GeneID:881940"; product "cytochrome C oxidase subunit II";
NC_002516.2	genbank	gene	128512	130104	.	+	0	gene_id "coxA"; transcript_id "coxA"; gene_id "coxA"; db_xref "GeneID:881877"; product "";
NC_002516.2	genbank	CDS	128512	130104	.	+	0	gene_id "coxA"; transcript_id "coxA"; gene_id "coxA"; protein_id "NP_248796.1"; db_xref "GI:15595304"; db_xref "GeneID:881877"; product "cytochrome C oxidase subunit I";
NC_002516.2	genbank	gene	130115	130669	.	+	0	gene_id ""; transcript_id ""; db_xref "GeneID:882009"; product "";
NC_002516.2	genbank	CDS	130115	130669	.	+	0	gene_id ""; transcript_id ""; protein_id "NP_248797.1"; db_xref "GI:15595305"; db_xref "GeneID:882009"; product "cytochrome C oxidase assembly protein";
NC_002516.2	genbank	gene	130680	131567	.	+	0	gene_id "coIII"; transcript_id "coIII"; gene_id "coIII"; db_xref "GeneID:882001"; product "";
NC_002516.2	genbank	CDS	130680	131567	.	+	0	gene_id "coIII"; transcript_id "coIII"; gene_id "coIII"; protein_id "NP_248798.1"; db_xref "GI:15595306"; db_xref "GeneID:882001"; product "cytochrome C oxidase subunit III";
NC_002516.2	genbank	gene	131583	131792	.	-	0	gene_id ""; transcript_id ""; db_xref "GeneID:882044"; product "";
NC_002516.2	genbank	CDS	131583	131792	.	-	0	gene_id ""; transcript_id ""; protein_id "NP_248799.1"; db_xref "GI:15595307"; db_xref "GeneID:882044"; product "hypothetical protein";
NC_002516.2	genbank	gene	131808	132602	.	+	0	gene_id ""; transcript_id ""; db_xref "GeneID:879416"; product "";
NC_002516.2	genbank	CDS	131808	132602	.	+	0	gene_id ""; transcript_id ""; protein_id "NP_248800.1"; db_xref "GI:15595308"; db_xref "GeneID:879416"; product "hypothetical protein";
NC_002516.2	genbank	gene	132577	133155	.	+	0	gene_id ""; transcript_id ""; db_xref "GeneID:879275"; product "";
NC_002516.2	genbank	CDS	132577	133155	.	+	0	gene_id ""; transcript_id ""; protein_id "NP_248801.1"; db_xref "GI:15595309"; db_xref "GeneID:879275"; product "hypothetical protein";
NC_002516.2	genbank	gene	133220	134293	.	+	0	gene_id ""; transcript_id ""; db_xref "GeneID:879408"; product "";
NC_002516.2	genbank	CDS	133220	134293	.	+	0	gene_id ""; transcript_id ""; protein_id "NP_248802.1"; db_xref "GI:15595310"; db_xref "GeneID:879408"; product "hypothetical protein";
NC_002516.2	genbank	gene	134319	135233	.	+	0	gene_id ""; transcript_id ""; db_xref "GeneID:879395"; product "";
NC_002516.2	genbank	CDS	134319	135233	.	+	0	gene_id ""; transcript_id ""; protein_id "NP_248803.1"; db_xref "GI:15595311"; db_xref "GeneID:879395"; product "protoheme IX farnesyltransferase";
NC_002516.2	genbank	gene	135259	135894	.	+	0	gene_id "senC"; transcript_id "senC"; gene_id "senC"; db_xref "GeneID:879388"; product "";
NC_002516.2	genbank	CDS	135259	135894	.	+	0	gene_id "senC"; transcript_id "senC"; gene_id "senC"; protein_id "NP_248804.1"; db_xref "GI:15595312"; db_xref "GeneID:879388"; product "cytochrome c oxidase assembly protein SenC";
NC_002516.2	genbank	gene	135934	136386	.	-	0	gene_id ""; transcript_id ""; db_xref "GeneID:880693"; product "";
NC_002516.2	genbank	CDS	135934	136386	.	-	0	gene_id ""; transcript_id ""; protein_id "NP_248805.1"; db_xref "GI:15595313"; db_xref "GeneID:880693"; product "hypothetical protein";
NC_002516.2	genbank	gene	136518	136991	.	+	0	gene_id ""; transcript_id ""; db_xref "GeneID:877577"; product "";
NC_002516.2	genbank	CDS	136518	136991	.	+	0	gene_id ""; transcript_id ""; protein_id "NP_248806.1"; db_xref "GI:15595314"; db_xref "GeneID:877577"; product "hypothetical protein";
NC_002516.2	genbank	gene	137248	137976	.	+	0	gene_id ""; transcript_id ""; db_xref "GeneID:878370"; product "";
NC_002516.2	genbank	CDS	137248	137976	.	+	0	gene_id ""; transcript_id ""; protein_id "NP_248807.1"; db_xref "GI:15595315"; db_xref "GeneID:878370"; product "short-chain dehydrogenase";
NC_002516.2	genbank	gene	138001	138588	.	+	0	gene_id ""; transcript_id ""; db_xref "GeneID:877585"; product "";
NC_002516.2	genbank	CDS	138001	138588	.	+	0	gene_id ""; transcript_id ""; protein_id "NP_248808.1"; db_xref "GI:15595316"; db_xref "GeneID:877585"; product "hypothetical protein";
NC_002516.2	genbank	gene	138818	140167	.	+	0	gene_id ""; transcript_id ""; db_xref "GeneID:877578"; product "";
NC_002516.2	genbank	CDS	138818	140167	.	+	0	gene_id ""; transcript_id ""; protein_id "NP_248809.1"; db_xref "GI:15595317"; db_xref "GeneID:877578"; product "C4-dicarboxylate transporter DctA";
NC_002516.2	genbank	gene	140216	140902	.	+	0	gene_id ""; transcript_id ""; db_xref "GeneID:878231"; product "";
NC_002516.2	genbank	CDS	140216	140902	.	+	0	gene_id ""; transcript_id ""; protein_id "NP_248810.1"; db_xref "GI:15595318"; db_xref "GeneID:878231"; product "transcriptional regulator";
NC_002516.2	genbank	gene	141003	141737	.	+	0	gene_id ""; transcript_id ""; db_xref "GeneID:878358"; product "";
NC_002516.2	genbank	CDS	141003	141737	.	+	0	gene_id ""; transcript_id ""; protein_id "NP_248811.1"; db_xref "GI:15595319"; db_xref "GeneID:878358"; product "hypothetical protein";
NC_002516.2	genbank	gene	141917	142327	.	+	0	gene_id ""; transcript_id ""; db_xref "GeneID:880611"; product "";
NC_002516.2	genbank	CDS	141917	142327	.	+	0	gene_id ""; transcript_id ""; protein_id "NP_248812.1"; db_xref "GI:15595320"; db_xref "GeneID:880611"; product "hypothetical protein";
NC_002516.2	genbank	gene	142359	143267	.	-	0	gene_id ""; transcript_id ""; db_xref "GeneID:877571"; product "";
NC_002516.2	genbank	CDS	142359	143267	.	-	0	gene_id ""; transcript_id ""; protein_id "NP_248813.1"; db_xref "GI:15595321"; db_xref "GeneID:877571"; product "transcriptional regulator";
NC_002516.2	genbank	gene	143567	143848	.	-	0	gene_id ""; transcript_id ""; db_xref "GeneID:879205"; product "";
NC_002516.2	genbank	CDS	143567	143848	.	-	0	gene_id ""; transcript_id ""; protein_id "NP_248814.1"; db_xref "GI:15595322"; db_xref "GeneID:879205"; product "hypothetical protein";
NC_002516.2	genbank	gene	143845	144072	.	-	0	gene_id ""; transcript_id ""; db_xref "GeneID:880838"; product "";
NC_002516.2	genbank	CDS	143845	144072	.	-	0	gene_id ""; transcript_id ""; protein_id "NP_248815.1"; db_xref "GI:15595323"; db_xref "GeneID:880838"; product "hypothetical protein";
NC_002516.2	genbank	gene	144248	144868	.	-	0	gene_id ""; transcript_id ""; db_xref "GeneID:880627"; product "";
NC_002516.2	genbank	CDS	144248	144868	.	-	0	gene_id ""; transcript_id ""; protein_id "NP_248816.1"; db_xref "GI:15595324"; db_xref "GeneID:880627"; product "hypothetical protein";
NC_002516.2	genbank	gene	144969	145469	.	+	0	gene_id ""; transcript_id ""; db_xref "GeneID:880815"; product "";
NC_002516.2	genbank	CDS	144969	145469	.	+	0	gene_id ""; transcript_id ""; protein_id "NP_248817.1"; db_xref "GI:15595325"; db_xref "GeneID:880815"; product "hypothetical protein";
NC_002516.2	genbank	gene	145542	145883	.	+	0	gene_id ""; transcript_id ""; db_xref "GeneID:880831"; product "";
NC_002516.2	genbank	CDS	145542	145883	.	+	0	gene_id ""; transcript_id ""; protein_id "NP_248818.1"; db_xref "GI:15595326"; db_xref "GeneID:880831"; product "hypothetical protein";
NC_002516.2	genbank	gene	145965	147392	.	-	0	gene_id "gabP"; transcript_id "gabP"; gene_id "gabP"; db_xref "GeneID:880844"; product "";
NC_002516.2	genbank	CDS	145965	147392	.	-	0	gene_id "gabP"; transcript_id "gabP"; gene_id "gabP"; protein_id "NP_248819.1"; db_xref "GI:15595327"; db_xref "GeneID:880844"; product "gamma-aminobutyrate permease";
NC_002516.2	genbank	gene	147561	149054	.	-	0	gene_id ""; transcript_id ""; db_xref "GeneID:880875"; product "";
NC_002516.2	genbank	CDS	147561	149054	.	-	0	gene_id ""; transcript_id ""; protein_id "NP_248820.1"; db_xref "GI:15595328"; db_xref "GeneID:880875"; product "3-oxopropanoate dehydrogenase";
NC_002516.2	genbank	gene	149138	149425	.	-	0	gene_id ""; transcript_id ""; db_xref "GeneID:878383"; product "";
NC_002516.2	genbank	CDS	149138	149425	.	-	0	gene_id ""; transcript_id ""; protein_id "NP_248821.1"; db_xref "GI:15595329"; db_xref "GeneID:878383"; product "beta-alanine degradation protein BauB";
NC_002516.2	genbank	gene	149425	150771	.	-	0	gene_id ""; transcript_id ""; db_xref "GeneID:879350"; product "";
NC_002516.2	genbank	CDS	149425	150771	.	-	0	gene_id ""; transcript_id ""; protein_id "NP_248822.1"; db_xref "GI:15595330"; db_xref "GeneID:879350"; product "beta alanine--pyruvate transaminase";
NC_002516.2	genbank	gene	150906	151823	.	+	0	gene_id ""; transcript_id ""; db_xref "GeneID:879432"; product "";
NC_002516.2	genbank	CDS	150906	151823	.	+	0	gene_id ""; transcript_id ""; protein_id "NP_248823.1"; db_xref "GI:15595331"; db_xref "GeneID:879432"; product "HTH-type transcriptional activator BauR";
NC_002516.2	genbank	gene	151936	153306	.	-	0	gene_id ""; transcript_id ""; db_xref "GeneID:879331"; product "";
NC_002516.2	genbank	CDS	151936	153306	.	-	0	gene_id ""; transcript_id ""; protein_id "NP_248824.1"; db_xref "GI:15595332"; db_xref "GeneID:879331"; product "guanine deaminase";
NC_002516.2	genbank	gene	153696	153836	.	+	0	gene_id ""; transcript_id ""; db_xref "GeneID:879398"; product "";
NC_002516.2	genbank	CDS	153696	153836	.	+	0	gene_id ""; transcript_id ""; protein_id "NP_248825.1"; db_xref "GI:15595333"; db_xref "GeneID:879398"; product "hypothetical protein";
NC_002516.2	genbank	gene	154417	155988	.	+	0	gene_id ""; transcript_id ""; db_xref "GeneID:879471"; product "";
NC_002516.2	genbank	CDS	154417	155988	.	+	0	gene_id ""; transcript_id ""; protein_id "NP_248826.1"; db_xref "GI:15595334"; db_xref "GeneID:879471"; product "ABC transporter ATP-binding protein";
NC_002516.2	genbank	gene	155988	157085	.	+	0	gene_id ""; transcript_id ""; db_xref "GeneID:879286"; product "";
NC_002516.2	genbank	CDS	155988	157085	.	+	0	gene_id ""; transcript_id ""; protein_id "NP_248827.1"; db_xref "GI:15595335"; db_xref "GeneID:879286"; product "ABC transporter permease";
NC_002516.2	genbank	gene	157108	158034	.	+	0	gene_id ""; transcript_id ""; db_xref "GeneID:879399"; product "";
NC_002516.2	genbank	CDS	157108	158034	.	+	0	gene_id ""; transcript_id ""; protein_id "NP_248828.1"; db_xref "GI:15595336"; db_xref "GeneID:879399"; product "ABC transporter permease";
NC_002516.2	genbank	gene	158199	158762	.	+	0	gene_id "ahpC"; transcript_id "ahpC"; gene_id "ahpC"; db_xref "GeneID:879431"; product "";
NC_002516.2	genbank	CDS	158199	158762	.	+	0	gene_id "ahpC"; transcript_id "ahpC"; gene_id "ahpC"; protein_id "NP_248829.1"; db_xref "GI:15595337"; db_xref "GeneID:879431"; product "alkyl hydroperoxide reductase";
NC_002516.2	genbank	gene	158907	160472	.	+	0	gene_id "ahpF"; transcript_id "ahpF"; gene_id "ahpF"; db_xref "GeneID:879326"; product "";
NC_002516.2	genbank	CDS	158907	160472	.	+	0	gene_id "ahpF"; transcript_id "ahpF"; gene_id "ahpF"; protein_id "NP_248830.1"; db_xref "GI:15595338"; db_xref "GeneID:879326"; product "alkyl hydroperoxide reductase";
NC_002516.2	genbank	gene	160552	161448	.	-	0	gene_id ""; transcript_id ""; db_xref "GeneID:879494"; product "";
NC_002516.2	genbank	CDS	160552	161448	.	-	0	gene_id ""; transcript_id ""; protein_id "NP_248831.1"; db_xref "GI:15595339"; db_xref "GeneID:879494"; product "hypothetical protein";
NC_002516.2	genbank	gene	161906	163255	.	+	0	gene_id ""; transcript_id ""; db_xref "GeneID:879447"; product "";
NC_002516.2	genbank	CDS	161906	163255	.	+	0	gene_id ""; transcript_id ""; protein_id "NP_248832.1"; db_xref "GI:15595340"; db_xref "GeneID:879447"; product "8-oxoguanine deaminase";
NC_002516.2	genbank	gene	163363	164415	.	+	0	gene_id "nuh"; transcript_id "nuh"; gene_id "nuh"; db_xref "GeneID:879451"; product "";
NC_002516.2	genbank	CDS	163363	164415	.	+	0	gene_id "nuh"; transcript_id "nuh"; gene_id "nuh"; protein_id "NP_248833.2"; db_xref "GI:119167454"; db_xref "GeneID:879451"; product "nonspecific ribonucleoside hydrolase";
NC_002516.2	genbank	gene	164443	165069	.	-	0	gene_id ""; transcript_id ""; db_xref "GeneID:879242"; product "";
NC_002516.2	genbank	CDS	164443	165069	.	-	0	gene_id ""; transcript_id ""; protein_id "NP_248834.1"; db_xref "GI:15595342"; db_xref "GeneID:879242"; product "hypothetical protein";
NC_002516.2	genbank	gene	165219	165737	.	-	0	gene_id ""; transcript_id ""; db_xref "GeneID:879449"; product "";
NC_002516.2	genbank	CDS	165219	165737	.	-	0	gene_id ""; transcript_id ""; protein_id "NP_248835.1"; db_xref "GI:15595343"; db_xref "GeneID:879449"; product "hypothetical protein";
NC_002516.2	genbank	gene	165976	167073	.	+	0	gene_id ""; transcript_id ""; db_xref "GeneID:879465"; product "";
NC_002516.2	genbank	CDS	165976	167073	.	+	0	gene_id ""; transcript_id ""; protein_id "NP_248836.1"; db_xref "GI:15595344"; db_xref "GeneID:879465"; product "hypothetical protein";
NC_002516.2	genbank	gene	167146	168108	.	+	0	gene_id ""; transcript_id ""; db_xref "GeneID:879502"; product "";
NC_002516.2	genbank	CDS	167146	168108	.	+	0	gene_id ""; transcript_id ""; protein_id "NP_248837.1"; db_xref "GI:15595345"; db_xref "GeneID:879502"; product "oxidoreductase";
NC_002516.2	genbank	gene	168213	169163	.	+	0	gene_id ""; transcript_id ""; db_xref "GeneID:879249"; product "";
NC_002516.2	genbank	CDS	168213	169163	.	+	0	gene_id ""; transcript_id ""; protein_id "NP_248838.1"; db_xref "GI:15595346"; db_xref "GeneID:879249"; product "adenosine deaminase";
NC_002516.2	genbank	gene	169361	169906	.	+	0	gene_id ""; transcript_id ""; db_xref "GeneID:879673"; product "";
NC_002516.2	genbank	CDS	169361	169906	.	+	0	gene_id ""; transcript_id ""; protein_id "NP_248839.1"; db_xref "GI:15595347"; db_xref "GeneID:879673"; product "ECF subfamily sigma-70 factor";
NC_002516.2	genbank	gene	169903	170898	.	+	0	gene_id ""; transcript_id ""; db_xref "GeneID:878563"; product "";
NC_002516.2	genbank	CDS	169903	170898	.	+	0	gene_id ""; transcript_id ""; protein_id "NP_248840.1"; db_xref "GI:15595348"; db_xref "GeneID:878563"; product "transmembrane sensor";
NC_002516.2	genbank	gene	171047	173434	.	+	0	gene_id ""; transcript_id ""; db_xref "GeneID:877893"; product "";
NC_002516.2	genbank	CDS	171047	173434	.	+	0	gene_id ""; transcript_id ""; protein_id "NP_248841.1"; db_xref "GI:15595349"; db_xref "GeneID:877893"; product "TonB-dependent receptor";
NC_002516.2	genbank	gene	173811	174638	.	+	0	gene_id "pcaQ"; transcript_id "pcaQ"; gene_id "pcaQ"; db_xref "GeneID:878518"; product "";
NC_002516.2	genbank	CDS	173811	174638	.	+	0	gene_id "pcaQ"; transcript_id "pcaQ"; gene_id "pcaQ"; protein_id "NP_248842.1"; db_xref "GI:15595350"; db_xref "GeneID:878518"; product "transcriptional regulator PcaQ";
NC_002516.2	genbank	gene	174773	175492	.	+	0	gene_id "pcaH"; transcript_id "pcaH"; gene_id "pcaH"; db_xref "GeneID:878130"; product "";
NC_002516.2	genbank	CDS	174773	175492	.	+	0	gene_id "pcaH"; transcript_id "pcaH"; gene_id "pcaH"; protein_id "NP_248843.1"; db_xref "GI:15595351"; db_xref "GeneID:878130"; product "protocatechuate 3,4-dioxygenase subunit beta";
NC_002516.2	genbank	gene	175503	176108	.	+	0	gene_id "pcaG"; transcript_id "pcaG"; gene_id "pcaG"; db_xref "GeneID:882145"; product "";
NC_002516.2	genbank	CDS	175503	176108	.	+	0	gene_id "pcaG"; transcript_id "pcaG"; gene_id "pcaG"; protein_id "NP_248844.1"; db_xref "GI:15595352"; db_xref "GeneID:882145"; product "protocatechuate 3,4-dioxygenase subunit alpha";
NC_002516.2	genbank	gene	176315	177154	.	+	0	gene_id "pcaR"; transcript_id "pcaR"; gene_id "pcaR"; db_xref "GeneID:882136"; product "";
NC_002516.2	genbank	CDS	176315	177154	.	+	0	gene_id "pcaR"; transcript_id "pcaR"; gene_id "pcaR"; protein_id "NP_248845.1"; db_xref "GI:15595353"; db_xref "GeneID:882136"; product "transcriptional regulator PcaR";
NC_002516.2	genbank	gene	177307	178458	.	+	0	gene_id ""; transcript_id ""; db_xref "GeneID:882149"; product "";
NC_002516.2	genbank	CDS	177307	178458	.	+	0	gene_id ""; transcript_id ""; protein_id "NP_248846.1"; db_xref "GI:15595354"; db_xref "GeneID:882149"; product "resistance-nodulation-cell division (RND) efflux membrane fusion protein";
NC_002516.2	genbank	gene	178455	179525	.	+	0	gene_id ""; transcript_id ""; db_xref "GeneID:882134"; product "";
NC_002516.2	genbank	CDS	178455	179525	.	+	0	gene_id ""; transcript_id ""; protein_id "NP_248847.1"; db_xref "GI:15595355"; db_xref "GeneID:882134"; product "resistance-nodulation-cell division (RND) efflux membrane fusion protein";
NC_002516.2	genbank	gene	179522	182569	.	+	0	gene_id ""; transcript_id ""; db_xref "GeneID:882140"; product "";
NC_002516.2	genbank	CDS	179522	182569	.	+	0	gene_id ""; transcript_id ""; protein_id "NP_248848.1"; db_xref "GI:15595356"; db_xref "GeneID:882140"; product "resistance-nodulation-cell division (RND) efflux transporter";
NC_002516.2	genbank	gene	182768	183706	.	+	0	gene_id ""; transcript_id ""; db_xref "GeneID:882081"; product "";
NC_002516.2	genbank	CDS	182768	183706	.	+	0	gene_id ""; transcript_id ""; protein_id "NP_248849.1"; db_xref "GI:15595357"; db_xref "GeneID:882081"; product "transcriptional regulator";
NC_002516.2	genbank	gene	183822	184007	.	+	0	gene_id ""; transcript_id ""; db_xref "GeneID:882103"; product "";
NC_002516.2	genbank	CDS	183822	184007	.	+	0	gene_id ""; transcript_id ""; protein_id "NP_248850.1"; db_xref "GI:15595358"; db_xref "GeneID:882103"; product "hypothetical protein";
NC_002516.2	genbank	gene	184594	185928	.	+	0	gene_id "opdC"; transcript_id "opdC"; gene_id "opdC"; db_xref "GeneID:879518"; product "";
NC_002516.2	genbank	CDS	184594	185928	.	+	0	gene_id "opdC"; transcript_id "opdC"; gene_id "opdC"; protein_id "NP_248852.1"; db_xref "GI:15595360"; db_xref "GeneID:879518"; product "histidine porin OpdC";
NC_002516.2	genbank	gene	185957	186754	.	-	0	gene_id ""; transcript_id ""; db_xref "GeneID:882025"; product "";
NC_002516.2	genbank	CDS	185957	186754	.	-	0	gene_id ""; transcript_id ""; protein_id "NP_248853.1"; db_xref "GI:15595361"; db_xref "GeneID:882025"; product "transcriptional regulator";
NC_002516.2	genbank	gene	186832	188448	.	+	0	gene_id ""; transcript_id ""; db_xref "GeneID:879444"; product "";
NC_002516.2	genbank	CDS	186832	188448	.	+	0	gene_id ""; transcript_id ""; protein_id "NP_248854.1"; db_xref "GI:15595362"; db_xref "GeneID:879444"; product "gamma-glutamyltranspeptidase";
NC_002516.2	genbank	gene	189120	189956	.	+	0	gene_id ""; transcript_id ""; db_xref "GeneID:879418"; product "";
NC_002516.2	genbank	CDS	189120	189956	.	+	0	gene_id ""; transcript_id ""; protein_id "NP_248855.1"; db_xref "GI:15595363"; db_xref "GeneID:879418"; product "hypothetical protein";
NC_002516.2	genbank	gene	190198	191604	.	+	0	gene_id ""; transcript_id ""; db_xref "GeneID:879314"; product "";
NC_002516.2	genbank	CDS	190198	191604	.	+	0	gene_id ""; transcript_id ""; protein_id "NP_248856.1"; db_xref "GI:15595364"; db_xref "GeneID:879314"; product "transporter";
NC_002516.2	genbank	gene	191697	192362	.	+	0	gene_id ""; transcript_id ""; db_xref "GeneID:879316"; product "";
NC_002516.2	genbank	CDS	191697	192362	.	+	0	gene_id ""; transcript_id ""; protein_id "NP_248857.1"; db_xref "GI:15595365"; db_xref "GeneID:879316"; product "transcriptional regulator";
NC_002516.2	genbank	gene	192368	192958	.	+	0	gene_id ""; transcript_id ""; db_xref "GeneID:879343"; product "";
NC_002516.2	genbank	CDS	192368	192958	.	+	0	gene_id ""; transcript_id ""; protein_id "NP_248858.1"; db_xref "GI:15595366"; db_xref "GeneID:879343"; product "hypothetical protein";
NC_002516.2	genbank	gene	192965	193672	.	-	0	gene_id ""; transcript_id ""; db_xref "GeneID:879346"; product "";
NC_002516.2	genbank	CDS	192965	193672	.	-	0	gene_id ""; transcript_id ""; protein_id "NP_248859.1"; db_xref "GI:15595367"; db_xref "GeneID:879346"; product "hypothetical protein";
NC_002516.2	genbank	gene	193799	194179	.	-	0	gene_id ""; transcript_id ""; db_xref "GeneID:878493"; product "";
NC_002516.2	genbank	CDS	193799	194179	.	-	0	gene_id ""; transcript_id ""; protein_id "NP_248860.1"; db_xref "GI:15595368"; db_xref "GeneID:878493"; product "hypothetical protein";
NC_002516.2	genbank	gene	194206	194748	.	-	0	gene_id ""; transcript_id ""; db_xref "GeneID:882156"; product "";
NC_002516.2	genbank	CDS	194206	194748	.	-	0	gene_id ""; transcript_id ""; protein_id "NP_248861.1"; db_xref "GI:15595369"; db_xref "GeneID:882156"; product "hypothetical protein";
NC_002516.2	genbank	gene	194757	196748	.	-	0	gene_id ""; transcript_id ""; db_xref "GeneID:879545"; product "";
NC_002516.2	genbank	CDS	194757	196748	.	-	0	gene_id ""; transcript_id ""; protein_id "NP_248862.1"; db_xref "GI:15595370"; db_xref "GeneID:879545"; product "hypothetical protein";
NC_002516.2	genbank	gene	197011	198060	.	-	0	gene_id ""; transcript_id ""; db_xref "GeneID:882256"; product "";
NC_002516.2	genbank	CDS	197011	198060	.	-	0	gene_id ""; transcript_id ""; protein_id "NP_248863.1"; db_xref "GI:15595371"; db_xref "GeneID:882256"; product "chemotaxis response regulator protein-glutamate methylesterase";
NC_002516.2	genbank	gene	198080	198682	.	-	0	gene_id ""; transcript_id ""; db_xref "GeneID:877836"; product "";
NC_002516.2	genbank	CDS	198080	198682	.	-	0	gene_id ""; transcript_id ""; protein_id "NP_248864.1"; db_xref "GI:15595372"; db_xref "GeneID:877836"; product "hypothetical protein";
NC_002516.2	genbank	gene	198688	199530	.	-	0	gene_id ""; transcript_id ""; db_xref "GeneID:882282"; product "";
NC_002516.2	genbank	CDS	198688	199530	.	-	0	gene_id ""; transcript_id ""; protein_id "NP_248865.1"; db_xref "GI:15595373"; db_xref "GeneID:882282"; product "chemotaxis protein methyltransferase";
NC_002516.2	genbank	gene	199600	201639	.	-	0	gene_id "aer2"; transcript_id "aer2"; gene_id "aer2"; db_xref "GeneID:882219"; product "";
NC_002516.2	genbank	CDS	199600	201639	.	-	0	gene_id "aer2"; transcript_id "aer2"; gene_id "aer2"; protein_id "NP_248866.1"; db_xref "GI:15595374"; db_xref "GeneID:882219"; product "aerotaxis transducer Aer2";
NC_002516.2	genbank	gene	201675	202160	.	-	0	gene_id ""; transcript_id ""; db_xref "GeneID:879338"; product "";
NC_002516.2	genbank	CDS	201675	202160	.	-	0	gene_id ""; transcript_id ""; protein_id "NP_248867.1"; db_xref "GI:15595375"; db_xref "GeneID:879338"; product "purine-binding chemotaxis protein";
NC_002516.2	genbank	gene	202147	204066	.	-	0	gene_id ""; transcript_id ""; db_xref "GeneID:878420"; product "";
NC_002516.2	genbank	CDS	202147	204066	.	-	0	gene_id ""; transcript_id ""; protein_id "NP_248868.1"; db_xref "GI:15595376"; db_xref "GeneID:878420"; product "two-component sensor";
NC_002516.2	genbank	gene	204094	204459	.	-	0	gene_id ""; transcript_id ""; db_xref "GeneID:879259"; product "";
NC_002516.2	genbank	CDS	204094	204459	.	-	0	gene_id ""; transcript_id ""; protein_id "NP_248869.1"; db_xref "GI:15595377"; db_xref "GeneID:879259"; product "two-component response regulator";
NC_002516.2	genbank	gene	204657	205829	.	-	0	gene_id "cttP"; transcript_id "cttP"; gene_id "cttP"; db_xref "GeneID:879336"; product "";
NC_002516.2	genbank	CDS	204657	205829	.	-	0	gene_id "cttP"; transcript_id "cttP"; gene_id "cttP"; protein_id "NP_248870.1"; db_xref "GI:15595378"; db_xref "GeneID:879336"; product "trichloroethylene chemotactic transducer CttP";
NC_002516.2	genbank	gene	206022	206954	.	-	0	gene_id ""; transcript_id ""; db_xref "GeneID:879304"; product "";
NC_002516.2	genbank	CDS	206022	206954	.	-	0	gene_id ""; transcript_id ""; protein_id "NP_248871.1"; db_xref "GI:15595379"; db_xref "GeneID:879304"; product "transcriptional regulator";
NC_002516.2	genbank	gene	207071	207823	.	+	0	gene_id ""; transcript_id ""; db_xref "GeneID:878164"; product "";
NC_002516.2	genbank	CDS	207071	207823	.	+	0	gene_id ""; transcript_id ""; protein_id "NP_248872.1"; db_xref "GI:15595380"; db_xref "GeneID:878164"; product "3-ketoacyl-ACP reductase";
NC_002516.2	genbank	gene	207923	209533	.	-	0	gene_id "atsA"; transcript_id "atsA"; gene_id "atsA"; db_xref "GeneID:879288"; product "";
NC_002516.2	genbank	CDS	207923	209533	.	-	0	gene_id "atsA"; transcript_id "atsA"; gene_id "atsA"; protein_id "NP_248873.1"; db_xref "GI:15595381"; db_xref "GeneID:879288"; product "arylsulfatase";
NC_002516.2	genbank	gene	209621	210460	.	-	0	gene_id ""; transcript_id ""; db_xref "GeneID:882170"; product "";
NC_002516.2	genbank	CDS	209621	210460	.	-	0	gene_id ""; transcript_id ""; protein_id "NP_248874.1"; db_xref "GI:15595382"; db_xref "GeneID:882170"; product "ABC transporter ATP-binding protein";
NC_002516.2	genbank	gene	210457	212073	.	-	0	gene_id ""; transcript_id ""; db_xref "GeneID:879256"; product "";
NC_002516.2	genbank	CDS	210457	212073	.	-	0	gene_id ""; transcript_id ""; protein_id "NP_248875.1"; db_xref "GI:15595383"; db_xref "GeneID:879256"; product "ABC transporter permease";
NC_002516.2	genbank	gene	212340	213401	.	+	0	gene_id ""; transcript_id ""; db_xref "GeneID:879411"; product "";
NC_002516.2	genbank	CDS	212340	213401	.	+	0	gene_id ""; transcript_id ""; protein_id "NP_248876.1"; db_xref "GI:15595384"; db_xref "GeneID:879411"; product "ABC transporter";
NC_002516.2	genbank	gene	213819	214634	.	+	0	gene_id ""; transcript_id ""; db_xref "GeneID:882255"; product "";
NC_002516.2	genbank	CDS	213819	214634	.	+	0	gene_id ""; transcript_id ""; protein_id "NP_248877.1"; db_xref "GI:15595385"; db_xref "GeneID:882255"; product "hypothetical protein";
NC_002516.2	genbank	gene	214631	215512	.	+	0	gene_id ""; transcript_id ""; db_xref "GeneID:879289"; product "";
NC_002516.2	genbank	CDS	214631	215512	.	+	0	gene_id ""; transcript_id ""; protein_id "NP_248878.1"; db_xref "GI:15595386"; db_xref "GeneID:879289"; product "hypothetical protein";
NC_002516.2	genbank	gene	215550	216908	.	-	0	gene_id ""; transcript_id ""; db_xref "GeneID:883120"; product "";
NC_002516.2	genbank	CDS	215550	216908	.	-	0	gene_id ""; transcript_id ""; protein_id "NP_248879.1"; db_xref "GI:15595387"; db_xref "GeneID:883120"; product "porin";
NC_002516.2	genbank	gene	217156	217881	.	+	0	gene_id ""; transcript_id ""; db_xref "GeneID:883097"; product "";
NC_002516.2	genbank	CDS	217156	217881	.	+	0	gene_id ""; transcript_id ""; protein_id "NP_248880.1"; db_xref "GI:15595388"; db_xref "GeneID:883097"; product "acid phosphatase";
NC_002516.2	genbank	gene	217905	218822	.	-	0	gene_id ""; transcript_id ""; db_xref "GeneID:883101"; product "";
NC_002516.2	genbank	CDS	217905	218822	.	-	0	gene_id ""; transcript_id ""; protein_id "NP_248881.1"; db_xref "GI:15595389"; db_xref "GeneID:883101"; product "transcriptional regulator";
NC_002516.2	genbank	gene	219172	221544	.	+	0	gene_id ""; transcript_id ""; db_xref "GeneID:882990"; product "";
NC_002516.2	genbank	CDS	219172	221544	.	+	0	gene_id ""; transcript_id ""; protein_id "NP_248882.1"; db_xref "GI:15595390"; db_xref "GeneID:882990"; product "TonB-dependent receptor";
NC_002516.2	genbank	gene	221585	222487	.	+	0	gene_id ""; transcript_id ""; db_xref "GeneID:883039"; product "";
NC_002516.2	genbank	CDS	221585	222487	.	+	0	gene_id ""; transcript_id ""; protein_id "NP_248883.1"; db_xref "GI:15595391"; db_xref "GeneID:883039"; product "hypothetical protein";
NC_002516.2	genbank	gene	222555	223454	.	+	0	gene_id ""; transcript_id ""; db_xref "GeneID:879577"; product "";
NC_002516.2	genbank	CDS	222555	223454	.	+	0	gene_id ""; transcript_id ""; protein_id "NP_248884.1"; db_xref "GI:15595392"; db_xref "GeneID:879577"; product "hypothetical protein";
NC_002516.2	genbank	gene	224101	225219	.	+	0	gene_id "pntAA"; transcript_id "pntAA"; gene_id "pntAA"; db_xref "GeneID:878345"; db_xref "PseudoCap:PA0195"; product "";
NC_002516.2	genbank	CDS	224101	225219	.	+	0	gene_id "pntAA"; transcript_id "pntAA"; gene_id "pntAA"; protein_id "NP_248885.1"; db_xref "GI:15600764"; db_xref "GeneID:878345"; db_xref "PseudoCap:PA0195"; product "NAD(P) transhydrogenase subunit alpha";
NC_002516.2	genbank	gene	225295	225603	.	+	0	gene_id "pntAB"; transcript_id "pntAB"; gene_id "pntAB"; db_xref "GeneID:878346"; product "";
NC_002516.2	genbank	CDS	225295	225603	.	+	0	gene_id "pntAB"; transcript_id "pntAB"; gene_id "pntAB"; protein_id "NP_248886.2"; db_xref "GI:119167455"; db_xref "GeneID:878346"; product "NAD(P) transhydrogenase subunit alpha";
NC_002516.2	genbank	gene	225603	227039	.	+	0	gene_id "pntB"; transcript_id "pntB"; gene_id "pntB"; db_xref "GeneID:878146"; product "";
NC_002516.2	genbank	CDS	225603	227039	.	+	0	gene_id "pntB"; transcript_id "pntB"; gene_id "pntB"; protein_id "NP_248887.1"; db_xref "GI:15595393"; db_xref "GeneID:878146"; product "pyridine nucleotide transhydrogenase subunit beta";
NC_002516.2	genbank	gene	227382	228194	.	+	0	gene_id "tonB2"; transcript_id "tonB2"; gene_id "tonB2"; db_xref "GeneID:879472"; product "";
NC_002516.2	genbank	CDS	227382	228194	.	+	0	gene_id "tonB2"; transcript_id "tonB2"; gene_id "tonB2"; protein_id "NP_248888.1"; db_xref "GI:15595394"; db_xref "GeneID:879472"; product "transporter TonB";
NC_002516.2	genbank	gene	228223	228942	.	+	0	gene_id "exbB1"; transcript_id "exbB1"; gene_id "exbB1"; db_xref "GeneID:883080"; product "";
NC_002516.2	genbank	CDS	228223	228942	.	+	0	gene_id "exbB1"; transcript_id "exbB1"; gene_id "exbB1"; protein_id "NP_248889.1"; db_xref "GI:15595395"; db_xref "GeneID:883080"; product "transporter ExbB";
NC_002516.2	genbank	gene	228944	229345	.	+	0	gene_id "exbD1"; transcript_id "exbD1"; gene_id "exbD1"; db_xref "GeneID:879490"; product "";
NC_002516.2	genbank	CDS	228944	229345	.	+	0	gene_id "exbD1"; transcript_id "exbD1"; gene_id "exbD1"; protein_id "NP_248890.1"; db_xref "GI:15595396"; db_xref "GeneID:879490"; product "biopolymer transport protein ExbD";
NC_002516.2	genbank	gene	229526	229738	.	-	0	gene_id ""; transcript_id ""; db_xref "GeneID:879623"; product "";
NC_002516.2	genbank	CDS	229526	229738	.	-	0	gene_id ""; transcript_id ""; protein_id "NP_248891.1"; db_xref "GI:15595397"; db_xref "GeneID:879623"; product "hypothetical protein";
NC_002516.2	genbank	gene	229954	230535	.	+	0	gene_id ""; transcript_id ""; db_xref "GeneID:879531"; product "";
NC_002516.2	genbank	CDS	229954	230535	.	+	0	gene_id ""; transcript_id ""; protein_id "NP_248892.1"; db_xref "GI:15595398"; db_xref "GeneID:879531"; product "hypothetical protein";
NC_002516.2	genbank	gene	230543	232000	.	-	0	gene_id ""; transcript_id ""; db_xref "GeneID:879445"; product "";
NC_002516.2	genbank	CDS	230543	232000	.	-	0	gene_id ""; transcript_id ""; protein_id "NP_248893.1"; db_xref "GI:15595399"; db_xref "GeneID:879445"; product "amidase";
NC_002516.2	genbank	gene	232066	233100	.	-	0	gene_id ""; transcript_id ""; db_xref "GeneID:883108"; product "";
NC_002516.2	genbank	CDS	232066	233100	.	-	0	gene_id ""; transcript_id ""; protein_id "NP_248894.1"; db_xref "GI:15595400"; db_xref "GeneID:883108"; product "ABC transporter";
NC_002516.2	genbank	gene	233123	233932	.	-	0	gene_id ""; transcript_id ""; db_xref "GeneID:878513"; product "";
NC_002516.2	genbank	CDS	233123	233932	.	-	0	gene_id ""; transcript_id ""; protein_id "NP_248895.1"; db_xref "GI:15595401"; db_xref "GeneID:878513"; product "ABC transporter permease";
NC_002516.2	genbank	gene	233929	234849	.	-	0	gene_id ""; transcript_id ""; db_xref "GeneID:879480"; product "";
NC_002516.2	genbank	CDS	233929	234849	.	-	0	gene_id ""; transcript_id ""; protein_id "NP_248896.1"; db_xref "GI:15595402"; db_xref "GeneID:879480"; product "ABC transporter permease";
NC_002516.2	genbank	gene	234875	235987	.	-	0	gene_id ""; transcript_id ""; db_xref "GeneID:879760"; product "";
NC_002516.2	genbank	CDS	234875	235987	.	-	0	gene_id ""; transcript_id ""; protein_id "NP_248897.1"; db_xref "GI:15595403"; db_xref "GeneID:879760"; product "spermidine/putrescine ABC transporter ATP-binding protein";
NC_002516.2	genbank	gene	236218	237111	.	+	0	gene_id ""; transcript_id ""; db_xref "GeneID:879460"; product "";
NC_002516.2	genbank	CDS	236218	237111	.	+	0	gene_id ""; transcript_id ""; protein_id "NP_248898.1"; db_xref "GI:15595404"; db_xref "GeneID:879460"; product "transcriptional regulator";
NC_002516.2	genbank	gene	237232	238896	.	+	0	gene_id "mdcA"; transcript_id "mdcA"; gene_id "mdcA"; db_xref "GeneID:879322"; product "";
NC_002516.2	genbank	CDS	237232	238896	.	+	0	gene_id "mdcA"; transcript_id "mdcA"; gene_id "mdcA"; protein_id "NP_248899.1"; db_xref "GI:15595405"; db_xref "GeneID:879322"; product "malonate decarboxylase subunit alpha";
NC_002516.2	genbank	gene	238896	239777	.	+	0	gene_id ""; transcript_id ""; db_xref "GeneID:879248"; product "";
NC_002516.2	genbank	CDS	238896	239777	.	+	0	gene_id ""; transcript_id ""; protein_id "NP_248900.1"; db_xref "GI:15595406"; db_xref "GeneID:879248"; product "2-(5''-triphosphoribosyl)-3'-dephosphocoenzyme-A synthase";
NC_002516.2	genbank	gene	239779	240078	.	+	0	gene_id "mdcC"; transcript_id "mdcC"; gene_id "mdcC"; db_xref "GeneID:883035"; product "";
NC_002516.2	genbank	CDS	239779	240078	.	+	0	gene_id "mdcC"; transcript_id "mdcC"; gene_id "mdcC"; protein_id "NP_248901.1"; db_xref "GI:15595407"; db_xref "GeneID:883035"; product "malonate decarboxylase acyl carrier protein";
NC_002516.2	genbank	gene	240071	240934	.	+	0	gene_id "mdcD"; transcript_id "mdcD"; gene_id "mdcD"; db_xref "GeneID:879489"; product "";
NC_002516.2	genbank	CDS	240071	240934	.	+	0	gene_id "mdcD"; transcript_id "mdcD"; gene_id "mdcD"; protein_id "NP_248902.1"; db_xref "GI:15595408"; db_xref "GeneID:879489"; product "malonate decarboxylase subunit beta";
NC_002516.2	genbank	gene	240931	241737	.	+	0	gene_id "mdcE"; transcript_id "mdcE"; gene_id "mdcE"; db_xref "GeneID:879507"; product "";
NC_002516.2	genbank	CDS	240931	241737	.	+	0	gene_id "mdcE"; transcript_id "mdcE"; gene_id "mdcE"; protein_id "NP_248903.1"; db_xref "GI:15595409"; db_xref "GeneID:879507"; product "malonate decarboxylase subunit gamma";
NC_002516.2	genbank	gene	241753	242445	.	+	0	gene_id ""; transcript_id ""; db_xref "GeneID:879254"; product "";
NC_002516.2	genbank	CDS	241753	242445	.	+	0	gene_id ""; transcript_id ""; protein_id "NP_248904.1"; db_xref "GI:15595410"; db_xref "GeneID:879254"; product "phosphoribosyl-dephospho-CoA transferase";
NC_002516.2	genbank	gene	242442	243374	.	+	0	gene_id ""; transcript_id ""; db_xref "GeneID:879334"; product "";
NC_002516.2	genbank	CDS	242442	243374	.	+	0	gene_id ""; transcript_id ""; protein_id "NP_248905.1"; db_xref "GI:15595411"; db_xref "GeneID:879334"; product "acyl transferase";
NC_002516.2	genbank	gene	243431	243835	.	+	0	gene_id ""; transcript_id ""; db_xref "GeneID:883110"; product "";
NC_002516.2	genbank	CDS	243431	243835	.	+	0	gene_id ""; transcript_id ""; protein_id "NP_248906.1"; db_xref "GI:15595412"; db_xref "GeneID:883110"; product "malonate transporter MadL";
NC_002516.2	genbank	gene	243841	244605	.	+	0	gene_id ""; transcript_id ""; db_xref "GeneID:879529"; product "";
NC_002516.2	genbank	CDS	243841	244605	.	+	0	gene_id ""; transcript_id ""; protein_id "NP_248907.1"; db_xref "GI:15595413"; db_xref "GeneID:879529"; product "malonate transporter MadM";
NC_002516.2	genbank	gene	244690	245619	.	-	0	gene_id ""; transcript_id ""; db_xref "GeneID:883005"; product "";
NC_002516.2	genbank	CDS	244690	245619	.	-	0	gene_id ""; transcript_id ""; protein_id "NP_248908.1"; db_xref "GI:15595414"; db_xref "GeneID:883005"; product "transcriptional regulator";
NC_002516.2	genbank	gene	245948	246868	.	-	0	gene_id ""; transcript_id ""; db_xref "GeneID:877906"; product "";
NC_002516.2	genbank	CDS	245948	246868	.	-	0	gene_id ""; transcript_id ""; protein_id "NP_248909.1"; db_xref "GI:15595415"; db_xref "GeneID:877906"; product "transcriptional regulator";
NC_002516.2	genbank	gene	247219	248709	.	+	0	gene_id ""; transcript_id ""; db_xref "GeneID:879237"; product "";
NC_002516.2	genbank	CDS	247219	248709	.	+	0	gene_id ""; transcript_id ""; protein_id "NP_248910.1"; db_xref "GI:15595416"; db_xref "GeneID:879237"; product "aldehyde dehydrogenase";
NC_002516.2	genbank	gene	248767	250200	.	+	0	gene_id ""; transcript_id ""; db_xref "GeneID:879442"; db_xref "PseudoCap:PA0220"; product "";
NC_002516.2	genbank	CDS	248767	250200	.	+	0	gene_id ""; transcript_id ""; protein_id "NP_248911.1"; db_xref "GI:15595417"; db_xref "GeneID:879442"; db_xref "PseudoCap:PA0220"; product "amino acid APC family transporter";
NC_002516.2	genbank	gene	250231	251613	.	+	0	gene_id ""; transcript_id ""; db_xref "GeneID:879365"; product "";
NC_002516.2	genbank	CDS	250231	251613	.	+	0	gene_id ""; transcript_id ""; protein_id "NP_248912.1"; db_xref "GI:15595418"; db_xref "GeneID:879365"; product "aminotransferase";
NC_002516.2	genbank	gene	251777	252835	.	+	0	gene_id ""; transcript_id ""; db_xref "GeneID:877806"; product "";
NC_002516.2	genbank	CDS	251777	252835	.	+	0	gene_id ""; transcript_id ""; protein_id "NP_248913.1"; db_xref "GI:15595419"; db_xref "GeneID:877806"; product "hypothetical protein";
NC_002516.2	genbank	gene	252913	253794	.	-	0	gene_id ""; transcript_id ""; db_xref "GeneID:878110"; product "";
NC_002516.2	genbank	CDS	252913	253794	.	-	0	gene_id ""; transcript_id ""; protein_id "NP_248914.1"; db_xref "GI:15595420"; db_xref "GeneID:878110"; product "dihydrodipicolinate synthetase";
NC_002516.2	genbank	gene	253854	254636	.	-	0	gene_id ""; transcript_id ""; db_xref "GeneID:878177"; product "";
NC_002516.2	genbank	CDS	253854	254636	.	-	0	gene_id ""; transcript_id ""; protein_id "NP_248915.1"; db_xref "GI:15595421"; db_xref "GeneID:878177"; product "class II aldolase/adducin domain-containing protein";
NC_002516.2	genbank	gene	254791	255330	.	+	0	gene_id ""; transcript_id ""; db_xref "GeneID:880191"; product "";
NC_002516.2	genbank	CDS	254791	255330	.	+	0	gene_id ""; transcript_id ""; protein_id "NP_248916.1"; db_xref "GI:15595422"; db_xref "GeneID:880191"; product "transcriptional regulator";
NC_002516.2	genbank	gene	255481	256332	.	+	0	gene_id ""; transcript_id ""; db_xref "GeneID:878086"; product "";
NC_002516.2	genbank	CDS	255481	256332	.	+	0	gene_id ""; transcript_id ""; protein_id "NP_248917.1"; db_xref "GI:15595423"; db_xref "GeneID:878086"; product "CoA transferase subunit A";
NC_002516.2	genbank	gene	256329	257111	.	+	0	gene_id ""; transcript_id ""; db_xref "GeneID:877818"; product "";
NC_002516.2	genbank	CDS	256329	257111	.	+	0	gene_id ""; transcript_id ""; protein_id "NP_248918.1"; db_xref "GI:15595424"; db_xref "GeneID:877818"; product "CoA transferase subunit B";
NC_002516.2	genbank	gene	257108	258313	.	+	0	gene_id "pcaF"; transcript_id "pcaF"; gene_id "pcaF"; db_xref "GeneID:877715"; product "";
NC_002516.2	genbank	CDS	257108	258313	.	+	0	gene_id "pcaF"; transcript_id "pcaF"; gene_id "pcaF"; protein_id "NP_248919.1"; db_xref "GI:15595425"; db_xref "GeneID:877715"; product "beta-ketoadipyl CoA thiolase";
NC_002516.2	genbank	gene	258463	259761	.	+	0	gene_id "pcaT"; transcript_id "pcaT"; gene_id "pcaT"; db_xref "GeneID:878155"; product "";
NC_002516.2	genbank	CDS	258463	259761	.	+	0	gene_id "pcaT"; transcript_id "pcaT"; gene_id "pcaT"; protein_id "NP_248920.1"; db_xref "GI:15595426"; db_xref "GeneID:878155"; product "dicarboxylic acid transporter PcaT";
NC_002516.2	genbank	gene	259784	261163	.	+	0	gene_id "pcaB"; transcript_id "pcaB"; gene_id "pcaB"; db_xref "GeneID:881957"; product "";
NC_002516.2	genbank	CDS	259784	261163	.	+	0	gene_id "pcaB"; transcript_id "pcaB"; gene_id "pcaB"; protein_id "NP_248921.1"; db_xref "GI:15595427"; db_xref "GeneID:881957"; product "3-carboxy-cis,cis-muconate cycloisomerase";
NC_002516.2	genbank	gene	261179	261970	.	+	0	gene_id "pcaD"; transcript_id "pcaD"; gene_id "pcaD"; db_xref "GeneID:882150"; product "";
NC_002516.2	genbank	CDS	261179	261970	.	+	0	gene_id "pcaD"; transcript_id "pcaD"; gene_id "pcaD"; protein_id "NP_248922.1"; db_xref "GI:15595428"; db_xref "GeneID:882150"; product "beta-ketoadipate enol-lactone hydrolase";
NC_002516.2	genbank	gene	261981	262382	.	+	0	gene_id "pcaC"; transcript_id "pcaC"; gene_id "pcaC"; db_xref "GeneID:882116"; product "";
NC_002516.2	genbank	CDS	261981	262382	.	+	0	gene_id "pcaC"; transcript_id "pcaC"; gene_id "pcaC"; protein_id "NP_248923.1"; db_xref "GI:15595429"; db_xref "GeneID:882116"; product "gamma-carboxymuconolactone decarboxylase";
NC_002516.2	genbank	gene	262557	263498	.	+	0	gene_id ""; transcript_id ""; db_xref "GeneID:877707"; product "";
NC_002516.2	genbank	CDS	262557	263498	.	+	0	gene_id ""; transcript_id ""; protein_id "NP_248924.1"; db_xref "GI:15595430"; db_xref "GeneID:877707"; product "transcriptional regulator";
NC_002516.2	genbank	gene	263689	264522	.	+	0	gene_id ""; transcript_id ""; db_xref "GeneID:881909"; product "";
NC_002516.2	genbank	CDS	263689	264522	.	+	0	gene_id ""; transcript_id ""; protein_id "NP_248925.1"; db_xref "GI:15595431"; db_xref "GeneID:881909"; product "hypothetical protein";
NC_002516.2	genbank	gene	264964	266310	.	-	0	gene_id "pcaK"; transcript_id "pcaK"; gene_id "pcaK"; db_xref "GeneID:881907"; product "";
NC_002516.2	genbank	CDS	264964	266310	.	-	0	gene_id "pcaK"; transcript_id "pcaK"; gene_id "pcaK"; protein_id "NP_248926.1"; db_xref "GI:15595432"; db_xref "GeneID:881907"; product "4-hydroxybenzoate transporter PcaK";
NC_002516.2	genbank	gene	266616	267395	.	+	0	gene_id ""; transcript_id ""; db_xref "GeneID:881730"; product "";
NC_002516.2	genbank	CDS	266616	267395	.	+	0	gene_id ""; transcript_id ""; protein_id "NP_248927.1"; db_xref "GI:15595433"; db_xref "GeneID:881730"; product "transcriptional regulator";
NC_002516.2	genbank	gene	267638	268681	.	+	0	gene_id ""; transcript_id ""; db_xref "GeneID:881928"; product "";
NC_002516.2	genbank	CDS	267638	268681	.	+	0	gene_id ""; transcript_id ""; protein_id "NP_248928.1"; db_xref "GI:15595434"; db_xref "GeneID:881928"; product "oxidoreductase";
NC_002516.2	genbank	gene	268704	269519	.	+	0	gene_id ""; transcript_id ""; db_xref "GeneID:882048"; product "";
NC_002516.2	genbank	CDS	268704	269519	.	+	0	gene_id ""; transcript_id ""; protein_id "NP_248929.1"; db_xref "GI:15595435"; db_xref "GeneID:882048"; product "hypothetical protein";
NC_002516.2	genbank	gene	269669	270547	.	+	0	gene_id ""; transcript_id ""; db_xref "GeneID:882051"; product "";
NC_002516.2	genbank	CDS	269669	270547	.	+	0	gene_id ""; transcript_id ""; protein_id "NP_248930.1"; db_xref "GI:15595436"; db_xref "GeneID:882051"; product "hypothetical protein";
NC_002516.2	genbank	gene	270573	271838	.	-	0	gene_id ""; transcript_id ""; db_xref "GeneID:881911"; product "";
NC_002516.2	genbank	CDS	270573	271838	.	-	0	gene_id ""; transcript_id ""; protein_id "NP_248931.1"; db_xref "GI:15595437"; db_xref "GeneID:881911"; product "porin";
NC_002516.2	genbank	gene	271904	273229	.	-	0	gene_id ""; transcript_id ""; db_xref "GeneID:881918"; product "";
NC_002516.2	genbank	CDS	271904	273229	.	-	0	gene_id ""; transcript_id ""; protein_id "NP_248932.1"; db_xref "GI:15595438"; db_xref "GeneID:881918"; product "major facilitator superfamily transporter";
NC_002516.2	genbank	gene	273775	275679	.	+	0	gene_id ""; transcript_id ""; db_xref "GeneID:880907"; product "";
NC_002516.2	genbank	CDS	273775	275679	.	+	0	gene_id ""; transcript_id ""; protein_id "NP_248933.1"; db_xref "GI:15595439"; db_xref "GeneID:880907"; product "hypothetical protein";
NC_002516.2	genbank	gene	275772	276440	.	+	0	gene_id ""; transcript_id ""; db_xref "GeneID:881956"; product "";
NC_002516.2	genbank	CDS	275772	276440	.	+	0	gene_id ""; transcript_id ""; protein_id "NP_248934.1"; db_xref "GI:15595440"; db_xref "GeneID:881956"; product "transcriptional regulator";
NC_002516.2	genbank	gene	276480	277334	.	-	0	gene_id ""; transcript_id ""; db_xref "GeneID:879716"; product "";
NC_002516.2	genbank	CDS	276480	277334	.	-	0	gene_id ""; transcript_id ""; protein_id "NP_248935.1"; db_xref "GI:15595441"; db_xref "GeneID:879716"; product "shikimate 5-dehydrogenase";
NC_002516.2	genbank	gene	277331	277777	.	-	0	gene_id "aroQ2"; transcript_id "aroQ2"; gene_id "aroQ2"; db_xref "GeneID:882159"; product "";
NC_002516.2	genbank	CDS	277331	277777	.	-	0	gene_id "aroQ2"; transcript_id "aroQ2"; gene_id "aroQ2"; protein_id "NP_248936.1"; db_xref "GI:15595442"; db_xref "GeneID:882159"; product "3-dehydroquinate dehydratase";
NC_002516.2	genbank	gene	277894	279399	.	-	0	gene_id ""; transcript_id ""; db_xref "GeneID:881952"; product "";
NC_002516.2	genbank	CDS	277894	279399	.	-	0	gene_id ""; transcript_id ""; protein_id "NP_248937.1"; db_xref "GI:15595443"; db_xref "GeneID:881952"; product "major facilitator superfamily transporter";
NC_002516.2	genbank	gene	279574	280758	.	-	0	gene_id "pobA"; transcript_id "pobA"; gene_id "pobA"; db_xref "GeneID:882128"; product "";
NC_002516.2	genbank	CDS	279574	280758	.	-	0	gene_id "pobA"; transcript_id "pobA"; gene_id "pobA"; protein_id "NP_248938.1"; db_xref "GI:15595444"; db_xref "GeneID:882128"; product "p-hydroxybenzoate hydroxylase";
NC_002516.2	genbank	gene	280936	281802	.	+	0	gene_id ""; transcript_id ""; db_xref "GeneID:881969"; product "";
NC_002516.2	genbank	CDS	280936	281802	.	+	0	gene_id ""; transcript_id ""; protein_id "NP_248939.1"; db_xref "GI:15595445"; db_xref "GeneID:881969"; product "transcriptional regulator";
NC_002516.2	genbank	gene	281799	282245	.	-	0	gene_id ""; transcript_id ""; db_xref "GeneID:880888"; product "";
NC_002516.2	genbank	CDS	281799	282245	.	-	0	gene_id ""; transcript_id ""; protein_id "NP_248940.1"; db_xref "GI:15595446"; db_xref "GeneID:880888"; product "acetyltransferase";
NC_002516.2	genbank	gene	282323	282757	.	-	0	gene_id ""; transcript_id ""; db_xref "GeneID:879262"; product "";
NC_002516.2	genbank	CDS	282323	282757	.	-	0	gene_id ""; transcript_id ""; protein_id "NP_248941.1"; db_xref "GI:15595447"; db_xref "GeneID:879262"; product "hypothetical protein";
NC_002516.2	genbank	gene	282912	283553	.	-	0	gene_id ""; transcript_id ""; db_xref "GeneID:881983"; product "";
NC_002516.2	genbank	CDS	282912	283553	.	-	0	gene_id ""; transcript_id ""; protein_id "NP_248942.1"; db_xref "GI:15595448"; db_xref "GeneID:881983"; product "hypothetical protein";
NC_002516.2	genbank	gene	283818	284105	.	-	0	gene_id ""; transcript_id ""; db_xref "GeneID:879677"; product "";
NC_002516.2	genbank	CDS	283818	284105	.	-	0	gene_id ""; transcript_id ""; protein_id "NP_248943.1"; db_xref "GI:15595449"; db_xref "GeneID:879677"; product "hypothetical protein";
NC_002516.2	genbank	gene	284197	284673	.	-	0	gene_id ""; transcript_id ""; db_xref "GeneID:881936"; product "";
NC_002516.2	genbank	CDS	284197	284673	.	-	0	gene_id ""; transcript_id ""; protein_id "NP_248944.1"; db_xref "GI:15595450"; db_xref "GeneID:881936"; product "transcriptional regulator";
NC_002516.2	genbank	gene	284714	286204	.	-	0	gene_id ""; transcript_id ""; db_xref "GeneID:881878"; product "";
NC_002516.2	genbank	CDS	284714	286204	.	-	0	gene_id ""; transcript_id ""; protein_id "NP_248945.1"; db_xref "GI:15595451"; db_xref "GeneID:881878"; product "hypothetical protein";
NC_002516.2	genbank	gene	286338	287024	.	-	0	gene_id ""; transcript_id ""; db_xref "GeneID:879587"; product "";
NC_002516.2	genbank	CDS	286338	287024	.	-	0	gene_id ""; transcript_id ""; protein_id "NP_248946.1"; db_xref "GI:15595452"; db_xref "GeneID:879587"; product "hypothetical protein";
NC_002516.2	genbank	gene	287188	288120	.	-	0	gene_id ""; transcript_id ""; db_xref "GeneID:881894"; product "";
NC_002516.2	genbank	CDS	287188	288120	.	-	0	gene_id ""; transcript_id ""; protein_id "NP_248947.1"; db_xref "GI:15595453"; db_xref "GeneID:881894"; product "hypothetical protein";
NC_002516.2	genbank	gene	288384	289175	.	-	0	gene_id ""; transcript_id ""; db_xref "GeneID:880116"; product "";
NC_002516.2	genbank	CDS	288384	289175	.	-	0	gene_id ""; transcript_id ""; protein_id "NP_248948.1"; db_xref "GI:15595454"; db_xref "GeneID:880116"; product "hypothetical protein";
NC_002516.2	genbank	gene	289205	289390	.	-	0	gene_id ""; transcript_id ""; db_xref "GeneID:880870"; product "";
NC_002516.2	genbank	CDS	289205	289390	.	-	0	gene_id ""; transcript_id ""; protein_id "NP_248949.1"; db_xref "GI:15595455"; db_xref "GeneID:880870"; product "hypothetical protein";
NC_002516.2	genbank	gene	289562	291004	.	-	0	gene_id ""; transcript_id ""; db_xref "GeneID:881892"; product "";
NC_002516.2	genbank	CDS	289562	291004	.	-	0	gene_id ""; transcript_id ""; protein_id "NP_248950.1"; db_xref "GI:15595456"; db_xref "GeneID:881892"; product "hypothetical protein";
NC_002516.2	genbank	gene	291154	293304	.	-	0	gene_id ""; transcript_id ""; db_xref "GeneID:879499"; product "";
NC_002516.2	genbank	CDS	291154	293304	.	-	0	gene_id ""; transcript_id ""; protein_id "NP_248951.1"; db_xref "GI:15595457"; db_xref "GeneID:879499"; product "hypothetical protein";
NC_002516.2	genbank	gene	293301	293798	.	-	0	gene_id ""; transcript_id ""; db_xref "GeneID:881884"; product "";
NC_002516.2	genbank	CDS	293301	293798	.	-	0	gene_id ""; transcript_id ""; protein_id "NP_248952.1"; db_xref "GI:15595458"; db_xref "GeneID:881884"; product "hypothetical protein";
NC_002516.2	genbank	gene	293802	296861	.	-	0	gene_id ""; transcript_id ""; db_xref "GeneID:881981"; product "";
NC_002516.2	genbank	CDS	293802	296861	.	-	0	gene_id ""; transcript_id ""; protein_id "NP_248953.1"; db_xref "GI:15595459"; db_xref "GeneID:881981"; product "hypothetical protein";
NC_002516.2	genbank	gene	297043	297561	.	-	0	gene_id "hcpC"; transcript_id "hcpC"; gene_id "hcpC"; db_xref "GeneID:880866"; product "";
NC_002516.2	genbank	CDS	297043	297561	.	-	0	gene_id "hcpC"; transcript_id "hcpC"; gene_id "hcpC"; protein_id "NP_248954.1"; db_xref "GI:15595460"; db_xref "GeneID:880866"; product "secreted protein Hcp";
NC_002516.2	genbank	gene	298816	298892	.	-	0	gene_id ""; transcript_id ""; db_xref "GeneID:3240233"; product "";
NC_002516.2	genbank	tRNA	298816	298892	.	-	0	gene_id ""; transcript_id ""; db_xref "GeneID:3240233"; product "tRNA-Arg";
NC_002516.2	genbank	gene	299522	300973	.	+	0	gene_id "gabD"; transcript_id "gabD"; gene_id "gabD"; db_xref "GeneID:881913"; product "";
NC_002516.2	genbank	CDS	299522	300973	.	+	0	gene_id "gabD"; transcript_id "gabD"; gene_id "gabD"; protein_id "NP_248956.1"; db_xref "GI:15595462"; db_xref "GeneID:881913"; product "glutarate-semialdehyde dehydrogenase DavD";
NC_002516.2	genbank	gene	301218	302498	.	+	0	gene_id ""; transcript_id ""; db_xref "GeneID:880917"; product "";
NC_002516.2	genbank	CDS	301218	302498	.	+	0	gene_id ""; transcript_id ""; protein_id "NP_248957.1"; db_xref "GI:15595463"; db_xref "GeneID:880917"; product "5-aminovalerate aminotransferase DavT";
NC_002516.2	genbank	gene	302824	304023	.	+	0	gene_id ""; transcript_id ""; db_xref "GeneID:880697"; product "";
NC_002516.2	genbank	CDS	302824	304023	.	+	0	gene_id ""; transcript_id ""; protein_id "NP_248958.1"; db_xref "GI:15595464"; db_xref "GeneID:880697"; product "hypothetical protein";
NC_002516.2	genbank	gene	304177	305598	.	-	0	gene_id ""; transcript_id ""; db_xref "GeneID:880732"; product "";
NC_002516.2	genbank	CDS	304177	305598	.	-	0	gene_id ""; transcript_id ""; protein_id "NP_248959.1"; db_xref "GI:15595465"; db_xref "GeneID:880732"; product "transcriptional regulator";
NC_002516.2	genbank	gene	305725	306162	.	+	0	gene_id ""; transcript_id ""; db_xref "GeneID:883021"; product "";
NC_002516.2	genbank	CDS	305725	306162	.	+	0	gene_id ""; transcript_id ""; protein_id "NP_248960.1"; db_xref "GI:15595466"; db_xref "GeneID:883021"; product "hypothetical protein";
NC_002516.2	genbank	gene	306174	306581	.	+	0	gene_id ""; transcript_id ""; db_xref "GeneID:880648"; product "";
NC_002516.2	genbank	CDS	306174	306581	.	+	0	gene_id ""; transcript_id ""; protein_id "NP_248961.1"; db_xref "GI:15595467"; db_xref "GeneID:880648"; product "hypothetical protein";
NC_002516.2	genbank	gene	306615	306899	.	+	0	gene_id ""; transcript_id ""; db_xref "GeneID:880607"; product "";
NC_002516.2	genbank	CDS	306615	306899	.	+	0	gene_id ""; transcript_id ""; protein_id "NP_248962.1"; db_xref "GI:15595468"; db_xref "GeneID:880607"; product "hypothetical protein";
NC_002516.2	genbank	gene	306896	307828	.	-	0	gene_id ""; transcript_id ""; db_xref "GeneID:877827"; product "";
NC_002516.2	genbank	CDS	306896	307828	.	-	0	gene_id ""; transcript_id ""; protein_id "NP_248963.1"; db_xref "GI:15595469"; db_xref "GeneID:877827"; product "transcriptional regulator";
NC_002516.2	genbank	gene	307878	309092	.	-	0	gene_id ""; transcript_id ""; db_xref "GeneID:883091"; product "";
NC_002516.2	genbank	CDS	307878	309092	.	-	0	gene_id ""; transcript_id ""; protein_id "NP_248964.1"; db_xref "GI:15595470"; db_xref "GeneID:883091"; product "major facilitator superfamily transporter";
NC_002516.2	genbank	gene	309255	310025	.	-	0	gene_id ""; transcript_id ""; db_xref "GeneID:880785"; product "";
NC_002516.2	genbank	CDS	309255	310025	.	-	0	gene_id ""; transcript_id ""; protein_id "NP_248965.1"; db_xref "GI:15595471"; db_xref "GeneID:880785"; product "hypothetical protein";
NC_002516.2	genbank	gene	310134	310820	.	-	0	gene_id ""; transcript_id ""; db_xref "GeneID:880776"; product "";
NC_002516.2	genbank	CDS	310134	310820	.	-	0	gene_id ""; transcript_id ""; protein_id "NP_248966.1"; db_xref "GI:15595472"; db_xref "GeneID:880776"; product "transcriptional regulator";
NC_002516.2	genbank	gene	310896	311411	.	+	0	gene_id ""; transcript_id ""; db_xref "GeneID:880723"; product "";
NC_002516.2	genbank	CDS	310896	311411	.	+	0	gene_id ""; transcript_id ""; protein_id "NP_248967.1"; db_xref "GI:15595473"; db_xref "GeneID:880723"; product "hypothetical protein";
NC_002516.2	genbank	gene	311451	312209	.	-	0	gene_id ""; transcript_id ""; db_xref "GeneID:883050"; product "";
NC_002516.2	genbank	CDS	311451	312209	.	-	0	gene_id ""; transcript_id ""; protein_id "NP_248968.1"; db_xref "GI:15595474"; db_xref "GeneID:883050"; product "hypothetical protein";
NC_002516.2	genbank	gene	312381	313133	.	-	0	gene_id ""; transcript_id ""; db_xref "GeneID:880729"; product "";
NC_002516.2	genbank	CDS	312381	313133	.	-	0	gene_id ""; transcript_id ""; protein_id "NP_248969.1"; db_xref "GI:15595475"; db_xref "GeneID:880729"; product "hypothetical protein";
NC_002516.2	genbank	gene	313227	313925	.	+	0	gene_id ""; transcript_id ""; db_xref "GeneID:883024"; product "";
NC_002516.2	genbank	CDS	313227	313925	.	+	0	gene_id ""; transcript_id ""; protein_id "NP_248970.1"; db_xref "GI:15595476"; db_xref "GeneID:883024"; product "transcriptional regulator";
NC_002516.2	genbank	gene	313938	314927	.	-	0	gene_id "cysA"; transcript_id "cysA"; gene_id "cysA"; db_xref "GeneID:877644"; product "";
NC_002516.2	genbank	CDS	313938	314927	.	-	0	gene_id "cysA"; transcript_id "cysA"; gene_id "cysA"; protein_id "NP_248971.1"; db_xref "GI:15595477"; db_xref "GeneID:877644"; product "sulfate.thiosulfate ABC transporter ATP-binding protein CysA";
NC_002516.2	genbank	gene	314931	315800	.	-	0	gene_id "cysW"; transcript_id "cysW"; gene_id "cysW"; db_xref "GeneID:880705"; product "";
NC_002516.2	genbank	CDS	314931	315800	.	-	0	gene_id "cysW"; transcript_id "cysW"; gene_id "cysW"; protein_id "NP_248972.1"; db_xref "GI:15595478"; db_xref "GeneID:880705"; product "sulfate transporter CysW";
NC_002516.2	genbank	gene	315811	316629	.	-	0	gene_id "cysT"; transcript_id "cysT"; gene_id "cysT"; db_xref "GeneID:880883"; product "";
NC_002516.2	genbank	CDS	315811	316629	.	-	0	gene_id "cysT"; transcript_id "cysT"; gene_id "cysT"; protein_id "NP_248973.1"; db_xref "GI:15595479"; db_xref "GeneID:880883"; product "sulfate transporter CysT";
NC_002516.2	genbank	gene	316791	317789	.	-	0	gene_id "sbp"; transcript_id "sbp"; gene_id "sbp"; db_xref "GeneID:881922"; product "";
NC_002516.2	genbank	CDS	316791	317789	.	-	0	gene_id "sbp"; transcript_id "sbp"; gene_id "sbp"; protein_id "NP_248974.1"; db_xref "GI:15595480"; db_xref "GeneID:881922"; product "sulfate-binding protein";
NC_002516.2	genbank	gene	317966	318148	.	-	0	gene_id ""; transcript_id ""; db_xref "GeneID:879699"; product "";
NC_002516.2	genbank	CDS	317966	318148	.	-	0	gene_id ""; transcript_id ""; protein_id "NP_248975.1"; db_xref "GI:15595481"; db_xref "GeneID:879699"; product "hypothetical protein";
NC_002516.2	genbank	gene	318312	320594	.	-	0	gene_id ""; transcript_id ""; db_xref "GeneID:879674"; product "";
NC_002516.2	genbank	CDS	318312	320594	.	-	0	gene_id ""; transcript_id ""; protein_id "NP_248976.1"; db_xref "GI:15595482"; db_xref "GeneID:879674"; product "hypothetical protein";
NC_002516.2	genbank	gene	320766	321944	.	+	0	gene_id "desA"; transcript_id "desA"; gene_id "desA"; db_xref "GeneID:879596"; product "";
NC_002516.2	genbank	CDS	320766	321944	.	+	0	gene_id "desA"; transcript_id "desA"; gene_id "desA"; protein_id "NP_248977.1"; db_xref "GI:15595483"; db_xref "GeneID:879596"; product "delta-9 fatty acid desaturase DesA";
NC_002516.2	genbank	gene	322175	323560	.	+	0	gene_id "gpuP"; transcript_id "gpuP"; gene_id "gpuP"; db_xref "GeneID:879633"; product "";
NC_002516.2	genbank	CDS	322175	323560	.	+	0	gene_id "gpuP"; transcript_id "gpuP"; gene_id "gpuP"; protein_id "NP_248978.1"; db_xref "GI:15595484"; db_xref "GeneID:879633"; product "3-guanidinopropionate transporter";
NC_002516.2	genbank	gene	323616	324572	.	+	0	gene_id "gpuA"; transcript_id "gpuA"; gene_id "gpuA"; db_xref "GeneID:880781"; product "";
NC_002516.2	genbank	CDS	323616	324572	.	+	0	gene_id "gpuA"; transcript_id "gpuA"; gene_id "gpuA"; protein_id "NP_248979.1"; db_xref "GI:15595485"; db_xref "GeneID:880781"; product "guanidinopropionase";
NC_002516.2	genbank	gene	324625	325587	.	+	0	gene_id "gpuR"; transcript_id "gpuR"; gene_id "gpuR"; db_xref "GeneID:879727"; product "";
NC_002516.2	genbank	CDS	324625	325587	.	+	0	gene_id "gpuR"; transcript_id "gpuR"; gene_id "gpuR"; protein_id "NP_248980.1"; db_xref "GI:15595486"; db_xref "GeneID:879727"; product "transcriptional activator GpuR";
NC_002516.2	genbank	gene	325700	326671	.	+	0	gene_id ""; transcript_id ""; db_xref "GeneID:880764"; product "";
NC_002516.2	genbank	CDS	325700	326671	.	+	0	gene_id ""; transcript_id ""; protein_id "NP_248981.1"; db_xref "GI:15595487"; db_xref "GeneID:880764"; product "hypothetical protein";
NC_002516.2	genbank	gene	327284	328666	.	+	0	gene_id "oprE"; transcript_id "oprE"; gene_id "oprE"; db_xref "GeneID:879473"; product "";
NC_002516.2	genbank	CDS	327284	328666	.	+	0	gene_id "oprE"; transcript_id "oprE"; gene_id "oprE"; protein_id "NP_248982.1"; db_xref "GI:15595488"; db_xref "GeneID:879473"; product "anaerobically-induced outer membrane porin OprE";
NC_002516.2	genbank	gene	328801	329907	.	-	0	gene_id "aguA"; transcript_id "aguA"; gene_id "aguA"; db_xref "GeneID:879730"; product "";
NC_002516.2	genbank	CDS	328801	329907	.	-	0	gene_id "aguA"; transcript_id "aguA"; gene_id "aguA"; protein_id "NP_248983.1"; db_xref "GI:15595489"; db_xref "GeneID:879730"; product "agmatine deiminase";
NC_002516.2	genbank	gene	329993	330871	.	-	0	gene_id "aguB"; transcript_id "aguB"; gene_id "aguB"; db_xref "GeneID:880699"; product "";
NC_002516.2	genbank	CDS	329993	330871	.	-	0	gene_id "aguB"; transcript_id "aguB"; gene_id "aguB"; protein_id "NP_248984.1"; db_xref "GI:15595490"; db_xref "GeneID:880699"; product "N-carbamoylputrescine amidohydrolase";
NC_002516.2	genbank	gene	331034	331699	.	-	0	gene_id "aguR"; transcript_id "aguR"; gene_id "aguR"; db_xref "GeneID:880857"; product "";
NC_002516.2	genbank	CDS	331034	331699	.	-	0	gene_id "aguR"; transcript_id "aguR"; gene_id "aguR"; protein_id "NP_248985.1"; db_xref "GI:15595491"; db_xref "GeneID:880857"; product "transcriptional regulator AguR";
NC_002516.2	genbank	gene	331762	332823	.	-	0	gene_id ""; transcript_id ""; db_xref "GeneID:880681"; product "";
NC_002516.2	genbank	CDS	331762	332823	.	-	0	gene_id ""; transcript_id ""; protein_id "NP_248986.1"; db_xref "GI:15595492"; db_xref "GeneID:880681"; product "polyamine binding protein";
NC_002516.2	genbank	gene	333079	334455	.	-	0	gene_id "spuI"; transcript_id "spuI"; gene_id "spuI"; db_xref "GeneID:880840"; product "";
NC_002516.2	genbank	CDS	333079	334455	.	-	0	gene_id "spuI"; transcript_id "spuI"; gene_id "spuI"; protein_id "NP_248987.1"; db_xref "GI:15595493"; db_xref "GeneID:880840"; product "glutamine synthetase";
NC_002516.2	genbank	gene	334734	335486	.	+	0	gene_id "spuA"; transcript_id "spuA"; gene_id "spuA"; db_xref "GeneID:880604"; product "";
NC_002516.2	genbank	CDS	334734	335486	.	+	0	gene_id "spuA"; transcript_id "spuA"; gene_id "spuA"; protein_id "NP_248988.1"; db_xref "GI:15595494"; db_xref "GeneID:880604"; product "glutamine amidotransferase";
NC_002516.2	genbank	gene	335527	336885	.	+	0	gene_id "spuB"; transcript_id "spuB"; gene_id "spuB"; db_xref "GeneID:880835"; product "";
NC_002516.2	genbank	CDS	335527	336885	.	+	0	gene_id "spuB"; transcript_id "spuB"; gene_id "spuB"; protein_id "NP_248989.1"; db_xref "GI:15595495"; db_xref "GeneID:880835"; product "glutamine synthetase";
NC_002516.2	genbank	gene	336951	338321	.	+	0	gene_id "spuC"; transcript_id "spuC"; gene_id "spuC"; db_xref "GeneID:878357"; product "";
NC_002516.2	genbank	CDS	336951	338321	.	+	0	gene_id "spuC"; transcript_id "spuC"; gene_id "spuC"; protein_id "NP_248990.1"; db_xref "GI:15595496"; db_xref "GeneID:878357"; product "aminotransferase";
NC_002516.2	genbank	gene	338437	339540	.	+	0	gene_id "spuD"; transcript_id "spuD"; gene_id "spuD"; db_xref "GeneID:880655"; product "";
NC_002516.2	genbank	CDS	338437	339540	.	+	0	gene_id "spuD"; transcript_id "spuD"; gene_id "spuD"; protein_id "NP_248991.1"; db_xref "GI:15595497"; db_xref "GeneID:880655"; product "putrescine ABC transporter substrate-binding protein SpuD";
NC_002516.2	genbank	gene	339959	341056	.	+	0	gene_id "spuE"; transcript_id "spuE"; gene_id "spuE"; db_xref "GeneID:877626"; product "";
NC_002516.2	genbank	CDS	339959	341056	.	+	0	gene_id "spuE"; transcript_id "spuE"; gene_id "spuE"; protein_id "NP_248992.1"; db_xref "GI:15595498"; db_xref "GeneID:877626"; product "spermidine ABC transporter substrate-binding protein SpuE";
NC_002516.2	genbank	gene	341111	342265	.	+	0	gene_id "spuF"; transcript_id "spuF"; gene_id "spuF"; db_xref "GeneID:877636"; product "";
NC_002516.2	genbank	CDS	341111	342265	.	+	0	gene_id "spuF"; transcript_id "spuF"; gene_id "spuF"; protein_id "NP_248993.1"; db_xref "GI:15595499"; db_xref "GeneID:877636"; product "polyamine transporter PotG";
NC_002516.2	genbank	gene	342292	343173	.	+	0	gene_id "spuG"; transcript_id "spuG"; gene_id "spuG"; db_xref "GeneID:880687"; product "";
NC_002516.2	genbank	CDS	342292	343173	.	+	0	gene_id "spuG"; transcript_id "spuG"; gene_id "spuG"; protein_id "NP_248994.1"; db_xref "GI:15595500"; db_xref "GeneID:880687"; product "polyamine transporter PotH";
NC_002516.2	genbank	gene	343256	344125	.	+	0	gene_id "spuH"; transcript_id "spuH"; gene_id "spuH"; db_xref "GeneID:878265"; product "";
NC_002516.2	genbank	CDS	343256	344125	.	+	0	gene_id "spuH"; transcript_id "spuH"; gene_id "spuH"; protein_id "NP_248995.1"; db_xref "GI:15595501"; db_xref "GeneID:878265"; product "polyamine transporter PotI";
NC_002516.2	genbank	gene	344303	346690	.	-	0	gene_id ""; transcript_id ""; db_xref "GeneID:877593"; product "";
NC_002516.2	genbank	CDS	344303	346690	.	-	0	gene_id ""; transcript_id ""; protein_id "NP_248996.1"; db_xref "GI:15595502"; db_xref "GeneID:877593"; product "hypothetical protein";
NC_002516.2	genbank	gene	346801	347853	.	+	0	gene_id ""; transcript_id ""; db_xref "GeneID:877655"; product "";
NC_002516.2	genbank	CDS	346801	347853	.	+	0	gene_id ""; transcript_id ""; protein_id "NP_248997.1"; db_xref "GI:15595503"; db_xref "GeneID:877655"; product "transcriptional regulator";
NC_002516.2	genbank	gene	347832	348335	.	-	0	gene_id ""; transcript_id ""; db_xref "GeneID:17373339"; product "";
NC_002516.2	genbank	CDS	347832	348335	.	-	0	gene_id ""; transcript_id ""; protein_id "YP_008719731.1"; db_xref "GI:554753028"; db_xref "GeneID:17373339"; product "transcriptional regulator";
NC_002516.2	genbank	gene	348440	349051	.	-	0	gene_id ""; transcript_id ""; db_xref "GeneID:877629"; product "";
NC_002516.2	genbank	CDS	348440	349051	.	-	0	gene_id ""; transcript_id ""; protein_id "NP_248998.1"; db_xref "GI:15595504"; db_xref "GeneID:877629"; product "hypothetical protein";
NC_002516.2	genbank	gene	349050	350069	.	+	0	gene_id ""; transcript_id ""; db_xref "GeneID:877780"; product "";
NC_002516.2	genbank	CDS	349050	350069	.	+	0	gene_id ""; transcript_id ""; protein_id "NP_248999.1"; db_xref "GI:15595505"; db_xref "GeneID:877780"; product "hypothetical protein";
NC_002516.2	genbank	gene	350089	350841	.	-	0	gene_id ""; transcript_id ""; db_xref "GeneID:878386"; product "";
NC_002516.2	genbank	CDS	350089	350841	.	-	0	gene_id ""; transcript_id ""; protein_id "NP_249000.1"; db_xref "GI:15595506"; db_xref "GeneID:878386"; product "hypothetical protein";
NC_002516.2	genbank	gene	350890	351588	.	+	0	gene_id ""; transcript_id ""; db_xref "GeneID:880668"; product "";
NC_002516.2	genbank	CDS	350890	351588	.	+	0	gene_id ""; transcript_id ""; protein_id "NP_249001.1"; db_xref "GI:15595507"; db_xref "GeneID:880668"; product "hypothetical protein";
NC_002516.2	genbank	gene	351610	352164	.	-	0	gene_id ""; transcript_id ""; db_xref "GeneID:878303"; product "";
NC_002516.2	genbank	CDS	351610	352164	.	-	0	gene_id ""; transcript_id ""; protein_id "NP_249002.1"; db_xref "GI:15595508"; db_xref "GeneID:878303"; product "hypothetical protein";
NC_002516.2	genbank	gene	352430	352924	.	+	0	gene_id ""; transcript_id ""; db_xref "GeneID:878375"; product "";
NC_002516.2	genbank	CDS	352430	352924	.	+	0	gene_id ""; transcript_id ""; protein_id "NP_249003.1"; db_xref "GI:15595509"; db_xref "GeneID:878375"; product "hypothetical protein";
NC_002516.2	genbank	gene	352927	353619	.	-	0	gene_id ""; transcript_id ""; db_xref "GeneID:878278"; product "";
NC_002516.2	genbank	CDS	352927	353619	.	-	0	gene_id ""; transcript_id ""; protein_id "NP_249004.1"; db_xref "GI:15595510"; db_xref "GeneID:878278"; product "L-cysteine ABC transporter protein YecS";
NC_002516.2	genbank	gene	353691	354461	.	-	0	gene_id ""; transcript_id ""; db_xref "GeneID:878270"; product "";
NC_002516.2	genbank	CDS	353691	354461	.	-	0	gene_id ""; transcript_id ""; protein_id "NP_249005.1"; db_xref "GI:15595511"; db_xref "GeneID:878270"; product "L-cysteine ABC transporter protein FliY";
NC_002516.2	genbank	gene	354754	355191	.	+	0	gene_id ""; transcript_id ""; db_xref "GeneID:878297"; product "";
NC_002516.2	genbank	CDS	354754	355191	.	+	0	gene_id ""; transcript_id ""; protein_id "NP_249006.1"; db_xref "GI:15595512"; db_xref "GeneID:878297"; product "hypothetical protein";
NC_002516.2	genbank	gene	355248	356477	.	-	0	gene_id "serA"; transcript_id "serA"; gene_id "serA"; db_xref "GeneID:878305"; product "";
NC_002516.2	genbank	CDS	355248	356477	.	-	0	gene_id "serA"; transcript_id "serA"; gene_id "serA"; protein_id "NP_249007.1"; db_xref "GI:15595513"; db_xref "GeneID:878305"; product "D-3-phosphoglycerate dehydrogenase";
NC_002516.2	genbank	gene	356681	358075	.	+	0	gene_id ""; transcript_id ""; db_xref "GeneID:878323"; product "";
NC_002516.2	genbank	CDS	356681	358075	.	+	0	gene_id ""; transcript_id ""; protein_id "NP_249008.1"; db_xref "GI:15595514"; db_xref "GeneID:878323"; product "hypothetical protein";
NC_002516.2	genbank	gene	358167	358832	.	+	0	gene_id ""; transcript_id ""; db_xref "GeneID:878356"; product "";
NC_002516.2	genbank	CDS	358167	358832	.	+	0	gene_id ""; transcript_id ""; protein_id "NP_249009.1"; db_xref "GI:15595515"; db_xref "GeneID:878356"; product "hypothetical protein";
NC_002516.2	genbank	gene	358931	359920	.	+	0	gene_id ""; transcript_id ""; db_xref "GeneID:878399"; product "";
NC_002516.2	genbank	CDS	358931	359920	.	+	0	gene_id ""; transcript_id ""; protein_id "NP_249010.1"; db_xref "GI:15595516"; db_xref "GeneID:878399"; product "hypothetical protein";
NC_002516.2	genbank	gene	359982	360332	.	+	0	gene_id ""; transcript_id ""; db_xref "GeneID:878326"; product "";
NC_002516.2	genbank	CDS	359982	360332	.	+	0	gene_id ""; transcript_id ""; protein_id "NP_249011.1"; db_xref "GI:15595517"; db_xref "GeneID:878326"; product "hypothetical protein";
NC_002516.2	genbank	gene	360413	361447	.	-	0	gene_id ""; transcript_id ""; db_xref "GeneID:878360"; product "";
NC_002516.2	genbank	CDS	360413	361447	.	-	0	gene_id ""; transcript_id ""; protein_id "NP_249012.1"; db_xref "GI:15595518"; db_xref "GeneID:878360"; product "acetylpolyamine aminohydrolase";
NC_002516.2	genbank	gene	361463	362857	.	-	0	gene_id ""; transcript_id ""; db_xref "GeneID:878353"; product "";
NC_002516.2	genbank	CDS	361463	362857	.	-	0	gene_id ""; transcript_id ""; protein_id "NP_249013.1"; db_xref "GI:15595519"; db_xref "GeneID:878353"; product "transporter";
NC_002516.2	genbank	gene	363278	364321	.	-	0	gene_id ""; transcript_id ""; db_xref "GeneID:878380"; product "";
NC_002516.2	genbank	CDS	363278	364321	.	-	0	gene_id ""; transcript_id ""; protein_id "NP_249014.1"; db_xref "GI:15595520"; db_xref "GeneID:878380"; product "ABC transporter";
NC_002516.2	genbank	gene	364369	365157	.	-	0	gene_id ""; transcript_id ""; db_xref "GeneID:879407"; product "";
NC_002516.2	genbank	CDS	364369	365157	.	-	0	gene_id ""; transcript_id ""; protein_id "NP_249015.1"; db_xref "GI:15595521"; db_xref "GeneID:879407"; product "ABC transporter permease";
NC_002516.2	genbank	gene	365154	366083	.	-	0	gene_id ""; transcript_id ""; db_xref "GeneID:879238"; product "";
NC_002516.2	genbank	CDS	365154	366083	.	-	0	gene_id ""; transcript_id ""; protein_id "NP_249016.1"; db_xref "GI:15595522"; db_xref "GeneID:879238"; product "ABC transporter permease";
NC_002516.2	genbank	gene	366080	367129	.	-	0	gene_id ""; transcript_id ""; db_xref "GeneID:880297"; product "";
NC_002516.2	genbank	CDS	366080	367129	.	-	0	gene_id ""; transcript_id ""; protein_id "NP_249017.1"; db_xref "GI:15595523"; db_xref "GeneID:880297"; product "ABC transporter ATP-binding protein";
NC_002516.2	genbank	gene	367457	368422	.	+	0	gene_id ""; transcript_id ""; db_xref "GeneID:879241"; product "";
NC_002516.2	genbank	CDS	367457	368422	.	+	0	gene_id ""; transcript_id ""; protein_id "NP_249018.1"; db_xref "GI:15595524"; db_xref "GeneID:879241"; product "hypothetical protein";
NC_002516.2	genbank	gene	368462	370405	.	-	0	gene_id ""; transcript_id ""; db_xref "GeneID:882183"; product "";
NC_002516.2	genbank	CDS	368462	370405	.	-	0	gene_id ""; transcript_id ""; protein_id "NP_249019.1"; db_xref "GI:15595525"; db_xref "GeneID:882183"; product "hypothetical protein";
NC_002516.2	genbank	gene	370706	371038	.	-	0	gene_id ""; transcript_id ""; db_xref "GeneID:882179"; product "";
NC_002516.2	genbank	CDS	370706	371038	.	-	0	gene_id ""; transcript_id ""; protein_id "NP_249020.1"; db_xref "GI:15595526"; db_xref "GeneID:882179"; product "hypothetical protein";
NC_002516.2	genbank	gene	371162	371833	.	-	0	gene_id "rpiA"; transcript_id "rpiA"; gene_id "rpiA"; db_xref "GeneID:882171"; product "";
NC_002516.2	genbank	CDS	371162	371833	.	-	0	gene_id "rpiA"; transcript_id "rpiA"; gene_id "rpiA"; protein_id "NP_249021.1"; db_xref "GI:15595527"; db_xref "GeneID:882171"; product "ribose-5-phosphate isomerase A";
NC_002516.2	genbank	gene	372091	373605	.	+	0	gene_id "ilvA1"; transcript_id "ilvA1"; gene_id "ilvA1"; db_xref "GeneID:879435"; product "";
NC_002516.2	genbank	CDS	372091	373605	.	+	0	gene_id "ilvA1"; transcript_id "ilvA1"; gene_id "ilvA1"; protein_id "NP_249022.1"; db_xref "GI:15595528"; db_xref "GeneID:879435"; product "threonine dehydratase";
NC_002516.2	genbank	gene	373725	374192	.	+	0	gene_id ""; transcript_id ""; db_xref "GeneID:879348"; product "";
NC_002516.2	genbank	CDS	373725	374192	.	+	0	gene_id ""; transcript_id ""; protein_id "NP_249023.1"; db_xref "GI:15595529"; db_xref "GeneID:879348"; product "hypothetical protein";
NC_002516.2	genbank	gene	374243	375514	.	+	0	gene_id ""; transcript_id ""; db_xref "GeneID:882211"; product "";
NC_002516.2	genbank	CDS	374243	375514	.	+	0	gene_id ""; transcript_id ""; protein_id "NP_249024.1"; db_xref "GI:15595530"; db_xref "GeneID:882211"; product "hypothetical protein";
NC_002516.2	genbank	gene	375951	377189	.	-	0	gene_id ""; transcript_id ""; db_xref "GeneID:882199"; product "";
NC_002516.2	genbank	CDS	375951	377189	.	-	0	gene_id ""; transcript_id ""; protein_id "NP_249025.1"; db_xref "GI:15595531"; db_xref "GeneID:882199"; product "major facilitator superfamily transporter";
NC_002516.2	genbank	gene	377239	377892	.	-	0	gene_id ""; transcript_id ""; db_xref "GeneID:882191"; product "";
NC_002516.2	genbank	CDS	377239	377892	.	-	0	gene_id ""; transcript_id ""; protein_id "NP_249026.1"; db_xref "GI:15595532"; db_xref "GeneID:882191"; product "hypothetical protein";
NC_002516.2	genbank	gene	378096	378575	.	+	0	gene_id "ygdP"; transcript_id "ygdP"; gene_id "ygdP"; db_xref "GeneID:882290"; product "";
NC_002516.2	genbank	CDS	378096	378575	.	+	0	gene_id "ygdP"; transcript_id "ygdP"; gene_id "ygdP"; protein_id "NP_249027.1"; db_xref "GI:15595533"; db_xref "GeneID:882290"; product "RNA pyrophosphohydrolase";
NC_002516.2	genbank	gene	378598	380877	.	+	0	gene_id "ptsP"; transcript_id "ptsP"; gene_id "ptsP"; db_xref "GeneID:882232"; product "";
NC_002516.2	genbank	CDS	378598	380877	.	+	0	gene_id "ptsP"; transcript_id "ptsP"; gene_id "ptsP"; protein_id "NP_249028.1"; db_xref "GI:15595534"; db_xref "GeneID:882232"; product "phosphoenolpyruvate-protein phosphotransferase PtsP";
NC_002516.2	genbank	gene	380903	382033	.	+	0	gene_id ""; transcript_id ""; db_xref "GeneID:882246"; product "";
NC_002516.2	genbank	CDS	380903	382033	.	+	0	gene_id ""; transcript_id ""; protein_id "NP_249029.1"; db_xref "GI:15595535"; db_xref "GeneID:882246"; product "hypothetical protein";
NC_002516.2	genbank	gene	382037	382792	.	-	0	gene_id ""; transcript_id ""; db_xref "GeneID:882266"; product "";
NC_002516.2	genbank	CDS	382037	382792	.	-	0	gene_id ""; transcript_id ""; protein_id "NP_249030.1"; db_xref "GI:15595536"; db_xref "GeneID:882266"; product "hypothetical protein";
NC_002516.2	genbank	gene	382914	383717	.	+	0	gene_id ""; transcript_id ""; db_xref "GeneID:883093"; product "";
NC_002516.2	genbank	CDS	382914	383717	.	+	0	gene_id ""; transcript_id ""; protein_id "NP_249031.1"; db_xref "GI:15595537"; db_xref "GeneID:883093"; product "hypothetical protein";
NC_002516.2	genbank	gene	383727	384527	.	+	0	gene_id "lgt"; transcript_id "lgt"; gene_id "lgt"; db_xref "GeneID:882221"; product "";
NC_002516.2	genbank	CDS	383727	384527	.	+	0	gene_id "lgt"; transcript_id "lgt"; gene_id "lgt"; protein_id "NP_249032.1"; db_xref "GI:15595538"; db_xref "GeneID:882221"; product "prolipoprotein diacylglyceryl transferase";
NC_002516.2	genbank	gene	384733	385527	.	+	0	gene_id "thyA"; transcript_id "thyA"; gene_id "thyA"; db_xref "GeneID:879417"; product "";
NC_002516.2	genbank	CDS	384733	385527	.	+	0	gene_id "thyA"; transcript_id "thyA"; gene_id "thyA"; protein_id "NP_249033.1"; db_xref "GI:15595539"; db_xref "GeneID:879417"; product "thymidylate synthase";
NC_002516.2	genbank	gene	385554	386351	.	-	0	gene_id ""; transcript_id ""; db_xref "GeneID:880294"; product "";
NC_002516.2	genbank	CDS	385554	386351	.	-	0	gene_id ""; transcript_id ""; protein_id "NP_249034.1"; db_xref "GI:15595540"; db_xref "GeneID:880294"; product "hypothetical protein";
NC_002516.2	genbank	gene	386386	387765	.	-	0	gene_id ""; transcript_id ""; db_xref "GeneID:879284"; product "";
NC_002516.2	genbank	CDS	386386	387765	.	-	0	gene_id ""; transcript_id ""; protein_id "NP_249035.1"; db_xref "GI:15595541"; db_xref "GeneID:879284"; product "hypothetical protein";
NC_002516.2	genbank	gene	387758	389143	.	-	0	gene_id ""; transcript_id ""; db_xref "GeneID:879415"; product "";
NC_002516.2	genbank	CDS	387758	389143	.	-	0	gene_id ""; transcript_id ""; protein_id "NP_249036.1"; db_xref "GI:15595542"; db_xref "GeneID:879415"; product "hypothetical protein";
NC_002516.2	genbank	gene	389334	389696	.	+	0	gene_id ""; transcript_id ""; db_xref "GeneID:879318"; product "";
NC_002516.2	genbank	CDS	389334	389696	.	+	0	gene_id ""; transcript_id ""; protein_id "NP_249037.1"; db_xref "GI:15595543"; db_xref "GeneID:879318"; product "hypothetical protein";
NC_002516.2	genbank	gene	389733	390884	.	-	0	gene_id "glpQ"; transcript_id "glpQ"; gene_id "glpQ"; db_xref "GeneID:879329"; product "";
NC_002516.2	genbank	CDS	389733	390884	.	-	0	gene_id "glpQ"; transcript_id "glpQ"; gene_id "glpQ"; protein_id "NP_249038.1"; db_xref "GI:15595544"; db_xref "GeneID:879329"; product "glycerophosphoryl diester phosphodiesterase";
NC_002516.2	genbank	gene	391094	392188	.	+	0	gene_id ""; transcript_id ""; db_xref "GeneID:879397"; product "";
NC_002516.2	genbank	CDS	391094	392188	.	+	0	gene_id ""; transcript_id ""; protein_id "NP_249039.1"; db_xref "GI:15595545"; db_xref "GeneID:879397"; product "hypothetical protein";
NC_002516.2	genbank	gene	392185	393225	.	+	0	gene_id ""; transcript_id ""; db_xref "GeneID:879281"; product "";
NC_002516.2	genbank	CDS	392185	393225	.	+	0	gene_id ""; transcript_id ""; protein_id "NP_249040.1"; db_xref "GI:15595546"; db_xref "GeneID:879281"; product "hypothetical protein";
NC_002516.2	genbank	gene	393308	393814	.	+	0	gene_id "folA"; transcript_id "folA"; gene_id "folA"; db_xref "GeneID:879233"; product "";
NC_002516.2	genbank	CDS	393308	393814	.	+	0	gene_id "folA"; transcript_id "folA"; gene_id "folA"; protein_id "NP_249041.1"; db_xref "GI:15595547"; db_xref "GeneID:879233"; product "dihydrofolate reductase";
NC_002516.2	genbank	gene	393830	394303	.	-	0	gene_id ""; transcript_id ""; db_xref "GeneID:879375"; product "";
NC_002516.2	genbank	CDS	393830	394303	.	-	0	gene_id ""; transcript_id ""; protein_id "NP_249042.1"; db_xref "GI:15595548"; db_xref "GeneID:879375"; product "hypothetical protein";
NC_002516.2	genbank	gene	394442	395827	.	-	0	gene_id ""; transcript_id ""; db_xref "GeneID:879278"; product "";
NC_002516.2	genbank	CDS	394442	395827	.	-	0	gene_id ""; transcript_id ""; protein_id "NP_249043.1"; db_xref "GI:15595549"; db_xref "GeneID:879278"; product "transporter";
NC_002516.2	genbank	gene	396057	397895	.	-	0	gene_id "ilvD"; transcript_id "ilvD"; gene_id "ilvD"; db_xref "GeneID:879274"; product "";
NC_002516.2	genbank	CDS	396057	397895	.	-	0	gene_id "ilvD"; transcript_id "ilvD"; gene_id "ilvD"; protein_id "NP_249044.1"; db_xref "GI:15595550"; db_xref "GeneID:879274"; product "dihydroxy-acid dehydratase";
NC_002516.2	genbank	gene	398224	399420	.	-	0	gene_id ""; transcript_id ""; db_xref "GeneID:879450"; product "";
NC_002516.2	genbank	CDS	398224	399420	.	-	0	gene_id ""; transcript_id ""; protein_id "NP_249045.1"; db_xref "GI:15595551"; db_xref "GeneID:879450"; product "hypothetical protein";
NC_002516.2	genbank	gene	399493	400032	.	-	0	gene_id "pfpI"; transcript_id "pfpI"; gene_id "pfpI"; db_xref "GeneID:879351"; product "";
NC_002516.2	genbank	CDS	399493	400032	.	-	0	gene_id "pfpI"; transcript_id "pfpI"; gene_id "pfpI"; protein_id "NP_249046.1"; db_xref "GI:15595552"; db_xref "GeneID:879351"; product "protease PfpI";
NC_002516.2	genbank	gene	400248	401072	.	+	0	gene_id ""; transcript_id ""; db_xref "GeneID:879235"; product "";
NC_002516.2	genbank	CDS	400248	401072	.	+	0	gene_id ""; transcript_id ""; protein_id "NP_249047.1"; db_xref "GI:15595553"; db_xref "GeneID:879235"; product "hypothetical protein";
NC_002516.2	genbank	gene	401131	401943	.	+	0	gene_id "mutM"; transcript_id "mutM"; gene_id "mutM"; db_xref "GeneID:879307"; product "";
NC_002516.2	genbank	CDS	401131	401943	.	+	0	gene_id "mutM"; transcript_id "mutM"; gene_id "mutM"; protein_id "NP_249048.1"; db_xref "GI:15595554"; db_xref "GeneID:879307"; product "formamidopyrimidine-DNA glycosylase";
NC_002516.2	genbank	gene	402020	402598	.	+	0	gene_id ""; transcript_id ""; db_xref "GeneID:879453"; product "";
NC_002516.2	genbank	CDS	402020	402598	.	+	0	gene_id ""; transcript_id ""; protein_id "NP_249049.1"; db_xref "GI:15595555"; db_xref "GeneID:879453"; product "hypothetical protein";
NC_002516.2	genbank	gene	402681	403025	.	+	0	gene_id ""; transcript_id ""; db_xref "GeneID:879498"; product "";
NC_002516.2	genbank	CDS	402681	403025	.	+	0	gene_id ""; transcript_id ""; protein_id "NP_249050.1"; db_xref "GI:15595556"; db_xref "GeneID:879498"; product "hypothetical protein";
NC_002516.2	genbank	gene	403295	404281	.	+	0	gene_id ""; transcript_id ""; db_xref "GeneID:879422"; product "";
NC_002516.2	genbank	CDS	403295	404281	.	+	0	gene_id ""; transcript_id ""; protein_id "NP_249051.1"; db_xref "GI:15595557"; db_xref "GeneID:879422"; product "hypothetical protein";
NC_002516.2	genbank	gene	404386	406119	.	-	0	gene_id ""; transcript_id ""; db_xref "GeneID:879505"; product "";
NC_002516.2	genbank	CDS	404386	406119	.	-	0	gene_id ""; transcript_id ""; protein_id "NP_249052.1"; db_xref "GI:15595558"; db_xref "GeneID:879505"; product "gamma-glutamyltranspeptidase";
NC_002516.2	genbank	gene	406247	406498	.	-	0	gene_id "fdx1"; transcript_id "fdx1"; gene_id "fdx1"; db_xref "GeneID:879523"; product "";
NC_002516.2	genbank	CDS	406247	406498	.	-	0	gene_id "fdx1"; transcript_id "fdx1"; gene_id "fdx1"; protein_id "NP_249053.1"; db_xref "GI:15595559"; db_xref "GeneID:879523"; product "4Fe-4S ferredoxin";
NC_002516.2	genbank	gene	406619	407098	.	-	0	gene_id "coaD"; transcript_id "coaD"; gene_id "coaD"; db_xref "GeneID:879847"; product "";
NC_002516.2	genbank	CDS	406619	407098	.	-	0	gene_id "coaD"; transcript_id "coaD"; gene_id "coaD"; protein_id "NP_249054.1"; db_xref "GI:15595560"; db_xref "GeneID:879847"; product "phosphopantetheine adenylyltransferase";
NC_002516.2	genbank	gene	407250	408845	.	-	0	gene_id ""; transcript_id ""; db_xref "GeneID:879858"; product "";
NC_002516.2	genbank	CDS	407250	408845	.	-	0	gene_id ""; transcript_id ""; protein_id "NP_249055.1"; db_xref "GI:15595561"; db_xref "GeneID:879858"; product "oxidoreductase";
NC_002516.2	genbank	gene	408901	409449	.	-	0	gene_id ""; transcript_id ""; db_xref "GeneID:879873"; product "";
NC_002516.2	genbank	CDS	408901	409449	.	-	0	gene_id ""; transcript_id ""; protein_id "NP_249056.1"; db_xref "GI:15595562"; db_xref "GeneID:879873"; product "hypothetical protein";
NC_002516.2	genbank	gene	409504	410934	.	-	0	gene_id ""; transcript_id ""; db_xref "GeneID:880299"; product "";
NC_002516.2	genbank	CDS	409504	410934	.	-	0	gene_id ""; transcript_id ""; protein_id "NP_249057.1"; db_xref "GI:15595563"; db_xref "GeneID:880299"; product "coniferyl aldehyde dehydrogenase";
NC_002516.2	genbank	gene	411224	411871	.	+	0	gene_id ""; transcript_id ""; db_xref "GeneID:880928"; product "";
NC_002516.2	genbank	CDS	411224	411871	.	+	0	gene_id ""; transcript_id ""; protein_id "NP_249058.1"; db_xref "GI:15595564"; db_xref "GeneID:880928"; product "transcriptional regulator";
NC_002516.2	genbank	gene	411856	412266	.	-	0	gene_id ""; transcript_id ""; db_xref "GeneID:17373340"; product "";
NC_002516.2	genbank	CDS	411856	412266	.	-	0	gene_id ""; transcript_id ""; protein_id "YP_008719732.1"; db_xref "GI:554753029"; db_xref "GeneID:17373340"; product "acetyltransferase";
NC_002516.2	genbank	gene	412329	413327	.	-	0	gene_id ""; transcript_id ""; db_xref "GeneID:881245"; product "";
NC_002516.2	genbank	CDS	412329	413327	.	-	0	gene_id ""; transcript_id ""; protein_id "NP_249059.1"; db_xref "GI:15595565"; db_xref "GeneID:881245"; product "hypothetical protein";
NC_002516.2	genbank	gene	413364	413930	.	-	0	gene_id ""; transcript_id ""; db_xref "GeneID:882043"; product "";
NC_002516.2	genbank	gene	413933	414529	.	-	0	gene_id ""; transcript_id ""; db_xref "GeneID:882281"; product "";
NC_002516.2	genbank	CDS	413933	414529	.	-	0	gene_id ""; transcript_id ""; protein_id "NP_249061.1"; db_xref "GI:15595567"; db_xref "GeneID:882281"; product "hypothetical protein";
NC_002516.2	genbank	gene	414529	416016	.	-	0	gene_id ""; transcript_id ""; db_xref "GeneID:882994"; product "";
NC_002516.2	genbank	CDS	414529	416016	.	-	0	gene_id ""; transcript_id ""; protein_id "NP_249062.1"; db_xref "GI:15595568"; db_xref "GeneID:882994"; product "hypothetical protein";
NC_002516.2	genbank	gene	416009	417406	.	-	0	gene_id ""; transcript_id ""; db_xref "GeneID:883000"; product "";
NC_002516.2	genbank	CDS	416009	417406	.	-	0	gene_id ""; transcript_id ""; protein_id "NP_249063.1"; db_xref "GI:15595569"; db_xref "GeneID:883000"; product "zinc protease";
NC_002516.2	genbank	gene	417527	418894	.	+	0	gene_id "ftsY"; transcript_id "ftsY"; gene_id "ftsY"; db_xref "GeneID:883018"; product "";
NC_002516.2	genbank	CDS	417527	418894	.	+	0	gene_id "ftsY"; transcript_id "ftsY"; gene_id "ftsY"; protein_id "NP_249064.1"; db_xref "GI:15595570"; db_xref "GeneID:883018"; product "signal recognition particle receptor FtsY";
NC_002516.2	genbank	gene	418891	419562	.	+	0	gene_id "ftsE"; transcript_id "ftsE"; gene_id "ftsE"; db_xref "GeneID:883078"; product "";
NC_002516.2	genbank	CDS	418891	419562	.	+	0	gene_id "ftsE"; transcript_id "ftsE"; gene_id "ftsE"; protein_id "NP_249065.1"; db_xref "GI:15595571"; db_xref "GeneID:883078"; product "cell division protein FtsE";
NC_002516.2	genbank	gene	419562	420569	.	+	0	gene_id "ftsX"; transcript_id "ftsX"; gene_id "ftsX"; db_xref "GeneID:883092"; product "";
NC_002516.2	genbank	CDS	419562	420569	.	+	0	gene_id "ftsX"; transcript_id "ftsX"; gene_id "ftsX"; protein_id "NP_249066.1"; db_xref "GI:15595572"; db_xref "GeneID:883092"; product "cell division protein FtsX";
NC_002516.2	genbank	gene	420683	421537	.	+	0	gene_id "rpoH"; transcript_id "rpoH"; gene_id "rpoH"; db_xref "GeneID:883126"; product "";
NC_002516.2	genbank	CDS	420683	421537	.	+	0	gene_id "rpoH"; transcript_id "rpoH"; gene_id "rpoH"; protein_id "NP_249067.1"; db_xref "GI:15595573"; db_xref "GeneID:883126"; product "RNA polymerase sigma factor RpoH";
NC_002516.2	genbank	gene	421602	422207	.	+	0	gene_id ""; transcript_id ""; db_xref "GeneID:883137"; product "";
NC_002516.2	genbank	CDS	421602	422207	.	+	0	gene_id ""; transcript_id ""; protein_id "NP_249068.1"; db_xref "GI:15595574"; db_xref "GeneID:883137"; product "hypothetical protein";
NC_002516.2	genbank	gene	422212	422943	.	-	0	gene_id ""; transcript_id ""; db_xref "GeneID:879835"; product "";
NC_002516.2	genbank	CDS	422212	422943	.	-	0	gene_id ""; transcript_id ""; protein_id "NP_249069.1"; db_xref "GI:15595575"; db_xref "GeneID:879835"; product "monofunctional biosynthetic peptidoglycan transglycosylase";
NC_002516.2	genbank	gene	422980	423357	.	+	0	gene_id ""; transcript_id ""; db_xref "GeneID:879822"; product "";
NC_002516.2	genbank	CDS	422980	423357	.	+	0	gene_id ""; transcript_id ""; protein_id "NP_249070.1"; db_xref "GI:15595576"; db_xref "GeneID:879822"; product "hypothetical protein";
NC_002516.2	genbank	gene	423460	423660	.	+	0	gene_id ""; transcript_id ""; db_xref "GeneID:879813"; product "";
NC_002516.2	genbank	CDS	423460	423660	.	+	0	gene_id ""; transcript_id ""; protein_id "NP_249071.1"; db_xref "GI:15595577"; db_xref "GeneID:879813"; product "sulfur carrier protein ThiS";
NC_002516.2	genbank	gene	423719	424516	.	+	0	gene_id "thiG"; transcript_id "thiG"; gene_id "thiG"; db_xref "GeneID:879802"; product "";
NC_002516.2	genbank	CDS	423719	424516	.	+	0	gene_id "thiG"; transcript_id "thiG"; gene_id "thiG"; protein_id "NP_249072.1"; db_xref "GI:15595578"; db_xref "GeneID:879802"; product "thiazole synthase";
NC_002516.2	genbank	gene	424670	425341	.	+	0	gene_id "micA"; transcript_id "micA"; gene_id "micA"; db_xref "GeneID:879787"; product "";
NC_002516.2	genbank	CDS	424670	425341	.	+	0	gene_id "micA"; transcript_id "micA"; gene_id "micA"; protein_id "NP_249073.1"; db_xref "GI:15595579"; db_xref "GeneID:879787"; product "tRNA (guanine-N(7)-)-methyltransferase";
NC_002516.2	genbank	gene	425504	426850	.	+	0	gene_id ""; transcript_id ""; db_xref "GeneID:879731"; product "";
NC_002516.2	genbank	CDS	425504	426850	.	+	0	gene_id ""; transcript_id ""; protein_id "NP_249074.1"; db_xref "GI:15595580"; db_xref "GeneID:879731"; product "hypothetical protein";
NC_002516.2	genbank	gene	426863	427120	.	-	0	gene_id ""; transcript_id ""; db_xref "GeneID:879608"; product "";
NC_002516.2	genbank	CDS	426863	427120	.	-	0	gene_id ""; transcript_id ""; protein_id "NP_249075.1"; db_xref "GI:15595581"; db_xref "GeneID:879608"; product "hypothetical protein";
NC_002516.2	genbank	gene	427182	427505	.	-	0	gene_id ""; transcript_id ""; db_xref "GeneID:879510"; product "";
NC_002516.2	genbank	CDS	427182	427505	.	-	0	gene_id ""; transcript_id ""; protein_id "NP_249076.1"; db_xref "GI:15595582"; db_xref "GeneID:879510"; product "hypothetical protein";
NC_002516.2	genbank	gene	427586	428740	.	-	0	gene_id ""; transcript_id ""; db_xref "GeneID:878688"; product "";
NC_002516.2	genbank	CDS	427586	428740	.	-	0	gene_id ""; transcript_id ""; protein_id "NP_249077.1"; db_xref "GI:15595583"; db_xref "GeneID:878688"; product "coproporphyrinogen III oxidase";
NC_002516.2	genbank	gene	428861	429454	.	-	0	gene_id ""; transcript_id ""; db_xref "GeneID:878675"; product "";
NC_002516.2	genbank	CDS	428861	429454	.	-	0	gene_id ""; transcript_id ""; protein_id "NP_249078.1"; db_xref "GI:15595584"; db_xref "GeneID:878675"; product "non-canonical purine NTP pyrophosphatase";
NC_002516.2	genbank	gene	429451	429870	.	-	0	gene_id ""; transcript_id ""; db_xref "GeneID:878619"; product "";
NC_002516.2	genbank	CDS	429451	429870	.	-	0	gene_id ""; transcript_id ""; protein_id "NP_249079.1"; db_xref "GI:15595585"; db_xref "GeneID:878619"; product "hypothetical protein";
NC_002516.2	genbank	gene	430002	430622	.	-	0	gene_id ""; transcript_id ""; db_xref "GeneID:878577"; product "";
NC_002516.2	genbank	CDS	430002	430622	.	-	0	gene_id ""; transcript_id ""; protein_id "NP_249080.1"; db_xref "GI:15595586"; db_xref "GeneID:878577"; product "hypothetical protein";
NC_002516.2	genbank	gene	430630	431769	.	-	0	gene_id "metX"; transcript_id "metX"; gene_id "metX"; db_xref "GeneID:878549"; product "";
NC_002516.2	genbank	CDS	430630	431769	.	-	0	gene_id "metX"; transcript_id "metX"; gene_id "metX"; protein_id "NP_249081.1"; db_xref "GI:15595587"; db_xref "GeneID:878549"; product "homoserine O-acetyltransferase";
NC_002516.2	genbank	gene	431858	433825	.	-	0	gene_id ""; transcript_id ""; db_xref "GeneID:878546"; product "";
NC_002516.2	genbank	CDS	431858	433825	.	-	0	gene_id ""; transcript_id ""; protein_id "NP_249082.1"; db_xref "GI:15595588"; db_xref "GeneID:878546"; product "hypothetical protein";
NC_002516.2	genbank	gene	434226	434819	.	-	0	gene_id ""; transcript_id ""; db_xref "GeneID:878514"; product "";
NC_002516.2	genbank	CDS	434226	434819	.	-	0	gene_id ""; transcript_id ""; protein_id "NP_249083.1"; db_xref "GI:15595589"; db_xref "GeneID:878514"; product "hypothetical protein";
NC_002516.2	genbank	gene	434830	435651	.	-	0	gene_id "proC"; transcript_id "proC"; gene_id "proC"; db_xref "GeneID:878413"; product "";
NC_002516.2	genbank	CDS	434830	435651	.	-	0	gene_id "proC"; transcript_id "proC"; gene_id "proC"; protein_id "NP_249084.1"; db_xref "GI:15595590"; db_xref "GeneID:878413"; product "pyrroline-5-carboxylate reductase";
NC_002516.2	genbank	gene	435663	436355	.	-	0	gene_id ""; transcript_id ""; db_xref "GeneID:878395"; product "";
NC_002516.2	genbank	CDS	435663	436355	.	-	0	gene_id ""; transcript_id ""; protein_id "NP_249085.1"; db_xref "GI:15595591"; db_xref "GeneID:878395"; product "hypothetical protein";
NC_002516.2	genbank	gene	436570	437604	.	+	0	gene_id "pilT"; transcript_id "pilT"; gene_id "pilT"; db_xref "GeneID:878389"; product "";
NC_002516.2	genbank	CDS	436570	437604	.	+	0	gene_id "pilT"; transcript_id "pilT"; gene_id "pilT"; protein_id "NP_249086.1"; db_xref "GI:15595592"; db_xref "GeneID:878389"; product "twitching motility protein PilT";
NC_002516.2	genbank	gene	437782	438930	.	+	0	gene_id "pilU"; transcript_id "pilU"; gene_id "pilU"; db_xref "GeneID:878362"; product "";
NC_002516.2	genbank	CDS	437782	438930	.	+	0	gene_id "pilU"; transcript_id "pilU"; gene_id "pilU"; protein_id "NP_249087.1"; db_xref "GI:15595593"; db_xref "GeneID:878362"; product "twitching motility protein PilU";
NC_002516.2	genbank	gene	438938	439837	.	-	0	gene_id ""; transcript_id ""; db_xref "GeneID:878314"; product "";
NC_002516.2	genbank	CDS	438938	439837	.	-	0	gene_id ""; transcript_id ""; protein_id "NP_249088.1"; db_xref "GI:15595594"; db_xref "GeneID:878314"; product "cation efflux system protein";
NC_002516.2	genbank	gene	439991	440395	.	+	0	gene_id ""; transcript_id ""; db_xref "GeneID:878302"; product "";
NC_002516.2	genbank	CDS	439991	440395	.	+	0	gene_id ""; transcript_id ""; protein_id "NP_249089.1"; db_xref "GI:15595595"; db_xref "GeneID:878302"; product "hypothetical protein";
NC_002516.2	genbank	gene	440638	442011	.	+	0	gene_id ""; transcript_id ""; db_xref "GeneID:878291"; product "";
NC_002516.2	genbank	CDS	440638	442011	.	+	0	gene_id ""; transcript_id ""; protein_id "NP_249090.1"; db_xref "GI:15595596"; db_xref "GeneID:878291"; product "cystathionine beta-synthase";
NC_002516.2	genbank	gene	442008	443192	.	+	0	gene_id ""; transcript_id ""; db_xref "GeneID:878286"; product "";
NC_002516.2	genbank	CDS	442008	443192	.	+	0	gene_id ""; transcript_id ""; protein_id "NP_249091.1"; db_xref "GI:15595597"; db_xref "GeneID:878286"; product "cystathionine gamma-lyase";
NC_002516.2	genbank	gene	443419	444690	.	-	0	gene_id ""; transcript_id ""; db_xref "GeneID:878275"; product "";
NC_002516.2	genbank	CDS	443419	444690	.	-	0	gene_id ""; transcript_id ""; protein_id "NP_249092.1"; db_xref "GI:15595598"; db_xref "GeneID:878275"; product "dihydroorotase";
NC_002516.2	genbank	gene	444687	445691	.	-	0	gene_id "pyrB"; transcript_id "pyrB"; gene_id "pyrB"; db_xref "GeneID:878267"; product "";
NC_002516.2	genbank	CDS	444687	445691	.	-	0	gene_id "pyrB"; transcript_id "pyrB"; gene_id "pyrB"; protein_id "NP_249093.1"; db_xref "GI:15595599"; db_xref "GeneID:878267"; product "aspartate carbamoyltransferase";
NC_002516.2	genbank	gene	445715	446227	.	-	0	gene_id "pyrR"; transcript_id "pyrR"; gene_id "pyrR"; db_xref "GeneID:878259"; product "";
NC_002516.2	genbank	CDS	445715	446227	.	-	0	gene_id "pyrR"; transcript_id "pyrR"; gene_id "pyrR"; protein_id "NP_249094.1"; db_xref "GI:15595600"; db_xref "GeneID:878259"; product "bifunctional pyrimidine regulatory protein PyrR/uracil phosphoribosyltransferase";
NC_002516.2	genbank	gene	446339	446773	.	-	0	gene_id ""; transcript_id ""; db_xref "GeneID:878247"; product "";
NC_002516.2	genbank	CDS	446339	446773	.	-	0	gene_id ""; transcript_id ""; protein_id "NP_249095.1"; db_xref "GI:15595601"; db_xref "GeneID:878247"; product "Holliday junction resolvase";
NC_002516.2	genbank	gene	446773	447342	.	-	0	gene_id ""; transcript_id ""; db_xref "GeneID:878243"; product "";
NC_002516.2	genbank	CDS	446773	447342	.	-	0	gene_id ""; transcript_id ""; protein_id "NP_249096.1"; db_xref "GI:15595602"; db_xref "GeneID:878243"; product "hypothetical protein";
NC_002516.2	genbank	gene	447391	448350	.	-	0	gene_id "tonB3"; transcript_id "tonB3"; gene_id "tonB3"; db_xref "GeneID:878224"; product "";
NC_002516.2	genbank	CDS	447391	448350	.	-	0	gene_id "tonB3"; transcript_id "tonB3"; gene_id "tonB3"; protein_id "NP_249097.1"; db_xref "GI:15595603"; db_xref "GeneID:878224"; product "transporter TonB";
NC_002516.2	genbank	gene	448431	449384	.	-	0	gene_id "gshB"; transcript_id "gshB"; gene_id "gshB"; db_xref "GeneID:878223"; product "";
NC_002516.2	genbank	CDS	448431	449384	.	-	0	gene_id "gshB"; transcript_id "gshB"; gene_id "gshB"; protein_id "NP_249098.1"; db_xref "GI:15595604"; db_xref "GeneID:878223"; product "glutathione synthetase";
NC_002516.2	genbank	gene	449639	450046	.	+	0	gene_id "pilG"; transcript_id "pilG"; gene_id "pilG"; db_xref "GeneID:878203"; product "";
NC_002516.2	genbank	CDS	449639	450046	.	+	0	gene_id "pilG"; transcript_id "pilG"; gene_id "pilG"; protein_id "NP_249099.1"; db_xref "GI:15595605"; db_xref "GeneID:878203"; product "pilus biosynthesis/twitching motility protein PilG";
NC_002516.2	genbank	gene	450093	450458	.	+	0	gene_id "pilH"; transcript_id "pilH"; gene_id "pilH"; db_xref "GeneID:878198"; product "";
NC_002516.2	genbank	CDS	450093	450458	.	+	0	gene_id "pilH"; transcript_id "pilH"; gene_id "pilH"; protein_id "NP_249100.1"; db_xref "GI:15595606"; db_xref "GeneID:878198"; product "twitching motility protein PilH";
NC_002516.2	genbank	gene	450509	451045	.	+	0	gene_id "pilI"; transcript_id "pilI"; gene_id "pilI"; db_xref "GeneID:878186"; product "";
NC_002516.2	genbank	CDS	450509	451045	.	+	0	gene_id "pilI"; transcript_id "pilI"; gene_id "pilI"; protein_id "NP_249101.1"; db_xref "GI:15595607"; db_xref "GeneID:878186"; product "twitching motility protein PilI";
NC_002516.2	genbank	gene	451130	453178	.	+	0	gene_id "pilJ"; transcript_id "pilJ"; gene_id "pilJ"; db_xref "GeneID:878180"; product "";
NC_002516.2	genbank	CDS	451130	453178	.	+	0	gene_id "pilJ"; transcript_id "pilJ"; gene_id "pilJ"; protein_id "NP_249102.1"; db_xref "GI:15595608"; db_xref "GeneID:878180"; product "twitching motility protein PilJ";
NC_002516.2	genbank	gene	453239	454114	.	+	0	gene_id "pilK"; transcript_id "pilK"; gene_id "pilK"; db_xref "GeneID:878179"; product "";
NC_002516.2	genbank	CDS	453239	454114	.	+	0	gene_id "pilK"; transcript_id "pilK"; gene_id "pilK"; protein_id "NP_249103.1"; db_xref "GI:15595609"; db_xref "GeneID:878179"; product "methyltransferase PilK";
NC_002516.2	genbank	gene	454126	461544	.	+	0	gene_id "chpA"; transcript_id "chpA"; gene_id "chpA"; db_xref "GeneID:878176"; db_xref "PseudoCap:PA0413"; product "";
NC_002516.2	genbank	CDS	454126	461544	.	+	0	gene_id "chpA"; transcript_id "chpA"; gene_id "chpA"; protein_id "NP_249104.1"; db_xref "GI:15595610"; db_xref "GeneID:878176"; db_xref "PseudoCap:PA0413"; product "chemotactic signal transduction system protein";
NC_002516.2	genbank	gene	461537	462568	.	+	0	gene_id "chpB"; transcript_id "chpB"; gene_id "chpB"; db_xref "GeneID:878169"; product "";
NC_002516.2	genbank	CDS	461537	462568	.	+	0	gene_id "chpB"; transcript_id "chpB"; gene_id "chpB"; protein_id "NP_249105.1"; db_xref "GI:15595611"; db_xref "GeneID:878169"; product "methylesterase";
NC_002516.2	genbank	gene	462565	463071	.	+	0	gene_id "chpC"; transcript_id "chpC"; gene_id "chpC"; db_xref "GeneID:878148"; product "";
NC_002516.2	genbank	CDS	462565	463071	.	+	0	gene_id "chpC"; transcript_id "chpC"; gene_id "chpC"; protein_id "NP_249106.1"; db_xref "GI:15595612"; db_xref "GeneID:878148"; product "chemotaxis protein";
NC_002516.2	genbank	gene	463079	463873	.	+	0	gene_id "chpD"; transcript_id "chpD"; gene_id "chpD"; db_xref "GeneID:878123"; product "";
NC_002516.2	genbank	CDS	463079	463873	.	+	0	gene_id "chpD"; transcript_id "chpD"; gene_id "chpD"; protein_id "NP_249107.1"; db_xref "GI:15595613"; db_xref "GeneID:878123"; product "transcriptional regulator";
NC_002516.2	genbank	gene	463949	464560	.	+	0	gene_id "chpE"; transcript_id "chpE"; gene_id "chpE"; db_xref "GeneID:878115"; product "";
NC_002516.2	genbank	CDS	463949	464560	.	+	0	gene_id "chpE"; transcript_id "chpE"; gene_id "chpE"; protein_id "NP_249108.1"; db_xref "GI:15595614"; db_xref "GeneID:878115"; product "chemotactic transduction protein ChpE";
NC_002516.2	genbank	gene	464568	465983	.	-	0	gene_id ""; transcript_id ""; db_xref "GeneID:878071"; product "";
NC_002516.2	genbank	CDS	464568	465983	.	-	0	gene_id ""; transcript_id ""; protein_id "NP_249109.1"; db_xref "GI:15595615"; db_xref "GeneID:878071"; product "hypothetical protein";
NC_002516.2	genbank	gene	466018	466740	.	-	0	gene_id ""; transcript_id ""; db_xref "GeneID:878032"; product "";
NC_002516.2	genbank	CDS	466018	466740	.	-	0	gene_id ""; transcript_id ""; protein_id "NP_249110.1"; db_xref "GI:15595616"; db_xref "GeneID:878032"; product "16S ribosomal RNA methyltransferase RsmE";
NC_002516.2	genbank	gene	466833	468236	.	-	0	gene_id "bioA"; transcript_id "bioA"; gene_id "bioA"; db_xref "GeneID:878017"; product "";
NC_002516.2	genbank	CDS	466833	468236	.	-	0	gene_id "bioA"; transcript_id "bioA"; gene_id "bioA"; protein_id "NP_249111.1"; db_xref "GI:15595617"; db_xref "GeneID:878017"; product "adenosylmethionine-8-amino-7-oxononanoate aminotransferase";
NC_002516.2	genbank	gene	468410	469900	.	+	0	gene_id ""; transcript_id ""; db_xref "GeneID:877975"; product "";
NC_002516.2	genbank	CDS	468410	469900	.	+	0	gene_id ""; transcript_id ""; protein_id "NP_249112.1"; db_xref "GI:15595618"; db_xref "GeneID:877975"; product "hypothetical protein";
NC_002516.2	genbank	gene	470081	470650	.	+	0	gene_id ""; transcript_id ""; db_xref "GeneID:877961"; product "";
NC_002516.2	genbank	CDS	470081	470650	.	+	0	gene_id ""; transcript_id ""; protein_id "NP_249113.1"; db_xref "GI:15595619"; db_xref "GeneID:877961"; product "hypothetical protein";
NC_002516.2	genbank	gene	470662	471237	.	+	0	gene_id "pasP"; transcript_id "pasP"; gene_id "pasP"; db_xref "GeneID:877902"; product "";
NC_002516.2	genbank	CDS	470662	471237	.	+	0	gene_id "pasP"; transcript_id "pasP"; gene_id "pasP"; protein_id "NP_249114.1"; db_xref "GI:15595620"; db_xref "GeneID:877902"; product "hypothetical protein";
NC_002516.2	genbank	gene	471306	471749	.	-	0	gene_id "mexR"; transcript_id "mexR"; gene_id "mexR"; db_xref "GeneID:877857"; product "";
NC_002516.2	genbank	CDS	471306	471749	.	-	0	gene_id "mexR"; transcript_id "mexR"; gene_id "mexR"; protein_id "NP_249115.1"; db_xref "GI:15595621"; db_xref "GeneID:877857"; product "multidrug resistance operon repressor MexR";
NC_002516.2	genbank	gene	472024	473175	.	+	0	gene_id "mexA"; transcript_id "mexA"; gene_id "mexA"; db_xref "GeneID:877855"; product "";
NC_002516.2	genbank	CDS	472024	473175	.	+	0	gene_id "mexA"; transcript_id "mexA"; gene_id "mexA"; protein_id "NP_249116.1"; db_xref "GI:15595622"; db_xref "GeneID:877855"; product "multidrug resistance protein MexA";
NC_002516.2	genbank	gene	473191	476331	.	+	0	gene_id "mexB"; transcript_id "mexB"; gene_id "mexB"; db_xref "GeneID:877852"; product "";
NC_002516.2	genbank	CDS	473191	476331	.	+	0	gene_id "mexB"; transcript_id "mexB"; gene_id "mexB"; protein_id "NP_249117.1"; db_xref "GI:15595623"; db_xref "GeneID:877852"; product "multidrug resistance protein MexB";
NC_002516.2	genbank	gene	476333	477790	.	+	0	gene_id "oprM"; transcript_id "oprM"; gene_id "oprM"; db_xref "GeneID:877851"; product "";
NC_002516.2	genbank	CDS	476333	477790	.	+	0	gene_id "oprM"; transcript_id "oprM"; gene_id "oprM"; protein_id "NP_249118.1"; db_xref "GI:15595624"; db_xref "GeneID:877851"; product "outer membrane protein OprM";
NC_002516.2	genbank	gene	477886	479805	.	-	0	gene_id ""; transcript_id ""; db_xref "GeneID:877822"; product "";
NC_002516.2	genbank	CDS	477886	479805	.	-	0	gene_id ""; transcript_id ""; protein_id "NP_249119.1"; db_xref "GI:15595625"; db_xref "GeneID:877822"; product "ATP-dependent RNA helicase";
NC_002516.2	genbank	gene	480056	481126	.	-	0	gene_id ""; transcript_id ""; db_xref "GeneID:877779"; product "";
NC_002516.2	genbank	CDS	480056	481126	.	-	0	gene_id ""; transcript_id ""; protein_id "NP_249120.1"; db_xref "GI:15595626"; db_xref "GeneID:877779"; product "hypothetical protein";
NC_002516.2	genbank	gene	481196	482068	.	-	0	gene_id "metF"; transcript_id "metF"; gene_id "metF"; db_xref "GeneID:877765"; product "";
NC_002516.2	genbank	CDS	481196	482068	.	-	0	gene_id "metF"; transcript_id "metF"; gene_id "metF"; protein_id "NP_249121.1"; db_xref "GI:15595627"; db_xref "GeneID:877765"; product "5,10-methylenetetrahydrofolate reductase";
NC_002516.2	genbank	gene	482111	482665	.	-	0	gene_id ""; transcript_id ""; db_xref "GeneID:877761"; product "";
NC_002516.2	genbank	CDS	482111	482665	.	-	0	gene_id ""; transcript_id ""; protein_id "NP_249122.1"; db_xref "GI:15595628"; db_xref "GeneID:877761"; product "hypothetical protein";
NC_002516.2	genbank	gene	482706	484115	.	-	0	gene_id "sahH"; transcript_id "sahH"; gene_id "sahH"; db_xref "GeneID:877746"; product "";
NC_002516.2	genbank	CDS	482706	484115	.	-	0	gene_id "sahH"; transcript_id "sahH"; gene_id "sahH"; protein_id "NP_249123.1"; db_xref "GI:15595629"; db_xref "GeneID:877746"; product "adenosylhomocysteinase";
NC_002516.2	genbank	gene	484404	484838	.	+	0	gene_id ""; transcript_id ""; db_xref "GeneID:877638"; product "";
NC_002516.2	genbank	CDS	484404	484838	.	+	0	gene_id ""; transcript_id ""; protein_id "NP_249124.1"; db_xref "GI:15595630"; db_xref "GeneID:877638"; product "hypothetical protein";
NC_002516.2	genbank	gene	484964	487156	.	+	0	gene_id ""; transcript_id ""; db_xref "GeneID:877602"; product "";
NC_002516.2	genbank	CDS	484964	487156	.	+	0	gene_id ""; transcript_id ""; protein_id "NP_249125.1"; db_xref "GI:15595631"; db_xref "GeneID:877602"; product "hypothetical protein";
NC_002516.2	genbank	gene	487167	488645	.	+	0	gene_id ""; transcript_id ""; db_xref "GeneID:877601"; product "";
NC_002516.2	genbank	CDS	487167	488645	.	+	0	gene_id ""; transcript_id ""; protein_id "NP_249126.1"; db_xref "GI:15595632"; db_xref "GeneID:877601"; product "hypothetical protein";
NC_002516.2	genbank	gene	488730	489350	.	+	0	gene_id ""; transcript_id ""; db_xref "GeneID:877591"; product "";
NC_002516.2	genbank	CDS	488730	489350	.	+	0	gene_id ""; transcript_id ""; protein_id "NP_249127.1"; db_xref "GI:15595633"; db_xref "GeneID:877591"; product "transcriptional regulator";
NC_002516.2	genbank	gene	489387	490658	.	-	0	gene_id "codA"; transcript_id "codA"; gene_id "codA"; db_xref "GeneID:877586"; product "";
NC_002516.2	genbank	CDS	489387	490658	.	-	0	gene_id "codA"; transcript_id "codA"; gene_id "codA"; protein_id "NP_249128.1"; db_xref "GI:15595634"; db_xref "GeneID:877586"; product "cytosine deaminase";
NC_002516.2	genbank	gene	490648	491898	.	-	0	gene_id "codB"; transcript_id "codB"; gene_id "codB"; db_xref "GeneID:877581"; product "";
NC_002516.2	genbank	CDS	490648	491898	.	-	0	gene_id "codB"; transcript_id "codB"; gene_id "codB"; protein_id "NP_249129.1"; db_xref "GI:15595635"; db_xref "GeneID:877581"; product "cytosine permease";
NC_002516.2	genbank	gene	492080	493357	.	-	0	gene_id ""; transcript_id ""; db_xref "GeneID:877580"; product "";
NC_002516.2	genbank	CDS	492080	493357	.	-	0	gene_id ""; transcript_id ""; protein_id "NP_249130.1"; db_xref "GI:15595636"; db_xref "GeneID:877580"; product "dihydropyrimidine dehydrogenase";
NC_002516.2	genbank	gene	493354	494721	.	-	0	gene_id ""; transcript_id ""; db_xref "GeneID:877574"; product "";
NC_002516.2	genbank	CDS	493354	494721	.	-	0	gene_id ""; transcript_id ""; protein_id "NP_249131.1"; db_xref "GI:15595637"; db_xref "GeneID:877574"; product "oxidoreductase";
NC_002516.2	genbank	gene	494816	496255	.	-	0	gene_id "dht"; transcript_id "dht"; gene_id "dht"; db_xref "GeneID:882285"; product "";
NC_002516.2	genbank	CDS	494816	496255	.	-	0	gene_id "dht"; transcript_id "dht"; gene_id "dht"; protein_id "NP_249132.1"; db_xref "GI:15595638"; db_xref "GeneID:882285"; product "D-hydantoinase/dihydropyrimidinase";
NC_002516.2	genbank	gene	496362	496478	.	-	0	gene_id ""; transcript_id ""; db_xref "GeneID:879371"; product "";
NC_002516.2	genbank	CDS	496362	496478	.	-	0	gene_id ""; transcript_id ""; protein_id "NP_249133.1"; db_xref "GI:15595639"; db_xref "GeneID:879371"; product "hypothetical protein";
NC_002516.2	genbank	gene	496871	498361	.	+	0	gene_id ""; transcript_id ""; db_xref "GeneID:880435"; product "";
NC_002516.2	genbank	CDS	496871	498361	.	+	0	gene_id ""; transcript_id ""; protein_id "NP_249134.1"; db_xref "GI:15595640"; db_xref "GeneID:880435"; product "transporter";
NC_002516.2	genbank	gene	498420	499703	.	+	0	gene_id ""; transcript_id ""; db_xref "GeneID:880960"; product "";
NC_002516.2	genbank	CDS	498420	499703	.	+	0	gene_id ""; transcript_id ""; protein_id "NP_249135.1"; db_xref "GI:15595641"; db_xref "GeneID:880960"; product "allantoate amidohydrolase";
NC_002516.2	genbank	gene	500104	501120	.	-	0	gene_id ""; transcript_id ""; db_xref "GeneID:879390"; product "";
NC_002516.2	genbank	CDS	500104	501120	.	-	0	gene_id ""; transcript_id ""; protein_id "NP_249136.1"; db_xref "GI:15595642"; db_xref "GeneID:879390"; product "transposase";
NC_002516.2	genbank	gene	501376	502599	.	-	0	gene_id ""; transcript_id ""; db_xref "GeneID:880393"; product "";
NC_002516.2	genbank	CDS	501376	502599	.	-	0	gene_id ""; transcript_id ""; protein_id "NP_249137.1"; db_xref "GI:15595643"; db_xref "GeneID:880393"; product "hypothetical protein";
NC_002516.2	genbank	gene	502719	503900	.	-	0	gene_id "gcdH"; transcript_id "gcdH"; gene_id "gcdH"; db_xref "GeneID:880534"; product "";
NC_002516.2	genbank	CDS	502719	503900	.	-	0	gene_id "gcdH"; transcript_id "gcdH"; gene_id "gcdH"; protein_id "NP_249138.1"; db_xref "GI:15595644"; db_xref "GeneID:880534"; product "glutaryl-CoA dehydrogenase";
NC_002516.2	genbank	gene	504121	505029	.	+	0	gene_id ""; transcript_id ""; db_xref "GeneID:881014"; product "";
NC_002516.2	genbank	CDS	504121	505029	.	+	0	gene_id ""; transcript_id ""; protein_id "NP_249139.1"; db_xref "GI:15595645"; db_xref "GeneID:881014"; product "transcriptional regulator";
NC_002516.2	genbank	gene	505047	505586	.	+	0	gene_id ""; transcript_id ""; db_xref "GeneID:881113"; product "";
NC_002516.2	genbank	CDS	505047	505586	.	+	0	gene_id ""; transcript_id ""; protein_id "NP_249140.1"; db_xref "GI:15595646"; db_xref "GeneID:881113"; product "hypothetical protein";
NC_002516.2	genbank	gene	505629	507251	.	-	0	gene_id ""; transcript_id ""; db_xref "GeneID:881068"; product "";
NC_002516.2	genbank	CDS	505629	507251	.	-	0	gene_id ""; transcript_id ""; protein_id "NP_249141.1"; db_xref "GI:15595647"; db_xref "GeneID:881068"; product "phosphate transporter";
NC_002516.2	genbank	gene	507631	508962	.	+	0	gene_id ""; transcript_id ""; db_xref "GeneID:881211"; product "";
NC_002516.2	genbank	CDS	507631	508962	.	+	0	gene_id ""; transcript_id ""; protein_id "NP_249142.1"; db_xref "GI:15595648"; db_xref "GeneID:881211"; product "hypothetical protein";
NC_002516.2	genbank	gene	508959	509753	.	+	0	gene_id ""; transcript_id ""; db_xref "GeneID:881157"; product "";
NC_002516.2	genbank	CDS	508959	509753	.	+	0	gene_id ""; transcript_id ""; protein_id "NP_249143.1"; db_xref "GI:15595649"; db_xref "GeneID:881157"; product "hypothetical protein";
NC_002516.2	genbank	gene	509861	510592	.	+	0	gene_id ""; transcript_id ""; db_xref "GeneID:17373341"; product "";
NC_002516.2	genbank	CDS	509861	510592	.	+	0	gene_id ""; transcript_id ""; protein_id "YP_008719733.1"; db_xref "GI:554753030"; db_xref "GeneID:17373341"; product "amino acid ABC transporter substrate-binding protein";
NC_002516.2	genbank	gene	510589	512790	.	-	0	gene_id ""; transcript_id ""; db_xref "GeneID:881270"; product "";
NC_002516.2	genbank	CDS	510589	512790	.	-	0	gene_id ""; transcript_id ""; protein_id "NP_249145.1"; db_xref "GI:15595651"; db_xref "GeneID:881270"; product "hypothetical protein";
NC_002516.2	genbank	gene	513051	514427	.	-	0	gene_id "dbpA"; transcript_id "dbpA"; gene_id "dbpA"; db_xref "GeneID:881459"; product "";
NC_002516.2	genbank	CDS	513051	514427	.	-	0	gene_id "dbpA"; transcript_id "dbpA"; gene_id "dbpA"; protein_id "NP_249146.1"; db_xref "GI:15595652"; db_xref "GeneID:881459"; product "ATP-dependent RNA helicase DbpA";
NC_002516.2	genbank	gene	514775	514984	.	+	0	gene_id ""; transcript_id ""; db_xref "GeneID:881394"; product "";
NC_002516.2	genbank	CDS	514775	514984	.	+	0	gene_id ""; transcript_id ""; protein_id "NP_249147.1"; db_xref "GI:15595653"; db_xref "GeneID:881394"; product "cold-shock protein";
NC_002516.2	genbank	gene	515135	515659	.	+	0	gene_id ""; transcript_id ""; db_xref "GeneID:881578"; product "";
NC_002516.2	genbank	CDS	515135	515659	.	+	0	gene_id ""; transcript_id ""; protein_id "NP_249148.1"; db_xref "GI:15595654"; db_xref "GeneID:881578"; product "hypothetical protein";
NC_002516.2	genbank	gene	515653	516027	.	-	0	gene_id ""; transcript_id ""; db_xref "GeneID:6965626"; product "";
NC_002516.2	genbank	CDS	515653	516027	.	-	0	gene_id ""; transcript_id ""; protein_id "YP_003933608.1"; db_xref "GI:308198344"; db_xref "GeneID:6965626"; product "hypothetical protein";
NC_002516.2	genbank	gene	516029	517462	.	-	0	gene_id ""; transcript_id ""; db_xref "GeneID:881500"; product "";
NC_002516.2	genbank	CDS	516029	517462	.	-	0	gene_id ""; transcript_id ""; protein_id "NP_249149.1"; db_xref "GI:15595655"; db_xref "GeneID:881500"; product "major facilitator superfamily transporter";
NC_002516.2	genbank	gene	518083	520635	.	+	0	gene_id ""; transcript_id ""; db_xref "GeneID:881659"; product "";
NC_002516.2	genbank	CDS	518083	520635	.	+	0	gene_id ""; transcript_id ""; protein_id "NP_249150.1"; db_xref "GI:15595656"; db_xref "GeneID:881659"; product "chaperone protein ClpB";
NC_002516.2	genbank	gene	520737	521315	.	+	0	gene_id ""; transcript_id ""; db_xref "GeneID:881603"; product "";
NC_002516.2	genbank	CDS	520737	521315	.	+	0	gene_id ""; transcript_id ""; protein_id "NP_249151.1"; db_xref "GI:15595657"; db_xref "GeneID:881603"; product "hypothetical protein";
NC_002516.2	genbank	gene	521630	522517	.	-	0	gene_id ""; transcript_id ""; db_xref "GeneID:881755"; product "";
NC_002516.2	genbank	CDS	521630	522517	.	-	0	gene_id ""; transcript_id ""; protein_id "NP_249152.1"; db_xref "GI:15595658"; db_xref "GeneID:881755"; product "acyltransferase";
NC_002516.2	genbank	gene	522660	523169	.	+	0	gene_id ""; transcript_id ""; db_xref "GeneID:881706"; product "";
NC_002516.2	genbank	CDS	522660	523169	.	+	0	gene_id ""; transcript_id ""; protein_id "NP_249153.2"; db_xref "GI:554752999"; db_xref "GeneID:881706"; product "hypothetical protein";
NC_002516.2	genbank	gene	523254	523943	.	+	0	gene_id "creB"; transcript_id "creB"; gene_id "creB"; db_xref "GeneID:881852"; product "";
NC_002516.2	genbank	CDS	523254	523943	.	+	0	gene_id "creB"; transcript_id "creB"; gene_id "creB"; protein_id "NP_249154.1"; db_xref "GI:15595660"; db_xref "GeneID:881852"; product "DNA-binding response regulator CreB";
NC_002516.2	genbank	gene	523943	525367	.	+	0	gene_id "creC"; transcript_id "creC"; gene_id "creC"; db_xref "GeneID:881807"; product "";
NC_002516.2	genbank	CDS	523943	525367	.	+	0	gene_id "creC"; transcript_id "creC"; gene_id "creC"; protein_id "NP_249155.1"; db_xref "GI:15595661"; db_xref "GeneID:881807"; product "sensory histidine kinase CreC";
NC_002516.2	genbank	gene	525469	526827	.	+	0	gene_id "creD"; transcript_id "creD"; gene_id "creD"; db_xref "GeneID:881586"; product "";
NC_002516.2	genbank	CDS	525469	526827	.	+	0	gene_id "creD"; transcript_id "creD"; gene_id "creD"; protein_id "NP_249156.1"; db_xref "GI:15595662"; db_xref "GeneID:881586"; product "hypothetical protein";
NC_002516.2	genbank	gene	526877	527179	.	+	0	gene_id ""; transcript_id ""; db_xref "GeneID:881868"; product "";
NC_002516.2	genbank	CDS	526877	527179	.	+	0	gene_id ""; transcript_id ""; protein_id "NP_249157.1"; db_xref "GI:15595663"; db_xref "GeneID:881868"; product "hypothetical protein";
NC_002516.2	genbank	gene	527324	527944	.	-	0	gene_id ""; transcript_id ""; db_xref "GeneID:880576"; product "";
NC_002516.2	genbank	CDS	527324	527944	.	-	0	gene_id ""; transcript_id ""; protein_id "NP_249158.1"; db_xref "GI:15595664"; db_xref "GeneID:880576"; product "hypothetical protein";
NC_002516.2	genbank	gene	527963	528913	.	-	0	gene_id ""; transcript_id ""; db_xref "GeneID:881592"; product "";
NC_002516.2	genbank	CDS	527963	528913	.	-	0	gene_id ""; transcript_id ""; protein_id "NP_249159.1"; db_xref "GI:15595665"; db_xref "GeneID:881592"; product "hypothetical protein";
NC_002516.2	genbank	gene	528999	529856	.	+	0	gene_id ""; transcript_id ""; db_xref "GeneID:878616"; product "";
NC_002516.2	genbank	CDS	528999	529856	.	+	0	gene_id ""; transcript_id ""; protein_id "NP_249160.1"; db_xref "GI:15595666"; db_xref "GeneID:878616"; product "hypothetical protein";
NC_002516.2	genbank	gene	530029	532437	.	-	0	gene_id "fiuA"; transcript_id "fiuA"; gene_id "fiuA"; db_xref "GeneID:880545"; product "";
NC_002516.2	genbank	CDS	530029	532437	.	-	0	gene_id "fiuA"; transcript_id "fiuA"; gene_id "fiuA"; protein_id "NP_249161.1"; db_xref "GI:15595667"; db_xref "GeneID:880545"; product "ferrichrome receptor FiuA";
NC_002516.2	genbank	gene	532541	533512	.	-	0	gene_id ""; transcript_id ""; db_xref "GeneID:879576"; product "";
NC_002516.2	genbank	CDS	532541	533512	.	-	0	gene_id ""; transcript_id ""; protein_id "NP_249162.1"; db_xref "GI:15595668"; db_xref "GeneID:879576"; product "transmembrane sensor";
NC_002516.2	genbank	gene	533509	534027	.	-	0	gene_id ""; transcript_id ""; db_xref "GeneID:880895"; product "";
NC_002516.2	genbank	CDS	533509	534027	.	-	0	gene_id ""; transcript_id ""; protein_id "NP_249163.1"; db_xref "GI:15595669"; db_xref "GeneID:880895"; product "RNA polymerase sigma factor";
NC_002516.2	genbank	gene	534196	534945	.	+	0	gene_id ""; transcript_id ""; db_xref "GeneID:878426"; product "";
NC_002516.2	genbank	CDS	534196	534945	.	+	0	gene_id ""; transcript_id ""; protein_id "NP_249164.1"; db_xref "GI:15595670"; db_xref "GeneID:878426"; product "glutathione S-transferase";
NC_002516.2	genbank	gene	535085	535489	.	+	0	gene_id ""; transcript_id ""; db_xref "GeneID:877866"; product "";
NC_002516.2	genbank	CDS	535085	535489	.	+	0	gene_id ""; transcript_id ""; protein_id "NP_249165.1"; db_xref "GI:15595671"; db_xref "GeneID:877866"; product "esterase";
NC_002516.2	genbank	gene	535539	536108	.	+	0	gene_id ""; transcript_id ""; db_xref "GeneID:879516"; product "";
NC_002516.2	genbank	CDS	535539	536108	.	+	0	gene_id ""; transcript_id ""; protein_id "NP_249166.1"; db_xref "GI:15595672"; db_xref "GeneID:879516"; product "transcriptional regulator";
NC_002516.2	genbank	gene	536142	537869	.	-	0	gene_id ""; transcript_id ""; db_xref "GeneID:877689"; product "";
NC_002516.2	genbank	CDS	536142	537869	.	-	0	gene_id ""; transcript_id ""; protein_id "NP_249167.1"; db_xref "GI:15595673"; db_xref "GeneID:877689"; product "permease";
NC_002516.2	genbank	gene	538217	539143	.	-	0	gene_id ""; transcript_id ""; db_xref "GeneID:878447"; product "";
NC_002516.2	genbank	CDS	538217	539143	.	-	0	gene_id ""; transcript_id ""; protein_id "NP_249168.1"; db_xref "GI:15595674"; db_xref "GeneID:878447"; product "transcriptional regulator";
NC_002516.2	genbank	gene	539231	539707	.	+	0	gene_id ""; transcript_id ""; db_xref "GeneID:878613"; product "";
NC_002516.2	genbank	CDS	539231	539707	.	+	0	gene_id ""; transcript_id ""; protein_id "NP_249169.1"; db_xref "GI:15595675"; db_xref "GeneID:878613"; product "N-acetyltransferase";
NC_002516.2	genbank	gene	539785	540735	.	-	0	gene_id ""; transcript_id ""; db_xref "GeneID:878427"; product "";
NC_002516.2	genbank	CDS	539785	540735	.	-	0	gene_id ""; transcript_id ""; protein_id "NP_249170.1"; db_xref "GI:15595676"; db_xref "GeneID:878427"; product "transcriptional regulator";
NC_002516.2	genbank	gene	540839	541636	.	+	0	gene_id ""; transcript_id ""; db_xref "GeneID:879639"; product "";
NC_002516.2	genbank	CDS	540839	541636	.	+	0	gene_id ""; transcript_id ""; protein_id "NP_249171.1"; db_xref "GI:15595677"; db_xref "GeneID:879639"; product "hydrolase";
NC_002516.2	genbank	gene	541679	542122	.	+	0	gene_id ""; transcript_id ""; db_xref "GeneID:879761"; product "";
NC_002516.2	genbank	CDS	541679	542122	.	+	0	gene_id ""; transcript_id ""; protein_id "NP_249172.1"; db_xref "GI:15595678"; db_xref "GeneID:879761"; product "hypothetical protein";
NC_002516.2	genbank	gene	542170	544347	.	-	0	gene_id "glcB"; transcript_id "glcB"; gene_id "glcB"; db_xref "GeneID:879477"; product "";
NC_002516.2	genbank	CDS	542170	544347	.	-	0	gene_id "glcB"; transcript_id "glcB"; gene_id "glcB"; protein_id "NP_249173.1"; db_xref "GI:15595679"; db_xref "GeneID:879477"; product "malate synthase G";
NC_002516.2	genbank	gene	544654	545097	.	+	0	gene_id ""; transcript_id ""; db_xref "GeneID:879556"; product "";
NC_002516.2	genbank	CDS	544654	545097	.	+	0	gene_id ""; transcript_id ""; protein_id "NP_249174.1"; db_xref "GI:15595680"; db_xref "GeneID:879556"; product "acetyltransferase";
NC_002516.2	genbank	gene	545129	545644	.	+	0	gene_id ""; transcript_id ""; db_xref "GeneID:877920"; product "";
NC_002516.2	genbank	CDS	545129	545644	.	+	0	gene_id ""; transcript_id ""; protein_id "NP_249175.1"; db_xref "GI:15595681"; db_xref "GeneID:877920"; product "hypothetical protein";
NC_002516.2	genbank	gene	546334	547230	.	-	0	gene_id ""; transcript_id ""; db_xref "GeneID:878192"; product "";
NC_002516.2	genbank	CDS	546334	547230	.	-	0	gene_id ""; transcript_id ""; protein_id "NP_249176.1"; db_xref "GI:15595682"; db_xref "GeneID:878192"; product "hypothetical protein";
NC_002516.2	genbank	gene	547432	548406	.	-	0	gene_id ""; transcript_id ""; db_xref "GeneID:881857"; product "";
NC_002516.2	genbank	CDS	547432	548406	.	-	0	gene_id ""; transcript_id ""; protein_id "NP_249177.1"; db_xref "GI:15595683"; db_xref "GeneID:881857"; product "serine/threonine protein kinase";
NC_002516.2	genbank	gene	548468	549226	.	-	0	gene_id ""; transcript_id ""; db_xref "GeneID:878638"; product "";
NC_002516.2	genbank	CDS	548468	549226	.	-	0	gene_id ""; transcript_id ""; protein_id "NP_249178.1"; db_xref "GI:15595684"; db_xref "GeneID:878638"; product "molybdenum transport regulator";
NC_002516.2	genbank	gene	549294	549614	.	-	0	gene_id ""; transcript_id ""; db_xref "GeneID:880360"; product "";
NC_002516.2	genbank	CDS	549294	549614	.	-	0	gene_id ""; transcript_id ""; protein_id "NP_249179.1"; db_xref "GI:15595685"; db_xref "GeneID:880360"; product "hypothetical protein";
NC_002516.2	genbank	gene	549656	550381	.	-	0	gene_id ""; transcript_id ""; db_xref "GeneID:881420"; product "";
NC_002516.2	genbank	CDS	549656	550381	.	-	0	gene_id ""; transcript_id ""; protein_id "NP_249180.1"; db_xref "GI:15595686"; db_xref "GeneID:881420"; product "phosphoribosyl transferase";
NC_002516.2	genbank	gene	550520	550813	.	-	0	gene_id ""; transcript_id ""; db_xref "GeneID:879667"; product "";
NC_002516.2	genbank	CDS	550520	550813	.	-	0	gene_id ""; transcript_id ""; protein_id "NP_249181.1"; db_xref "GI:15595687"; db_xref "GeneID:879667"; product "hypothetical protein";
NC_002516.2	genbank	gene	550867	551793	.	-	0	gene_id ""; transcript_id ""; db_xref "GeneID:877693"; product "";
NC_002516.2	genbank	CDS	550867	551793	.	-	0	gene_id ""; transcript_id ""; protein_id "NP_249182.1"; db_xref "GI:15595688"; db_xref "GeneID:877693"; product "transcriptional regulator";
NC_002516.2	genbank	gene	551911	552669	.	+	0	gene_id ""; transcript_id ""; db_xref "GeneID:879645"; product "";
NC_002516.2	genbank	CDS	551911	552669	.	+	0	gene_id ""; transcript_id ""; protein_id "NP_249183.1"; db_xref "GI:15595689"; db_xref "GeneID:879645"; product "hypothetical protein";
NC_002516.2	genbank	gene	552746	552994	.	+	0	gene_id ""; transcript_id ""; db_xref "GeneID:878648"; product "";
NC_002516.2	genbank	CDS	552746	552994	.	+	0	gene_id ""; transcript_id ""; protein_id "NP_249184.1"; db_xref "GI:15595690"; db_xref "GeneID:878648"; product "hypothetical protein";
NC_002516.2	genbank	gene	553005	554381	.	+	0	gene_id ""; transcript_id ""; db_xref "GeneID:877712"; product "";
NC_002516.2	genbank	CDS	553005	554381	.	+	0	gene_id ""; transcript_id ""; protein_id "NP_249185.1"; db_xref "GI:15595691"; db_xref "GeneID:877712"; product "acetyl-CoA carboxylase biotin carboxylase subunit";
NC_002516.2	genbank	gene	554383	555261	.	+	0	gene_id ""; transcript_id ""; db_xref "GeneID:878118"; product "";
NC_002516.2	genbank	CDS	554383	555261	.	+	0	gene_id ""; transcript_id ""; protein_id "NP_249186.1"; db_xref "GI:15595692"; db_xref "GeneID:878118"; product "hypothetical protein";
NC_002516.2	genbank	gene	555251	556228	.	+	0	gene_id ""; transcript_id ""; db_xref "GeneID:879583"; product "";
NC_002516.2	genbank	CDS	555251	556228	.	+	0	gene_id ""; transcript_id ""; protein_id "NP_249187.1"; db_xref "GI:15595693"; db_xref "GeneID:879583"; product "hypothetical protein";
NC_002516.2	genbank	gene	556275	557276	.	-	0	gene_id ""; transcript_id ""; db_xref "GeneID:878092"; product "";
NC_002516.2	genbank	CDS	556275	557276	.	-	0	gene_id ""; transcript_id ""; protein_id "NP_249188.1"; db_xref "GI:15595694"; db_xref "GeneID:878092"; product "hypothetical protein";
NC_002516.2	genbank	gene	557354	558361	.	-	0	gene_id ""; transcript_id ""; db_xref "GeneID:878273"; product "";
NC_002516.2	genbank	CDS	557354	558361	.	-	0	gene_id ""; transcript_id ""; protein_id "NP_249189.1"; db_xref "GI:15595695"; db_xref "GeneID:878273"; product "hypothetical protein";
NC_002516.2	genbank	gene	558377	559078	.	-	0	gene_id ""; transcript_id ""; db_xref "GeneID:879461"; product "";
NC_002516.2	genbank	CDS	558377	559078	.	-	0	gene_id ""; transcript_id ""; protein_id "NP_249190.1"; db_xref "GI:15595696"; db_xref "GeneID:879461"; product "pili assembly chaperone";
NC_002516.2	genbank	gene	559644	560702	.	+	0	gene_id "bioB"; transcript_id "bioB"; gene_id "bioB"; db_xref "GeneID:877668"; product "";
NC_002516.2	genbank	CDS	559644	560702	.	+	0	gene_id "bioB"; transcript_id "bioB"; gene_id "bioB"; protein_id "NP_249191.1"; db_xref "GI:15595697"; db_xref "GeneID:877668"; product "biotin synthase";
NC_002516.2	genbank	gene	560808	562013	.	+	0	gene_id "bioF"; transcript_id "bioF"; gene_id "bioF"; db_xref "GeneID:879619"; product "";
NC_002516.2	genbank	CDS	560808	562013	.	+	0	gene_id "bioF"; transcript_id "bioF"; gene_id "bioF"; protein_id "NP_249192.1"; db_xref "GI:15595698"; db_xref "GeneID:879619"; product "8-amino-7-oxononanoate synthase";
NC_002516.2	genbank	gene	562006	562728	.	+	0	gene_id ""; transcript_id ""; db_xref "GeneID:878654"; product "";
NC_002516.2	genbank	CDS	562006	562728	.	+	0	gene_id ""; transcript_id ""; protein_id "NP_249193.1"; db_xref "GI:15595699"; db_xref "GeneID:878654"; product "biotin biosynthesis protein BioH";
NC_002516.2	genbank	gene	562721	563545	.	+	0	gene_id ""; transcript_id ""; db_xref "GeneID:878488"; product "";
NC_002516.2	genbank	CDS	562721	563545	.	+	0	gene_id ""; transcript_id ""; protein_id "NP_249194.1"; db_xref "GI:15595700"; db_xref "GeneID:878488"; product "biotin synthesis protein BioC";
NC_002516.2	genbank	gene	563549	564235	.	+	0	gene_id "bioD"; transcript_id "bioD"; gene_id "bioD"; db_xref "GeneID:878220"; product "";
NC_002516.2	genbank	CDS	563549	564235	.	+	0	gene_id "bioD"; transcript_id "bioD"; gene_id "bioD"; protein_id "NP_249195.1"; db_xref "GI:15595701"; db_xref "GeneID:878220"; product "ATP-dependent dethiobiotin synthetase BioD";
NC_002516.2	genbank	gene	564344	564574	.	+	0	gene_id ""; transcript_id ""; db_xref "GeneID:880873"; product "";
NC_002516.2	genbank	CDS	564344	564574	.	+	0	gene_id ""; transcript_id ""; protein_id "NP_249196.1"; db_xref "GI:15595702"; db_xref "GeneID:880873"; product "hypothetical protein";
NC_002516.2	genbank	gene	564914	566719	.	+	0	gene_id ""; transcript_id ""; db_xref "GeneID:878586"; product "";
NC_002516.2	genbank	CDS	564914	566719	.	+	0	gene_id ""; transcript_id ""; protein_id "NP_249197.1"; db_xref "GI:15595703"; db_xref "GeneID:878586"; product "acyl-CoA dehydrogenase";
NC_002516.2	genbank	gene	566932	568728	.	+	0	gene_id ""; transcript_id ""; db_xref "GeneID:878181"; product "";
NC_002516.2	genbank	CDS	566932	568728	.	+	0	gene_id ""; transcript_id ""; protein_id "NP_249198.1"; db_xref "GI:15595704"; db_xref "GeneID:878181"; product "acyl-CoA dehydrogenase";
NC_002516.2	genbank	gene	569002	570780	.	+	0	gene_id ""; transcript_id ""; db_xref "GeneID:880863"; product "";
NC_002516.2	genbank	CDS	569002	570780	.	+	0	gene_id ""; transcript_id ""; protein_id "NP_249199.1"; db_xref "GI:15595705"; db_xref "GeneID:880863"; product "acyl-CoA dehydrogenase";
NC_002516.2	genbank	gene	571111	572592	.	-	0	gene_id "nirN"; transcript_id "nirN"; gene_id "nirN"; db_xref "GeneID:878428"; product "";
NC_002516.2	genbank	CDS	571111	572592	.	-	0	gene_id "nirN"; transcript_id "nirN"; gene_id "nirN"; protein_id "NP_249200.1"; db_xref "GI:15595706"; db_xref "GeneID:878428"; product "cytochrome C";
NC_002516.2	genbank	gene	572583	573422	.	-	0	gene_id ""; transcript_id ""; db_xref "GeneID:881871"; product "";
NC_002516.2	genbank	CDS	572583	573422	.	-	0	gene_id ""; transcript_id ""; protein_id "NP_249201.1"; db_xref "GI:15595707"; db_xref "GeneID:881871"; product "uroporphyrin-III C-methyltransferase";
NC_002516.2	genbank	gene	573433	574596	.	-	0	gene_id "nirJ"; transcript_id "nirJ"; gene_id "nirJ"; db_xref "GeneID:879503"; product "";
NC_002516.2	genbank	CDS	573433	574596	.	-	0	gene_id "nirJ"; transcript_id "nirJ"; gene_id "nirJ"; protein_id "NP_249202.1"; db_xref "GI:15595708"; db_xref "GeneID:879503"; product "heme d1 biosynthesis protein NirJ";
NC_002516.2	genbank	gene	574590	575105	.	-	0	gene_id ""; transcript_id ""; db_xref "GeneID:877584"; product "";
NC_002516.2	genbank	CDS	574590	575105	.	-	0	gene_id ""; transcript_id ""; protein_id "NP_249203.1"; db_xref "GI:15595709"; db_xref "GeneID:877584"; product "heme d1 biosynthesis protein NirH";
NC_002516.2	genbank	gene	575080	575523	.	-	0	gene_id ""; transcript_id ""; db_xref "GeneID:877708"; product "";
NC_002516.2	genbank	CDS	575080	575523	.	-	0	gene_id ""; transcript_id ""; protein_id "NP_249204.1"; db_xref "GI:15595710"; db_xref "GeneID:877708"; product "heme d1 biosynthesis protein NirG";
NC_002516.2	genbank	gene	575516	576040	.	-	0	gene_id "nirL"; transcript_id "nirL"; gene_id "nirL"; db_xref "GeneID:879762"; product "";
NC_002516.2	genbank	CDS	575516	576040	.	-	0	gene_id "nirL"; transcript_id "nirL"; gene_id "nirL"; protein_id "NP_249205.1"; db_xref "GI:15595711"; db_xref "GeneID:879762"; product "heme d1 biosynthesis protein NirL";
NC_002516.2	genbank	gene	576037	576489	.	-	0	gene_id ""; transcript_id ""; db_xref "GeneID:879538"; product "";
NC_002516.2	genbank	CDS	576037	576489	.	-	0	gene_id ""; transcript_id ""; protein_id "NP_249206.1"; db_xref "GI:15595712"; db_xref "GeneID:879538"; product "heme d1 biosynthesis protein NirD";
NC_002516.2	genbank	gene	576498	577676	.	-	0	gene_id "nirF"; transcript_id "nirF"; gene_id "nirF"; db_xref "GeneID:882198"; product "";
NC_002516.2	genbank	CDS	576498	577676	.	-	0	gene_id "nirF"; transcript_id "nirF"; gene_id "nirF"; protein_id "NP_249207.1"; db_xref "GI:15595713"; db_xref "GeneID:882198"; product "heme d1 biosynthesis protein NirF";
NC_002516.2	genbank	gene	577673	578032	.	-	0	gene_id "nirC"; transcript_id "nirC"; gene_id "nirC"; db_xref "GeneID:879462"; product "";
NC_002516.2	genbank	CDS	577673	578032	.	-	0	gene_id "nirC"; transcript_id "nirC"; gene_id "nirC"; protein_id "NP_249208.1"; db_xref "GI:15595714"; db_xref "GeneID:879462"; product "cytochrome c55X";
NC_002516.2	genbank	gene	578029	578343	.	-	0	gene_id "nirM"; transcript_id "nirM"; gene_id "nirM"; db_xref "GeneID:882220"; product "";
NC_002516.2	genbank	CDS	578029	578343	.	-	0	gene_id "nirM"; transcript_id "nirM"; gene_id "nirM"; protein_id "NP_249209.1"; db_xref "GI:15595715"; db_xref "GeneID:882220"; product "cytochrome C-551";
NC_002516.2	genbank	gene	578394	580100	.	-	0	gene_id "nirS"; transcript_id "nirS"; gene_id "nirS"; db_xref "GeneID:882217"; product "";
NC_002516.2	genbank	CDS	578394	580100	.	-	0	gene_id "nirS"; transcript_id "nirS"; gene_id "nirS"; protein_id "NP_249210.1"; db_xref "GI:15595716"; db_xref "GeneID:882217"; product "nitrite reductase";
NC_002516.2	genbank	gene	580316	581098	.	+	0	gene_id "nirQ"; transcript_id "nirQ"; gene_id "nirQ"; db_xref "GeneID:882214"; product "";
NC_002516.2	genbank	CDS	580316	581098	.	+	0	gene_id "nirQ"; transcript_id "nirQ"; gene_id "nirQ"; protein_id "NP_249211.1"; db_xref "GI:15595717"; db_xref "GeneID:882214"; product "denitrification regulatory protein NirQ";
NC_002516.2	genbank	gene	581133	581660	.	+	0	gene_id ""; transcript_id ""; db_xref "GeneID:882206"; product "";
NC_002516.2	genbank	CDS	581133	581660	.	+	0	gene_id ""; transcript_id ""; protein_id "NP_249212.1"; db_xref "GI:15595718"; db_xref "GeneID:882206"; product "cytochrome C oxidase subunit";
NC_002516.2	genbank	gene	581668	581925	.	+	0	gene_id ""; transcript_id ""; db_xref "GeneID:882203"; product "";
NC_002516.2	genbank	CDS	581668	581925	.	+	0	gene_id ""; transcript_id ""; protein_id "NP_249213.1"; db_xref "GI:15595719"; db_xref "GeneID:882203"; product "hypothetical protein";
NC_002516.2	genbank	gene	582015	582455	.	+	0	gene_id "norC"; transcript_id "norC"; gene_id "norC"; db_xref "GeneID:882200"; product "";
NC_002516.2	genbank	CDS	582015	582455	.	+	0	gene_id "norC"; transcript_id "norC"; gene_id "norC"; protein_id "NP_249214.1"; db_xref "GI:15595720"; db_xref "GeneID:882200"; product "nitric oxide reductase subunit C";
NC_002516.2	genbank	gene	582455	583855	.	+	0	gene_id "norB"; transcript_id "norB"; gene_id "norB"; db_xref "GeneID:882193"; product "";
NC_002516.2	genbank	CDS	582455	583855	.	+	0	gene_id "norB"; transcript_id "norB"; gene_id "norB"; protein_id "NP_249215.1"; db_xref "GI:15595721"; db_xref "GeneID:882193"; product "nitric oxide reductase subunit B";
NC_002516.2	genbank	gene	583857	585695	.	+	0	gene_id ""; transcript_id ""; db_xref "GeneID:882190"; product "";
NC_002516.2	genbank	CDS	583857	585695	.	+	0	gene_id ""; transcript_id ""; protein_id "NP_249216.1"; db_xref "GI:15595722"; db_xref "GeneID:882190"; product "denitrification protein NorD";
NC_002516.2	genbank	gene	585702	585896	.	-	0	gene_id ""; transcript_id ""; db_xref "GeneID:882186"; product "";
NC_002516.2	genbank	CDS	585702	585896	.	-	0	gene_id ""; transcript_id ""; protein_id "NP_249217.1"; db_xref "GI:15595723"; db_xref "GeneID:882186"; product "hypothetical protein";
NC_002516.2	genbank	gene	585980	586663	.	-	0	gene_id "dnr"; transcript_id "dnr"; gene_id "dnr"; db_xref "GeneID:882180"; product "";
NC_002516.2	genbank	CDS	585980	586663	.	-	0	gene_id "dnr"; transcript_id "dnr"; gene_id "dnr"; protein_id "NP_249218.1"; db_xref "GI:15595724"; db_xref "GeneID:882180"; product "transcriptional regulator Dnr";
NC_002516.2	genbank	gene	586867	586990	.	+	0	gene_id "rsmY"; transcript_id "rsmY"; gene_id "rsmY"; db_xref "GeneID:4179186"; product "";
NC_002516.2	genbank	ncRNA	586867	586990	.	+	0	gene_id "rsmY"; transcript_id "rsmY"; gene_id "rsmY"; db_xref "GeneID:4179186"; product "regulatory RNA RsmY";
NC_002516.2	genbank	gene	587017	587895	.	-	0	gene_id ""; transcript_id ""; db_xref "GeneID:882178"; product "";
NC_002516.2	genbank	CDS	587017	587895	.	-	0	gene_id ""; transcript_id ""; protein_id "NP_249219.1"; db_xref "GI:15595725"; db_xref "GeneID:882178"; product "transcriptional regulator";
NC_002516.2	genbank	gene	587997	588698	.	+	0	gene_id ""; transcript_id ""; db_xref "GeneID:882289"; product "";
NC_002516.2	genbank	CDS	587997	588698	.	+	0	gene_id ""; transcript_id ""; protein_id "NP_249220.1"; db_xref "GI:15595726"; db_xref "GeneID:882289"; product "hypothetical protein";
NC_002516.2	genbank	gene	588924	590105	.	+	0	gene_id ""; transcript_id ""; db_xref "GeneID:882286"; product "";
NC_002516.2	genbank	CDS	588924	590105	.	+	0	gene_id ""; transcript_id ""; protein_id "NP_249221.1"; db_xref "GI:15595727"; db_xref "GeneID:882286"; product "class III pyridoxal phosphate-dependent aminotransferase";
NC_002516.2	genbank	gene	590105	590821	.	+	0	gene_id ""; transcript_id ""; db_xref "GeneID:878497"; product "";
NC_002516.2	genbank	CDS	590105	590821	.	+	0	gene_id ""; transcript_id ""; protein_id "NP_249222.1"; db_xref "GI:15595728"; db_xref "GeneID:878497"; product "glutamine amidotransferase";
NC_002516.2	genbank	gene	590896	591402	.	-	0	gene_id ""; transcript_id ""; db_xref "GeneID:878235"; product "";
NC_002516.2	genbank	CDS	590896	591402	.	-	0	gene_id ""; transcript_id ""; protein_id "NP_249223.1"; db_xref "GI:15595729"; db_xref "GeneID:878235"; product "hypothetical protein";
NC_002516.2	genbank	gene	591445	592935	.	+	0	gene_id ""; transcript_id ""; db_xref "GeneID:881997"; product "";
NC_002516.2	genbank	CDS	591445	592935	.	+	0	gene_id ""; transcript_id ""; protein_id "NP_249224.1"; db_xref "GI:15595730"; db_xref "GeneID:881997"; product "transcriptional regulator";
NC_002516.2	genbank	gene	593273	594562	.	+	0	gene_id ""; transcript_id ""; db_xref "GeneID:878392"; product "";
NC_002516.2	genbank	CDS	593273	594562	.	+	0	gene_id ""; transcript_id ""; protein_id "NP_249225.1"; db_xref "GI:15595731"; db_xref "GeneID:878392"; product "hypothetical protein";
NC_002516.2	genbank	gene	594580	595134	.	+	0	gene_id ""; transcript_id ""; db_xref "GeneID:878471"; product "";
NC_002516.2	genbank	CDS	594580	595134	.	+	0	gene_id ""; transcript_id ""; protein_id "NP_249226.1"; db_xref "GI:15595732"; db_xref "GeneID:878471"; product "transcriptional regulator";
NC_002516.2	genbank	gene	595245	596270	.	-	0	gene_id ""; transcript_id ""; db_xref "GeneID:882098"; product "";
NC_002516.2	genbank	CDS	595245	596270	.	-	0	gene_id ""; transcript_id ""; protein_id "NP_249227.1"; db_xref "GI:15595733"; db_xref "GeneID:882098"; product "hypothetical protein";
NC_002516.2	genbank	gene	596274	596882	.	-	0	gene_id ""; transcript_id ""; db_xref "GeneID:878574"; product "";
NC_002516.2	genbank	CDS	596274	596882	.	-	0	gene_id ""; transcript_id ""; protein_id "NP_249228.1"; db_xref "GI:15595734"; db_xref "GeneID:878574"; product "hypothetical protein";
NC_002516.2	genbank	gene	596970	597479	.	-	0	gene_id "dsbB"; transcript_id "dsbB"; gene_id "dsbB"; db_xref "GeneID:878500"; product "";
NC_002516.2	genbank	CDS	596970	597479	.	-	0	gene_id "dsbB"; transcript_id "dsbB"; gene_id "dsbB"; protein_id "NP_249229.1"; db_xref "GI:15595735"; db_xref "GeneID:878500"; product "disulfide bond formation protein";
NC_002516.2	genbank	gene	597708	598538	.	+	0	gene_id ""; transcript_id ""; db_xref "GeneID:881942"; product "";
NC_002516.2	genbank	CDS	597708	598538	.	+	0	gene_id ""; transcript_id ""; protein_id "NP_249230.1"; db_xref "GI:15595736"; db_xref "GeneID:881942"; product "hypothetical protein";
NC_002516.2	genbank	gene	598608	598994	.	+	0	gene_id ""; transcript_id ""; db_xref "GeneID:879356"; product "";
NC_002516.2	genbank	CDS	598608	598994	.	+	0	gene_id ""; transcript_id ""; protein_id "NP_249231.1"; db_xref "GI:15595737"; db_xref "GeneID:879356"; product "hypothetical protein";
NC_002516.2	genbank	gene	599107	599565	.	+	0	gene_id ""; transcript_id ""; db_xref "GeneID:879377"; product "";
NC_002516.2	genbank	CDS	599107	599565	.	+	0	gene_id ""; transcript_id ""; protein_id "NP_249232.1"; db_xref "GI:15595738"; db_xref "GeneID:879377"; product "hypothetical protein";
NC_002516.2	genbank	gene	599757	600176	.	-	0	gene_id ""; transcript_id ""; db_xref "GeneID:879311"; product "";
NC_002516.2	genbank	CDS	599757	600176	.	-	0	gene_id ""; transcript_id ""; protein_id "NP_249233.1"; db_xref "GI:15595739"; db_xref "GeneID:879311"; product "hypothetical protein";
NC_002516.2	genbank	gene	600426	601394	.	+	0	gene_id ""; transcript_id ""; db_xref "GeneID:882164"; product "";
NC_002516.2	genbank	CDS	600426	601394	.	+	0	gene_id ""; transcript_id ""; protein_id "NP_249234.1"; db_xref "GI:15595740"; db_xref "GeneID:882164"; product "hypothetical protein";
NC_002516.2	genbank	gene	601398	602141	.	-	0	gene_id ""; transcript_id ""; db_xref "GeneID:881947"; product "";
NC_002516.2	genbank	CDS	601398	602141	.	-	0	gene_id ""; transcript_id ""; protein_id "NP_249235.1"; db_xref "GI:15595741"; db_xref "GeneID:881947"; product "hypothetical protein";
NC_002516.2	genbank	gene	602346	603650	.	+	0	gene_id ""; transcript_id ""; db_xref "GeneID:878494"; product "";
NC_002516.2	genbank	CDS	602346	603650	.	+	0	gene_id ""; transcript_id ""; protein_id "NP_249236.1"; db_xref "GI:15595742"; db_xref "GeneID:878494"; product "hypothetical protein";
NC_002516.2	genbank	gene	603706	604896	.	-	0	gene_id "metK"; transcript_id "metK"; gene_id "metK"; db_xref "GeneID:878379"; product "";
NC_002516.2	genbank	CDS	603706	604896	.	-	0	gene_id "metK"; transcript_id "metK"; gene_id "metK"; protein_id "NP_249237.1"; db_xref "GI:15595743"; db_xref "GeneID:878379"; product "S-adenosylmethionine synthetase";
NC_002516.2	genbank	gene	604912	605913	.	-	0	gene_id ""; transcript_id ""; db_xref "GeneID:879420"; product "";
NC_002516.2	genbank	CDS	604912	605913	.	-	0	gene_id ""; transcript_id ""; protein_id "NP_249238.1"; db_xref "GI:15595744"; db_xref "GeneID:879420"; product "transcriptional regulator";
NC_002516.2	genbank	gene	606160	608157	.	+	0	gene_id "tktA"; transcript_id "tktA"; gene_id "tktA"; db_xref "GeneID:878523"; product "";
NC_002516.2	genbank	CDS	606160	608157	.	+	0	gene_id "tktA"; transcript_id "tktA"; gene_id "tktA"; protein_id "NP_249239.1"; db_xref "GI:15595745"; db_xref "GeneID:878523"; product "transketolase";
NC_002516.2	genbank	gene	608157	609221	.	+	0	gene_id ""; transcript_id ""; db_xref "GeneID:881950"; product "";
NC_002516.2	genbank	CDS	608157	609221	.	+	0	gene_id ""; transcript_id ""; protein_id "NP_249240.1"; db_xref "GI:15595746"; db_xref "GeneID:881950"; product "hypothetical protein";
NC_002516.2	genbank	gene	609202	609999	.	-	0	gene_id ""; transcript_id ""; db_xref "GeneID:879239"; product "";
NC_002516.2	genbank	CDS	609202	609999	.	-	0	gene_id ""; transcript_id ""; protein_id "NP_249241.1"; db_xref "GI:15595747"; db_xref "GeneID:879239"; product "hypothetical protein";
NC_002516.2	genbank	gene	610214	611275	.	+	0	gene_id "epd"; transcript_id "epd"; gene_id "epd"; db_xref "GeneID:879410"; product "";
NC_002516.2	genbank	CDS	610214	611275	.	+	0	gene_id "epd"; transcript_id "epd"; gene_id "epd"; protein_id "NP_249242.1"; db_xref "GI:15595748"; db_xref "GeneID:879410"; product "D-erythrose 4-phosphate dehydrogenase";
NC_002516.2	genbank	gene	611281	612444	.	+	0	gene_id "pgk"; transcript_id "pgk"; gene_id "pgk"; db_xref "GeneID:879198"; product "";
NC_002516.2	genbank	CDS	611281	612444	.	+	0	gene_id "pgk"; transcript_id "pgk"; gene_id "pgk"; protein_id "NP_249243.1"; db_xref "GI:15595749"; db_xref "GeneID:879198"; product "phosphoglycerate kinase";
NC_002516.2	genbank	gene	612517	612717	.	+	0	gene_id ""; transcript_id ""; db_xref "GeneID:879424"; product "";
NC_002516.2	genbank	CDS	612517	612717	.	+	0	gene_id ""; transcript_id ""; protein_id "NP_249244.1"; db_xref "GI:15595750"; db_xref "GeneID:879424"; product "hypothetical protein";
NC_002516.2	genbank	gene	612877	613218	.	+	0	gene_id ""; transcript_id ""; db_xref "GeneID:882092"; product "";
NC_002516.2	genbank	CDS	612877	613218	.	+	0	gene_id ""; transcript_id ""; protein_id "NP_249245.1"; db_xref "GI:15595751"; db_xref "GeneID:882092"; product "hypothetical protein";
NC_002516.2	genbank	gene	613338	614402	.	+	0	gene_id "fda"; transcript_id "fda"; gene_id "fda"; db_xref "GeneID:880792"; product "";
NC_002516.2	genbank	CDS	613338	614402	.	+	0	gene_id "fda"; transcript_id "fda"; gene_id "fda"; protein_id "NP_249246.1"; db_xref "GI:15595752"; db_xref "GeneID:880792"; product "fructose-1,6-bisphosphate aldolase";
NC_002516.2	genbank	gene	614468	614950	.	+	0	gene_id ""; transcript_id ""; db_xref "GeneID:882999"; product "";
NC_002516.2	genbank	CDS	614468	614950	.	+	0	gene_id ""; transcript_id ""; protein_id "NP_249247.1"; db_xref "GI:15595753"; db_xref "GeneID:882999"; product "hypothetical protein";
NC_002516.2	genbank	gene	614952	615608	.	-	0	gene_id ""; transcript_id ""; db_xref "GeneID:882017"; product "";
NC_002516.2	genbank	CDS	614952	615608	.	-	0	gene_id ""; transcript_id ""; protein_id "NP_249248.1"; db_xref "GI:15595754"; db_xref "GeneID:882017"; product "hypothetical protein";
NC_002516.2	genbank	gene	615607	616374	.	+	0	gene_id ""; transcript_id ""; db_xref "GeneID:880893"; product "";
NC_002516.2	genbank	CDS	615607	616374	.	+	0	gene_id ""; transcript_id ""; protein_id "NP_249249.1"; db_xref "GI:15595755"; db_xref "GeneID:880893"; product "hypothetical protein";
NC_002516.2	genbank	gene	616371	617549	.	-	0	gene_id ""; transcript_id ""; db_xref "GeneID:879364"; product "";
NC_002516.2	genbank	CDS	616371	617549	.	-	0	gene_id ""; transcript_id ""; protein_id "NP_249250.1"; db_xref "GI:15595756"; db_xref "GeneID:879364"; product "hypothetical protein";
NC_002516.2	genbank	gene	617662	618150	.	+	0	gene_id ""; transcript_id ""; db_xref "GeneID:879234"; product "";
NC_002516.2	genbank	CDS	617662	618150	.	+	0	gene_id ""; transcript_id ""; protein_id "NP_249251.1"; db_xref "GI:15595757"; db_xref "GeneID:879234"; product "hypothetical protein";
NC_002516.2	genbank	gene	618176	619330	.	+	0	gene_id ""; transcript_id ""; db_xref "GeneID:882132"; product "";
NC_002516.2	genbank	CDS	618176	619330	.	+	0	gene_id ""; transcript_id ""; protein_id "NP_249252.1"; db_xref "GI:15595758"; db_xref "GeneID:882132"; product "hypothetical protein";
NC_002516.2	genbank	gene	619332	620006	.	-	0	gene_id ""; transcript_id ""; db_xref "GeneID:878411"; product "";
NC_002516.2	genbank	CDS	619332	620006	.	-	0	gene_id ""; transcript_id ""; protein_id "NP_249253.1"; db_xref "GI:15595759"; db_xref "GeneID:878411"; product "hydrolase";
NC_002516.2	genbank	gene	620135	620488	.	-	0	gene_id ""; transcript_id ""; db_xref "GeneID:879219"; product "";
NC_002516.2	genbank	CDS	620135	620488	.	-	0	gene_id ""; transcript_id ""; protein_id "NP_249254.1"; db_xref "GI:15595760"; db_xref "GeneID:879219"; product "hypothetical protein";
NC_002516.2	genbank	gene	620666	621577	.	-	0	gene_id ""; transcript_id ""; db_xref "GeneID:879206"; product "";
NC_002516.2	genbank	CDS	620666	621577	.	-	0	gene_id ""; transcript_id ""; protein_id "NP_249255.1"; db_xref "GI:15595761"; db_xref "GeneID:879206"; product "transcriptional regulator";
NC_002516.2	genbank	gene	621695	622033	.	+	0	gene_id ""; transcript_id ""; db_xref "GeneID:877835"; product "";
NC_002516.2	genbank	CDS	621695	622033	.	+	0	gene_id ""; transcript_id ""; protein_id "NP_249256.1"; db_xref "GI:15595762"; db_xref "GeneID:877835"; product "hypothetical protein";
NC_002516.2	genbank	gene	622023	622538	.	-	0	gene_id ""; transcript_id ""; db_xref "GeneID:879287"; product "";
NC_002516.2	genbank	CDS	622023	622538	.	-	0	gene_id ""; transcript_id ""; protein_id "NP_249257.1"; db_xref "GI:15595763"; db_xref "GeneID:879287"; product "hypothetical protein";
NC_002516.2	genbank	gene	622726	622884	.	+	0	gene_id ""; transcript_id ""; db_xref "GeneID:877760"; product "";
NC_002516.2	genbank	CDS	622726	622884	.	+	0	gene_id ""; transcript_id ""; protein_id "NP_249258.1"; db_xref "GI:15595764"; db_xref "GeneID:877760"; product "hypothetical protein";
NC_002516.2	genbank	gene	622894	623352	.	-	0	gene_id ""; transcript_id ""; db_xref "GeneID:879243"; product "";
NC_002516.2	genbank	CDS	622894	623352	.	-	0	gene_id ""; transcript_id ""; protein_id "NP_249259.1"; db_xref "GI:15595765"; db_xref "GeneID:879243"; product "hypothetical protein";
NC_002516.2	genbank	gene	623368	623838	.	-	0	gene_id ""; transcript_id ""; db_xref "GeneID:881959"; product "";
NC_002516.2	genbank	CDS	623368	623838	.	-	0	gene_id ""; transcript_id ""; protein_id "NP_249260.1"; db_xref "GI:15595766"; db_xref "GeneID:881959"; product "hypothetical protein";
NC_002516.2	genbank	gene	623852	624199	.	-	0	gene_id ""; transcript_id ""; db_xref "GeneID:879240"; product "";
NC_002516.2	genbank	CDS	623852	624199	.	-	0	gene_id ""; transcript_id ""; protein_id "NP_249261.1"; db_xref "GI:15595767"; db_xref "GeneID:879240"; product "hypothetical protein";
NC_002516.2	genbank	gene	624189	624803	.	-	0	gene_id ""; transcript_id ""; db_xref "GeneID:880621"; product "";
NC_002516.2	genbank	CDS	624189	624803	.	-	0	gene_id ""; transcript_id ""; protein_id "NP_249262.1"; db_xref "GI:15595768"; db_xref "GeneID:880621"; product "hypothetical protein";
NC_002516.2	genbank	gene	624994	627765	.	-	0	gene_id ""; transcript_id ""; db_xref "GeneID:878237"; product "";
NC_002516.2	genbank	CDS	624994	627765	.	-	0	gene_id ""; transcript_id ""; protein_id "NP_249263.1"; db_xref "GI:15595769"; db_xref "GeneID:878237"; product "hypothetical protein";
NC_002516.2	genbank	gene	628335	628670	.	-	0	gene_id ""; transcript_id ""; db_xref "GeneID:879310"; product "";
NC_002516.2	genbank	CDS	628335	628670	.	-	0	gene_id ""; transcript_id ""; protein_id "NP_249264.1"; db_xref "GI:15595770"; db_xref "GeneID:879310"; product "hypothetical protein";
NC_002516.2	genbank	gene	628763	629884	.	-	0	gene_id ""; transcript_id ""; db_xref "GeneID:879506"; product "";
NC_002516.2	genbank	CDS	628763	629884	.	-	0	gene_id ""; transcript_id ""; protein_id "NP_249265.1"; db_xref "GI:15595771"; db_xref "GeneID:879506"; product "hypothetical protein";
NC_002516.2	genbank	gene	630434	630510	.	-	0	gene_id ""; transcript_id ""; db_xref "GeneID:3240220"; product "";
NC_002516.2	genbank	tRNA	630434	630510	.	-	0	gene_id ""; transcript_id ""; db_xref "GeneID:3240220"; product "tRNA-Met";
NC_002516.2	genbank	gene	630527	634264	.	-	0	gene_id ""; transcript_id ""; db_xref "GeneID:882126"; product "";
NC_002516.2	genbank	CDS	630527	634264	.	-	0	gene_id ""; transcript_id ""; protein_id "NP_249266.1"; db_xref "GI:15595772"; db_xref "GeneID:882126"; product "hypothetical protein";
NC_002516.2	genbank	gene	634371	636224	.	-	0	gene_id "rpoD"; transcript_id "rpoD"; gene_id "rpoD"; db_xref "GeneID:882038"; product "";
NC_002516.2	genbank	CDS	634371	636224	.	-	0	gene_id "rpoD"; transcript_id "rpoD"; gene_id "rpoD"; protein_id "NP_249267.1"; db_xref "GI:15595773"; db_xref "GeneID:882038"; product "RNA polymerase sigma factor RpoD";
NC_002516.2	genbank	gene	636304	638298	.	-	0	gene_id "dnaG"; transcript_id "dnaG"; gene_id "dnaG"; db_xref "GeneID:882047"; product "";
NC_002516.2	genbank	CDS	636304	638298	.	-	0	gene_id "dnaG"; transcript_id "dnaG"; gene_id "dnaG"; protein_id "NP_249268.1"; db_xref "GI:15595774"; db_xref "GeneID:882047"; product "DNA primase";
NC_002516.2	genbank	gene	638381	638830	.	-	0	gene_id ""; transcript_id ""; db_xref "GeneID:880823"; product "";
NC_002516.2	genbank	CDS	638381	638830	.	-	0	gene_id ""; transcript_id ""; protein_id "NP_249269.1"; db_xref "GI:15595775"; db_xref "GeneID:880823"; product "hypothetical protein";
NC_002516.2	genbank	gene	638900	639115	.	-	0	gene_id "rpsU"; transcript_id "rpsU"; gene_id "rpsU"; db_xref "GeneID:880307"; product "";
NC_002516.2	genbank	CDS	638900	639115	.	-	0	gene_id "rpsU"; transcript_id "rpsU"; gene_id "rpsU"; protein_id "NP_249270.1"; db_xref "GI:15595776"; db_xref "GeneID:880307"; product "30S ribosomal protein S21";
NC_002516.2	genbank	gene	639316	640341	.	+	0	gene_id "gcp"; transcript_id "gcp"; gene_id "gcp"; db_xref "GeneID:882271"; product "";
NC_002516.2	genbank	CDS	639316	640341	.	+	0	gene_id "gcp"; transcript_id "gcp"; gene_id "gcp"; protein_id "NP_249271.1"; db_xref "GI:15595777"; db_xref "GeneID:882271"; product "tRNA N6-adenosine threonylcarbamoyltransferase";
NC_002516.2	genbank	gene	640420	640989	.	-	0	gene_id ""; transcript_id ""; db_xref "GeneID:880814"; product "";
NC_002516.2	genbank	CDS	640420	640989	.	-	0	gene_id ""; transcript_id ""; protein_id "NP_249272.1"; db_xref "GI:15595778"; db_xref "GeneID:880814"; product "glycerol-3-phosphate acyltransferase PlsY";
NC_002516.2	genbank	gene	641073	641426	.	+	0	gene_id "folB"; transcript_id "folB"; gene_id "folB"; db_xref "GeneID:880775"; product "";
NC_002516.2	genbank	CDS	641073	641426	.	+	0	gene_id "folB"; transcript_id "folB"; gene_id "folB"; protein_id "NP_249273.1"; db_xref "GI:15595779"; db_xref "GeneID:880775"; product "dihydroneopterin aldolase";
NC_002516.2	genbank	gene	641417	641959	.	+	0	gene_id ""; transcript_id ""; db_xref "GeneID:880783"; product "";
NC_002516.2	genbank	CDS	641417	641959	.	+	0	gene_id ""; transcript_id ""; protein_id "NP_249274.1"; db_xref "GI:15595780"; db_xref "GeneID:880783"; product "hypothetical protein";
NC_002516.2	genbank	gene	641932	643164	.	-	0	gene_id "cca"; transcript_id "cca"; gene_id "cca"; db_xref "GeneID:877618"; product "";
NC_002516.2	genbank	CDS	641932	643164	.	-	0	gene_id "cca"; transcript_id "cca"; gene_id "cca"; protein_id "NP_249275.1"; db_xref "GI:15595781"; db_xref "GeneID:877618"; product "multifunctional tRNA nucleotidyl transferase/2'3'-cyclic phosphodiesterase/2'nucleotidase/phosphatase";
NC_002516.2	genbank	gene	643208	643714	.	-	0	gene_id ""; transcript_id ""; db_xref "GeneID:878052"; product "";
NC_002516.2	genbank	CDS	643208	643714	.	-	0	gene_id ""; transcript_id ""; protein_id "NP_249276.1"; db_xref "GI:15595782"; db_xref "GeneID:878052"; product "hypothetical protein";
NC_002516.2	genbank	gene	643808	645361	.	-	0	gene_id ""; transcript_id ""; db_xref "GeneID:879539"; product "";
NC_002516.2	genbank	CDS	643808	645361	.	-	0	gene_id ""; transcript_id ""; protein_id "NP_249277.1"; db_xref "GI:15595783"; db_xref "GeneID:879539"; product "hypothetical protein";
NC_002516.2	genbank	gene	645358	646629	.	-	0	gene_id ""; transcript_id ""; db_xref "GeneID:879664"; product "";
NC_002516.2	genbank	CDS	645358	646629	.	-	0	gene_id ""; transcript_id ""; protein_id "NP_249278.1"; db_xref "GI:15595784"; db_xref "GeneID:879664"; product "hypothetical protein";
NC_002516.2	genbank	gene	646730	648652	.	-	0	gene_id ""; transcript_id ""; db_xref "GeneID:879092"; product "";
NC_002516.2	genbank	CDS	646730	648652	.	-	0	gene_id ""; transcript_id ""; protein_id "NP_249279.1"; db_xref "GI:15595785"; db_xref "GeneID:879092"; product "hypothetical protein";
NC_002516.2	genbank	gene	648931	649263	.	-	0	gene_id ""; transcript_id ""; db_xref "GeneID:880468"; product "";
NC_002516.2	genbank	CDS	648931	649263	.	-	0	gene_id ""; transcript_id ""; protein_id "NP_249280.1"; db_xref "GI:15595786"; db_xref "GeneID:880468"; product "thiosulfate sulfurtransferase";
NC_002516.2	genbank	gene	649307	650158	.	-	0	gene_id "apaH"; transcript_id "apaH"; gene_id "apaH"; db_xref "GeneID:880834"; product "";
NC_002516.2	genbank	CDS	649307	650158	.	-	0	gene_id "apaH"; transcript_id "apaH"; gene_id "apaH"; protein_id "NP_249281.1"; db_xref "GI:15595787"; db_xref "GeneID:880834"; product "bis(5'-nucleosyl)-tetraphosphatase";
NC_002516.2	genbank	gene	650158	650538	.	-	0	gene_id ""; transcript_id ""; db_xref "GeneID:880916"; product "";
NC_002516.2	genbank	CDS	650158	650538	.	-	0	gene_id ""; transcript_id ""; protein_id "NP_249282.1"; db_xref "GI:15595788"; db_xref "GeneID:880916"; product "protein ApaG";
NC_002516.2	genbank	gene	650575	651381	.	-	0	gene_id "ksgA"; transcript_id "ksgA"; gene_id "ksgA"; db_xref "GeneID:880847"; product "";
NC_002516.2	genbank	CDS	650575	651381	.	-	0	gene_id "ksgA"; transcript_id "ksgA"; gene_id "ksgA"; protein_id "NP_249283.1"; db_xref "GI:15595789"; db_xref "GeneID:880847"; product "ribosomal RNA small subunit methyltransferase A";
NC_002516.2	genbank	gene	651497	652483	.	-	0	gene_id "pdxA"; transcript_id "pdxA"; gene_id "pdxA"; db_xref "GeneID:880733"; product "";
NC_002516.2	genbank	CDS	651497	652483	.	-	0	gene_id "pdxA"; transcript_id "pdxA"; gene_id "pdxA"; protein_id "NP_249284.1"; db_xref "GI:15595790"; db_xref "GeneID:880733"; product "4-hydroxythreonine-4-phosphate dehydrogenase";
NC_002516.2	genbank	gene	652480	653772	.	-	0	gene_id "surA"; transcript_id "surA"; gene_id "surA"; db_xref "GeneID:879552"; product "";
NC_002516.2	genbank	CDS	652480	653772	.	-	0	gene_id "surA"; transcript_id "surA"; gene_id "surA"; protein_id "NP_249285.1"; db_xref "GI:15595791"; db_xref "GeneID:879552"; product "chaperone SurA";
NC_002516.2	genbank	gene	653753	656527	.	-	0	gene_id "ostA"; transcript_id "ostA"; gene_id "ostA"; db_xref "GeneID:880756"; product "";
NC_002516.2	genbank	CDS	653753	656527	.	-	0	gene_id "ostA"; transcript_id "ostA"; gene_id "ostA"; protein_id "NP_249286.1"; db_xref "GI:15595792"; db_xref "GeneID:880756"; product "organic solvent tolerance protein OstA";
NC_002516.2	genbank	gene	656654	657670	.	+	0	gene_id ""; transcript_id ""; db_xref "GeneID:882000"; product "";
NC_002516.2	genbank	CDS	656654	657670	.	+	0	gene_id ""; transcript_id ""; protein_id "NP_249287.1"; db_xref "GI:15595793"; db_xref "GeneID:882000"; product "hypothetical protein";
NC_002516.2	genbank	gene	657667	658341	.	+	0	gene_id ""; transcript_id ""; db_xref "GeneID:878173"; product "";
NC_002516.2	genbank	CDS	657667	658341	.	+	0	gene_id ""; transcript_id ""; protein_id "NP_249288.1"; db_xref "GI:15595794"; db_xref "GeneID:878173"; product "nucleotidyl transferase";
NC_002516.2	genbank	gene	658343	659101	.	+	0	gene_id ""; transcript_id ""; db_xref "GeneID:878221"; product "";
NC_002516.2	genbank	CDS	658343	659101	.	+	0	gene_id ""; transcript_id ""; protein_id "NP_249289.1"; db_xref "GI:15595795"; db_xref "GeneID:878221"; product "hypothetical protein";
NC_002516.2	genbank	gene	659102	660163	.	-	0	gene_id ""; transcript_id ""; db_xref "GeneID:878592"; product "";
NC_002516.2	genbank	CDS	659102	660163	.	-	0	gene_id ""; transcript_id ""; protein_id "NP_249290.1"; db_xref "GI:15595796"; db_xref "GeneID:878592"; product "hypothetical protein";
NC_002516.2	genbank	gene	660315	662708	.	+	0	gene_id ""; transcript_id ""; db_xref "GeneID:880670"; product "";
NC_002516.2	genbank	CDS	660315	662708	.	+	0	gene_id ""; transcript_id ""; protein_id "NP_249291.1"; db_xref "GI:15595797"; db_xref "GeneID:880670"; product "two-component sensor";
NC_002516.2	genbank	gene	662754	663386	.	+	0	gene_id ""; transcript_id ""; db_xref "GeneID:882060"; product "";
NC_002516.2	genbank	CDS	662754	663386	.	+	0	gene_id ""; transcript_id ""; protein_id "NP_249292.1"; db_xref "GI:15595798"; db_xref "GeneID:882060"; product "two-component response regulator";
NC_002516.2	genbank	gene	663515	664549	.	+	0	gene_id ""; transcript_id ""; db_xref "GeneID:880771"; product "";
NC_002516.2	genbank	CDS	663515	664549	.	+	0	gene_id ""; transcript_id ""; protein_id "NP_249293.1"; db_xref "GI:15595799"; db_xref "GeneID:880771"; product "ABC transporter";
NC_002516.2	genbank	gene	664783	665892	.	+	0	gene_id ""; transcript_id ""; db_xref "GeneID:880619"; product "";
NC_002516.2	genbank	CDS	664783	665892	.	+	0	gene_id ""; transcript_id ""; protein_id "NP_249294.1"; db_xref "GI:15595800"; db_xref "GeneID:880619"; product "ABC transporter ATP-binding protein";
NC_002516.2	genbank	gene	665948	666994	.	+	0	gene_id ""; transcript_id ""; db_xref "GeneID:879023"; product "";
NC_002516.2	genbank	CDS	665948	666994	.	+	0	gene_id ""; transcript_id ""; protein_id "NP_249295.1"; db_xref "GI:15595801"; db_xref "GeneID:879023"; product "ABC transporter";
NC_002516.2	genbank	gene	667108	668355	.	+	0	gene_id ""; transcript_id ""; db_xref "GeneID:878376"; product "";
NC_002516.2	genbank	CDS	667108	668355	.	+	0	gene_id ""; transcript_id ""; protein_id "NP_249296.1"; db_xref "GI:15595802"; db_xref "GeneID:878376"; product "ABC transporter permease";
NC_002516.2	genbank	gene	668461	669291	.	+	0	gene_id ""; transcript_id ""; db_xref "GeneID:880768"; product "";
NC_002516.2	genbank	CDS	668461	669291	.	+	0	gene_id ""; transcript_id ""; protein_id "NP_249297.1"; db_xref "GI:15595803"; db_xref "GeneID:880768"; product "ABC transporter permease";
NC_002516.2	genbank	gene	669415	670089	.	+	0	gene_id "rpe"; transcript_id "rpe"; gene_id "rpe"; db_xref "GeneID:878162"; product "";
NC_002516.2	genbank	CDS	669415	670089	.	+	0	gene_id "rpe"; transcript_id "rpe"; gene_id "rpe"; protein_id "NP_249298.1"; db_xref "GI:15595804"; db_xref "GeneID:878162"; product "ribulose-phosphate 3-epimerase";
NC_002516.2	genbank	gene	670089	670907	.	+	0	gene_id ""; transcript_id ""; db_xref "GeneID:882093"; product "";
NC_002516.2	genbank	CDS	670089	670907	.	+	0	gene_id ""; transcript_id ""; protein_id "NP_249299.1"; db_xref "GI:15595805"; db_xref "GeneID:882093"; product "phosphoglycolate phosphatase";
NC_002516.2	genbank	gene	670980	672458	.	+	0	gene_id "trpE"; transcript_id "trpE"; gene_id "trpE"; db_xref "GeneID:879191"; product "";
NC_002516.2	genbank	CDS	670980	672458	.	+	0	gene_id "trpE"; transcript_id "trpE"; gene_id "trpE"; protein_id "NP_249300.1"; db_xref "GI:15595806"; db_xref "GeneID:879191"; product "anthranilate synthase component I";
NC_002516.2	genbank	gene	672777	673091	.	-	0	gene_id "prtN"; transcript_id "prtN"; gene_id "prtN"; db_xref "GeneID:877720"; product "";
NC_002516.2	genbank	CDS	672777	673091	.	-	0	gene_id "prtN"; transcript_id "prtN"; gene_id "prtN"; protein_id "NP_249301.1"; db_xref "GI:15595807"; db_xref "GeneID:877720"; product "transcriptional regulator PrtN";
NC_002516.2	genbank	gene	673191	673961	.	-	0	gene_id "prtR"; transcript_id "prtR"; gene_id "prtR"; db_xref "GeneID:879679"; product "";
NC_002516.2	genbank	CDS	673191	673961	.	-	0	gene_id "prtR"; transcript_id "prtR"; gene_id "prtR"; protein_id "NP_249302.1"; db_xref "GI:15595808"; db_xref "GeneID:879679"; product "HTH-type transcriptional regulator PrtR";
NC_002516.2	genbank	gene	674419	674619	.	+	0	gene_id "ptrB"; transcript_id "ptrB"; gene_id "ptrB"; db_xref "GeneID:878190"; product "";
NC_002516.2	genbank	CDS	674419	674619	.	+	0	gene_id "ptrB"; transcript_id "ptrB"; gene_id "ptrB"; protein_id "NP_249303.1"; db_xref "GI:15595809"; db_xref "GeneID:878190"; product "repressor PtrB";
NC_002516.2	genbank	gene	674667	675026	.	+	0	gene_id ""; transcript_id ""; db_xref "GeneID:878382"; product "";
NC_002516.2	genbank	CDS	674667	675026	.	+	0	gene_id ""; transcript_id ""; protein_id "NP_249304.1"; db_xref "GI:15595810"; db_xref "GeneID:878382"; product "hypothetical protein";
NC_002516.2	genbank	gene	675390	675839	.	+	0	gene_id ""; transcript_id ""; db_xref "GeneID:880722"; product "";
NC_002516.2	genbank	CDS	675390	675839	.	+	0	gene_id ""; transcript_id ""; protein_id "NP_249305.1"; db_xref "GI:15595811"; db_xref "GeneID:880722"; product "hypothetical protein";
NC_002516.2	genbank	gene	675861	676376	.	+	0	gene_id ""; transcript_id ""; db_xref "GeneID:880902"; product "";
NC_002516.2	genbank	CDS	675861	676376	.	+	0	gene_id ""; transcript_id ""; protein_id "NP_249306.1"; db_xref "GI:15595812"; db_xref "GeneID:880902"; product "hypothetical protein";
NC_002516.2	genbank	gene	676373	676930	.	+	0	gene_id ""; transcript_id ""; db_xref "GeneID:877613"; product "";
NC_002516.2	genbank	CDS	676373	676930	.	+	0	gene_id ""; transcript_id ""; protein_id "NP_249307.1"; db_xref "GI:15595813"; db_xref "GeneID:877613"; product "hypothetical protein";
NC_002516.2	genbank	gene	677083	677409	.	+	0	gene_id ""; transcript_id ""; db_xref "GeneID:880757"; product "";
NC_002516.2	genbank	CDS	677083	677409	.	+	0	gene_id ""; transcript_id ""; protein_id "NP_249308.1"; db_xref "GI:15595814"; db_xref "GeneID:880757"; product "bacteriophage protein";
NC_002516.2	genbank	gene	677406	678293	.	+	0	gene_id ""; transcript_id ""; db_xref "GeneID:879222"; product "";
NC_002516.2	genbank	CDS	677406	678293	.	+	0	gene_id ""; transcript_id ""; protein_id "NP_249309.1"; db_xref "GI:15595815"; db_xref "GeneID:879222"; product "bacteriophage protein";
NC_002516.2	genbank	gene	678286	678819	.	+	0	gene_id ""; transcript_id ""; db_xref "GeneID:878485"; product "";
NC_002516.2	genbank	CDS	678286	678819	.	+	0	gene_id ""; transcript_id ""; protein_id "NP_249310.1"; db_xref "GI:15595816"; db_xref "GeneID:878485"; product "bacteriophage protein";
NC_002516.2	genbank	gene	678821	680896	.	+	0	gene_id ""; transcript_id ""; db_xref "GeneID:877993"; product "";
NC_002516.2	genbank	CDS	678821	680896	.	+	0	gene_id ""; transcript_id ""; protein_id "NP_249311.1"; db_xref "GI:15595817"; db_xref "GeneID:877993"; product "bacteriophage protein";
NC_002516.2	genbank	gene	680893	681351	.	+	0	gene_id ""; transcript_id ""; db_xref "GeneID:878615"; product "";
NC_002516.2	genbank	CDS	680893	681351	.	+	0	gene_id ""; transcript_id ""; protein_id "NP_249312.1"; db_xref "GI:15595818"; db_xref "GeneID:878615"; product "hypothetical protein";
NC_002516.2	genbank	gene	681394	682554	.	+	0	gene_id ""; transcript_id ""; db_xref "GeneID:877994"; product "";
NC_002516.2	genbank	CDS	681394	682554	.	+	0	gene_id ""; transcript_id ""; protein_id "NP_249313.1"; db_xref "GI:15595819"; db_xref "GeneID:877994"; product "bacteriophage protein";
NC_002516.2	genbank	gene	682567	683070	.	+	0	gene_id ""; transcript_id ""; db_xref "GeneID:880639"; product "";
NC_002516.2	genbank	CDS	682567	683070	.	+	0	gene_id ""; transcript_id ""; protein_id "NP_249314.1"; db_xref "GI:15595820"; db_xref "GeneID:880639"; product "bacteriophage protein";
NC_002516.2	genbank	gene	683085	683429	.	+	0	gene_id ""; transcript_id ""; db_xref "GeneID:877599"; product "";
NC_002516.2	genbank	CDS	683085	683429	.	+	0	gene_id ""; transcript_id ""; protein_id "NP_249315.1"; db_xref "GI:15595821"; db_xref "GeneID:877599"; product "hypothetical protein";
NC_002516.2	genbank	gene	683599	685836	.	+	0	gene_id ""; transcript_id ""; db_xref "GeneID:880716"; product "";
NC_002516.2	genbank	CDS	683599	685836	.	+	0	gene_id ""; transcript_id ""; protein_id "NP_249316.1"; db_xref "GI:15595822"; db_xref "GeneID:880716"; product "hypothetical protein";
NC_002516.2	genbank	gene	685846	686718	.	+	0	gene_id ""; transcript_id ""; db_xref "GeneID:880740"; product "";
NC_002516.2	genbank	CDS	685846	686718	.	+	0	gene_id ""; transcript_id ""; protein_id "NP_249317.1"; db_xref "GI:15595823"; db_xref "GeneID:880740"; product "hypothetical protein";
NC_002516.2	genbank	gene	686693	686899	.	+	0	gene_id ""; transcript_id ""; db_xref "GeneID:878208"; product "";
NC_002516.2	genbank	CDS	686693	686899	.	+	0	gene_id ""; transcript_id ""; protein_id "NP_249318.1"; db_xref "GI:15595824"; db_xref "GeneID:878208"; product "hypothetical protein";
NC_002516.2	genbank	gene	686957	687946	.	+	0	gene_id ""; transcript_id ""; db_xref "GeneID:877597"; product "";
NC_002516.2	genbank	CDS	686957	687946	.	+	0	gene_id ""; transcript_id ""; protein_id "NP_249319.1"; db_xref "GI:15595825"; db_xref "GeneID:877597"; product "hypothetical protein";
NC_002516.2	genbank	gene	687979	688608	.	+	0	gene_id ""; transcript_id ""; db_xref "GeneID:880762"; product "";
NC_002516.2	genbank	CDS	687979	688608	.	+	0	gene_id ""; transcript_id ""; protein_id "NP_249320.1"; db_xref "GI:15595826"; db_xref "GeneID:880762"; product "hypothetical protein";
NC_002516.2	genbank	gene	688605	688967	.	+	0	gene_id ""; transcript_id ""; db_xref "GeneID:877664"; product "";
NC_002516.2	genbank	CDS	688605	688967	.	+	0	gene_id ""; transcript_id ""; protein_id "NP_249321.1"; db_xref "GI:15595827"; db_xref "GeneID:877664"; product "hypothetical protein";
NC_002516.2	genbank	gene	688964	689221	.	+	0	gene_id ""; transcript_id ""; db_xref "GeneID:878295"; product "";
NC_002516.2	genbank	CDS	688964	689221	.	+	0	gene_id ""; transcript_id ""; protein_id "NP_249322.1"; db_xref "GI:15595828"; db_xref "GeneID:878295"; product "hypothetical protein";
NC_002516.2	genbank	gene	689537	690031	.	+	0	gene_id ""; transcript_id ""; db_xref "GeneID:878027"; product "";
NC_002516.2	genbank	CDS	689537	690031	.	+	0	gene_id ""; transcript_id ""; protein_id "NP_249324.1"; db_xref "GI:15595830"; db_xref "GeneID:878027"; product "hypothetical protein";
NC_002516.2	genbank	gene	690043	690390	.	+	0	gene_id ""; transcript_id ""; db_xref "GeneID:878405"; product "";
NC_002516.2	genbank	CDS	690043	690390	.	+	0	gene_id ""; transcript_id ""; protein_id "NP_249325.1"; db_xref "GI:15595831"; db_xref "GeneID:878405"; product "hypothetical protein";
NC_002516.2	genbank	gene	690420	690674	.	+	0	gene_id ""; transcript_id ""; db_xref "GeneID:882071"; product "";
NC_002516.2	genbank	CDS	690420	690674	.	+	0	gene_id ""; transcript_id ""; protein_id "NP_249326.1"; db_xref "GI:15595832"; db_xref "GeneID:882071"; product "hypothetical protein";
NC_002516.2	genbank	gene	690721	692556	.	+	0	gene_id ""; transcript_id ""; db_xref "GeneID:878378"; product "";
NC_002516.2	genbank	CDS	690721	692556	.	+	0	gene_id ""; transcript_id ""; protein_id "NP_249327.1"; db_xref "GI:15595833"; db_xref "GeneID:878378"; product "hypothetical protein";
NC_002516.2	genbank	gene	692549	692890	.	+	0	gene_id ""; transcript_id ""; db_xref "GeneID:882114"; product "";
NC_002516.2	genbank	CDS	692549	692890	.	+	0	gene_id ""; transcript_id ""; protein_id "NP_249328.1"; db_xref "GI:15595834"; db_xref "GeneID:882114"; product "hypothetical protein";
NC_002516.2	genbank	gene	692898	693593	.	+	0	gene_id ""; transcript_id ""; db_xref "GeneID:879225"; product "";
NC_002516.2	genbank	CDS	692898	693593	.	+	0	gene_id ""; transcript_id ""; protein_id "NP_249329.1"; db_xref "GI:15595835"; db_xref "GeneID:879225"; product "bacteriophage protein";
NC_002516.2	genbank	gene	693596	694366	.	+	0	gene_id ""; transcript_id ""; db_xref "GeneID:880921"; product "";
NC_002516.2	genbank	CDS	693596	694366	.	+	0	gene_id ""; transcript_id ""; protein_id "NP_249330.1"; db_xref "GI:15595836"; db_xref "GeneID:880921"; product "hypothetical protein";
NC_002516.2	genbank	gene	694421	695023	.	+	0	gene_id ""; transcript_id ""; db_xref "GeneID:880690"; product "";
NC_002516.2	genbank	CDS	694421	695023	.	+	0	gene_id ""; transcript_id ""; protein_id "NP_249331.1"; db_xref "GI:15595837"; db_xref "GeneID:880690"; product "bacteriophage protein";
NC_002516.2	genbank	gene	695082	698696	.	+	0	gene_id ""; transcript_id ""; db_xref "GeneID:878365"; product "";
NC_002516.2	genbank	CDS	695082	698696	.	+	0	gene_id ""; transcript_id ""; protein_id "NP_249332.1"; db_xref "GI:15595838"; db_xref "GeneID:878365"; product "bacteriophage protein";
NC_002516.2	genbank	gene	699744	700835	.	+	0	gene_id ""; transcript_id ""; db_xref "GeneID:880630"; product "";
NC_002516.2	genbank	CDS	699744	700835	.	+	0	gene_id ""; transcript_id ""; protein_id "NP_249334.1"; db_xref "GI:15595840"; db_xref "GeneID:880630"; product "hypothetical protein";
NC_002516.2	genbank	gene	700835	701170	.	+	0	gene_id ""; transcript_id ""; db_xref "GeneID:882154"; product "";
NC_002516.2	genbank	CDS	700835	701170	.	+	0	gene_id ""; transcript_id ""; protein_id "NP_249335.1"; db_xref "GI:15595841"; db_xref "GeneID:882154"; product "hypothetical protein";
NC_002516.2	genbank	gene	701151	701381	.	+	0	gene_id ""; transcript_id ""; db_xref "GeneID:880676"; product "";
NC_002516.2	genbank	CDS	701151	701381	.	+	0	gene_id ""; transcript_id ""; protein_id "NP_249336.1"; db_xref "GI:15595842"; db_xref "GeneID:880676"; product "hypothetical protein";
NC_002516.2	genbank	gene	701477	702529	.	+	0	gene_id ""; transcript_id ""; db_xref "GeneID:879880"; product "";
NC_002516.2	genbank	CDS	701477	702529	.	+	0	gene_id ""; transcript_id ""; protein_id "NP_249337.1"; db_xref "GI:15595843"; db_xref "GeneID:879880"; product "hypothetical protein";
NC_002516.2	genbank	gene	702529	702831	.	+	0	gene_id ""; transcript_id ""; db_xref "GeneID:880633"; product "";
NC_002516.2	genbank	CDS	702529	702831	.	+	0	gene_id ""; transcript_id ""; protein_id "NP_249338.1"; db_xref "GI:15595844"; db_xref "GeneID:880633"; product "hypothetical protein";
NC_002516.2	genbank	gene	702828	703058	.	+	0	gene_id ""; transcript_id ""; db_xref "GeneID:879680"; product "";
NC_002516.2	genbank	CDS	702828	703058	.	+	0	gene_id ""; transcript_id ""; protein_id "NP_249339.1"; db_xref "GI:15595845"; db_xref "GeneID:879680"; product "hypothetical protein";
NC_002516.2	genbank	gene	703477	704082	.	+	0	gene_id "trpG"; transcript_id "trpG"; gene_id "trpG"; db_xref "GeneID:878400"; product "";
NC_002516.2	genbank	CDS	703477	704082	.	+	0	gene_id "trpG"; transcript_id "trpG"; gene_id "trpG"; protein_id "NP_249340.1"; db_xref "GI:15595846"; db_xref "GeneID:878400"; product "anthranilate synthase component II";
NC_002516.2	genbank	gene	704084	705133	.	+	0	gene_id "trpD"; transcript_id "trpD"; gene_id "trpD"; db_xref "GeneID:880665"; product "";
NC_002516.2	genbank	CDS	704084	705133	.	+	0	gene_id "trpD"; transcript_id "trpD"; gene_id "trpD"; protein_id "NP_249341.1"; db_xref "GI:15595847"; db_xref "GeneID:880665"; product "anthranilate phosphoribosyltransferase";
NC_002516.2	genbank	gene	705130	705966	.	+	0	gene_id "trpC"; transcript_id "trpC"; gene_id "trpC"; db_xref "GeneID:882120"; product "";
NC_002516.2	genbank	CDS	705130	705966	.	+	0	gene_id "trpC"; transcript_id "trpC"; gene_id "trpC"; protein_id "NP_249342.1"; db_xref "GI:15595848"; db_xref "GeneID:882120"; product "indole-3-glycerol phosphate synthase";
NC_002516.2	genbank	gene	706028	706672	.	-	0	gene_id "vfr"; transcript_id "vfr"; gene_id "vfr"; db_xref "GeneID:880744"; product "";
NC_002516.2	genbank	CDS	706028	706672	.	-	0	gene_id "vfr"; transcript_id "vfr"; gene_id "vfr"; protein_id "NP_249343.1"; db_xref "GI:15595849"; db_xref "GeneID:880744"; product "cAMP-regulatory protein";
NC_002516.2	genbank	gene	706944	707366	.	+	0	gene_id ""; transcript_id ""; db_xref "GeneID:879759"; product "";
NC_002516.2	genbank	CDS	706944	707366	.	+	0	gene_id ""; transcript_id ""; protein_id "NP_249344.1"; db_xref "GI:15595850"; db_xref "GeneID:879759"; product "hypothetical protein";
NC_002516.2	genbank	gene	707686	708480	.	+	0	gene_id "speD"; transcript_id "speD"; gene_id "speD"; db_xref "GeneID:878446"; product "";
NC_002516.2	genbank	CDS	707686	708480	.	+	0	gene_id "speD"; transcript_id "speD"; gene_id "speD"; protein_id "NP_249345.1"; db_xref "GI:15595851"; db_xref "GeneID:878446"; product "S-adenosylmethionine decarboxylase";
NC_002516.2	genbank	gene	708535	709182	.	-	0	gene_id ""; transcript_id ""; db_xref "GeneID:880759"; product "";
NC_002516.2	genbank	CDS	708535	709182	.	-	0	gene_id ""; transcript_id ""; protein_id "NP_249346.1"; db_xref "GI:15595852"; db_xref "GeneID:880759"; product "2-nonaprenyl-3-methyl-6-methoxy-1,4-benzoquinol hydroxylase";
NC_002516.2	genbank	gene	709282	709620	.	-	0	gene_id ""; transcript_id ""; db_xref "GeneID:881980"; product "";
NC_002516.2	genbank	CDS	709282	709620	.	-	0	gene_id ""; transcript_id ""; protein_id "NP_249347.1"; db_xref "GI:15595853"; db_xref "GeneID:881980"; product "HIT family protein";
NC_002516.2	genbank	gene	709699	711180	.	+	0	gene_id ""; transcript_id ""; db_xref "GeneID:878397"; product "";
NC_002516.2	genbank	CDS	709699	711180	.	+	0	gene_id ""; transcript_id ""; protein_id "NP_249348.1"; db_xref "GI:15595854"; db_xref "GeneID:878397"; product "ATPase";
NC_002516.2	genbank	gene	711220	712020	.	-	0	gene_id ""; transcript_id ""; db_xref "GeneID:880695"; product "";
NC_002516.2	genbank	CDS	711220	712020	.	-	0	gene_id ""; transcript_id ""; protein_id "NP_249349.1"; db_xref "GI:15595855"; db_xref "GeneID:880695"; product "short-chain dehydrogenase";
NC_002516.2	genbank	gene	712081	713157	.	-	0	gene_id ""; transcript_id ""; db_xref "GeneID:880846"; product "";
NC_002516.2	genbank	CDS	712081	713157	.	-	0	gene_id ""; transcript_id ""; protein_id "NP_249350.1"; db_xref "GI:15595856"; db_xref "GeneID:880846"; product "hypothetical protein";
NC_002516.2	genbank	gene	713279	714247	.	-	0	gene_id ""; transcript_id ""; db_xref "GeneID:879220"; product "";
NC_002516.2	genbank	CDS	713279	714247	.	-	0	gene_id ""; transcript_id ""; protein_id "NP_249351.1"; db_xref "GI:15595857"; db_xref "GeneID:879220"; product "hypothetical protein";
NC_002516.2	genbank	gene	714264	714686	.	-	0	gene_id ""; transcript_id ""; db_xref "GeneID:882163"; product "";
NC_002516.2	genbank	CDS	714264	714686	.	-	0	gene_id ""; transcript_id ""; protein_id "NP_249352.1"; db_xref "GI:15595858"; db_xref "GeneID:882163"; product "hypothetical protein";
NC_002516.2	genbank	gene	714977	716011	.	+	0	gene_id "argC"; transcript_id "argC"; gene_id "argC"; db_xref "GeneID:882004"; product "";
NC_002516.2	genbank	CDS	714977	716011	.	+	0	gene_id "argC"; transcript_id "argC"; gene_id "argC"; protein_id "NP_249353.1"; db_xref "GI:15595859"; db_xref "GeneID:882004"; product "N-acetyl-gamma-glutamyl-phosphate reductase";
NC_002516.2	genbank	gene	716011	716730	.	+	0	gene_id ""; transcript_id ""; db_xref "GeneID:880770"; product "";
NC_002516.2	genbank	CDS	716011	716730	.	+	0	gene_id ""; transcript_id ""; protein_id "NP_249354.1"; db_xref "GI:15595860"; db_xref "GeneID:880770"; product "hypothetical protein";
NC_002516.2	genbank	gene	716731	717153	.	+	0	gene_id ""; transcript_id ""; db_xref "GeneID:880642"; product "";
NC_002516.2	genbank	CDS	716731	717153	.	+	0	gene_id ""; transcript_id ""; protein_id "NP_249355.1"; db_xref "GI:15595861"; db_xref "GeneID:880642"; product "hypothetical protein";
NC_002516.2	genbank	gene	717231	717581	.	+	0	gene_id ""; transcript_id ""; db_xref "GeneID:879482"; product "";
NC_002516.2	genbank	CDS	717231	717581	.	+	0	gene_id ""; transcript_id ""; protein_id "NP_249356.1"; db_xref "GI:15595862"; db_xref "GeneID:879482"; product "iron-sulfur cluster insertion protein ErpA";
NC_002516.2	genbank	gene	717635	718726	.	-	0	gene_id ""; transcript_id ""; db_xref "GeneID:882072"; product "";
NC_002516.2	genbank	CDS	717635	718726	.	-	0	gene_id ""; transcript_id ""; protein_id "NP_249357.1"; db_xref "GI:15595863"; db_xref "GeneID:882072"; product "anhydro-N-acetylmuramic acid kinase";
NC_002516.2	genbank	gene	718729	720072	.	-	0	gene_id ""; transcript_id ""; db_xref "GeneID:878797"; product "";
NC_002516.2	genbank	CDS	718729	720072	.	-	0	gene_id ""; transcript_id ""; protein_id "NP_249358.1"; db_xref "GI:15595864"; db_xref "GeneID:878797"; product "hypothetical protein";
NC_002516.2	genbank	gene	720357	721556	.	+	0	gene_id "tyrZ"; transcript_id "tyrZ"; gene_id "tyrZ"; db_xref "GeneID:880817"; product "";
NC_002516.2	genbank	CDS	720357	721556	.	+	0	gene_id "tyrZ"; transcript_id "tyrZ"; gene_id "tyrZ"; protein_id "NP_249359.1"; db_xref "GI:15595865"; db_xref "GeneID:880817"; product "tyrosine--tRNA ligase";
NC_002516.2	genbank	gene	722096	723631	.	+	0	gene_id ""; transcript_id ""; db_xref "GeneID:3240252"; product "";
NC_002516.2	genbank	rRNA	722096	723631	.	+	0	gene_id ""; transcript_id ""; db_xref "GeneID:3240252"; product "16S ribosomal RNA";
NC_002516.2	genbank	gene	723696	723772	.	+	0	gene_id ""; transcript_id ""; db_xref "GeneID:3240247"; product "";
NC_002516.2	genbank	tRNA	723696	723772	.	+	0	gene_id ""; transcript_id ""; db_xref "GeneID:3240247"; product "tRNA-Ile";
NC_002516.2	genbank	gene	723801	723876	.	+	0	gene_id ""; transcript_id ""; db_xref "GeneID:3240236"; product "";
NC_002516.2	genbank	tRNA	723801	723876	.	+	0	gene_id ""; transcript_id ""; db_xref "GeneID:3240236"; product "tRNA-Ala";
NC_002516.2	genbank	gene	724103	726993	.	+	0	gene_id ""; transcript_id ""; db_xref "GeneID:3240215"; product "";
NC_002516.2	genbank	rRNA	724103	726993	.	+	0	gene_id ""; transcript_id ""; db_xref "GeneID:3240215"; product "23S ribosomal RNA";
NC_002516.2	genbank	gene	727136	727255	.	+	0	gene_id ""; transcript_id ""; db_xref "GeneID:3240249"; product "";
NC_002516.2	genbank	rRNA	727136	727255	.	+	0	gene_id ""; transcript_id ""; db_xref "GeneID:3240249"; product "5S ribosomal RNA";
NC_002516.2	genbank	gene	727608	730703	.	-	0	gene_id ""; transcript_id ""; db_xref "GeneID:880686"; product "";
NC_002516.2	genbank	CDS	727608	730703	.	-	0	gene_id ""; transcript_id ""; protein_id "NP_249360.3"; db_xref "GI:308154503"; db_xref "GeneID:880686"; product "error-prone DNA polymerase";
NC_002516.2	genbank	gene	730679	732094	.	-	0	gene_id ""; transcript_id ""; db_xref "GeneID:880683"; product "";
NC_002516.2	genbank	CDS	730679	732094	.	-	0	gene_id ""; transcript_id ""; protein_id "NP_249361.1"; db_xref "GI:15595867"; db_xref "GeneID:880683"; product "hypothetical protein";
NC_002516.2	genbank	gene	732102	732653	.	-	0	gene_id ""; transcript_id ""; db_xref "GeneID:880694"; product "";
NC_002516.2	genbank	CDS	732102	732653	.	-	0	gene_id ""; transcript_id ""; protein_id "NP_249362.1"; db_xref "GI:15595868"; db_xref "GeneID:880694"; product "hypothetical protein";
NC_002516.2	genbank	gene	732959	733555	.	+	0	gene_id "hemO"; transcript_id "hemO"; gene_id "hemO"; db_xref "GeneID:880820"; product "";
NC_002516.2	genbank	CDS	732959	733555	.	+	0	gene_id "hemO"; transcript_id "hemO"; gene_id "hemO"; protein_id "NP_249363.1"; db_xref "GI:15595869"; db_xref "GeneID:880820"; product "heme oxygenase";
NC_002516.2	genbank	gene	733673	733993	.	-	0	gene_id ""; transcript_id ""; db_xref "GeneID:880755"; product "";
NC_002516.2	genbank	CDS	733673	733993	.	-	0	gene_id ""; transcript_id ""; protein_id "NP_249364.1"; db_xref "GI:15595870"; db_xref "GeneID:880755"; product "hypothetical protein";
NC_002516.2	genbank	gene	734159	734875	.	+	0	gene_id "vreA"; transcript_id "vreA"; gene_id "vreA"; db_xref "GeneID:879213"; product "";
NC_002516.2	genbank	CDS	734159	734875	.	+	0	gene_id "vreA"; transcript_id "vreA"; gene_id "vreA"; protein_id "NP_249365.1"; db_xref "GI:15595871"; db_xref "GeneID:879213"; product "hypothetical protein";
NC_002516.2	genbank	gene	734872	735417	.	+	0	gene_id "vreI"; transcript_id "vreI"; gene_id "vreI"; db_xref "GeneID:878410"; product "";
NC_002516.2	genbank	CDS	734872	735417	.	+	0	gene_id "vreI"; transcript_id "vreI"; gene_id "vreI"; protein_id "NP_249366.1"; db_xref "GI:15595872"; db_xref "GeneID:878410"; product "ECF sigma factor VreI";
NC_002516.2	genbank	gene	735487	736446	.	+	0	gene_id "vreR"; transcript_id "vreR"; gene_id "vreR"; db_xref "GeneID:878456"; product "";
NC_002516.2	genbank	CDS	735487	736446	.	+	0	gene_id "vreR"; transcript_id "vreR"; gene_id "vreR"; protein_id "NP_249367.1"; db_xref "GI:15595873"; db_xref "GeneID:878456"; product "sigma factor regulator VreR";
NC_002516.2	genbank	gene	736456	737097	.	-	0	gene_id ""; transcript_id ""; db_xref "GeneID:880651"; product "";
NC_002516.2	genbank	CDS	736456	737097	.	-	0	gene_id ""; transcript_id ""; protein_id "NP_249368.1"; db_xref "GI:15595874"; db_xref "GeneID:880651"; product "HxcW pseudopilin";
NC_002516.2	genbank	gene	737081	737530	.	-	0	gene_id ""; transcript_id ""; db_xref "GeneID:880707"; product "";
NC_002516.2	genbank	CDS	737081	737530	.	-	0	gene_id ""; transcript_id ""; protein_id "NP_249369.1"; db_xref "GI:15595875"; db_xref "GeneID:880707"; product "HxcU pseudopilin";
NC_002516.2	genbank	gene	737677	738108	.	+	0	gene_id ""; transcript_id ""; db_xref "GeneID:879201"; product "";
NC_002516.2	genbank	CDS	737677	738108	.	+	0	gene_id ""; transcript_id ""; protein_id "NP_249370.1"; db_xref "GI:15595876"; db_xref "GeneID:879201"; product "hypothetical protein";
NC_002516.2	genbank	gene	738111	738485	.	-	0	gene_id ""; transcript_id ""; db_xref "GeneID:880812"; product "";
NC_002516.2	genbank	CDS	738111	738485	.	-	0	gene_id ""; transcript_id ""; protein_id "NP_249371.1"; db_xref "GI:15595877"; db_xref "GeneID:880812"; product "HxcV pseudopilin";
NC_002516.2	genbank	gene	738719	739168	.	+	0	gene_id ""; transcript_id ""; db_xref "GeneID:879708"; product "";
NC_002516.2	genbank	CDS	738719	739168	.	+	0	gene_id ""; transcript_id ""; protein_id "NP_249372.1"; db_xref "GI:15595878"; db_xref "GeneID:879708"; product "HxcT pseudopilin";
NC_002516.2	genbank	gene	739176	740141	.	+	0	gene_id ""; transcript_id ""; db_xref "GeneID:880818"; product "";
NC_002516.2	genbank	CDS	739176	740141	.	+	0	gene_id ""; transcript_id ""; protein_id "NP_249373.1"; db_xref "GI:15595879"; db_xref "GeneID:880818"; product "HxcX atypical pseudopilin";
NC_002516.2	genbank	gene	740203	741348	.	+	0	gene_id ""; transcript_id ""; db_xref "GeneID:880821"; product "";
NC_002516.2	genbank	CDS	740203	741348	.	+	0	gene_id ""; transcript_id ""; protein_id "NP_249374.1"; db_xref "GI:15595880"; db_xref "GeneID:880821"; product "type II secretion system protein";
NC_002516.2	genbank	gene	741335	741928	.	+	0	gene_id ""; transcript_id ""; db_xref "GeneID:880816"; product "";
NC_002516.2	genbank	CDS	741335	741928	.	+	0	gene_id ""; transcript_id ""; protein_id "NP_249375.1"; db_xref "GI:15595881"; db_xref "GeneID:880816"; product "type II secretion system protein";
NC_002516.2	genbank	gene	741925	744336	.	+	0	gene_id ""; transcript_id ""; db_xref "GeneID:880813"; product "";
NC_002516.2	genbank	CDS	741925	744336	.	+	0	gene_id ""; transcript_id ""; protein_id "NP_249376.1"; db_xref "GI:15595882"; db_xref "GeneID:880813"; product "type II secretion system protein";
NC_002516.2	genbank	gene	744333	745742	.	+	0	gene_id ""; transcript_id ""; db_xref "GeneID:880808"; product "";
NC_002516.2	genbank	CDS	744333	745742	.	+	0	gene_id ""; transcript_id ""; protein_id "NP_249377.1"; db_xref "GI:15595883"; db_xref "GeneID:880808"; product "type II secretion system protein HxcR";
NC_002516.2	genbank	gene	745742	746956	.	+	0	gene_id ""; transcript_id ""; db_xref "GeneID:880805"; product "";
NC_002516.2	genbank	CDS	745742	746956	.	+	0	gene_id ""; transcript_id ""; protein_id "NP_249378.1"; db_xref "GI:15595884"; db_xref "GeneID:880805"; product "type II secretion system protein";
NC_002516.2	genbank	gene	747470	748576	.	+	0	gene_id ""; transcript_id ""; db_xref "GeneID:880790"; product "";
NC_002516.2	genbank	CDS	747470	748576	.	+	0	gene_id ""; transcript_id ""; protein_id "NP_249379.1"; db_xref "GI:15595885"; db_xref "GeneID:880790"; product "alkaline phosphatase L";
NC_002516.2	genbank	gene	748662	749774	.	+	0	gene_id ""; transcript_id ""; db_xref "GeneID:880810"; product "";
NC_002516.2	genbank	CDS	748662	749774	.	+	0	gene_id ""; transcript_id ""; protein_id "NP_249380.1"; db_xref "GI:15595886"; db_xref "GeneID:880810"; product "hypothetical protein";
NC_002516.2	genbank	gene	749957	762499	.	+	0	gene_id ""; transcript_id ""; db_xref "GeneID:880803"; product "";
NC_002516.2	genbank	CDS	749957	762499	.	+	0	gene_id ""; transcript_id ""; protein_id "NP_249381.1"; db_xref "GI:15595887"; db_xref "GeneID:880803"; product "hypothetical protein";
NC_002516.2	genbank	gene	762891	763493	.	+	0	gene_id ""; transcript_id ""; db_xref "GeneID:880799"; product "";
NC_002516.2	genbank	CDS	762891	763493	.	+	0	gene_id ""; transcript_id ""; protein_id "NP_249382.1"; db_xref "GI:15595888"; db_xref "GeneID:880799"; product "hypothetical protein";
NC_002516.2	genbank	gene	763657	765291	.	+	0	gene_id ""; transcript_id ""; db_xref "GeneID:880708"; product "";
NC_002516.2	genbank	CDS	763657	765291	.	+	0	gene_id ""; transcript_id ""; protein_id "NP_249383.1"; db_xref "GI:15595889"; db_xref "GeneID:880708"; product "hypothetical protein";
NC_002516.2	genbank	gene	765315	767162	.	+	0	gene_id "exbB2"; transcript_id "exbB2"; gene_id "exbB2"; db_xref "GeneID:880774"; product "";
NC_002516.2	genbank	CDS	765315	767162	.	+	0	gene_id "exbB2"; transcript_id "exbB2"; gene_id "exbB2"; protein_id "NP_249384.1"; db_xref "GI:15595890"; db_xref "GeneID:880774"; product "transporter ExbB";
NC_002516.2	genbank	gene	767173	767592	.	+	0	gene_id "exbD2"; transcript_id "exbD2"; gene_id "exbD2"; db_xref "GeneID:880789"; product "";
NC_002516.2	genbank	CDS	767173	767592	.	+	0	gene_id "exbD2"; transcript_id "exbD2"; gene_id "exbD2"; protein_id "NP_249385.1"; db_xref "GI:15595891"; db_xref "GeneID:880789"; product "transporter ExbD";
NC_002516.2	genbank	gene	767601	768347	.	+	0	gene_id ""; transcript_id ""; db_xref "GeneID:882165"; product "";
NC_002516.2	genbank	CDS	767601	768347	.	+	0	gene_id ""; transcript_id ""; protein_id "NP_249386.1"; db_xref "GI:15595892"; db_xref "GeneID:882165"; product "hypothetical protein";
NC_002516.2	genbank	gene	768415	770121	.	+	0	gene_id ""; transcript_id ""; db_xref "GeneID:880782"; product "";
NC_002516.2	genbank	CDS	768415	770121	.	+	0	gene_id ""; transcript_id ""; protein_id "NP_249387.1"; db_xref "GI:15595893"; db_xref "GeneID:880782"; product "hypothetical protein";
NC_002516.2	genbank	gene	770156	770818	.	+	0	gene_id ""; transcript_id ""; db_xref "GeneID:878404"; product "";
NC_002516.2	genbank	CDS	770156	770818	.	+	0	gene_id ""; transcript_id ""; protein_id "NP_249388.1"; db_xref "GI:15595894"; db_xref "GeneID:878404"; product "hypothetical protein";
NC_002516.2	genbank	gene	770847	771326	.	+	0	gene_id ""; transcript_id ""; db_xref "GeneID:880718"; product "";
NC_002516.2	genbank	CDS	770847	771326	.	+	0	gene_id ""; transcript_id ""; protein_id "NP_249389.1"; db_xref "GI:15595895"; db_xref "GeneID:880718"; product "hypothetical protein";
NC_002516.2	genbank	gene	771331	772275	.	+	0	gene_id ""; transcript_id ""; db_xref "GeneID:877592"; product "";
NC_002516.2	genbank	CDS	771331	772275	.	+	0	gene_id ""; transcript_id ""; protein_id "NP_249390.1"; db_xref "GI:15595896"; db_xref "GeneID:877592"; product "PpiC-type peptidyl-prolyl cis-trans isomerase";
NC_002516.2	genbank	gene	772275	772700	.	+	0	gene_id ""; transcript_id ""; db_xref "GeneID:880765"; product "";
NC_002516.2	genbank	CDS	772275	772700	.	+	0	gene_id ""; transcript_id ""; protein_id "NP_249391.1"; db_xref "GI:15595897"; db_xref "GeneID:880765"; product "hypothetical protein";
NC_002516.2	genbank	gene	772710	773696	.	+	0	gene_id ""; transcript_id ""; db_xref "GeneID:880787"; product "";
NC_002516.2	genbank	CDS	772710	773696	.	+	0	gene_id ""; transcript_id ""; protein_id "NP_249392.1"; db_xref "GI:15595898"; db_xref "GeneID:880787"; product "transcriptional regulator";
NC_002516.2	genbank	gene	773768	774433	.	+	0	gene_id ""; transcript_id ""; db_xref "GeneID:17373342"; product "";
NC_002516.2	genbank	CDS	773768	774433	.	+	0	gene_id ""; transcript_id ""; protein_id "YP_008719734.1"; db_xref "GI:554753031"; db_xref "GeneID:17373342"; product "AraC family transcriptional regulator";
NC_002516.2	genbank	gene	774416	775321	.	-	0	gene_id ""; transcript_id ""; db_xref "GeneID:880784"; product "";
NC_002516.2	genbank	CDS	774416	775321	.	-	0	gene_id ""; transcript_id ""; protein_id "NP_249393.1"; db_xref "GI:15595899"; db_xref "GeneID:880784"; product "hypothetical protein";
NC_002516.2	genbank	gene	775400	776716	.	-	0	gene_id ""; transcript_id ""; db_xref "GeneID:878398"; product "";
NC_002516.2	genbank	CDS	775400	776716	.	-	0	gene_id ""; transcript_id ""; protein_id "NP_249394.1"; db_xref "GI:15595900"; db_xref "GeneID:878398"; product "major facilitator superfamily transporter";
NC_002516.2	genbank	gene	776787	778181	.	-	0	gene_id ""; transcript_id ""; db_xref "GeneID:880754"; product "";
NC_002516.2	genbank	CDS	776787	778181	.	-	0	gene_id ""; transcript_id ""; protein_id "NP_249395.1"; db_xref "GI:15595901"; db_xref "GeneID:880754"; product "amidase";
NC_002516.2	genbank	gene	778309	779208	.	-	0	gene_id "migA"; transcript_id "migA"; gene_id "migA"; db_xref "GeneID:878545"; product "";
NC_002516.2	genbank	CDS	778309	779208	.	-	0	gene_id "migA"; transcript_id "migA"; gene_id "migA"; protein_id "NP_249396.1"; db_xref "GI:15595902"; db_xref "GeneID:878545"; product "alpha-1,6-rhamnosyltransferase MigA";
NC_002516.2	genbank	gene	779463	780101	.	-	0	gene_id "cat"; transcript_id "cat"; gene_id "cat"; db_xref "GeneID:878374"; product "";
NC_002516.2	genbank	CDS	779463	780101	.	-	0	gene_id "cat"; transcript_id "cat"; gene_id "cat"; protein_id "NP_249397.1"; db_xref "GI:15595903"; db_xref "GeneID:878374"; product "chloramphenicol acetyltransferase";
NC_002516.2	genbank	gene	780194	780973	.	-	0	gene_id "toxR"; transcript_id "toxR"; gene_id "toxR"; db_xref "GeneID:880684"; product "";
NC_002516.2	genbank	CDS	780194	780973	.	-	0	gene_id "toxR"; transcript_id "toxR"; gene_id "toxR"; protein_id "NP_249398.1"; db_xref "GI:15595904"; db_xref "GeneID:880684"; product "transcriptional regulator ToxR";
NC_002516.2	genbank	gene	781259	782113	.	-	0	gene_id ""; transcript_id ""; db_xref "GeneID:877600"; product "";
NC_002516.2	genbank	CDS	781259	782113	.	-	0	gene_id ""; transcript_id ""; protein_id "NP_249399.1"; db_xref "GI:15595905"; db_xref "GeneID:877600"; product "transcriptional regulator";
NC_002516.2	genbank	gene	782229	782525	.	+	0	gene_id ""; transcript_id ""; db_xref "GeneID:880712"; product "";
NC_002516.2	genbank	CDS	782229	782525	.	+	0	gene_id ""; transcript_id ""; protein_id "NP_249400.1"; db_xref "GI:15595906"; db_xref "GeneID:880712"; product "hypothetical protein";
NC_002516.2	genbank	gene	782570	782965	.	+	0	gene_id "gloA2"; transcript_id "gloA2"; gene_id "gloA2"; db_xref "GeneID:878796"; product "";
NC_002516.2	genbank	CDS	782570	782965	.	+	0	gene_id "gloA2"; transcript_id "gloA2"; gene_id "gloA2"; protein_id "NP_249401.1"; db_xref "GI:15595907"; db_xref "GeneID:878796"; product "lactoylglutathione lyase";
NC_002516.2	genbank	gene	783009	783515	.	-	0	gene_id ""; transcript_id ""; db_xref "GeneID:878381"; product "";
NC_002516.2	genbank	CDS	783009	783515	.	-	0	gene_id ""; transcript_id ""; protein_id "NP_249402.1"; db_xref "GI:15595908"; db_xref "GeneID:878381"; product "hypothetical protein";
NC_002516.2	genbank	gene	783576	783833	.	-	0	gene_id ""; transcript_id ""; db_xref "GeneID:882261"; product "";
NC_002516.2	genbank	CDS	783576	783833	.	-	0	gene_id ""; transcript_id ""; protein_id "NP_249403.1"; db_xref "GI:15595909"; db_xref "GeneID:882261"; product "hypothetical protein";
NC_002516.2	genbank	gene	784173	784466	.	+	0	gene_id ""; transcript_id ""; db_xref "GeneID:882235"; product "";
NC_002516.2	genbank	CDS	784173	784466	.	+	0	gene_id ""; transcript_id ""; protein_id "NP_249404.1"; db_xref "GI:15595910"; db_xref "GeneID:882235"; product "hypothetical protein";
NC_002516.2	genbank	gene	784698	785174	.	+	0	gene_id ""; transcript_id ""; db_xref "GeneID:882257"; product "";
NC_002516.2	genbank	CDS	784698	785174	.	+	0	gene_id ""; transcript_id ""; protein_id "NP_249405.1"; db_xref "GI:15595911"; db_xref "GeneID:882257"; product "hypothetical protein";
NC_002516.2	genbank	gene	785498	785570	.	+	0	gene_id "phrD"; transcript_id "phrD"; gene_id "phrD"; db_xref "GeneID:9793389"; product "";
NC_002516.2	genbank	ncRNA	785498	785570	.	+	0	gene_id "phrD"; transcript_id "phrD"; gene_id "phrD"; db_xref "GeneID:9793389"; product "PhrD";
NC_002516.2	genbank	gene	785969	786925	.	+	0	gene_id ""; transcript_id ""; db_xref "GeneID:879902"; product "";
NC_002516.2	genbank	CDS	785969	786925	.	+	0	gene_id ""; transcript_id ""; protein_id "NP_249406.1"; db_xref "GI:15595912"; db_xref "GeneID:879902"; product "hypothetical protein";
NC_002516.2	genbank	gene	786928	788253	.	+	0	gene_id ""; transcript_id ""; db_xref "GeneID:882248"; product "";
NC_002516.2	genbank	CDS	786928	788253	.	+	0	gene_id ""; transcript_id ""; protein_id "NP_249407.1"; db_xref "GI:15595913"; db_xref "GeneID:882248"; product "hypothetical protein";
NC_002516.2	genbank	gene	789360	789650	.	+	0	gene_id ""; transcript_id ""; db_xref "GeneID:880688"; product "";
NC_002516.2	genbank	CDS	789360	789650	.	+	0	gene_id ""; transcript_id ""; protein_id "NP_249409.1"; db_xref "GI:15595915"; db_xref "GeneID:880688"; product "hypothetical protein";
NC_002516.2	genbank	gene	789654	790031	.	+	0	gene_id ""; transcript_id ""; db_xref "GeneID:882252"; product "";
NC_002516.2	genbank	CDS	789654	790031	.	+	0	gene_id ""; transcript_id ""; protein_id "NP_249410.1"; db_xref "GI:15595916"; db_xref "GeneID:882252"; product "hypothetical protein";
NC_002516.2	genbank	gene	790166	790600	.	+	0	gene_id ""; transcript_id ""; db_xref "GeneID:877782"; product "";
NC_002516.2	genbank	CDS	790166	790600	.	+	0	gene_id ""; transcript_id ""; protein_id "NP_249411.1"; db_xref "GI:15595917"; db_xref "GeneID:877782"; product "helix destabilizing protein of bacteriophage Pf1";
NC_002516.2	genbank	gene	790617	790709	.	+	0	gene_id ""; transcript_id ""; db_xref "GeneID:880780"; product "";
NC_002516.2	genbank	CDS	790617	790709	.	+	0	gene_id ""; transcript_id ""; protein_id "NP_249412.1"; db_xref "GI:15595918"; db_xref "GeneID:880780"; product "hypothetical protein";
NC_002516.2	genbank	gene	790722	790973	.	+	0	gene_id ""; transcript_id ""; db_xref "GeneID:880678"; product "";
NC_002516.2	genbank	CDS	790722	790973	.	+	0	gene_id ""; transcript_id ""; protein_id "NP_249413.1"; db_xref "GI:15595919"; db_xref "GeneID:880678"; product "hypothetical protein";
NC_002516.2	genbank	gene	790986	791234	.	+	0	gene_id "coaB"; transcript_id "coaB"; gene_id "coaB"; db_xref "GeneID:880778"; product "";
NC_002516.2	genbank	CDS	790986	791234	.	+	0	gene_id "coaB"; transcript_id "coaB"; gene_id "coaB"; protein_id "NP_249414.1"; db_xref "GI:15595920"; db_xref "GeneID:880778"; product "phage coat protein B";
NC_002516.2	genbank	gene	791370	792632	.	+	0	gene_id ""; transcript_id ""; db_xref "GeneID:880777"; product "";
NC_002516.2	genbank	CDS	791370	792632	.	+	0	gene_id ""; transcript_id ""; protein_id "NP_249415.1"; db_xref "GI:15595921"; db_xref "GeneID:880777"; product "phage coat protein A";
NC_002516.2	genbank	gene	792637	792993	.	+	0	gene_id ""; transcript_id ""; db_xref "GeneID:877789"; product "";
NC_002516.2	genbank	CDS	792637	792993	.	+	0	gene_id ""; transcript_id ""; protein_id "NP_249416.1"; db_xref "GI:15595922"; db_xref "GeneID:877789"; product "hypothetical protein";
NC_002516.2	genbank	gene	792997	794271	.	+	0	gene_id ""; transcript_id ""; db_xref "GeneID:882269"; product "";
NC_002516.2	genbank	CDS	792997	794271	.	+	0	gene_id ""; transcript_id ""; protein_id "NP_249417.1"; db_xref "GI:15595923"; db_xref "GeneID:882269"; product "hypothetical protein";
NC_002516.2	genbank	gene	794501	795793	.	+	0	gene_id ""; transcript_id ""; db_xref "GeneID:880742"; product "";
NC_002516.2	genbank	CDS	794501	795793	.	+	0	gene_id ""; transcript_id ""; protein_id "NP_249418.1"; db_xref "GI:15595924"; db_xref "GeneID:880742"; product "hypothetical protein";
NC_002516.2	genbank	gene	795793	796776	.	+	0	gene_id ""; transcript_id ""; db_xref "GeneID:882014"; product "";
NC_002516.2	genbank	CDS	795793	796776	.	+	0	gene_id ""; transcript_id ""; protein_id "NP_249419.1"; db_xref "GI:15595925"; db_xref "GeneID:882014"; product "bacteriophage integrase";
NC_002516.2	genbank	gene	797251	797598	.	+	0	gene_id ""; transcript_id ""; db_xref "GeneID:877701"; product "";
NC_002516.2	genbank	CDS	797251	797598	.	+	0	gene_id ""; transcript_id ""; protein_id "NP_249420.1"; db_xref "GI:15595926"; db_xref "GeneID:877701"; product "hypothetical protein";
NC_002516.2	genbank	gene	797721	797794	.	-	0	gene_id ""; transcript_id ""; db_xref "GeneID:3240218"; product "";
NC_002516.2	genbank	tRNA	797721	797794	.	-	0	gene_id ""; transcript_id ""; db_xref "GeneID:3240218"; product "tRNA-Gly";
NC_002516.2	genbank	gene	797925	798827	.	-	0	gene_id ""; transcript_id ""; db_xref "GeneID:877678"; product "";
NC_002516.2	genbank	CDS	797925	798827	.	-	0	gene_id ""; transcript_id ""; protein_id "NP_249421.1"; db_xref "GI:15595927"; db_xref "GeneID:877678"; product "(R)-3-hydroxydecanoyl-ACP:CoA transacylase";
NC_002516.2	genbank	gene	799279	800016	.	-	0	gene_id ""; transcript_id ""; db_xref "GeneID:879770"; product "";
NC_002516.2	genbank	CDS	799279	800016	.	-	0	gene_id ""; transcript_id ""; protein_id "NP_249422.1"; db_xref "GI:15595928"; db_xref "GeneID:879770"; product "hypothetical protein";
NC_002516.2	genbank	gene	800096	801139	.	-	0	gene_id ""; transcript_id ""; db_xref "GeneID:880615"; product "";
NC_002516.2	genbank	CDS	800096	801139	.	-	0	gene_id ""; transcript_id ""; protein_id "NP_249423.1"; db_xref "GI:15595929"; db_xref "GeneID:880615"; product "hypothetical protein";
NC_002516.2	genbank	gene	801275	801967	.	-	0	gene_id ""; transcript_id ""; db_xref "GeneID:880710"; product "";
NC_002516.2	genbank	CDS	801275	801967	.	-	0	gene_id ""; transcript_id ""; protein_id "NP_249424.1"; db_xref "GI:15595930"; db_xref "GeneID:880710"; product "ribosomal small subunit pseudouridine synthase A";
NC_002516.2	genbank	gene	801967	802239	.	-	0	gene_id ""; transcript_id ""; db_xref "GeneID:877923"; product "";
NC_002516.2	genbank	CDS	801967	802239	.	-	0	gene_id ""; transcript_id ""; protein_id "NP_249425.1"; db_xref "GI:15595931"; db_xref "GeneID:877923"; product "hypothetical protein";
NC_002516.2	genbank	gene	802260	803075	.	-	0	gene_id ""; transcript_id ""; db_xref "GeneID:878402"; product "";
NC_002516.2	genbank	CDS	802260	803075	.	-	0	gene_id ""; transcript_id ""; protein_id "NP_249426.1"; db_xref "GI:15595932"; db_xref "GeneID:878402"; product "hypothetical protein";
NC_002516.2	genbank	gene	803072	804148	.	-	0	gene_id ""; transcript_id ""; db_xref "GeneID:878261"; product "";
NC_002516.2	genbank	CDS	803072	804148	.	-	0	gene_id ""; transcript_id ""; protein_id "NP_249427.1"; db_xref "GI:15595933"; db_xref "GeneID:878261"; product "hypothetical protein";
NC_002516.2	genbank	gene	804381	804560	.	+	0	gene_id ""; transcript_id ""; db_xref "GeneID:17373343"; product "";
NC_002516.2	genbank	CDS	804381	804560	.	+	0	gene_id ""; transcript_id ""; protein_id "YP_008719735.1"; db_xref "GI:554753032"; db_xref "GeneID:17373343"; product "hypothetical protein";
NC_002516.2	genbank	gene	804656	805111	.	+	0	gene_id ""; transcript_id ""; db_xref "GeneID:880649"; product "";
NC_002516.2	genbank	CDS	804656	805111	.	+	0	gene_id ""; transcript_id ""; protein_id "NP_249428.1"; db_xref "GI:15595934"; db_xref "GeneID:880649"; product "hypothetical protein";
NC_002516.2	genbank	gene	805228	805473	.	+	0	gene_id ""; transcript_id ""; db_xref "GeneID:880709"; product "";
NC_002516.2	genbank	CDS	805228	805473	.	+	0	gene_id ""; transcript_id ""; protein_id "NP_249429.1"; db_xref "GI:15595935"; db_xref "GeneID:880709"; product "hypothetical protein";
NC_002516.2	genbank	gene	805788	806702	.	-	0	gene_id ""; transcript_id ""; db_xref "GeneID:878029"; product "";
NC_002516.2	genbank	CDS	805788	806702	.	-	0	gene_id ""; transcript_id ""; protein_id "NP_249430.1"; db_xref "GI:15595936"; db_xref "GeneID:878029"; product "transcriptional regulator";
NC_002516.2	genbank	gene	806805	808781	.	+	0	gene_id "sdsA1"; transcript_id "sdsA1"; gene_id "sdsA1"; db_xref "GeneID:882069"; product "";
NC_002516.2	genbank	CDS	806805	808781	.	+	0	gene_id "sdsA1"; transcript_id "sdsA1"; gene_id "sdsA1"; protein_id "NP_249431.1"; db_xref "GI:15595937"; db_xref "GeneID:882069"; product "SDS hydrolase SdsA1";
NC_002516.2	genbank	gene	808816	809457	.	-	0	gene_id ""; transcript_id ""; db_xref "GeneID:877736"; product "";
NC_002516.2	genbank	CDS	808816	809457	.	-	0	gene_id ""; transcript_id ""; protein_id "NP_249432.1"; db_xref "GI:15595938"; db_xref "GeneID:877736"; product "hypothetical protein";
NC_002516.2	genbank	gene	809574	810218	.	-	0	gene_id ""; transcript_id ""; db_xref "GeneID:878042"; product "";
NC_002516.2	genbank	CDS	809574	810218	.	-	0	gene_id ""; transcript_id ""; protein_id "NP_249433.2"; db_xref "GI:554753000"; db_xref "GeneID:878042"; product "hypothetical protein";
NC_002516.2	genbank	gene	810275	811171	.	-	0	gene_id ""; transcript_id ""; db_xref "GeneID:882135"; product "";
NC_002516.2	genbank	CDS	810275	811171	.	-	0	gene_id ""; transcript_id ""; protein_id "NP_249434.1"; db_xref "GI:15595940"; db_xref "GeneID:882135"; product "NAD-dependent L-serine dehydrogenase";
NC_002516.2	genbank	gene	811283	812386	.	-	0	gene_id ""; transcript_id ""; db_xref "GeneID:878206"; product "";
NC_002516.2	genbank	CDS	811283	812386	.	-	0	gene_id ""; transcript_id ""; protein_id "NP_249435.1"; db_xref "GI:15595941"; db_xref "GeneID:878206"; product "enoyl-CoA hydratase";
NC_002516.2	genbank	gene	812445	813263	.	-	0	gene_id ""; transcript_id ""; db_xref "GeneID:878156"; product "";
NC_002516.2	genbank	CDS	812445	813263	.	-	0	gene_id ""; transcript_id ""; protein_id "NP_249436.1"; db_xref "GI:15595942"; db_xref "GeneID:878156"; product "enoyl-CoA hydratase";
NC_002516.2	genbank	gene	813329	814492	.	-	0	gene_id ""; transcript_id ""; db_xref "GeneID:879393"; product "";
NC_002516.2	genbank	CDS	813329	814492	.	-	0	gene_id ""; transcript_id ""; protein_id "NP_249437.1"; db_xref "GI:15595943"; db_xref "GeneID:879393"; product "acyl-CoA dehydrogenase";
NC_002516.2	genbank	gene	814504	816012	.	-	0	gene_id ""; transcript_id ""; db_xref "GeneID:882095"; product "";
NC_002516.2	genbank	CDS	814504	816012	.	-	0	gene_id ""; transcript_id ""; protein_id "NP_249438.1"; db_xref "GI:15595944"; db_xref "GeneID:882095"; product "aldehyde dehydrogenase";
NC_002516.2	genbank	gene	816105	817025	.	+	0	gene_id ""; transcript_id ""; db_xref "GeneID:879324"; db_xref "PseudoCap:PA0748"; product "";
NC_002516.2	genbank	gene	817082	817903	.	+	0	gene_id ""; transcript_id ""; db_xref "GeneID:879353"; product "";
NC_002516.2	genbank	CDS	817082	817903	.	+	0	gene_id ""; transcript_id ""; protein_id "NP_249440.1"; db_xref "GI:15595946"; db_xref "GeneID:879353"; product "hypothetical protein";
NC_002516.2	genbank	gene	818003	818698	.	+	0	gene_id "ung"; transcript_id "ung"; gene_id "ung"; db_xref "GeneID:881872"; product "";
NC_002516.2	genbank	CDS	818003	818698	.	+	0	gene_id "ung"; transcript_id "ung"; gene_id "ung"; protein_id "NP_249441.1"; db_xref "GI:15595947"; db_xref "GeneID:881872"; product "uracil-DNA glycosylase";
NC_002516.2	genbank	gene	818825	819862	.	-	0	gene_id ""; transcript_id ""; db_xref "GeneID:880746"; product "";
NC_002516.2	genbank	CDS	818825	819862	.	-	0	gene_id ""; transcript_id ""; protein_id "NP_249442.1"; db_xref "GI:15595948"; db_xref "GeneID:880746"; product "hypothetical protein";
NC_002516.2	genbank	gene	819855	821372	.	-	0	gene_id ""; transcript_id ""; db_xref "GeneID:881989"; product "";
NC_002516.2	genbank	CDS	819855	821372	.	-	0	gene_id ""; transcript_id ""; protein_id "NP_249443.1"; db_xref "GI:15595949"; db_xref "GeneID:881989"; product "hypothetical protein";
NC_002516.2	genbank	gene	821383	821853	.	-	0	gene_id ""; transcript_id ""; db_xref "GeneID:877594"; product "";
NC_002516.2	genbank	CDS	821383	821853	.	-	0	gene_id ""; transcript_id ""; protein_id "NP_249444.1"; db_xref "GI:15595950"; db_xref "GeneID:877594"; product "hypothetical protein";
NC_002516.2	genbank	gene	821902	822885	.	-	0	gene_id ""; transcript_id ""; db_xref "GeneID:882147"; product "";
NC_002516.2	genbank	CDS	821902	822885	.	-	0	gene_id ""; transcript_id ""; protein_id "NP_249445.1"; db_xref "GI:15595951"; db_xref "GeneID:882147"; product "hypothetical protein";
NC_002516.2	genbank	gene	822915	824198	.	-	0	gene_id "opdH"; transcript_id "opdH"; gene_id "opdH"; db_xref "GeneID:882059"; product "";
NC_002516.2	genbank	CDS	822915	824198	.	-	0	gene_id "opdH"; transcript_id "opdH"; gene_id "opdH"; protein_id "NP_249446.1"; db_xref "GI:15595952"; db_xref "GeneID:882059"; product "cis-aconitate porin OpdH";
NC_002516.2	genbank	gene	824409	825080	.	+	0	gene_id ""; transcript_id ""; db_xref "GeneID:877615"; product "";
NC_002516.2	genbank	CDS	824409	825080	.	+	0	gene_id ""; transcript_id ""; protein_id "NP_249447.1"; db_xref "GI:15595953"; db_xref "GeneID:877615"; product "two-component response regulator";
NC_002516.2	genbank	gene	825073	826455	.	+	0	gene_id ""; transcript_id ""; db_xref "GeneID:880811"; product "";
NC_002516.2	genbank	CDS	825073	826455	.	+	0	gene_id ""; transcript_id ""; protein_id "NP_249448.1"; db_xref "GI:15595954"; db_xref "GeneID:880811"; product "two-component sensor";
NC_002516.2	genbank	gene	826463	827299	.	-	0	gene_id ""; transcript_id ""; db_xref "GeneID:879467"; product "";
NC_002516.2	genbank	CDS	826463	827299	.	-	0	gene_id ""; transcript_id ""; protein_id "NP_249449.1"; db_xref "GI:15595955"; db_xref "GeneID:879467"; product "hypothetical protein";
NC_002516.2	genbank	gene	827400	828344	.	-	0	gene_id ""; transcript_id ""; db_xref "GeneID:878414"; product "";
NC_002516.2	genbank	CDS	827400	828344	.	-	0	gene_id ""; transcript_id ""; protein_id "NP_249450.1"; db_xref "GI:15595956"; db_xref "GeneID:878414"; product "hypothetical protein";
NC_002516.2	genbank	gene	828617	828871	.	+	0	gene_id ""; transcript_id ""; db_xref "GeneID:880656"; product "";
NC_002516.2	genbank	CDS	828617	828871	.	+	0	gene_id ""; transcript_id ""; protein_id "NP_249451.1"; db_xref "GI:15595957"; db_xref "GeneID:880656"; product "hypothetical protein";
NC_002516.2	genbank	gene	829276	830892	.	-	0	gene_id "nadB"; transcript_id "nadB"; gene_id "nadB"; db_xref "GeneID:882067"; product "";
NC_002516.2	genbank	CDS	829276	830892	.	-	0	gene_id "nadB"; transcript_id "nadB"; gene_id "nadB"; protein_id "NP_249452.1"; db_xref "GI:15595958"; db_xref "GeneID:882067"; product "L-aspartate oxidase";
NC_002516.2	genbank	gene	831301	831882	.	+	0	gene_id "algU"; transcript_id "algU"; gene_id "algU"; db_xref "GeneID:882125"; product "";
NC_002516.2	genbank	CDS	831301	831882	.	+	0	gene_id "algU"; transcript_id "algU"; gene_id "algU"; protein_id "NP_249453.1"; db_xref "GI:15595959"; db_xref "GeneID:882125"; product "RNA polymerase sigma factor AlgU";
NC_002516.2	genbank	gene	831914	832498	.	+	0	gene_id "mucA"; transcript_id "mucA"; gene_id "mucA"; db_xref "GeneID:879357"; product "";
NC_002516.2	genbank	CDS	831914	832498	.	+	0	gene_id "mucA"; transcript_id "mucA"; gene_id "mucA"; protein_id "NP_249454.1"; db_xref "GI:15595960"; db_xref "GeneID:879357"; product "sigma factor AlgU negative regulator MucA";
NC_002516.2	genbank	gene	832507	833457	.	+	0	gene_id "mucB"; transcript_id "mucB"; gene_id "mucB"; db_xref "GeneID:882064"; product "";
NC_002516.2	genbank	CDS	832507	833457	.	+	0	gene_id "mucB"; transcript_id "mucB"; gene_id "mucB"; protein_id "NP_249455.1"; db_xref "GI:15595961"; db_xref "GeneID:882064"; product "sigma factor AlgU regulator MucB";
NC_002516.2	genbank	gene	833454	833909	.	+	0	gene_id "mucC"; transcript_id "mucC"; gene_id "mucC"; db_xref "GeneID:877954"; product "";
NC_002516.2	genbank	CDS	833454	833909	.	+	0	gene_id "mucC"; transcript_id "mucC"; gene_id "mucC"; protein_id "NP_249456.1"; db_xref "GI:15595962"; db_xref "GeneID:877954"; product "positive regulator for alginate biosynthesis MucC";
NC_002516.2	genbank	gene	833949	835373	.	+	0	gene_id "mucD"; transcript_id "mucD"; gene_id "mucD"; db_xref "GeneID:879207"; product "";
NC_002516.2	genbank	CDS	833949	835373	.	+	0	gene_id "mucD"; transcript_id "mucD"; gene_id "mucD"; protein_id "NP_249457.1"; db_xref "GI:15595963"; db_xref "GeneID:879207"; product "serine protease MucD";
NC_002516.2	genbank	gene	835523	837322	.	+	0	gene_id "lepA"; transcript_id "lepA"; gene_id "lepA"; db_xref "GeneID:881998"; product "";
NC_002516.2	genbank	CDS	835523	837322	.	+	0	gene_id "lepA"; transcript_id "lepA"; gene_id "lepA"; protein_id "NP_249458.1"; db_xref "GI:15595964"; db_xref "GeneID:881998"; product "elongation factor 4";
NC_002516.2	genbank	gene	837328	838182	.	+	0	gene_id "lepB"; transcript_id "lepB"; gene_id "lepB"; db_xref "GeneID:882104"; product "";
NC_002516.2	genbank	CDS	837328	838182	.	+	0	gene_id "lepB"; transcript_id "lepB"; gene_id "lepB"; protein_id "NP_249459.1"; db_xref "GI:15595965"; db_xref "GeneID:882104"; product "signal peptidase I";
NC_002516.2	genbank	gene	838351	838728	.	+	0	gene_id ""; transcript_id ""; db_xref "GeneID:879500"; product "";
NC_002516.2	genbank	CDS	838351	838728	.	+	0	gene_id ""; transcript_id ""; protein_id "NP_249460.1"; db_xref "GI:15595966"; db_xref "GeneID:879500"; product "hypothetical protein";
NC_002516.2	genbank	gene	838725	839414	.	+	0	gene_id "rnc"; transcript_id "rnc"; gene_id "rnc"; db_xref "GeneID:882139"; product "";
NC_002516.2	genbank	CDS	838725	839414	.	+	0	gene_id "rnc"; transcript_id "rnc"; gene_id "rnc"; protein_id "NP_249461.1"; db_xref "GI:15595967"; db_xref "GeneID:882139"; product "ribonuclease III";
NC_002516.2	genbank	gene	839407	840324	.	+	0	gene_id "era"; transcript_id "era"; gene_id "era"; db_xref "GeneID:879487"; product "";
NC_002516.2	genbank	CDS	839407	840324	.	+	0	gene_id "era"; transcript_id "era"; gene_id "era"; protein_id "NP_249462.1"; db_xref "GI:15595968"; db_xref "GeneID:879487"; product "GTPase Era";
NC_002516.2	genbank	gene	840385	841086	.	+	0	gene_id "recO"; transcript_id "recO"; gene_id "recO"; db_xref "GeneID:878213"; product "";
NC_002516.2	genbank	CDS	840385	841086	.	+	0	gene_id "recO"; transcript_id "recO"; gene_id "recO"; protein_id "NP_249463.1"; db_xref "GI:15595969"; db_xref "GeneID:878213"; product "DNA repair protein RecO";
NC_002516.2	genbank	gene	841079	841825	.	+	0	gene_id "pdxJ"; transcript_id "pdxJ"; gene_id "pdxJ"; db_xref "GeneID:878131"; product "";
NC_002516.2	genbank	CDS	841079	841825	.	+	0	gene_id "pdxJ"; transcript_id "pdxJ"; gene_id "pdxJ"; protein_id "NP_249464.1"; db_xref "GI:15595970"; db_xref "GeneID:878131"; product "pyridoxine 5'-phosphate synthase";
NC_002516.2	genbank	gene	841913	842881	.	-	0	gene_id ""; transcript_id ""; db_xref "GeneID:878567"; product "";
NC_002516.2	genbank	CDS	841913	842881	.	-	0	gene_id ""; transcript_id ""; protein_id "NP_249465.1"; db_xref "GI:15595971"; db_xref "GeneID:878567"; product "tRNA (mo5U34)-methyltransferase";
NC_002516.2	genbank	gene	842878	843618	.	-	0	gene_id ""; transcript_id ""; db_xref "GeneID:879217"; product "";
NC_002516.2	genbank	CDS	842878	843618	.	-	0	gene_id ""; transcript_id ""; protein_id "NP_249466.1"; db_xref "GI:15595972"; db_xref "GeneID:879217"; product "tRNA (cmo5U34)-methyltransferase";
NC_002516.2	genbank	gene	843723	844295	.	-	0	gene_id ""; transcript_id ""; db_xref "GeneID:879270"; product "";
NC_002516.2	genbank	CDS	843723	844295	.	-	0	gene_id ""; transcript_id ""; protein_id "NP_249467.1"; db_xref "GI:15595973"; db_xref "GeneID:879270"; product "hypothetical protein";
NC_002516.2	genbank	gene	844427	845179	.	-	0	gene_id ""; transcript_id ""; db_xref "GeneID:877691"; product "";
NC_002516.2	genbank	CDS	844427	845179	.	-	0	gene_id ""; transcript_id ""; protein_id "NP_249468.1"; db_xref "GI:15595974"; db_xref "GeneID:877691"; product "hypothetical protein";
NC_002516.2	genbank	gene	845278	845682	.	-	0	gene_id "icp"; transcript_id "icp"; gene_id "icp"; db_xref "GeneID:879252"; product "";
NC_002516.2	genbank	CDS	845278	845682	.	-	0	gene_id "icp"; transcript_id "icp"; gene_id "icp"; protein_id "NP_249469.1"; db_xref "GI:15595975"; db_xref "GeneID:879252"; product "inhibitor of cysteine peptidase";
NC_002516.2	genbank	gene	845793	848192	.	-	0	gene_id ""; transcript_id ""; db_xref "GeneID:877837"; product "";
NC_002516.2	genbank	CDS	845793	848192	.	-	0	gene_id ""; transcript_id ""; protein_id "NP_249470.1"; db_xref "GI:15595976"; db_xref "GeneID:877837"; product "ATP-dependent protease";
NC_002516.2	genbank	gene	848383	849135	.	+	0	gene_id "pruR"; transcript_id "pruR"; gene_id "pruR"; db_xref "GeneID:880836"; product "";
NC_002516.2	genbank	CDS	848383	849135	.	+	0	gene_id "pruR"; transcript_id "pruR"; gene_id "pruR"; protein_id "NP_249471.1"; db_xref "GI:15595977"; db_xref "GeneID:880836"; product "proline utilization regulator";
NC_002516.2	genbank	gene	849256	851319	.	-	0	gene_id ""; transcript_id ""; db_xref "GeneID:882115"; product "";
NC_002516.2	genbank	CDS	849256	851319	.	-	0	gene_id ""; transcript_id ""; protein_id "NP_249472.1"; db_xref "GI:15595978"; db_xref "GeneID:882115"; product "hypothetical protein";
NC_002516.2	genbank	gene	851783	854965	.	+	0	gene_id "putA"; transcript_id "putA"; gene_id "putA"; db_xref "GeneID:878503"; product "";
NC_002516.2	genbank	CDS	851783	854965	.	+	0	gene_id "putA"; transcript_id "putA"; gene_id "putA"; protein_id "NP_249473.1"; db_xref "GI:15595979"; db_xref "GeneID:878503"; product "bifunctional proline dehydrogenase/pyrroline-5-carboxylate dehydrogenase";
NC_002516.2	genbank	gene	855277	856797	.	+	0	gene_id "putP"; transcript_id "putP"; gene_id "putP"; db_xref "GeneID:877927"; product "";
NC_002516.2	genbank	CDS	855277	856797	.	+	0	gene_id "putP"; transcript_id "putP"; gene_id "putP"; protein_id "NP_249474.1"; db_xref "GI:15595980"; db_xref "GeneID:877927"; product "sodium/proline symporter PutP";
NC_002516.2	genbank	gene	856942	857871	.	-	0	gene_id ""; transcript_id ""; db_xref "GeneID:880845"; product "";
NC_002516.2	genbank	CDS	856942	857871	.	-	0	gene_id ""; transcript_id ""; protein_id "NP_249475.1"; db_xref "GI:15595981"; db_xref "GeneID:880845"; product "transcriptional regulator";
NC_002516.2	genbank	gene	857998	858636	.	+	0	gene_id "azoR1"; transcript_id "azoR1"; gene_id "azoR1"; db_xref "GeneID:882036"; product "";
NC_002516.2	genbank	CDS	857998	858636	.	+	0	gene_id "azoR1"; transcript_id "azoR1"; gene_id "azoR1"; protein_id "NP_249476.1"; db_xref "GI:15595982"; db_xref "GeneID:882036"; product "FMN-dependent NADH-azoreductase AzoR";
NC_002516.2	genbank	gene	858646	858951	.	+	0	gene_id ""; transcript_id ""; db_xref "GeneID:880741"; product "";
NC_002516.2	genbank	CDS	858646	858951	.	+	0	gene_id ""; transcript_id ""; protein_id "NP_249477.1"; db_xref "GI:15595983"; db_xref "GeneID:880741"; product "transporter";
NC_002516.2	genbank	gene	859007	860170	.	+	0	gene_id ""; transcript_id ""; db_xref "GeneID:878491"; product "";
NC_002516.2	genbank	CDS	859007	860170	.	+	0	gene_id ""; transcript_id ""; protein_id "NP_249478.1"; db_xref "GI:15595984"; db_xref "GeneID:878491"; product "hypothetical protein";
NC_002516.2	genbank	gene	860175	863300	.	-	0	gene_id ""; transcript_id ""; db_xref "GeneID:882152"; product "";
NC_002516.2	genbank	CDS	860175	863300	.	-	0	gene_id ""; transcript_id ""; protein_id "NP_249479.1"; db_xref "GI:15595985"; db_xref "GeneID:882152"; product "hypothetical protein";
NC_002516.2	genbank	gene	863455	863664	.	+	0	gene_id ""; transcript_id ""; db_xref "GeneID:17373344"; product "";
NC_002516.2	genbank	CDS	863455	863664	.	+	0	gene_id ""; transcript_id ""; protein_id "YP_008719736.1"; db_xref "GI:554753033"; db_xref "GeneID:17373344"; product "hypothetical protein";
NC_002516.2	genbank	gene	864095	865510	.	+	0	gene_id ""; transcript_id ""; db_xref "GeneID:879370"; product "";
NC_002516.2	genbank	CDS	864095	865510	.	+	0	gene_id ""; transcript_id ""; protein_id "NP_249480.1"; db_xref "GI:15595986"; db_xref "GeneID:879370"; product "amino acid permease";
NC_002516.2	genbank	gene	865636	866451	.	-	0	gene_id ""; transcript_id ""; db_xref "GeneID:882045"; product "";
NC_002516.2	genbank	CDS	865636	866451	.	-	0	gene_id ""; transcript_id ""; protein_id "NP_249481.1"; db_xref "GI:15595987"; db_xref "GeneID:882045"; product "hypothetical protein";
NC_002516.2	genbank	gene	866558	867346	.	+	0	gene_id ""; transcript_id ""; db_xref "GeneID:882086"; product "";
NC_002516.2	genbank	CDS	866558	867346	.	+	0	gene_id ""; transcript_id ""; protein_id "NP_249482.1"; db_xref "GI:15595988"; db_xref "GeneID:882086"; product "transcriptional regulator";
NC_002516.2	genbank	gene	867324	868808	.	-	0	gene_id "prpD"; transcript_id "prpD"; gene_id "prpD"; db_xref "GeneID:881990"; product "";
NC_002516.2	genbank	CDS	867324	868808	.	-	0	gene_id "prpD"; transcript_id "prpD"; gene_id "prpD"; protein_id "NP_249483.1"; db_xref "GI:15595989"; db_xref "GeneID:881990"; product "2-methylcitrate dehydratase";
NC_002516.2	genbank	gene	868943	870130	.	-	0	gene_id ""; transcript_id ""; db_xref "GeneID:878041"; product "";
NC_002516.2	genbank	CDS	868943	870130	.	-	0	gene_id ""; transcript_id ""; protein_id "NP_249484.1"; db_xref "GI:15595990"; db_xref "GeneID:878041"; product "hypothetical protein";
NC_002516.2	genbank	gene	870249	872855	.	-	0	gene_id ""; transcript_id ""; db_xref "GeneID:882027"; product "";
NC_002516.2	genbank	CDS	870249	872855	.	-	0	gene_id ""; transcript_id ""; protein_id "NP_249485.1"; db_xref "GI:15595991"; db_xref "GeneID:882027"; product "aconitate hydratase";
NC_002516.2	genbank	gene	872986	874113	.	-	0	gene_id "prpC"; transcript_id "prpC"; gene_id "prpC"; db_xref "GeneID:880674"; product "";
NC_002516.2	genbank	CDS	872986	874113	.	-	0	gene_id "prpC"; transcript_id "prpC"; gene_id "prpC"; protein_id "NP_249486.1"; db_xref "GI:15595992"; db_xref "GeneID:880674"; product "methylcitrate synthase";
NC_002516.2	genbank	gene	874206	875102	.	-	0	gene_id "prpB"; transcript_id "prpB"; gene_id "prpB"; db_xref "GeneID:882026"; product "";
NC_002516.2	genbank	CDS	874206	875102	.	-	0	gene_id "prpB"; transcript_id "prpB"; gene_id "prpB"; protein_id "NP_249487.1"; db_xref "GI:15595993"; db_xref "GeneID:882026"; product "2-methylisocitrate lyase";
NC_002516.2	genbank	gene	875113	875835	.	-	0	gene_id ""; transcript_id ""; db_xref "GeneID:877945"; product "";
NC_002516.2	genbank	CDS	875113	875835	.	-	0	gene_id ""; transcript_id ""; protein_id "NP_249488.1"; db_xref "GI:15595994"; db_xref "GeneID:877945"; product "transcriptional regulator";
NC_002516.2	genbank	gene	875953	876603	.	+	0	gene_id "pmtA"; transcript_id "pmtA"; gene_id "pmtA"; db_xref "GeneID:881992"; product "";
NC_002516.2	genbank	CDS	875953	876603	.	+	0	gene_id "pmtA"; transcript_id "pmtA"; gene_id "pmtA"; protein_id "NP_249489.1"; db_xref "GI:15595995"; db_xref "GeneID:881992"; product "phospholipid methyltransferase";
NC_002516.2	genbank	gene	876617	878608	.	-	0	gene_id ""; transcript_id ""; db_xref "GeneID:878028"; product "";
NC_002516.2	genbank	CDS	876617	878608	.	-	0	gene_id ""; transcript_id ""; protein_id "NP_249490.1"; db_xref "GI:15595996"; db_xref "GeneID:878028"; product "helicase";
NC_002516.2	genbank	gene	879027	879560	.	+	0	gene_id ""; transcript_id ""; db_xref "GeneID:878388"; product "";
NC_002516.2	genbank	CDS	879027	879560	.	+	0	gene_id ""; transcript_id ""; protein_id "NP_249491.1"; db_xref "GI:15595997"; db_xref "GeneID:878388"; product "hypothetical protein";
NC_002516.2	genbank	gene	879557	881077	.	+	0	gene_id ""; transcript_id ""; db_xref "GeneID:879203"; product "";
NC_002516.2	genbank	CDS	879557	881077	.	+	0	gene_id ""; transcript_id ""; protein_id "NP_249492.1"; db_xref "GI:15595998"; db_xref "GeneID:879203"; product "hypothetical protein";
NC_002516.2	genbank	gene	881077	881400	.	+	0	gene_id ""; transcript_id ""; db_xref "GeneID:880826"; product "";
NC_002516.2	genbank	CDS	881077	881400	.	+	0	gene_id ""; transcript_id ""; protein_id "NP_249493.1"; db_xref "GI:15595999"; db_xref "GeneID:880826"; product "hypothetical protein";
NC_002516.2	genbank	gene	881486	881926	.	+	0	gene_id ""; transcript_id ""; db_xref "GeneID:880748"; product "";
NC_002516.2	genbank	CDS	881486	881926	.	+	0	gene_id ""; transcript_id ""; protein_id "NP_249494.1"; db_xref "GI:15596000"; db_xref "GeneID:880748"; product "hypothetical protein";
NC_002516.2	genbank	gene	881958	882779	.	+	0	gene_id ""; transcript_id ""; db_xref "GeneID:878125"; product "";
NC_002516.2	genbank	CDS	881958	882779	.	+	0	gene_id ""; transcript_id ""; protein_id "NP_249495.1"; db_xref "GI:15596001"; db_xref "GeneID:878125"; product "oxidoreductase";
NC_002516.2	genbank	gene	882989	883216	.	-	0	gene_id ""; transcript_id ""; db_xref "GeneID:879455"; product "";
NC_002516.2	genbank	CDS	882989	883216	.	-	0	gene_id ""; transcript_id ""; protein_id "NP_249496.1"; db_xref "GI:15596002"; db_xref "GeneID:879455"; product "hypothetical protein";
NC_002516.2	genbank	gene	883777	884172	.	+	0	gene_id ""; transcript_id ""; db_xref "GeneID:882992"; product "";
NC_002516.2	genbank	CDS	883777	884172	.	+	0	gene_id ""; transcript_id ""; protein_id "NP_249497.1"; db_xref "GI:15596003"; db_xref "GeneID:882992"; product "hypothetical protein";
NC_002516.2	genbank	gene	884799	885566	.	+	0	gene_id "ampDh3"; transcript_id "ampDh3"; gene_id "ampDh3"; db_xref "GeneID:877713"; product "";
NC_002516.2	genbank	CDS	884799	885566	.	+	0	gene_id "ampDh3"; transcript_id "ampDh3"; gene_id "ampDh3"; protein_id "NP_249498.1"; db_xref "GI:15596004"; db_xref "GeneID:877713"; product "protein AmpDh3";
NC_002516.2	genbank	gene	885635	886108	.	+	0	gene_id ""; transcript_id ""; db_xref "GeneID:879342"; product "";
NC_002516.2	genbank	CDS	885635	886108	.	+	0	gene_id ""; transcript_id ""; protein_id "NP_249499.1"; db_xref "GI:15596005"; db_xref "GeneID:879342"; product "hypothetical protein";
NC_002516.2	genbank	gene	886160	887476	.	-	0	gene_id ""; transcript_id ""; db_xref "GeneID:877623"; product "";
NC_002516.2	genbank	CDS	886160	887476	.	-	0	gene_id ""; transcript_id ""; protein_id "NP_249500.1"; db_xref "GI:15596006"; db_xref "GeneID:877623"; product "divalent metal cation transporter MntH";
NC_002516.2	genbank	gene	887583	888284	.	-	0	gene_id ""; transcript_id ""; db_xref "GeneID:882076"; product "";
NC_002516.2	genbank	CDS	887583	888284	.	-	0	gene_id ""; transcript_id ""; protein_id "NP_249501.1"; db_xref "GI:15596007"; db_xref "GeneID:882076"; product "haloacid dehalogenase";
NC_002516.2	genbank	gene	888315	889562	.	-	0	gene_id ""; transcript_id ""; db_xref "GeneID:879246"; product "";
NC_002516.2	genbank	CDS	888315	889562	.	-	0	gene_id ""; transcript_id ""; protein_id "NP_249502.1"; db_xref "GI:15596008"; db_xref "GeneID:879246"; product "major facilitator superfamily transporter";
NC_002516.2	genbank	gene	889559	890854	.	-	0	gene_id ""; transcript_id ""; db_xref "GeneID:882091"; product "";
NC_002516.2	genbank	CDS	889559	890854	.	-	0	gene_id ""; transcript_id ""; protein_id "NP_249503.1"; db_xref "GI:15596009"; db_xref "GeneID:882091"; product "hypothetical protein";
NC_002516.2	genbank	gene	891142	892389	.	-	0	gene_id ""; transcript_id ""; db_xref "GeneID:882049"; product "";
NC_002516.2	genbank	CDS	891142	892389	.	-	0	gene_id ""; transcript_id ""; protein_id "NP_249504.1"; db_xref "GI:15596010"; db_xref "GeneID:882049"; product "hypothetical protein";
NC_002516.2	genbank	gene	892386	892820	.	-	0	gene_id ""; transcript_id ""; db_xref "GeneID:879349"; product "";
NC_002516.2	genbank	CDS	892386	892820	.	-	0	gene_id ""; transcript_id ""; protein_id "NP_249505.1"; db_xref "GI:15596011"; db_xref "GeneID:879349"; product "hypothetical protein";
NC_002516.2	genbank	gene	893041	893994	.	+	0	gene_id ""; transcript_id ""; db_xref "GeneID:879524"; product "";
NC_002516.2	genbank	CDS	893041	893994	.	+	0	gene_id ""; transcript_id ""; protein_id "NP_249506.1"; db_xref "GI:15596012"; db_xref "GeneID:879524"; product "transcriptional regulator";
NC_002516.2	genbank	gene	893967	894851	.	-	0	gene_id ""; transcript_id ""; db_xref "GeneID:880912"; product "";
NC_002516.2	genbank	CDS	893967	894851	.	-	0	gene_id ""; transcript_id ""; protein_id "NP_249507.1"; db_xref "GI:15596013"; db_xref "GeneID:880912"; product "transcriptional regulator";
NC_002516.2	genbank	gene	894952	895377	.	+	0	gene_id ""; transcript_id ""; db_xref "GeneID:879378"; product "";
NC_002516.2	genbank	CDS	894952	895377	.	+	0	gene_id ""; transcript_id ""; protein_id "NP_249508.1"; db_xref "GI:15596014"; db_xref "GeneID:879378"; product "ring-cleaving dioxygenase";
NC_002516.2	genbank	gene	895396	895668	.	-	0	gene_id ""; transcript_id ""; db_xref "GeneID:879301"; product "";
NC_002516.2	genbank	CDS	895396	895668	.	-	0	gene_id ""; transcript_id ""; protein_id "NP_249509.1"; db_xref "GI:15596015"; db_xref "GeneID:879301"; product "hypothetical protein";
NC_002516.2	genbank	gene	895824	896117	.	+	0	gene_id ""; transcript_id ""; db_xref "GeneID:882118"; product "";
NC_002516.2	genbank	CDS	895824	896117	.	+	0	gene_id ""; transcript_id ""; protein_id "NP_249510.1"; db_xref "GI:15596016"; db_xref "GeneID:882118"; product "hypothetical protein";
NC_002516.2	genbank	gene	896416	897228	.	+	0	gene_id ""; transcript_id ""; db_xref "GeneID:880918"; product "";
NC_002516.2	genbank	CDS	896416	897228	.	+	0	gene_id ""; transcript_id ""; protein_id "NP_249511.1"; db_xref "GI:15596017"; db_xref "GeneID:880918"; product "hypothetical protein";
NC_002516.2	genbank	gene	897335	898423	.	-	0	gene_id ""; transcript_id ""; db_xref "GeneID:878355"; product "";
NC_002516.2	genbank	CDS	897335	898423	.	-	0	gene_id ""; transcript_id ""; protein_id "NP_249512.1"; db_xref "GI:15596018"; db_xref "GeneID:878355"; product "hypothetical protein";
NC_002516.2	genbank	gene	898908	899141	.	-	0	gene_id ""; transcript_id ""; db_xref "GeneID:877900"; product "";
NC_002516.2	genbank	CDS	898908	899141	.	-	0	gene_id ""; transcript_id ""; protein_id "NP_249514.1"; db_xref "GI:15596020"; db_xref "GeneID:877900"; product "hypothetical protein";
NC_002516.2	genbank	gene	899138	899656	.	-	0	gene_id ""; transcript_id ""; db_xref "GeneID:877875"; product "";
NC_002516.2	genbank	CDS	899138	899656	.	-	0	gene_id ""; transcript_id ""; protein_id "NP_249515.1"; db_xref "GI:15596021"; db_xref "GeneID:877875"; product "hypothetical protein";
NC_002516.2	genbank	gene	899830	900165	.	-	0	gene_id ""; transcript_id ""; db_xref "GeneID:880620"; product "";
NC_002516.2	genbank	CDS	899830	900165	.	-	0	gene_id ""; transcript_id ""; protein_id "NP_249516.1"; db_xref "GI:15596022"; db_xref "GeneID:880620"; product "hypothetical protein";
NC_002516.2	genbank	gene	900408	901046	.	-	0	gene_id ""; transcript_id ""; db_xref "GeneID:882006"; product "";
NC_002516.2	genbank	CDS	900408	901046	.	-	0	gene_id ""; transcript_id ""; protein_id "NP_249517.1"; db_xref "GI:15596023"; db_xref "GeneID:882006"; product "hypothetical protein";
NC_002516.2	genbank	gene	901520	901872	.	-	0	gene_id "ssrA"; transcript_id "ssrA"; gene_id "ssrA"; db_xref "GeneID:3240255"; product "";
NC_002516.2	genbank	tmRNA	901520	901872	.	-	0	gene_id "ssrA"; transcript_id "ssrA"; gene_id "ssrA"; db_xref "GeneID:3240255"; product "";
NC_002516.2	genbank	gene	901934	902812	.	-	0	gene_id ""; transcript_id ""; db_xref "GeneID:882089"; product "";
NC_002516.2	genbank	CDS	901934	902812	.	-	0	gene_id ""; transcript_id ""; protein_id "NP_249518.1"; db_xref "GI:15596024"; db_xref "GeneID:882089"; product "hypothetical protein";
NC_002516.2	genbank	gene	902900	903583	.	+	0	gene_id ""; transcript_id ""; db_xref "GeneID:879345"; product "";
NC_002516.2	genbank	CDS	902900	903583	.	+	0	gene_id ""; transcript_id ""; protein_id "NP_249519.1"; db_xref "GI:15596025"; db_xref "GeneID:879345"; product "transcriptional regulator";
NC_002516.2	genbank	gene	903692	904633	.	+	0	gene_id ""; transcript_id ""; db_xref "GeneID:878104"; product "";
NC_002516.2	genbank	CDS	903692	904633	.	+	0	gene_id ""; transcript_id ""; protein_id "NP_249520.1"; db_xref "GI:15596026"; db_xref "GeneID:878104"; product "hydrolase";
NC_002516.2	genbank	gene	904768	905601	.	-	0	gene_id ""; transcript_id ""; db_xref "GeneID:879283"; product "";
NC_002516.2	genbank	CDS	904768	905601	.	-	0	gene_id ""; transcript_id ""; protein_id "NP_249521.1"; db_xref "GI:15596027"; db_xref "GeneID:879283"; product "hypothetical protein";
NC_002516.2	genbank	gene	905726	906745	.	+	0	gene_id "oruR"; transcript_id "oruR"; gene_id "oruR"; db_xref "GeneID:878384"; product "";
NC_002516.2	genbank	CDS	905726	906745	.	+	0	gene_id "oruR"; transcript_id "oruR"; gene_id "oruR"; protein_id "NP_249522.1"; db_xref "GI:15596028"; db_xref "GeneID:878384"; product "ornithine utilization transcriptional regulator OruR";
NC_002516.2	genbank	gene	906847	907488	.	+	0	gene_id ""; transcript_id ""; db_xref "GeneID:881972"; product "";
NC_002516.2	genbank	CDS	906847	907488	.	+	0	gene_id ""; transcript_id ""; protein_id "NP_249523.1"; db_xref "GI:15596029"; db_xref "GeneID:881972"; product "hypothetical protein";
NC_002516.2	genbank	gene	907594	908307	.	+	0	gene_id ""; transcript_id ""; db_xref "GeneID:878406"; product "";
NC_002516.2	genbank	CDS	907594	908307	.	+	0	gene_id ""; transcript_id ""; protein_id "NP_249524.1"; db_xref "GI:15596030"; db_xref "GeneID:878406"; product "hypothetical protein";
NC_002516.2	genbank	gene	908377	909291	.	-	0	gene_id ""; transcript_id ""; db_xref "GeneID:882122"; product "";
NC_002516.2	genbank	CDS	908377	909291	.	-	0	gene_id ""; transcript_id ""; protein_id "NP_249525.1"; db_xref "GI:15596031"; db_xref "GeneID:882122"; product "acyltransferase";
NC_002516.2	genbank	gene	909418	911532	.	-	0	gene_id "pta"; transcript_id "pta"; gene_id "pta"; db_xref "GeneID:882123"; product "";
NC_002516.2	genbank	CDS	909418	911532	.	-	0	gene_id "pta"; transcript_id "pta"; gene_id "pta"; protein_id "NP_249526.1"; db_xref "GI:15596032"; db_xref "GeneID:882123"; product "phosphate acetyltransferase";
NC_002516.2	genbank	gene	911595	912779	.	-	0	gene_id "ackA"; transcript_id "ackA"; gene_id "ackA"; db_xref "GeneID:877790"; product "";
NC_002516.2	genbank	CDS	911595	912779	.	-	0	gene_id "ackA"; transcript_id "ackA"; gene_id "ackA"; protein_id "NP_249527.1"; db_xref "GI:15596033"; db_xref "GeneID:877790"; product "acetate kinase";
NC_002516.2	genbank	gene	912791	912861	.	+	0	gene_id ""; transcript_id ""; db_xref "GeneID:6965625"; product "";
NC_002516.2	genbank	ncRNA	912791	912861	.	+	0	gene_id ""; transcript_id ""; db_xref "GeneID:6965625"; product "P5";
NC_002516.2	genbank	gene	913086	913571	.	+	0	gene_id "slyD"; transcript_id "slyD"; gene_id "slyD"; db_xref "GeneID:880885"; product "";
NC_002516.2	genbank	CDS	913086	913571	.	+	0	gene_id "slyD"; transcript_id "slyD"; gene_id "slyD"; protein_id "NP_249528.1"; db_xref "GI:15596034"; db_xref "GeneID:880885"; product "peptidyl-prolyl cis-trans isomerase SlyD";
NC_002516.2	genbank	gene	913777	914259	.	+	0	gene_id ""; transcript_id ""; db_xref "GeneID:879443"; product "";
NC_002516.2	genbank	CDS	913777	914259	.	+	0	gene_id ""; transcript_id ""; protein_id "NP_249529.1"; db_xref "GI:15596035"; db_xref "GeneID:879443"; product "glutathione peroxidase";
NC_002516.2	genbank	gene	914412	915002	.	+	0	gene_id ""; transcript_id ""; db_xref "GeneID:882078"; product "";
NC_002516.2	genbank	CDS	914412	915002	.	+	0	gene_id ""; transcript_id ""; protein_id "NP_249530.1"; db_xref "GI:15596036"; db_xref "GeneID:882078"; product "transcriptional regulator";
NC_002516.2	genbank	gene	915043	916155	.	+	0	gene_id ""; transcript_id ""; db_xref "GeneID:881988"; product "";
NC_002516.2	genbank	CDS	915043	916155	.	+	0	gene_id ""; transcript_id ""; protein_id "NP_249531.1"; db_xref "GI:15596037"; db_xref "GeneID:881988"; product "oxidoreductase";
NC_002516.2	genbank	gene	916346	917305	.	+	0	gene_id ""; transcript_id ""; db_xref "GeneID:882002"; product "";
NC_002516.2	genbank	CDS	916346	917305	.	+	0	gene_id ""; transcript_id ""; protein_id "NP_249532.1"; db_xref "GI:15596038"; db_xref "GeneID:882002"; product "hypothetical protein";
NC_002516.2	genbank	gene	917309	918529	.	-	0	gene_id ""; transcript_id ""; db_xref "GeneID:882105"; product "";
NC_002516.2	genbank	CDS	917309	918529	.	-	0	gene_id ""; transcript_id ""; protein_id "NP_249533.1"; db_xref "GI:15596039"; db_xref "GeneID:882105"; product "glycosyl transferase family protein";
NC_002516.2	genbank	gene	918617	919240	.	-	0	gene_id "plcR"; transcript_id "plcR"; gene_id "plcR"; db_xref "GeneID:882099"; product "";
NC_002516.2	genbank	CDS	918617	919240	.	-	0	gene_id "plcR"; transcript_id "plcR"; gene_id "plcR"; protein_id "NP_249534.1"; db_xref "GI:15596040"; db_xref "GeneID:882099"; product "phospholipase C accessory protein PlcR";
NC_002516.2	genbank	gene	919258	921450	.	-	0	gene_id "plcH"; transcript_id "plcH"; gene_id "plcH"; db_xref "GeneID:879296"; product "";
NC_002516.2	genbank	CDS	919258	921450	.	-	0	gene_id "plcH"; transcript_id "plcH"; gene_id "plcH"; protein_id "NP_249535.1"; db_xref "GI:15596041"; db_xref "GeneID:879296"; product "hemolytic phospholipase C";
NC_002516.2	genbank	gene	921792	923804	.	-	0	gene_id ""; transcript_id ""; db_xref "GeneID:880698"; product "";
NC_002516.2	genbank	CDS	921792	923804	.	-	0	gene_id ""; transcript_id ""; protein_id "NP_249536.1"; db_xref "GI:15596042"; db_xref "GeneID:880698"; product "neutral ceramidase";
NC_002516.2	genbank	gene	924182	924922	.	-	0	gene_id ""; transcript_id ""; db_xref "GeneID:880298"; product "";
NC_002516.2	genbank	CDS	924182	924922	.	-	0	gene_id ""; transcript_id ""; protein_id "NP_249537.1"; db_xref "GI:15596043"; db_xref "GeneID:880298"; product "sulfate transporter CysZ";
NC_002516.2	genbank	gene	925007	927214	.	-	0	gene_id ""; transcript_id ""; db_xref "GeneID:882143"; product "";
NC_002516.2	genbank	CDS	925007	927214	.	-	0	gene_id ""; transcript_id ""; protein_id "NP_249538.1"; db_xref "GI:15596044"; db_xref "GeneID:882143"; product "hypothetical protein";
NC_002516.2	genbank	gene	927147	927746	.	+	0	gene_id ""; transcript_id ""; db_xref "GeneID:877588"; product "";
NC_002516.2	genbank	CDS	927147	927746	.	+	0	gene_id ""; transcript_id ""; protein_id "NP_249539.1"; db_xref "GI:15596045"; db_xref "GeneID:877588"; product "alkyl hydroperoxide reductase";
NC_002516.2	genbank	gene	927880	928830	.	+	0	gene_id "trxB2"; transcript_id "trxB2"; gene_id "trxB2"; db_xref "GeneID:882024"; product "";
NC_002516.2	genbank	CDS	927880	928830	.	+	0	gene_id "trxB2"; transcript_id "trxB2"; gene_id "trxB2"; protein_id "NP_249540.1"; db_xref "GI:15596046"; db_xref "GeneID:882024"; product "thioredoxin reductase";
NC_002516.2	genbank	gene	929084	929503	.	+	0	gene_id ""; transcript_id ""; db_xref "GeneID:882012"; product "";
NC_002516.2	genbank	CDS	929084	929503	.	+	0	gene_id ""; transcript_id ""; protein_id "NP_249541.1"; db_xref "GI:15596047"; db_xref "GeneID:882012"; product "hypothetical protein";
NC_002516.2	genbank	gene	929514	930476	.	-	0	gene_id ""; transcript_id ""; db_xref "GeneID:882054"; product "";
NC_002516.2	genbank	CDS	929514	930476	.	-	0	gene_id ""; transcript_id ""; protein_id "NP_249542.1"; db_xref "GI:15596048"; db_xref "GeneID:882054"; product "hypothetical protein";
NC_002516.2	genbank	gene	930653	931822	.	-	0	gene_id "cbpD"; transcript_id "cbpD"; gene_id "cbpD"; db_xref "GeneID:877771"; product "";
NC_002516.2	genbank	CDS	930653	931822	.	-	0	gene_id "cbpD"; transcript_id "cbpD"; gene_id "cbpD"; protein_id "NP_249543.1"; db_xref "GI:15596049"; db_xref "GeneID:877771"; product "chitin-binding protein CbpD";
NC_002516.2	genbank	gene	932102	932725	.	-	0	gene_id ""; transcript_id ""; db_xref "GeneID:881941"; product "";
NC_002516.2	genbank	CDS	932102	932725	.	-	0	gene_id ""; transcript_id ""; protein_id "NP_249544.1"; db_xref "GI:15596050"; db_xref "GeneID:881941"; product "oxidoreductase";
NC_002516.2	genbank	gene	932718	934112	.	-	0	gene_id "fumC2"; transcript_id "fumC2"; gene_id "fumC2"; db_xref "GeneID:878044"; product "";
NC_002516.2	genbank	CDS	932718	934112	.	-	0	gene_id "fumC2"; transcript_id "fumC2"; gene_id "fumC2"; protein_id "NP_249545.1"; db_xref "GI:15596051"; db_xref "GeneID:878044"; product "fumarate hydratase";
NC_002516.2	genbank	gene	934241	935260	.	-	0	gene_id ""; transcript_id ""; db_xref "GeneID:882112"; product "";
NC_002516.2	genbank	CDS	934241	935260	.	-	0	gene_id ""; transcript_id ""; protein_id "NP_249546.1"; db_xref "GI:15596052"; db_xref "GeneID:882112"; product "hypothetical protein";
NC_002516.2	genbank	gene	935427	935975	.	+	0	gene_id ""; transcript_id ""; db_xref "GeneID:879247"; product "";
NC_002516.2	genbank	CDS	935427	935975	.	+	0	gene_id ""; transcript_id ""; protein_id "NP_249547.1"; db_xref "GI:15596053"; db_xref "GeneID:879247"; product "hypothetical protein";
NC_002516.2	genbank	gene	935989	936294	.	+	0	gene_id "bolA"; transcript_id "bolA"; gene_id "bolA"; db_xref "GeneID:880702"; product "";
NC_002516.2	genbank	CDS	935989	936294	.	+	0	gene_id "bolA"; transcript_id "bolA"; gene_id "bolA"; protein_id "NP_249548.1"; db_xref "GI:15596054"; db_xref "GeneID:880702"; product "morphogene protein BolA";
NC_002516.2	genbank	gene	936459	937397	.	+	0	gene_id ""; transcript_id ""; db_xref "GeneID:877907"; product "";
NC_002516.2	genbank	CDS	936459	937397	.	+	0	gene_id ""; transcript_id ""; protein_id "NP_249549.1"; db_xref "GI:15596055"; db_xref "GeneID:877907"; product "hypothetical protein";
NC_002516.2	genbank	gene	937437	938039	.	+	0	gene_id ""; transcript_id ""; db_xref "GeneID:882146"; product "";
NC_002516.2	genbank	CDS	937437	938039	.	+	0	gene_id ""; transcript_id ""; protein_id "NP_249550.1"; db_xref "GI:15596056"; db_xref "GeneID:882146"; product "hypothetical protein";
NC_002516.2	genbank	gene	938032	939822	.	+	0	gene_id ""; transcript_id ""; db_xref "GeneID:882151"; product "";
NC_002516.2	genbank	CDS	938032	939822	.	+	0	gene_id ""; transcript_id ""; protein_id "NP_249551.1"; db_xref "GI:15596057"; db_xref "GeneID:882151"; product "ABC transporter ATP-binding protein/permease";
NC_002516.2	genbank	gene	940117	942573	.	+	0	gene_id ""; transcript_id ""; db_xref "GeneID:882259"; product "";
NC_002516.2	genbank	CDS	940117	942573	.	+	0	gene_id ""; transcript_id ""; protein_id "NP_249552.1"; db_xref "GI:15596058"; db_xref "GeneID:882259"; product "hypothetical protein";
NC_002516.2	genbank	gene	942648	943430	.	+	0	gene_id ""; transcript_id ""; db_xref "GeneID:882204"; product "";
NC_002516.2	genbank	CDS	942648	943430	.	+	0	gene_id ""; transcript_id ""; protein_id "NP_249553.1"; db_xref "GI:15596059"; db_xref "GeneID:882204"; product "hypothetical protein";
NC_002516.2	genbank	gene	943482	944441	.	-	0	gene_id ""; transcript_id ""; db_xref "GeneID:882218"; product "";
NC_002516.2	genbank	CDS	943482	944441	.	-	0	gene_id ""; transcript_id ""; protein_id "NP_249554.1"; db_xref "GI:15596060"; db_xref "GeneID:882218"; product "oxidoreductase";
NC_002516.2	genbank	gene	944724	945512	.	-	0	gene_id ""; transcript_id ""; db_xref "GeneID:882030"; product "";
NC_002516.2	genbank	CDS	944724	945512	.	-	0	gene_id ""; transcript_id ""; protein_id "NP_249555.1"; db_xref "GI:15596061"; db_xref "GeneID:882030"; product "transcriptional regulator";
NC_002516.2	genbank	gene	945834	946907	.	+	0	gene_id "hpd"; transcript_id "hpd"; gene_id "hpd"; db_xref "GeneID:882225"; product "";
NC_002516.2	genbank	CDS	945834	946907	.	+	0	gene_id "hpd"; transcript_id "hpd"; gene_id "hpd"; protein_id "NP_249556.1"; db_xref "GI:15596062"; db_xref "GeneID:882225"; product "4-hydroxyphenylpyruvate dioxygenase";
NC_002516.2	genbank	gene	947205	948623	.	+	0	gene_id "aroP2"; transcript_id "aroP2"; gene_id "aroP2"; db_xref "GeneID:882250"; product "";
NC_002516.2	genbank	CDS	947205	948623	.	+	0	gene_id "aroP2"; transcript_id "aroP2"; gene_id "aroP2"; protein_id "NP_249557.1"; db_xref "GI:15596063"; db_xref "GeneID:882250"; product "aromatic amino acid transporter AroP";
NC_002516.2	genbank	gene	948776	949159	.	+	0	gene_id "mliC"; transcript_id "mliC"; gene_id "mliC"; db_xref "GeneID:882238"; product "";
NC_002516.2	genbank	CDS	948776	949159	.	+	0	gene_id "mliC"; transcript_id "mliC"; gene_id "mliC"; protein_id "NP_249558.1"; db_xref "GI:15596064"; db_xref "GeneID:882238"; product "lysozyme inhibitor";
NC_002516.2	genbank	gene	949280	949693	.	+	0	gene_id ""; transcript_id ""; db_xref "GeneID:878561"; product "";
NC_002516.2	genbank	CDS	949280	949693	.	+	0	gene_id ""; transcript_id ""; protein_id "NP_249559.1"; db_xref "GI:15596065"; db_xref "GeneID:878561"; product "peptidyl-tRNA hydrolase";
NC_002516.2	genbank	gene	949716	950648	.	-	0	gene_id "pbpG"; transcript_id "pbpG"; gene_id "pbpG"; db_xref "GeneID:877694"; product "";
NC_002516.2	genbank	CDS	949716	950648	.	-	0	gene_id "pbpG"; transcript_id "pbpG"; gene_id "pbpG"; protein_id "NP_249560.1"; db_xref "GI:15596066"; db_xref "GeneID:877694"; product "D-alanyl-D-alanine endopeptidase";
NC_002516.2	genbank	gene	950962	952161	.	-	0	gene_id "phhC"; transcript_id "phhC"; gene_id "phhC"; db_xref "GeneID:880839"; product "";
NC_002516.2	genbank	CDS	950962	952161	.	-	0	gene_id "phhC"; transcript_id "phhC"; gene_id "phhC"; protein_id "NP_249561.1"; db_xref "GI:15596067"; db_xref "GeneID:880839"; product "aromatic amino acid aminotransferase";
NC_002516.2	genbank	gene	952158	952514	.	-	0	gene_id "phhB"; transcript_id "phhB"; gene_id "phhB"; db_xref "GeneID:880827"; product "";
NC_002516.2	genbank	CDS	952158	952514	.	-	0	gene_id "phhB"; transcript_id "phhB"; gene_id "phhB"; protein_id "NP_249562.1"; db_xref "GI:15596068"; db_xref "GeneID:880827"; product "pterin-4-alpha-carbinolamine dehydratase";
NC_002516.2	genbank	gene	952619	953407	.	-	0	gene_id "phhA"; transcript_id "phhA"; gene_id "phhA"; db_xref "GeneID:879709"; product "";
NC_002516.2	genbank	CDS	952619	953407	.	-	0	gene_id "phhA"; transcript_id "phhA"; gene_id "phhA"; protein_id "NP_249563.1"; db_xref "GI:15596069"; db_xref "GeneID:879709"; product "phenylalanine 4-monooxygenase";
NC_002516.2	genbank	gene	953691	955250	.	+	0	gene_id "phhR"; transcript_id "phhR"; gene_id "phhR"; db_xref "GeneID:878408"; product "";
NC_002516.2	genbank	CDS	953691	955250	.	+	0	gene_id "phhR"; transcript_id "phhR"; gene_id "phhR"; protein_id "NP_249564.1"; db_xref "GI:15596070"; db_xref "GeneID:878408"; product "transcriptional regulator PhhR";
NC_002516.2	genbank	gene	955456	955722	.	-	0	gene_id ""; transcript_id ""; db_xref "GeneID:878390"; product "";
NC_002516.2	genbank	CDS	955456	955722	.	-	0	gene_id ""; transcript_id ""; protein_id "NP_249565.1"; db_xref "GI:15596071"; db_xref "GeneID:878390"; product "hypothetical protein";
NC_002516.2	genbank	gene	955991	958186	.	-	0	gene_id ""; transcript_id ""; db_xref "GeneID:880758"; product "";
NC_002516.2	genbank	CDS	955991	958186	.	-	0	gene_id ""; transcript_id ""; protein_id "NP_249566.1"; db_xref "GI:15596072"; db_xref "GeneID:880758"; product "hypothetical protein";
NC_002516.2	genbank	gene	958406	959350	.	+	0	gene_id ""; transcript_id ""; db_xref "GeneID:879478"; product "";
NC_002516.2	genbank	CDS	958406	959350	.	+	0	gene_id ""; transcript_id ""; protein_id "NP_249567.1"; db_xref "GI:15596073"; db_xref "GeneID:879478"; product "transcriptional regulator";
NC_002516.2	genbank	gene	959484	960380	.	-	0	gene_id ""; transcript_id ""; db_xref "GeneID:879690"; product "";
NC_002516.2	genbank	CDS	959484	960380	.	-	0	gene_id ""; transcript_id ""; protein_id "NP_249568.1"; db_xref "GI:15596074"; db_xref "GeneID:879690"; product "transcriptional regulator";
NC_002516.2	genbank	gene	960497	961324	.	+	0	gene_id ""; transcript_id ""; db_xref "GeneID:877582"; product "";
NC_002516.2	genbank	CDS	960497	961324	.	+	0	gene_id ""; transcript_id ""; protein_id "NP_249569.1"; db_xref "GI:15596075"; db_xref "GeneID:877582"; product "hypothetical protein";
NC_002516.2	genbank	gene	961370	962530	.	+	0	gene_id ""; transcript_id ""; db_xref "GeneID:879721"; product "";
NC_002516.2	genbank	CDS	961370	962530	.	+	0	gene_id ""; transcript_id ""; protein_id "NP_249570.1"; db_xref "GI:15596076"; db_xref "GeneID:879721"; product "acyl-CoA dehydrogenase";
NC_002516.2	genbank	gene	962545	962925	.	+	0	gene_id ""; transcript_id ""; db_xref "GeneID:879214"; product "";
NC_002516.2	genbank	CDS	962545	962925	.	+	0	gene_id ""; transcript_id ""; protein_id "NP_249571.1"; db_xref "GI:15596077"; db_xref "GeneID:879214"; product "ring-cleaving dioxygenase";
NC_002516.2	genbank	gene	962964	964316	.	+	0	gene_id ""; transcript_id ""; db_xref "GeneID:877685"; product "";
NC_002516.2	genbank	CDS	962964	964316	.	+	0	gene_id ""; transcript_id ""; protein_id "NP_249572.1"; db_xref "GI:15596078"; db_xref "GeneID:877685"; product "hypothetical protein";
NC_002516.2	genbank	gene	964372	965574	.	+	0	gene_id ""; transcript_id ""; db_xref "GeneID:880849"; product "";
NC_002516.2	genbank	CDS	964372	965574	.	+	0	gene_id ""; transcript_id ""; protein_id "NP_249573.1"; db_xref "GI:15596079"; db_xref "GeneID:880849"; product "hypothetical protein";
NC_002516.2	genbank	gene	965585	966412	.	+	0	gene_id ""; transcript_id ""; db_xref "GeneID:878033"; product "";
NC_002516.2	genbank	CDS	965585	966412	.	+	0	gene_id ""; transcript_id ""; protein_id "NP_249574.1"; db_xref "GI:15596080"; db_xref "GeneID:878033"; product "acyl-CoA lyase subunit beta";
NC_002516.2	genbank	gene	966526	967521	.	+	0	gene_id ""; transcript_id ""; db_xref "GeneID:878364"; product "";
NC_002516.2	genbank	CDS	966526	967521	.	+	0	gene_id ""; transcript_id ""; protein_id "NP_249575.1"; db_xref "GI:15596081"; db_xref "GeneID:878364"; product "C4-dicarboxylate-binding protein";
NC_002516.2	genbank	gene	967570	968208	.	+	0	gene_id ""; transcript_id ""; db_xref "GeneID:878538"; product "";
NC_002516.2	genbank	CDS	967570	968208	.	+	0	gene_id ""; transcript_id ""; protein_id "NP_249576.1"; db_xref "GI:15596082"; db_xref "GeneID:878538"; product "C4-dicarboxylate transporter";
NC_002516.2	genbank	gene	968205	969488	.	+	0	gene_id ""; transcript_id ""; db_xref "GeneID:879689"; product "";
NC_002516.2	genbank	CDS	968205	969488	.	+	0	gene_id ""; transcript_id ""; protein_id "NP_249577.1"; db_xref "GI:15596083"; db_xref "GeneID:879689"; product "C4-dicarboxylate transporter";
NC_002516.2	genbank	gene	969670	971625	.	+	0	gene_id "acsA"; transcript_id "acsA"; gene_id "acsA"; db_xref "GeneID:879732"; product "";
NC_002516.2	genbank	CDS	969670	971625	.	+	0	gene_id "acsA"; transcript_id "acsA"; gene_id "acsA"; protein_id "NP_249578.1"; db_xref "GI:15596084"; db_xref "GeneID:879732"; product "acetyl-CoA synthetase";
NC_002516.2	genbank	gene	971858	971972	.	+	0	gene_id ""; transcript_id ""; db_xref "GeneID:6965631"; product "";
NC_002516.2	genbank	ncRNA	971858	971972	.	+	0	gene_id ""; transcript_id ""; db_xref "GeneID:6965631"; product "P7";
NC_002516.2	genbank	gene	972166	972945	.	+	0	gene_id "aotJ"; transcript_id "aotJ"; gene_id "aotJ"; db_xref "GeneID:879210"; product "";
NC_002516.2	genbank	CDS	972166	972945	.	+	0	gene_id "aotJ"; transcript_id "aotJ"; gene_id "aotJ"; protein_id "NP_249579.1"; db_xref "GI:15596085"; db_xref "GeneID:879210"; product "arginine/ornithine ABC transporter substrate-binding protein AotJ";
NC_002516.2	genbank	gene	973064	973753	.	+	0	gene_id "aotQ"; transcript_id "aotQ"; gene_id "aotQ"; db_xref "GeneID:882205"; product "";
NC_002516.2	genbank	CDS	973064	973753	.	+	0	gene_id "aotQ"; transcript_id "aotQ"; gene_id "aotQ"; protein_id "NP_249580.1"; db_xref "GI:15596086"; db_xref "GeneID:882205"; product "arginine/ornithine ABC transporter permease AotQ";
NC_002516.2	genbank	gene	973770	974468	.	+	0	gene_id "aotM"; transcript_id "aotM"; gene_id "aotM"; db_xref "GeneID:880652"; product "";
NC_002516.2	genbank	CDS	973770	974468	.	+	0	gene_id "aotM"; transcript_id "aotM"; gene_id "aotM"; protein_id "NP_249581.1"; db_xref "GI:15596087"; db_xref "GeneID:880652"; product "arginine/ornithine ABC transporter permease AotM";
NC_002516.2	genbank	gene	974482	975594	.	+	0	gene_id ""; transcript_id ""; db_xref "GeneID:877572"; product "";
NC_002516.2	genbank	CDS	974482	975594	.	+	0	gene_id ""; transcript_id ""; protein_id "NP_249582.1"; db_xref "GI:15596088"; db_xref "GeneID:877572"; product "hypothetical protein";
NC_002516.2	genbank	gene	975613	976377	.	+	0	gene_id "aotP"; transcript_id "aotP"; gene_id "aotP"; db_xref "GeneID:882247"; product "";
NC_002516.2	genbank	CDS	975613	976377	.	+	0	gene_id "aotP"; transcript_id "aotP"; gene_id "aotP"; protein_id "NP_249583.1"; db_xref "GI:15596089"; db_xref "GeneID:882247"; product "arginine/ornithine ABC transporter ATP-binding protein AotP";
NC_002516.2	genbank	gene	976410	977399	.	+	0	gene_id "argR"; transcript_id "argR"; gene_id "argR"; db_xref "GeneID:879434"; product "";
NC_002516.2	genbank	CDS	976410	977399	.	+	0	gene_id "argR"; transcript_id "argR"; gene_id "argR"; protein_id "NP_249584.1"; db_xref "GI:15596090"; db_xref "GeneID:879434"; product "transcriptional regulator ArgR";
NC_002516.2	genbank	gene	977420	977743	.	-	0	gene_id ""; transcript_id ""; db_xref "GeneID:879273"; product "";
NC_002516.2	genbank	CDS	977420	977743	.	-	0	gene_id ""; transcript_id ""; protein_id "NP_249585.1"; db_xref "GI:15596091"; db_xref "GeneID:879273"; product "hypothetical protein";
NC_002516.2	genbank	gene	977910	979130	.	+	0	gene_id "aruC"; transcript_id "aruC"; gene_id "aruC"; db_xref "GeneID:878207"; product "";
NC_002516.2	genbank	CDS	977910	979130	.	+	0	gene_id "aruC"; transcript_id "aruC"; gene_id "aruC"; protein_id "NP_249586.1"; db_xref "GI:15596092"; db_xref "GeneID:878207"; product "bifunctional succinylornithine transaminase/acetylornithine aminotransferase";
NC_002516.2	genbank	gene	979329	980345	.	+	0	gene_id "aruF"; transcript_id "aruF"; gene_id "aruF"; db_xref "GeneID:879437"; product "";
NC_002516.2	genbank	CDS	979329	980345	.	+	0	gene_id "aruF"; transcript_id "aruF"; gene_id "aruF"; protein_id "NP_249587.1"; db_xref "GI:15596093"; db_xref "GeneID:879437"; product "arginine N-succinyltransferase subunit alpha";
NC_002516.2	genbank	gene	980357	981379	.	+	0	gene_id "aruG"; transcript_id "aruG"; gene_id "aruG"; db_xref "GeneID:883082"; product "";
NC_002516.2	genbank	CDS	980357	981379	.	+	0	gene_id "aruG"; transcript_id "aruG"; gene_id "aruG"; protein_id "NP_249588.1"; db_xref "GI:15596094"; db_xref "GeneID:883082"; product "arginine N-succinyltransferase subunit beta";
NC_002516.2	genbank	gene	981422	982888	.	+	0	gene_id "aruD"; transcript_id "aruD"; gene_id "aruD"; db_xref "GeneID:883040"; product "";
NC_002516.2	genbank	CDS	981422	982888	.	+	0	gene_id "aruD"; transcript_id "aruD"; gene_id "aruD"; protein_id "NP_249589.1"; db_xref "GI:15596095"; db_xref "GeneID:883040"; product "N-succinylglutamate 5-semialdehyde dehydrogenase";
NC_002516.2	genbank	gene	982885	984231	.	+	0	gene_id "aruB"; transcript_id "aruB"; gene_id "aruB"; db_xref "GeneID:878588"; product "";
NC_002516.2	genbank	CDS	982885	984231	.	+	0	gene_id "aruB"; transcript_id "aruB"; gene_id "aruB"; protein_id "NP_249590.1"; db_xref "GI:15596096"; db_xref "GeneID:878588"; product "N-succinylarginine dihydrolase";
NC_002516.2	genbank	gene	984245	984535	.	+	0	gene_id ""; transcript_id ""; db_xref "GeneID:879369"; product "";
NC_002516.2	genbank	CDS	984245	984535	.	+	0	gene_id ""; transcript_id ""; protein_id "NP_249591.1"; db_xref "GI:15596097"; db_xref "GeneID:879369"; product "hypothetical protein";
NC_002516.2	genbank	gene	984549	985547	.	+	0	gene_id "aruE"; transcript_id "aruE"; gene_id "aruE"; db_xref "GeneID:878165"; product "";
NC_002516.2	genbank	CDS	984549	985547	.	+	0	gene_id "aruE"; transcript_id "aruE"; gene_id "aruE"; protein_id "NP_249592.1"; db_xref "GI:15596098"; db_xref "GeneID:878165"; product "succinylglutamate desuccinylase";
NC_002516.2	genbank	gene	985692	986696	.	+	0	gene_id ""; transcript_id ""; db_xref "GeneID:881903"; product "";
NC_002516.2	genbank	CDS	985692	986696	.	+	0	gene_id ""; transcript_id ""; protein_id "NP_249593.1"; db_xref "GI:15596099"; db_xref "GeneID:881903"; product "hypothetical protein";
NC_002516.2	genbank	gene	986818	989442	.	+	0	gene_id "alaS"; transcript_id "alaS"; gene_id "alaS"; db_xref "GeneID:878299"; product "";
NC_002516.2	genbank	CDS	986818	989442	.	+	0	gene_id "alaS"; transcript_id "alaS"; gene_id "alaS"; protein_id "NP_249594.1"; db_xref "GI:15596100"; db_xref "GeneID:878299"; product "alanine--tRNA ligase";
NC_002516.2	genbank	gene	989590	990828	.	+	0	gene_id "lysC"; transcript_id "lysC"; gene_id "lysC"; db_xref "GeneID:878315"; product "";
NC_002516.2	genbank	CDS	989590	990828	.	+	0	gene_id "lysC"; transcript_id "lysC"; gene_id "lysC"; protein_id "NP_249595.1"; db_xref "GI:15596101"; db_xref "GeneID:878315"; product "aspartokinase";
NC_002516.2	genbank	gene	991013	991198	.	+	0	gene_id "rsmA"; transcript_id "rsmA"; gene_id "rsmA"; db_xref "GeneID:878352"; product "";
NC_002516.2	genbank	CDS	991013	991198	.	+	0	gene_id "rsmA"; transcript_id "rsmA"; gene_id "rsmA"; protein_id "NP_249596.1"; db_xref "GI:15596102"; db_xref "GeneID:878352"; product "carbon storage regulator";
NC_002516.2	genbank	gene	991260	991350	.	+	0	gene_id ""; transcript_id ""; db_xref "GeneID:3240244"; product "";
NC_002516.2	genbank	tRNA	991260	991350	.	+	0	gene_id ""; transcript_id ""; db_xref "GeneID:3240244"; product "tRNA-Ser";
NC_002516.2	genbank	gene	991468	991544	.	+	0	gene_id ""; transcript_id ""; db_xref "GeneID:3240245"; product "";
NC_002516.2	genbank	tRNA	991468	991544	.	+	0	gene_id ""; transcript_id ""; db_xref "GeneID:3240245"; product "tRNA-Arg";
NC_002516.2	genbank	gene	991656	991732	.	+	0	gene_id ""; transcript_id ""; db_xref "GeneID:3240276"; product "";
NC_002516.2	genbank	tRNA	991656	991732	.	+	0	gene_id ""; transcript_id ""; db_xref "GeneID:3240276"; product "tRNA-Arg";
NC_002516.2	genbank	gene	991830	992543	.	-	0	gene_id ""; transcript_id ""; db_xref "GeneID:878520"; product "";
NC_002516.2	genbank	CDS	991830	992543	.	-	0	gene_id ""; transcript_id ""; protein_id "NP_249597.1"; db_xref "GI:15596103"; db_xref "GeneID:878520"; product "transcriptional regulator";
NC_002516.2	genbank	gene	992714	993244	.	+	0	gene_id ""; transcript_id ""; db_xref "GeneID:878349"; product "";
NC_002516.2	genbank	CDS	992714	993244	.	+	0	gene_id ""; transcript_id ""; protein_id "NP_249598.1"; db_xref "GI:15596104"; db_xref "GeneID:878349"; product "hypothetical protein";
NC_002516.2	genbank	gene	993409	993783	.	+	0	gene_id ""; transcript_id ""; db_xref "GeneID:878331"; product "";
NC_002516.2	genbank	CDS	993409	993783	.	+	0	gene_id ""; transcript_id ""; protein_id "NP_249599.1"; db_xref "GI:15596105"; db_xref "GeneID:878331"; product "hypothetical protein";
NC_002516.2	genbank	gene	993776	994051	.	+	0	gene_id ""; transcript_id ""; db_xref "GeneID:882062"; product "";
NC_002516.2	genbank	CDS	993776	994051	.	+	0	gene_id ""; transcript_id ""; protein_id "NP_249600.1"; db_xref "GI:15596106"; db_xref "GeneID:882062"; product "hypothetical protein";
NC_002516.2	genbank	gene	994143	994646	.	+	0	gene_id ""; transcript_id ""; db_xref "GeneID:877763"; product "";
NC_002516.2	genbank	CDS	994143	994646	.	+	0	gene_id ""; transcript_id ""; protein_id "NP_249601.1"; db_xref "GI:15596107"; db_xref "GeneID:877763"; product "hypothetical protein";
NC_002516.2	genbank	gene	994699	995151	.	+	0	gene_id ""; transcript_id ""; db_xref "GeneID:878434"; product "";
NC_002516.2	genbank	CDS	994699	995151	.	+	0	gene_id ""; transcript_id ""; protein_id "NP_249602.1"; db_xref "GI:15596108"; db_xref "GeneID:878434"; product "hypothetical protein";
NC_002516.2	genbank	gene	995172	995711	.	-	0	gene_id ""; transcript_id ""; db_xref "GeneID:879513"; product "";
NC_002516.2	genbank	CDS	995172	995711	.	-	0	gene_id ""; transcript_id ""; protein_id "NP_249603.1"; db_xref "GI:15596109"; db_xref "GeneID:879513"; product "hypothetical protein";
NC_002516.2	genbank	gene	996038	997486	.	+	0	gene_id "mgtE"; transcript_id "mgtE"; gene_id "mgtE"; db_xref "GeneID:878306"; product "";
NC_002516.2	genbank	CDS	996038	997486	.	+	0	gene_id "mgtE"; transcript_id "mgtE"; gene_id "mgtE"; protein_id "NP_249604.1"; db_xref "GI:15596110"; db_xref "GeneID:878306"; product "Mg transporter MgtE";
NC_002516.2	genbank	gene	997536	997928	.	-	0	gene_id ""; transcript_id ""; db_xref "GeneID:880653"; product "";
NC_002516.2	genbank	CDS	997536	997928	.	-	0	gene_id ""; transcript_id ""; protein_id "NP_249605.1"; db_xref "GI:15596111"; db_xref "GeneID:880653"; product "hypothetical protein";
NC_002516.2	genbank	gene	997921	998382	.	-	0	gene_id ""; transcript_id ""; db_xref "GeneID:880613"; product "";
NC_002516.2	genbank	CDS	997921	998382	.	-	0	gene_id ""; transcript_id ""; protein_id "NP_249606.1"; db_xref "GI:15596112"; db_xref "GeneID:880613"; product "hypothetical protein";
NC_002516.2	genbank	gene	998444	999766	.	-	0	gene_id ""; transcript_id ""; db_xref "GeneID:880629"; product "";
NC_002516.2	genbank	CDS	998444	999766	.	-	0	gene_id ""; transcript_id ""; protein_id "NP_249607.1"; db_xref "GI:15596113"; db_xref "GeneID:880629"; product "ribosomal protein S12 methylthiotransferase RimO";
NC_002516.2	genbank	gene	1000013	1001917	.	+	0	gene_id "kup"; transcript_id "kup"; gene_id "kup"; db_xref "GeneID:880673"; product "";
NC_002516.2	genbank	CDS	1000013	1001917	.	+	0	gene_id "kup"; transcript_id "kup"; gene_id "kup"; protein_id "NP_249608.1"; db_xref "GI:15596114"; db_xref "GeneID:880673"; product "potassium transport system protein kup";
NC_002516.2	genbank	gene	1001972	1002520	.	-	0	gene_id ""; transcript_id ""; db_xref "GeneID:878803"; product "";
NC_002516.2	genbank	CDS	1001972	1002520	.	-	0	gene_id ""; transcript_id ""; protein_id "NP_249609.1"; db_xref "GI:15596115"; db_xref "GeneID:878803"; product "cytochrome b561";
NC_002516.2	genbank	gene	1002681	1003964	.	-	0	gene_id ""; transcript_id ""; db_xref "GeneID:877608"; product "";
NC_002516.2	genbank	CDS	1002681	1003964	.	-	0	gene_id ""; transcript_id ""; protein_id "NP_249610.1"; db_xref "GI:15596116"; db_xref "GeneID:877608"; product "hypothetical protein";
NC_002516.2	genbank	gene	1003966	1006611	.	-	0	gene_id ""; transcript_id ""; db_xref "GeneID:880933"; product "";
NC_002516.2	genbank	CDS	1003966	1006611	.	-	0	gene_id ""; transcript_id ""; protein_id "NP_249611.1"; db_xref "GI:15596117"; db_xref "GeneID:880933"; product "hypothetical protein";
NC_002516.2	genbank	gene	1006860	1007219	.	+	0	gene_id ""; transcript_id ""; db_xref "GeneID:879685"; product "";
NC_002516.2	genbank	CDS	1006860	1007219	.	+	0	gene_id ""; transcript_id ""; protein_id "NP_249612.1"; db_xref "GI:15596118"; db_xref "GeneID:879685"; product "hypothetical protein";
NC_002516.2	genbank	gene	1007234	1007548	.	-	0	gene_id ""; transcript_id ""; db_xref "GeneID:881525"; product "";
NC_002516.2	genbank	CDS	1007234	1007548	.	-	0	gene_id ""; transcript_id ""; protein_id "NP_249613.1"; db_xref "GI:15596119"; db_xref "GeneID:881525"; product "hypothetical protein";
NC_002516.2	genbank	gene	1007727	1007803	.	-	0	gene_id ""; transcript_id ""; db_xref "GeneID:3240209"; product "";
NC_002516.2	genbank	tRNA	1007727	1007803	.	-	0	gene_id ""; transcript_id ""; db_xref "GeneID:3240209"; product "tRNA-Met";
NC_002516.2	genbank	gene	1007950	1008999	.	+	0	gene_id "dinB"; transcript_id "dinB"; gene_id "dinB"; db_xref "GeneID:881987"; product "";
NC_002516.2	genbank	CDS	1007950	1008999	.	+	0	gene_id "dinB"; transcript_id "dinB"; gene_id "dinB"; protein_id "NP_249614.1"; db_xref "GI:15596120"; db_xref "GeneID:881987"; product "DNA polymerase IV";
NC_002516.2	genbank	gene	1009006	1010934	.	-	0	gene_id ""; transcript_id ""; db_xref "GeneID:881719"; product "";
NC_002516.2	genbank	CDS	1009006	1010934	.	-	0	gene_id ""; transcript_id ""; protein_id "NP_249615.1"; db_xref "GI:15596121"; db_xref "GeneID:881719"; product "hypothetical protein";
NC_002516.2	genbank	gene	1011047	1011454	.	-	0	gene_id ""; transcript_id ""; db_xref "GeneID:882106"; product "";
NC_002516.2	genbank	CDS	1011047	1011454	.	-	0	gene_id ""; transcript_id ""; protein_id "NP_249616.1"; db_xref "GI:15596122"; db_xref "GeneID:882106"; product "hypothetical protein";
NC_002516.2	genbank	gene	1011522	1011947	.	-	0	gene_id ""; transcript_id ""; db_xref "GeneID:880920"; product "";
NC_002516.2	genbank	CDS	1011522	1011947	.	-	0	gene_id ""; transcript_id ""; protein_id "NP_249617.1"; db_xref "GI:15596123"; db_xref "GeneID:880920"; product "hypothetical protein";
NC_002516.2	genbank	gene	1011983	1012972	.	-	0	gene_id "ldhA"; transcript_id "ldhA"; gene_id "ldhA"; db_xref "GeneID:881895"; product "";
NC_002516.2	genbank	CDS	1011983	1012972	.	-	0	gene_id "ldhA"; transcript_id "ldhA"; gene_id "ldhA"; protein_id "NP_249618.1"; db_xref "GI:15596124"; db_xref "GeneID:881895"; product "D-lactate dehydrogenase";
NC_002516.2	genbank	gene	1012975	1015752	.	-	0	gene_id "gacS"; transcript_id "gacS"; gene_id "gacS"; db_xref "GeneID:880882"; product "";
NC_002516.2	genbank	CDS	1012975	1015752	.	-	0	gene_id "gacS"; transcript_id "gacS"; gene_id "gacS"; protein_id "NP_249619.1"; db_xref "GI:15596125"; db_xref "GeneID:880882"; product "sensor/response regulator hybrid protein";
NC_002516.2	genbank	gene	1015938	1016657	.	+	0	gene_id ""; transcript_id ""; db_xref "GeneID:881363"; product "";
NC_002516.2	genbank	CDS	1015938	1016657	.	+	0	gene_id ""; transcript_id ""; protein_id "NP_249620.1"; db_xref "GI:15596126"; db_xref "GeneID:881363"; product "two-component response regulator";
NC_002516.2	genbank	gene	1016657	1017994	.	+	0	gene_id ""; transcript_id ""; db_xref "GeneID:878621"; product "";
NC_002516.2	genbank	CDS	1016657	1017994	.	+	0	gene_id ""; transcript_id ""; protein_id "NP_249621.1"; db_xref "GI:15596127"; db_xref "GeneID:878621"; product "two-component sensor";
NC_002516.2	genbank	gene	1018230	1020458	.	+	0	gene_id "pirA"; transcript_id "pirA"; gene_id "pirA"; db_xref "GeneID:881093"; product "";
NC_002516.2	genbank	CDS	1018230	1020458	.	+	0	gene_id "pirA"; transcript_id "pirA"; gene_id "pirA"; protein_id "NP_249622.1"; db_xref "GI:15596128"; db_xref "GeneID:881093"; product "outer membrane receptor FepA";
NC_002516.2	genbank	gene	1020708	1021607	.	+	0	gene_id "cysM"; transcript_id "cysM"; gene_id "cysM"; db_xref "GeneID:881832"; product "";
NC_002516.2	genbank	CDS	1020708	1021607	.	+	0	gene_id "cysM"; transcript_id "cysM"; gene_id "cysM"; protein_id "NP_249623.1"; db_xref "GI:15596129"; db_xref "GeneID:881832"; product "cysteine synthase B";
NC_002516.2	genbank	gene	1021616	1022968	.	+	0	gene_id "ygcA"; transcript_id "ygcA"; gene_id "ygcA"; db_xref "GeneID:881477"; product "";
NC_002516.2	genbank	CDS	1021616	1022968	.	+	0	gene_id "ygcA"; transcript_id "ygcA"; gene_id "ygcA"; protein_id "NP_249624.1"; db_xref "GI:15596130"; db_xref "GeneID:881477"; product "23S rRNA (uracil(1939)-C(5))-methyltransferase RlmD";
NC_002516.2	genbank	gene	1023053	1025296	.	+	0	gene_id "relA"; transcript_id "relA"; gene_id "relA"; db_xref "GeneID:881299"; product "";
NC_002516.2	genbank	CDS	1023053	1025296	.	+	0	gene_id "relA"; transcript_id "relA"; gene_id "relA"; protein_id "NP_249625.1"; db_xref "GI:15596131"; db_xref "GeneID:881299"; product "GTP pyrophosphokinase";
NC_002516.2	genbank	gene	1025401	1026231	.	+	0	gene_id ""; transcript_id ""; db_xref "GeneID:881039"; product "";
NC_002516.2	genbank	CDS	1025401	1026231	.	+	0	gene_id ""; transcript_id ""; protein_id "NP_249626.1"; db_xref "GI:15596132"; db_xref "GeneID:881039"; product "nucleoside triphosphate pyrophosphohydrolase";
NC_002516.2	genbank	gene	1026274	1027212	.	-	0	gene_id "lpxO2"; transcript_id "lpxO2"; gene_id "lpxO2"; db_xref "GeneID:878312"; product "";
NC_002516.2	genbank	CDS	1026274	1027212	.	-	0	gene_id "lpxO2"; transcript_id "lpxO2"; gene_id "lpxO2"; protein_id "NP_249627.1"; db_xref "GI:15596133"; db_xref "GeneID:878312"; product "lipopolysaccharide biosynthetic protein LpxO";
NC_002516.2	genbank	gene	1027445	1027984	.	+	0	gene_id ""; transcript_id ""; db_xref "GeneID:880990"; product "";
NC_002516.2	genbank	CDS	1027445	1027984	.	+	0	gene_id ""; transcript_id ""; protein_id "NP_249628.1"; db_xref "GI:15596134"; db_xref "GeneID:880990"; product "hypothetical protein";
NC_002516.2	genbank	gene	1028172	1029500	.	+	0	gene_id ""; transcript_id ""; db_xref "GeneID:880291"; product "";
NC_002516.2	genbank	CDS	1028172	1029500	.	+	0	gene_id ""; transcript_id ""; protein_id "NP_249629.1"; db_xref "GI:15596135"; db_xref "GeneID:880291"; product "hypothetical protein";
NC_002516.2	genbank	gene	1029825	1030151	.	-	0	gene_id ""; transcript_id ""; db_xref "GeneID:878988"; product "";
NC_002516.2	genbank	CDS	1029825	1030151	.	-	0	gene_id ""; transcript_id ""; protein_id "NP_249630.1"; db_xref "GI:15596136"; db_xref "GeneID:878988"; product "hypothetical protein";
NC_002516.2	genbank	gene	1030157	1030411	.	-	0	gene_id ""; transcript_id ""; db_xref "GeneID:878258"; product "";
NC_002516.2	genbank	CDS	1030157	1030411	.	-	0	gene_id ""; transcript_id ""; protein_id "NP_249631.1"; db_xref "GI:15596137"; db_xref "GeneID:878258"; product "hypothetical protein";
NC_002516.2	genbank	gene	1030423	1030656	.	-	0	gene_id ""; transcript_id ""; db_xref "GeneID:878292"; product "";
NC_002516.2	genbank	CDS	1030423	1030656	.	-	0	gene_id ""; transcript_id ""; protein_id "NP_249632.1"; db_xref "GI:15596138"; db_xref "GeneID:878292"; product "hypothetical protein";
NC_002516.2	genbank	gene	1030772	1031332	.	+	0	gene_id ""; transcript_id ""; db_xref "GeneID:879528"; product "";
NC_002516.2	genbank	CDS	1030772	1031332	.	+	0	gene_id ""; transcript_id ""; protein_id "NP_249633.1"; db_xref "GI:15596139"; db_xref "GeneID:879528"; product "transcriptional regulator";
NC_002516.2	genbank	gene	1031386	1032102	.	-	0	gene_id ""; transcript_id ""; db_xref "GeneID:880898"; db_xref "PseudoCap:PA0943"; product "";
NC_002516.2	genbank	CDS	1031386	1032102	.	-	0	gene_id ""; transcript_id ""; protein_id "NP_249634.1"; db_xref "GI:15596140"; db_xref "GeneID:880898"; db_xref "PseudoCap:PA0943"; product "hypothetical protein";
NC_002516.2	genbank	gene	1032095	1032763	.	-	0	gene_id "purN"; transcript_id "purN"; gene_id "purN"; db_xref "GeneID:878144"; product "";
NC_002516.2	genbank	CDS	1032095	1032763	.	-	0	gene_id "purN"; transcript_id "purN"; gene_id "purN"; protein_id "NP_249635.1"; db_xref "GI:15596141"; db_xref "GeneID:878144"; product "phosphoribosylglycinamide formyltransferase";
NC_002516.2	genbank	gene	1032763	1033824	.	-	0	gene_id "purM"; transcript_id "purM"; gene_id "purM"; db_xref "GeneID:879549"; product "";
NC_002516.2	genbank	CDS	1032763	1033824	.	-	0	gene_id "purM"; transcript_id "purM"; gene_id "purM"; protein_id "NP_249636.1"; db_xref "GI:15596142"; db_xref "GeneID:879549"; product "phosphoribosylformylglycinamidine cyclo-ligase";
NC_002516.2	genbank	gene	1034038	1035075	.	+	0	gene_id ""; transcript_id ""; db_xref "GeneID:881189"; product "";
NC_002516.2	genbank	CDS	1034038	1035075	.	+	0	gene_id ""; transcript_id ""; protein_id "NP_249637.1"; db_xref "GI:15596143"; db_xref "GeneID:881189"; product "hypothetical protein";
NC_002516.2	genbank	gene	1035277	1035981	.	+	0	gene_id ""; transcript_id ""; db_xref "GeneID:881685"; product "";
NC_002516.2	genbank	CDS	1035277	1035981	.	+	0	gene_id ""; transcript_id ""; protein_id "NP_249638.1"; db_xref "GI:15596144"; db_xref "GeneID:881685"; product "DNA replication initiation factor";
NC_002516.2	genbank	gene	1036158	1036577	.	-	0	gene_id ""; transcript_id ""; db_xref "GeneID:878332"; product "";
NC_002516.2	genbank	CDS	1036158	1036577	.	-	0	gene_id ""; transcript_id ""; protein_id "NP_249639.1"; db_xref "GI:15596145"; db_xref "GeneID:878332"; product "hypothetical protein";
NC_002516.2	genbank	gene	1036579	1037175	.	-	0	gene_id "wrbA"; transcript_id "wrbA"; gene_id "wrbA"; db_xref "GeneID:882021"; product "";
NC_002516.2	genbank	CDS	1036579	1037175	.	-	0	gene_id "wrbA"; transcript_id "wrbA"; gene_id "wrbA"; protein_id "NP_249640.1"; db_xref "GI:15596146"; db_xref "GeneID:882021"; product "NAD(P)H dehydrogenase";
NC_002516.2	genbank	gene	1037172	1037525	.	-	0	gene_id ""; transcript_id ""; db_xref "GeneID:881999"; product "";
NC_002516.2	genbank	CDS	1037172	1037525	.	-	0	gene_id ""; transcript_id ""; protein_id "NP_249641.1"; db_xref "GI:15596147"; db_xref "GeneID:881999"; product "arsenate reductase";
NC_002516.2	genbank	gene	1037650	1038885	.	+	0	gene_id ""; transcript_id ""; db_xref "GeneID:881910"; product "";
NC_002516.2	genbank	CDS	1037650	1038885	.	+	0	gene_id ""; transcript_id ""; protein_id "NP_249642.1"; db_xref "GI:15596148"; db_xref "GeneID:881910"; product "hypothetical protein";
NC_002516.2	genbank	gene	1039044	1039229	.	+	0	gene_id ""; transcript_id ""; db_xref "GeneID:17373345"; product "";
NC_002516.2	genbank	CDS	1039044	1039229	.	+	0	gene_id ""; transcript_id ""; protein_id "YP_008719737.1"; db_xref "GI:554753034"; db_xref "GeneID:17373345"; product "hypothetical protein";
NC_002516.2	genbank	gene	1039240	1039623	.	-	0	gene_id ""; transcript_id ""; db_xref "GeneID:879253"; product "";
NC_002516.2	genbank	CDS	1039240	1039623	.	-	0	gene_id ""; transcript_id ""; protein_id "NP_249643.1"; db_xref "GI:15596149"; db_xref "GeneID:879253"; product "hypothetical protein";
NC_002516.2	genbank	gene	1039968	1040432	.	+	0	gene_id ""; transcript_id ""; db_xref "GeneID:881965"; product "";
NC_002516.2	genbank	CDS	1039968	1040432	.	+	0	gene_id ""; transcript_id ""; protein_id "NP_249644.1"; db_xref "GI:15596150"; db_xref "GeneID:881965"; product "thioredoxin";
NC_002516.2	genbank	gene	1040432	1040707	.	+	0	gene_id ""; transcript_id ""; db_xref "GeneID:882022"; product "";
NC_002516.2	genbank	CDS	1040432	1040707	.	+	0	gene_id ""; transcript_id ""; protein_id "NP_249645.1"; db_xref "GI:15596151"; db_xref "GeneID:882022"; product "acylphosphatase";
NC_002516.2	genbank	gene	1040724	1041680	.	-	0	gene_id ""; transcript_id ""; db_xref "GeneID:881993"; product "";
NC_002516.2	genbank	CDS	1040724	1041680	.	-	0	gene_id ""; transcript_id ""; protein_id "NP_249646.1"; db_xref "GI:15596152"; db_xref "GeneID:881993"; product "hypothetical protein";
NC_002516.2	genbank	gene	1041689	1043404	.	-	0	gene_id "proS"; transcript_id "proS"; gene_id "proS"; db_xref "GeneID:879563"; product "";
NC_002516.2	genbank	CDS	1041689	1043404	.	-	0	gene_id "proS"; transcript_id "proS"; gene_id "proS"; protein_id "NP_249647.1"; db_xref "GI:15596153"; db_xref "GeneID:879563"; product "proline--tRNA ligase";
NC_002516.2	genbank	gene	1043512	1043919	.	+	0	gene_id ""; transcript_id ""; db_xref "GeneID:882127"; product "";
NC_002516.2	genbank	CDS	1043512	1043919	.	+	0	gene_id ""; transcript_id ""; protein_id "NP_249648.1"; db_xref "GI:15596154"; db_xref "GeneID:882127"; product "hypothetical protein";
NC_002516.2	genbank	gene	1043983	1045314	.	-	0	gene_id "oprD"; transcript_id "oprD"; gene_id "oprD"; db_xref "GeneID:881970"; product "";
NC_002516.2	genbank	CDS	1043983	1045314	.	-	0	gene_id "oprD"; transcript_id "oprD"; gene_id "oprD"; protein_id "NP_249649.1"; db_xref "GI:15596155"; db_xref "GeneID:881970"; product "porin D";
NC_002516.2	genbank	gene	1045832	1046461	.	+	0	gene_id ""; transcript_id ""; db_xref "GeneID:882085"; product "";
NC_002516.2	genbank	CDS	1045832	1046461	.	+	0	gene_id ""; transcript_id ""; protein_id "NP_249650.1"; db_xref "GI:15596156"; db_xref "GeneID:882085"; product "hypothetical protein";
NC_002516.2	genbank	gene	1046462	1046671	.	+	0	gene_id ""; transcript_id ""; db_xref "GeneID:882073"; product "";
NC_002516.2	genbank	CDS	1046462	1046671	.	+	0	gene_id ""; transcript_id ""; protein_id "NP_249651.1"; db_xref "GI:15596157"; db_xref "GeneID:882073"; product "hypothetical protein";
NC_002516.2	genbank	gene	1046720	1047334	.	-	0	gene_id ""; transcript_id ""; db_xref "GeneID:882013"; product "";
NC_002516.2	genbank	CDS	1046720	1047334	.	-	0	gene_id ""; transcript_id ""; protein_id "NP_249652.2"; db_xref "GI:554753001"; db_xref "GeneID:882013"; product "cold-shock protein";
NC_002516.2	genbank	gene	1047549	1048019	.	-	0	gene_id ""; transcript_id ""; db_xref "GeneID:881882"; product "";
NC_002516.2	genbank	CDS	1047549	1048019	.	-	0	gene_id ""; transcript_id ""; protein_id "NP_249653.1"; db_xref "GI:15596159"; db_xref "GeneID:881882"; product "DNA-binding stress protein";
NC_002516.2	genbank	gene	1048459	1050234	.	+	0	gene_id "aspS"; transcript_id "aspS"; gene_id "aspS"; db_xref "GeneID:881917"; product "";
NC_002516.2	genbank	CDS	1048459	1050234	.	+	0	gene_id "aspS"; transcript_id "aspS"; gene_id "aspS"; protein_id "NP_249654.1"; db_xref "GI:15596160"; db_xref "GeneID:881917"; product "aspartate--tRNA ligase";
NC_002516.2	genbank	gene	1050301	1051047	.	+	0	gene_id "pmpR"; transcript_id "pmpR"; gene_id "pmpR"; db_xref "GeneID:882153"; db_xref "PseudoCap:PA0964"; product "";
NC_002516.2	genbank	CDS	1050301	1051047	.	+	0	gene_id "pmpR"; transcript_id "pmpR"; gene_id "pmpR"; protein_id "NP_249655.1"; db_xref "GI:15596161"; db_xref "GeneID:882153"; db_xref "PseudoCap:PA0964"; product "transcriptional regulator PmpR";
NC_002516.2	genbank	gene	1051132	1051656	.	+	0	gene_id "ruvC"; transcript_id "ruvC"; gene_id "ruvC"; db_xref "GeneID:882131"; product "";
NC_002516.2	genbank	CDS	1051132	1051656	.	+	0	gene_id "ruvC"; transcript_id "ruvC"; gene_id "ruvC"; protein_id "NP_249656.1"; db_xref "GI:15596162"; db_xref "GeneID:882131"; product "crossover junction endodeoxyribonuclease RuvC";
NC_002516.2	genbank	gene	1051673	1052278	.	+	0	gene_id "ruvA"; transcript_id "ruvA"; gene_id "ruvA"; db_xref "GeneID:879609"; product "";
NC_002516.2	genbank	CDS	1051673	1052278	.	+	0	gene_id "ruvA"; transcript_id "ruvA"; gene_id "ruvA"; protein_id "NP_249657.1"; db_xref "GI:15596163"; db_xref "GeneID:879609"; product "Holliday junction ATP-dependent DNA helicase RuvA";
NC_002516.2	genbank	gene	1052289	1053347	.	+	0	gene_id "ruvB"; transcript_id "ruvB"; gene_id "ruvB"; db_xref "GeneID:882028"; product "";
NC_002516.2	genbank	CDS	1052289	1053347	.	+	0	gene_id "ruvB"; transcript_id "ruvB"; gene_id "ruvB"; protein_id "NP_249658.1"; db_xref "GI:15596164"; db_xref "GeneID:882028"; product "Holliday junction ATP-dependent DNA helicase RuvB";
NC_002516.2	genbank	gene	1053400	1053846	.	+	0	gene_id ""; transcript_id ""; db_xref "GeneID:882155"; product "";
NC_002516.2	genbank	CDS	1053400	1053846	.	+	0	gene_id ""; transcript_id ""; protein_id "NP_249659.1"; db_xref "GI:15596165"; db_xref "GeneID:882155"; product "hypothetical protein";
NC_002516.2	genbank	gene	1053848	1054543	.	+	0	gene_id "tolQ"; transcript_id "tolQ"; gene_id "tolQ"; db_xref "GeneID:882055"; product "";
NC_002516.2	genbank	CDS	1053848	1054543	.	+	0	gene_id "tolQ"; transcript_id "tolQ"; gene_id "tolQ"; protein_id "NP_249660.1"; db_xref "GI:15596166"; db_xref "GeneID:882055"; product "translocation protein TolQ";
NC_002516.2	genbank	gene	1054566	1055006	.	+	0	gene_id "tolR"; transcript_id "tolR"; gene_id "tolR"; db_xref "GeneID:882113"; product "";
NC_002516.2	genbank	CDS	1054566	1055006	.	+	0	gene_id "tolR"; transcript_id "tolR"; gene_id "tolR"; protein_id "NP_249661.1"; db_xref "GI:15596167"; db_xref "GeneID:882113"; product "translocation protein TolR";
NC_002516.2	genbank	gene	1055009	1056052	.	+	0	gene_id "tolA"; transcript_id "tolA"; gene_id "tolA"; db_xref "GeneID:882033"; product "";
NC_002516.2	genbank	CDS	1055009	1056052	.	+	0	gene_id "tolA"; transcript_id "tolA"; gene_id "tolA"; protein_id "NP_249662.1"; db_xref "GI:15596168"; db_xref "GeneID:882033"; product "translocation protein TolA";
NC_002516.2	genbank	gene	1056049	1057347	.	+	0	gene_id "tolB"; transcript_id "tolB"; gene_id "tolB"; db_xref "GeneID:881864"; product "";
NC_002516.2	genbank	CDS	1056049	1057347	.	+	0	gene_id "tolB"; transcript_id "tolB"; gene_id "tolB"; protein_id "NP_249663.1"; db_xref "GI:15596169"; db_xref "GeneID:881864"; product "translocation protein TolB";
NC_002516.2	genbank	gene	1057400	1057906	.	+	0	gene_id "oprL"; transcript_id "oprL"; gene_id "oprL"; db_xref "GeneID:882991"; product "";
NC_002516.2	genbank	CDS	1057400	1057906	.	+	0	gene_id "oprL"; transcript_id "oprL"; gene_id "oprL"; protein_id "NP_249664.1"; db_xref "GI:15596170"; db_xref "GeneID:882991"; product "peptidoglycan associated lipoprotein OprL";
NC_002516.2	genbank	gene	1057916	1058740	.	+	0	gene_id ""; transcript_id ""; db_xref "GeneID:877786"; product "";
NC_002516.2	genbank	CDS	1057916	1058740	.	+	0	gene_id ""; transcript_id ""; protein_id "NP_249665.1"; db_xref "GI:15596171"; db_xref "GeneID:877786"; product "hypothetical protein";
NC_002516.2	genbank	gene	1058812	1059606	.	+	0	gene_id ""; transcript_id ""; db_xref "GeneID:877667"; product "";
NC_002516.2	genbank	CDS	1058812	1059606	.	+	0	gene_id ""; transcript_id ""; protein_id "NP_249666.1"; db_xref "GI:15596172"; db_xref "GeneID:877667"; product "radical activating enzyme";
NC_002516.2	genbank	gene	1059622	1060296	.	+	0	gene_id ""; transcript_id ""; db_xref "GeneID:878060"; product "";
NC_002516.2	genbank	CDS	1059622	1060296	.	+	0	gene_id ""; transcript_id ""; protein_id "NP_249667.1"; db_xref "GI:15596173"; db_xref "GeneID:878060"; product "7-cyano-7-deazaguanine synthase";
NC_002516.2	genbank	gene	1060356	1060431	.	+	0	gene_id ""; transcript_id ""; db_xref "GeneID:3240278"; product "";
NC_002516.2	genbank	tRNA	1060356	1060431	.	+	0	gene_id ""; transcript_id ""; db_xref "GeneID:3240278"; product "tRNA-Lys";
NC_002516.2	genbank	gene	1061207	1062034	.	-	0	gene_id ""; transcript_id ""; db_xref "GeneID:877607"; product "";
NC_002516.2	genbank	CDS	1061207	1062034	.	-	0	gene_id ""; transcript_id ""; protein_id "NP_249669.1"; db_xref "GI:15596175"; db_xref "GeneID:877607"; product "hypothetical protein";
NC_002516.2	genbank	gene	1062061	1062369	.	-	0	gene_id ""; transcript_id ""; db_xref "GeneID:878313"; product "";
NC_002516.2	genbank	CDS	1062061	1062369	.	-	0	gene_id ""; transcript_id ""; protein_id "NP_249670.1"; db_xref "GI:15596176"; db_xref "GeneID:878313"; product "hypothetical protein";
NC_002516.2	genbank	gene	1062921	1063544	.	+	0	gene_id ""; transcript_id ""; db_xref "GeneID:878612"; product "";
NC_002516.2	genbank	CDS	1062921	1063544	.	+	0	gene_id ""; transcript_id ""; protein_id "NP_249672.1"; db_xref "GI:15596178"; db_xref "GeneID:878612"; product "hypothetical protein";
[truncated: 9,376 more rows]
