# Supplementary material for: SeqKit: A Cross-Platform and Ultrafast Toolkit for FASTA/Q File Manipulation
Source: PLoS One. 2016 Oct 5;11(10):e0163962. doi: 10.1371/journal.pone.0163962 (PMC5051824; doi:10.1371/journal.pone.0163962)
Supplement: S2 File — All data supporting this article including source code, documents, executable binary files, benchmark scripts and plotting scripts. (ZIP) [file pone.0163962.s002.zip › SeqKit-supplementary-data2/doc/mkdocs.yml]

site_name: SeqKit - Ultrafast FASTA/Q kit
pages:
- Home: index.md
- Download: download.md
- Usage: usage.md
- Tutorial: tutorial.md
- Benchmark: benchmark.md
- YanLi Lab: yanlilab.md
theme: mkdocs

repo_url: https://github.com/shenwei356/seqkit
site_description: SeqKit - a cross-platform and ultrafast toolkit for FASTA/Q file manipulation
site_author: Wei Shen
google_analytics: ['UA-28948626-9', 'bioinf.shenwei.me/seqkit']
