# Supplementary material for: SeqKit: A Cross-Platform and Ultrafast Toolkit for FASTA/Q File Manipulation
Source: PLoS One. 2016 Oct 5;11(10):e0163962. doi: 10.1371/journal.pone.0163962 (PMC5051824; doi:10.1371/journal.pone.0163962)
Supplement: S2 File — All data supporting this article including source code, documents, executable binary files, benchmark scripts and plotting scripts. (ZIP) [file pone.0163962.s002.zip › SeqKit-supplementary-data2/doc/site/css/base.css]

body {
    padding-top: 70px;
    background: url(../img/grid.png) repeat-x;
    background-attachment: fixed;
    background-color: #f8f8f8;
}

body > div.container {
    min-height: 400px;
}

ul.nav li.main {
    font-weight: bold;
}

div.col-md-3 {
    padding-left: 0;
}

div.col-md-9 {
    padding-bottom: 100px;
}

div.source-links {
    float: right;
}

div.col-md-9 img {
    max-width: 100%;
    display: inline;
    padding: 4px;
    line-height: 1.428571429;
    background-color: #fff;
    border: 1px solid #ddd;
    border-radius: 4px;
    margin: 20px auto 30px auto;
}

h1, h2, h3 {
    color: #444;
}

h1[id]:before, h2[id]:before, h3[id]:before, h4[id]:before, h5[id]:before, h6[id]:before {
    content: "";
    display: block;
    margin-top: -75px;
    height: 75px;
    pointer-events: none;
}

h1 {
    font-weight: 400;
    font-size: 42px;
}

h2, h3, h4, h5, h6 {
    font-weight: 300;
}

hr {
    border-top: 1px solid #aaa;
}

pre, .rst-content tt {
    max-width: 100%;
    background: #fff;
    border: solid 1px #e1e4e5;
    color: #e74c3c;
    overflow-x: auto;
}

code.code-large, .rst-content tt.code-large {
    font-size: 90%;
}

code {
    padding: 2px 5px;
    color: #c7254e;
    background-color: #f9f2f4;
    font-size: 75%;
}

code, kbd, pre, samp  {
    font-family: monospace,serif;
    font-size: 12px !important;
}

footer {
    margin-top: 30px;
    margin-bottom: 10px;
    text-align: center;
    font-weight: 200;
}

.modal-dialog {
    margin-top: 60px;
}

/*
 * Side navigation
 *
 * Scrollspy and affixed enhanced navigation to highlight sections and secondary
 * sections of docs content.
 */

/* By default it's not affixed in mobile views, so undo that */
.bs-sidebar.affix {
    position: static;
}

.bs-sidebar.well {
    padding: 0;
    max-height: 90%;
    overflow-y: auto;
}

/* First level of nav */
.bs-sidenav {
    padding-top:    10px;
    padding-bottom: 10px;
    border-radius: 5px;
}

/* All levels of nav */
.bs-sidebar .nav > li > a {
    display: block;
    padding: 5px 20px;
    z-index: 1;
}
.bs-sidebar .nav > li > a:hover,
.bs-sidebar .nav > li > a:focus {
    text-decoration: none;
    border-right: 1px solid;
}
.bs-sidebar .nav > .active > a,
.bs-sidebar .nav > .active:hover > a,
.bs-sidebar .nav > .active:focus > a {
    font-weight: bold;
    background-color: transparent;
    border-right: 1px solid;
}

/* Nav: second level (shown on .active) */
.bs-sidebar .nav .nav {
    display: none; /* Hide by default, but at >768px, show it */
    margin-bottom: 8px;
}
.bs-sidebar .nav .nav > li > a {
    padding-top:    3px;
    padding-bottom: 3px;
    padding-left: 30px;
    font-size: 90%;
}

/* Show and affix the side nav when space allows it */
@media (min-width: 992px) {
    .bs-sidebar .nav > .active > ul {
        display: block;
    }
    /* Widen the fixed sidebar */
    .bs-sidebar.affix,
    .bs-sidebar.affix-bottom {
        width: 213px;
    }
    .bs-sidebar.affix {
        position: fixed; /* Undo the static from mobile first approach */
        top: 80px;
    }
    .bs-sidebar.affix-bottom {
        position: absolute; /* Undo the static from mobile first approach */
    }
    .bs-sidebar.affix-bottom .bs-sidenav,
    .bs-sidebar.affix .bs-sidenav {
        margin-top: 0;
        margin-bottom: 0;
    }
}
@media (min-width: 1200px) {
    /* Widen the fixed sidebar again */
    .bs-sidebar.affix-bottom,
    .bs-sidebar.affix {
        width: 263px;
    }
}

.headerlink {
    font-family: FontAwesome;
    font-size: 14px;
    display: none;
    padding-left: .5em;
}

h1:hover .headerlink, h2:hover .headerlink, h3:hover .headerlink, h4:hover .headerlink, h5:hover .headerlink, h6:hover .headerlink{
    display:inline-block;
}


.admonition {
    padding: 15px;
    margin-bottom: 20px;
    border: 1px solid transparent;
    border-radius: 4px;
    text-align: left;
}

.admonition.note {
    color: #3a87ad;
    background-color: #d9edf7;
    border-color: #bce8f1;
}

.admonition.warning {
    color: #c09853;
    background-color: #fcf8e3;
    border-color: #fbeed5;
}

.admonition.danger {
    color: #b94a48;
    background-color: #f2dede;
    border-color: #eed3d7;
}

.admonition-title {
    font-weight: bold;
    text-align: left;
}


.dropdown-submenu {
    position: relative;
}

.dropdown-submenu>.dropdown-menu {
    top: 0;
    left: 100%;
    margin-top: -6px;
    margin-left: -1px;
    -webkit-border-radius: 0 6px 6px 6px;
    -moz-border-radius: 0 6px 6px;
    border-radius: 0 6px 6px 6px;
}

.dropdown-submenu:hover>.dropdown-menu {
    display: block;
}

.dropdown-submenu>a:after {
    display: block;
    content: " ";
    float: right;
    width: 0;
    height: 0;
    border-color: transparent;
    border-style: solid;
    border-width: 5px 0 5px 5px;
    border-left-color: #ccc;
    margin-top: 5px;
    margin-right: -10px;
}

.dropdown-submenu:hover>a:after {
    border-left-color: #fff;
}

.dropdown-submenu.pull-left {
    float: none;
}

.dropdown-submenu.pull-left>.dropdown-menu {
    left: -100%;
    margin-left: 10px;
    -webkit-border-radius: 6px 0 6px 6px;
    -moz-border-radius: 6px 0 6px 6px;
    border-radius: 6px 0 6px 6px;
}
