# Supplementary material for: SeqKit: A Cross-Platform and Ultrafast Toolkit for FASTA/Q File Manipulation
Source: PLoS One. 2016 Oct 5;11(10):e0163962. doi: 10.1371/journal.pone.0163962 (PMC5051824; doi:10.1371/journal.pone.0163962)
Supplement: S2 File — All data supporting this article including source code, documents, executable binary files, benchmark scripts and plotting scripts. (ZIP) [file pone.0163962.s002.zip › SeqKit-supplementary-data2/doc/site/js/base.js]

function getSearchTerm()
{
    var sPageURL = window.location.search.substring(1);
    var sURLVariables = sPageURL.split('&');
    for (var i = 0; i < sURLVariables.length; i++)
    {
        var sParameterName = sURLVariables[i].split('=');
        if (sParameterName[0] == 'q')
        {
            return sParameterName[1];
        }
    }
}

$(document).ready(function() {

    var search_term = getSearchTerm(),
        $search_modal = $('#mkdocs_search_modal');

    if(search_term){
        $search_modal.modal();
    }

    // make sure search input gets autofocus everytime modal opens.
    $search_modal.on('shown.bs.modal', function () {
        $search_modal.find('#mkdocs-search-query').focus();
    });

    // Highlight.js
    hljs.initHighlightingOnLoad();
    $('table').addClass('table table-striped table-hover');
});


$('body').scrollspy({
    target: '.bs-sidebar',
});

/* Prevent disabled links from causing a page reload */
$("li.disabled a").click(function() {
    event.preventDefault();
});
