# Supplementary material for: SeqKit: A Cross-Platform and Ultrafast Toolkit for FASTA/Q File Manipulation
Source: PLoS One. 2016 Oct 5;11(10):e0163962. doi: 10.1371/journal.pone.0163962 (PMC5051824; doi:10.1371/journal.pone.0163962)
Supplement: S2 File — All data supporting this article including source code, documents, executable binary files, benchmark scripts and plotting scripts. (ZIP) [file pone.0163962.s002.zip › SeqKit-supplementary-data2/doc/site/sitemap.xml]

<?xml version="1.0" encoding="UTF-8"?>
<urlset xmlns="http://www.sitemaps.org/schemas/sitemap/0.9">

    
    <url>
     <loc>None/</loc>
     <lastmod>2016-08-08</lastmod>
     <changefreq>daily</changefreq>
    </url>
    

    
    <url>
     <loc>None/download/</loc>
     <lastmod>2016-08-08</lastmod>
     <changefreq>daily</changefreq>
    </url>
    

    
    <url>
     <loc>None/usage/</loc>
     <lastmod>2016-08-08</lastmod>
     <changefreq>daily</changefreq>
    </url>
    

    
    <url>
     <loc>None/tutorial/</loc>
     <lastmod>2016-08-08</lastmod>
     <changefreq>daily</changefreq>
    </url>
    

    
    <url>
     <loc>None/benchmark/</loc>
     <lastmod>2016-08-08</lastmod>
     <changefreq>daily</changefreq>
    </url>
    

    
    <url>
     <loc>None/yanlilab/</loc>
     <lastmod>2016-08-08</lastmod>
     <changefreq>daily</changefreq>
    </url>
    

</urlset>
