# Supplementary material for: SeqKit: A Cross-Platform and Ultrafast Toolkit for FASTA/Q File Manipulation
Source: PLoS One. 2016 Oct 5;11(10):e0163962. doi: 10.1371/journal.pone.0163962 (PMC5051824; doi:10.1371/journal.pone.0163962)
Supplement: S2 File — All data supporting this article including source code, documents, executable binary files, benchmark scripts and plotting scripts. (ZIP) [file pone.0163962.s002.zip › SeqKit-supplementary-data2/seqkit/cmd/replace.go]

// Copyright © 2016 Wei Shen <shenwei356@gmail.com>
//
// Permission is hereby granted, free of charge, to any person obtaining a copy
// of this software and associated documentation files (the "Software"), to deal
// in the Software without restriction, including without limitation the rights
// to use, copy, modify, merge, publish, distribute, sublicense, and/or sell
// copies of the Software, and to permit persons to whom the Software is
// furnished to do so, subject to the following conditions:
//
// The above copyright notice and this permission notice shall be included in
// all copies or substantial portions of the Software.
//
// THE SOFTWARE IS PROVIDED "AS IS", WITHOUT WARRANTY OF ANY KIND, EXPRESS OR
// IMPLIED, INCLUDING BUT NOT LIMITED TO THE WARRANTIES OF MERCHANTABILITY,
// FITNESS FOR A PARTICULAR PURPOSE AND NONINFRINGEMENT. IN NO EVENT SHALL THE
// AUTHORS OR COPYRIGHT HOLDERS BE LIABLE FOR ANY CLAIM, DAMAGES OR OTHER
// LIABILITY, WHETHER IN AN ACTION OF CONTRACT, TORT OR OTHERWISE, ARISING FROM,
// OUT OF OR IN CONNECTION WITH THE SOFTWARE OR THE USE OR OTHER DEALINGS IN
// THE SOFTWARE.

package cmd

import (
	"fmt"
	"io"
	"regexp"
	"runtime"
	"strconv"

	"github.com/shenwei356/xopen"
	"github.com/shenwei356/bio/seq"
	"github.com/shenwei356/bio/seqio/fastx"
	"github.com/spf13/cobra"
)

// replaceCmd represents the replace command
var replaceCmd = &cobra.Command{
	Use:   "replace",
	Short: "replace name/sequence by regular expression",
	Long: `replace name/sequence by regular expression.

Note that the replacement supports capture variables.
e.g. $1 represents the text of the first submatch.
ATTENTION: use SINGLE quote NOT double quotes in *nix OS.

Examples: Adding space to all bases.

    seqkit replace -p "(.)" -r '$1 ' -s

Or use the \ escape character.

    seqkit replace -p "(.)" -r "\$1 " -s

more on: http://shenwei356.github.io/seqkit/usage/#replace

`,
	Run: func(cmd *cobra.Command, args []string) {
		config := getConfigs(cmd)
		alphabet := config.Alphabet
		idRegexp := config.IDRegexp
		lineWidth := config.LineWidth
		outFile := config.OutFile
		seq.AlphabetGuessSeqLenghtThreshold = config.AlphabetGuessSeqLength
		seq.ValidateSeq = false
		runtime.GOMAXPROCS(config.Threads)

		pattern := getFlagString(cmd, "pattern")
		replacement := []byte(getFlagString(cmd, "replacement"))
		var replaceeWithNR bool
		if reNR.Match(replacement) {
			replaceeWithNR = true
		}

		bySeq := getFlagBool(cmd, "by-seq")
		// byName := getFlagBool(cmd, "by-name")
		ignoreCase := getFlagBool(cmd, "ignore-case")

		if pattern == "" {
			checkError(fmt.Errorf("flags -p (--pattern) needed"))
		}

		p := pattern
		if ignoreCase {
			p = "(?i)" + p
		}
		patternRegexp, err := regexp.Compile(p)
		checkError(err)

		files := getFileList(args)

		outfh, err := xopen.Wopen(outFile)
		checkError(err)
		defer outfh.Close()

		var r []byte
		for _, file := range files {

			fastxReader, err := fastx.NewReader(alphabet, file, idRegexp)
			checkError(err)
			nr := 1
			for {
				record, err := fastxReader.Read()
				if err != nil {
					if err == io.EOF {
						break
					}
					checkError(err)
					break
				}

				nr++
				if bySeq {
					record.Seq.Seq = patternRegexp.ReplaceAll(record.Seq.Seq, replacement)
				} else {
					r = replacement
					if replaceeWithNR {
						r = reNR.ReplaceAll(replacement, []byte(strconv.Itoa(nr)))
					}
					record.Name = patternRegexp.ReplaceAll(record.Name, r)
				}

				record.FormatToWriter(outfh, lineWidth)
			}

		}
	},
}

func init() {
	RootCmd.AddCommand(replaceCmd)
	replaceCmd.Flags().StringP("pattern", "p", "", "search regular expression")
	replaceCmd.Flags().StringP("replacement", "r", "",
		"replacement. supporting capture variables. "+
			" e.g. $1 represents the text of the first submatch. "+
			"ATTENTION: use SINGLE quote NOT double quotes in *nix OS or "+
			`use the \ escape character. record number is also supported by "{NR}"`)
	// replaceCmd.Flags().BoolP("by-name", "n", false, "replace full name instead of just id")
	replaceCmd.Flags().BoolP("by-seq", "s", false, "replace seq")
	replaceCmd.Flags().BoolP("ignore-case", "i", false, "ignore case")
}

var reNR = regexp.MustCompile(`\{(NR|nr)\}`)
