# Supplementary material for: SeqKit: A Cross-Platform and Ultrafast Toolkit for FASTA/Q File Manipulation
Source: PLoS One. 2016 Oct 5;11(10):e0163962. doi: 10.1371/journal.pone.0163962 (PMC5051824; doi:10.1371/journal.pone.0163962)
Supplement: S2 File — All data supporting this article including source code, documents, executable binary files, benchmark scripts and plotting scripts. (ZIP) [file pone.0163962.s002.zip › SeqKit-supplementary-data2/seqkit/cmd/root.go]

// Copyright © 2016 Wei Shen <shenwei356@gmail.com>
//
// Permission is hereby granted, free of charge, to any person obtaining a copy
// of this software and associated documentation files (the "Software"), to deal
// in the Software without restriction, including without limitation the rights
// to use, copy, modify, merge, publish, distribute, sublicense, and/or sell
// copies of the Software, and to permit persons to whom the Software is
// furnished to do so, subject to the following conditions:
//
// The above copyright notice and this permission notice shall be included in
// all copies or substantial portions of the Software.
//
// THE SOFTWARE IS PROVIDED "AS IS", WITHOUT WARRANTY OF ANY KIND, EXPRESS OR
// IMPLIED, INCLUDING BUT NOT LIMITED TO THE WARRANTIES OF MERCHANTABILITY,
// FITNESS FOR A PARTICULAR PURPOSE AND NONINFRINGEMENT. IN NO EVENT SHALL THE
// AUTHORS OR COPYRIGHT HOLDERS BE LIABLE FOR ANY CLAIM, DAMAGES OR OTHER
// LIABILITY, WHETHER IN AN ACTION OF CONTRACT, TORT OR OTHERWISE, ARISING FROM,
// OUT OF OR IN CONNECTION WITH THE SOFTWARE OR THE USE OR OTHER DEALINGS IN
// THE SOFTWARE.

package cmd

import (
	"fmt"
	"os"
	"runtime"

	"github.com/shenwei356/bio/seqio/fastx"
	"github.com/spf13/cobra"
)

// RootCmd represents the base command when called without any subcommands
var RootCmd = &cobra.Command{
	Use:   "seqkit",
	Short: "a cross-platform and ultrafast toolkit for FASTA/Q file manipulation",
	Long: fmt.Sprintf(`seqkit -- a cross-platform and ultrafast toolkit for FASTA/Q file manipulation

Version: %s

Author: Wei Shen <shenwei356@gmail.com>

Documents  : http://shenwei356.github.io/seqkit
Source code: https://github.com/shenwei356/seqkit

`, VERSION),
}

// Execute adds all child commands to the root command sets flags appropriately.
// This is called by main.main(). It only needs to happen once to the rootCmd.
func Execute() {
	if err := RootCmd.Execute(); err != nil {
		fmt.Println(err)
		os.Exit(-1)
	}
}

func init() {
	defaultThreads := runtime.NumCPU()
	if defaultThreads > 2 {
		defaultThreads = 2
	}
	RootCmd.PersistentFlags().StringP("seq-type", "t", "auto", "sequence type (dna|rna|protein|unlimit|auto) (for auto, it automatically detect by the first sequence)")
	RootCmd.PersistentFlags().IntP("threads", "j", defaultThreads, "number of CPUs. (default value: 1 for single-CPU PC, 2 for others)")
	RootCmd.PersistentFlags().IntP("line-width", "w", 60, "line width when outputing FASTA format (0 for no wrap)")
	RootCmd.PersistentFlags().StringP("id-regexp", "", fastx.DefaultIDRegexp, "regular expression for parsing ID")
	RootCmd.PersistentFlags().BoolP("id-ncbi", "", false, "FASTA head is NCBI-style, e.g. >gi|110645304|ref|NC_002516.2| Pseud...")
	RootCmd.PersistentFlags().StringP("out-file", "o", "-", `out file ("-" for stdout, suffix .gz for gzipped out)`)
	RootCmd.PersistentFlags().BoolP("quiet", "", false, "be quiet and do not show extra information")
	RootCmd.PersistentFlags().IntP("alphabet-guess-seq-length", "", 10000, "length of sequence prefix of the first FASTA record based on which seqkit guesses the sequence type (0 for whole seq)")
}
