# Supplementary material for: SeqKit: A Cross-Platform and Ultrafast Toolkit for FASTA/Q File Manipulation
Source: PLoS One. 2016 Oct 5;11(10):e0163962. doi: 10.1371/journal.pone.0163962 (PMC5051824; doi:10.1371/journal.pone.0163962)
Supplement: S2 File — All data supporting this article including source code, documents, executable binary files, benchmark scripts and plotting scripts. (ZIP) [file pone.0163962.s002.zip › SeqKit-supplementary-data2/seqkit/download_all_binaries.sh]

#!/bin/sh

rm seqkit_*.tar.gz
version="0.3.1.1"

wget https://github.com/shenwei356/seqkit/releases/download/v$version/seqkit_linux_386.tar.gz
wget https://github.com/shenwei356/seqkit/releases/download/v$version/seqkit_linux_amd64.tar.gz
wget https://github.com/shenwei356/seqkit/releases/download/v$version/seqkit_linux_arm.tar.gz
wget https://github.com/shenwei356/seqkit/releases/download/v$version/seqkit_darwin_386.tar.gz
wget https://github.com/shenwei356/seqkit/releases/download/v$version/seqkit_darwin_amd64.tar.gz
wget https://github.com/shenwei356/seqkit/releases/download/v$version/seqkit_windows_386.exe.tar.gz
wget https://github.com/shenwei356/seqkit/releases/download/v$version/seqkit_windows_amd64.exe.tar.gz
wget https://github.com/shenwei356/seqkit/releases/download/v$version/seqkit_freebsd_386.tar.gz
wget https://github.com/shenwei356/seqkit/releases/download/v$version/seqkit_freebsd_amd64.tar.gz
wget https://github.com/shenwei356/seqkit/releases/download/v$version/seqkit_freebsd_arm.tar.gz
wget https://github.com/shenwei356/seqkit/releases/download/v$version/seqkit_openbsd_386.tar.gz
wget https://github.com/shenwei356/seqkit/releases/download/v$version/seqkit_openbsd_amd64.tar.gz
