# Supplementary material for: SeqKit: A Cross-Platform and Ultrafast Toolkit for FASTA/Q File Manipulation
Source: PLoS One. 2016 Oct 5;11(10):e0163962. doi: 10.1371/journal.pone.0163962 (PMC5051824; doi:10.1371/journal.pone.0163962)
Supplement: S2 File — All data supporting this article including source code, documents, executable binary files, benchmark scripts and plotting scripts. (ZIP) [file pone.0163962.s002.zip › SeqKit-supplementary-data2/seqkit/packaging.sh]

#!/usr/bin/env sh

gox;

dir=binaries
mkdir -p $dir;
rm -rf $dir/$f;

for f in seqkit_*; do
    mkdir -p $dir/$f;
    mv $f $dir/$f;
    cd $dir/$f;
    brename -s '_[^\.]+';
    tar -zcf $f.tar.gz seqkit*;
    mv *.tar.gz ../;
    cd ..;
    rm -rf $f;
    cd ..;
done;
