# Supplementary material for: SeqKit: A Cross-Platform and Ultrafast Toolkit for FASTA/Q File Manipulation
Source: PLoS One. 2016 Oct 5;11(10):e0163962. doi: 10.1371/journal.pone.0163962 (PMC5051824; doi:10.1371/journal.pone.0163962)
Supplement: S2 File — All data supporting this article including source code, documents, executable binary files, benchmark scripts and plotting scripts. (ZIP) [file pone.0163962.s002.zip › SeqKit-supplementary-data2/tests/hairpin.fa]

>cel-let-7 MI0000001 Caenorhabditis elegans let-7 stem-loop
UACACUGUGGAUCCGGUGAGGUAGUAGGUUGUAUAGUUUGGAAUAUUACCACCGGUGAAC
UAUGCAAUUUUCUACCUUACCGGAGACAGAACUCUUCGA
>cel-lin-4 MI0000002 Caenorhabditis elegans lin-4 stem-loop
AUGCUUCCGGCCUGUUCCCUGAGACCUCAAGUGUGAGUGUACUAUUGAUGCUUCACACCU
GGGCUCUCCGGGUACCAGGACGGUUUGAGCAGAU
>cel-mir-1 MI0000003 Caenorhabditis elegans miR-1 stem-loop
AAAGUGACCGUACCGAGCUGCAUACUUCCUUACAUGCCCAUACUAUAUCAUAAAUGGAUA
UGGAAUGUAAAGAAGUAUGUAGAACGGGGUGGUAGU
>cel-mir-2 MI0000004 Caenorhabditis elegans miR-2 stem-loop
UAAACAGUAUACAGAAAGCCAUCAAAGCGGUGGUUGAUGUGUUGCAAAUUAUGACUUUCA
UAUCACAGCCAGCUUUGAUGUGCUGCCUGUUGCACUGU
>cel-mir-34 MI0000005 Caenorhabditis elegans miR-34 stem-loop
CGGACAAUGCUCGAGAGGCAGUGUGGUUAGCUGGUUGCAUAUUUCCUUGACAACGGCUAC
CUUCACUGCCACCCCGAACAUGUCGUCCAUCUUUGAA
>cel-mir-35 MI0000006 Caenorhabditis elegans miR-35 stem-loop
UCUCGGAUCAGAUCGAGCCAUUGCUGGUUUCUUCCACAGUGGUACUUUCCAUUAGAACUA
UCACCGGGUGGAAACUAGCAGUGGCUCGAUCUUUUCC
>cel-mir-36 MI0000007 Caenorhabditis elegans miR-36 stem-loop
CACCGCUGUCGGGGAACCGCGCCAAUUUUCGCUUCAGUGCUAGACCAUCCAAAGUGUCUA
UCACCGGGUGAAAAUUCGCAUGGGUCCCCGACGCGGA
>cel-mir-37 MI0000008 Caenorhabditis elegans miR-37 stem-loop
UUCUAGAAACCCUUGGACCAGUGUGGGUGUCCGUUGCGGUGCUACAUUCUCUAAUCUGUA
UCACCGGGUGAACACUUGCAGUGGUCCUCGUGGUUUCU
>cel-mir-38 MI0000009 Caenorhabditis elegans miR-38 stem-loop
GUGAGCCAGGUCCUGUUCCGGUUUUUUCCGUGGUGAUAACGCAUCCAAAAGUCUCUAUCA
CCGGGAGAAAAACUGGAGUAGGACCUGUGACUCAU
>cel-mir-39 MI0000010 Caenorhabditis elegans miR-39 stem-loop
UAUACCGAGAGCCCAGCUGAUUUCGUCUUGGUAAUAAGCUCGUCAUUGAGAUUAUCACCG
GGUGUAAAUCAGCUUGGCUCUGGUGUC
>cel-mir-40 MI0000011 Caenorhabditis elegans miR-40 stem-loop
UCCUGUCCGCACCUCAGUGGAUGUAUGCCAUGAUGAUAAGAUAUCAGAAAUCCUAUCACC
GGGUGUACAUCAGCUAAGGUGCGGGUACAGGU
>cel-mir-41 MI0000012 Caenorhabditis elegans miR-41 stem-loop
GGGUCCCAGAGACCUUGGUGGUUUUUCUCUGCAGUGAUAGAUACUUCUAACAACUCGCUA
UCACCGGGUGAAAAAUCACCUAGGUCUGGAGCCUCCU
>cel-mir-42 MI0000013 Caenorhabditis elegans miR-42 stem-loop
UUCGCGGACCUUUGUGGGUGUUUGCUUUUUCGGUGAAGUUGUCUUCCGUAGCUUCUUCUU
CACCGGGUUAACAUCUACAGAGGUCCAAAAAGGGG
>cel-mir-43 MI0000014 Caenorhabditis elegans miR-43 stem-loop
UAUUGGCACUAGUCGCCCGUGACAUCAAGAAACUAGUGAUUAUGCCAAACCACAGGGACA
UAUCACAGUUUACUUGCUGUCGCGGGCGGUGCUGAGUU
>cel-mir-44 MI0000015 Caenorhabditis elegans miR-44 stem-loop
GAGAAAAUGGCCAAUCUGGAUGUGCUCGUUGGUCAUAGACGUCAACACGAACUGUUCAUA
UGACUAGAGACACAUUCAGCUUGGCCUGCUUCUCUA
>cel-mir-45 MI0000016 Caenorhabditis elegans miR-45 stem-loop
CACCAUGUGCCACGCUGGAUGUGCUCGUUAGUCAUAAUAUCCUCCACAAAGCAAGGACUA
UGACUAGAGACACAUUCAGCUUGGCGCCGAAUGCAU
>cel-mir-46 MI0000017 Caenorhabditis elegans miR-46 stem-loop
CUGAGGUGAAGCUGAAGAGAGCCGUCUAUUGACAGUUCAAGACCACGAGUCGUUGUGUGC
UGUCAUGGAGUCGCUCUCUUCAGAUGAUCCGGUCAAU
>cel-mir-47 MI0000018 Caenorhabditis elegans miR-47 stem-loop
GAGAGCCGACUGAAACUGAAGAGAGCAGUCUAUUGACAGUCGGUUACUCGAAAUCUUUAC
UGUCAUGGAGGCGCUCUCUUCAGAUGAUGUCUGGCCC
>cel-mir-48 MI0000019 Caenorhabditis elegans miR-48 stem-loop
AAACUCCCGGGAACUUGAGGUAGGCUCAGUAGAUGCGAAUUGAACGGUAUCUCACAUCCA
CCAGCCUAGCUCGCAUUCCCAGAGUUUACGGUAUUGUU
>cel-mir-49 MI0000020 Caenorhabditis elegans miR-49 stem-loop
UUUUGAAAAAGACCACCGUCCGCAGUUUGUUGUGAUGUGCUCCAAGCAAUCAUGAGUCUG
AAGCACCACGAGAAGCUGCAGAUGGAGGUUCUGAUUU
>cel-mir-50 MI0000021 Caenorhabditis elegans miR-50 stem-loop
CUGCCCGCCGGCCGCUGAUAUGUCUGGUAUUCUUGGGUUUGAACUUCCAGCGUUGAACCC
GCAUAUUAGACGUAUCGACGGCCGGCGGGGCAGGUAAUG
>cel-mir-51 MI0000022 Caenorhabditis elegans miR-51 stem-loop
GUCCGAAAAGUCCGUCUACCCGUAGCUCCUAUCCAUGUUACUGGUCAAAAAGUGAACAUG
GAAGCAGGUACAGGUGCACGGCGAGUAGGGUCAUGAAGCU
>cel-mir-52 MI0000023 Caenorhabditis elegans miR-52 stem-loop
UCCAACUCUAACAGUCCACCCGUACAUAUGUUUCCGUGCUUGACAGCGAAGCUCAAUCAC
GUUACAAUGAAAGGGUAGCCGGUUAUUGAAGUUGGGUCUU
>cel-mir-53 MI0000024 Caenorhabditis elegans miR-53 stem-loop
CCGAUUCUGACAGUCCACCCGUACAUUUGUUUCCGUGCUUGACUUCAAAGCUCAAUCACG
GCACAAUAUAUGGGUCGCCAGUCAUUGUAGUCGGAAUUU
>cel-mir-54 MI0000025 Caenorhabditis elegans miR-54 stem-loop
GUGAGUCGCGCUCUGACUAGGAUAUGAGACGACGAGAACAUUGCUUUUUUAAAAGACUUG
UACCCGUAAUCUUCAUAAUCCGAGUCAGGGCUAGCUGAC
>cel-mir-55 MI0000026 Caenorhabditis elegans miR-55 stem-loop
AGAUUUGGAACUUAAUGGGACUCGGCAGAAACCUAUCGGUUAUACUUUUUGGAUAUGCUA
UACCCGUAUAAGUUUCUGCUGAGCCCCUUAUUCCUGUU
>cel-mir-56 MI0000027 Caenorhabditis elegans miR-56 stem-loop
GAGCCAGUGUCUGUUCUUGGCGGAUCCAUUUUGGGUUGUACCUCAUCCUAAAUUUGACGG
UACCCGUAAUGUUUCCGCUGAGAACCGACUGUGCACC
>cel-mir-57 MI0000028 Caenorhabditis elegans miR-57 stem-loop
AUCGACAUGCUCGUCUACCCUGUAGAUCGAGCUGUGUGUUUGAAACAAUCAUACACGAGC
UAGACUACAAGGUGCACGAACAAACCGAAGAUUUAUGAA
>cel-mir-58a MI0000029 Caenorhabditis elegans miR-58 stem-loop
GCUCGUCAUAUCCAUUGCCCUACUCUUCGCAUCUCAUCACUUCGUCCAAUACCAUAGGGA
UGAGAUCGUUCAGUACGGCAAUGGACUGAGCUAGAGU
>cel-mir-59 MI0000030 Caenorhabditis elegans miR-59 stem-loop
AGUUGAUCUAGAUAUGACAUCGUCCUGAAAACGAAACGGAACAAAAGUUCAAGAUAUUGA
UUUCGAAUCGUUUAUCAGGAUGAUGUGAUUAAAAUCAACU
>cel-mir-60 MI0000031 Caenorhabditis elegans miR-60 stem-loop
CUCGAAAACCGCUUGUUCUUGAACUGGAAGAGUGCCAUAAAAUCAUGACAAAGUACGUGA
UAUUAUGCACAUUUUCUAGUUCAAGACUUGAGAAAUCG
>cel-mir-61 MI0000032 Caenorhabditis elegans miR-61 stem-loop
UUCCAUUAUCGCUGAACCUCGAGAUGGGUUACGGGGCUUAGUCCUUCCUCCGUAUGGCAA
UGACUAGAACCGUUACUCAUCUCGAGGUUUCGGUGAU
>cel-mir-62 MI0000033 Caenorhabditis elegans miR-62 stem-loop
GUGAGUUAGAUCUCAUAUCCUUCCGCAAAAUGGAAAUGAUAUGUAAUCUAGCUUACAG
>cel-mir-63 MI0000034 Caenorhabditis elegans miR-63 stem-loop
UCAACAAGCAGACACAAUUUCUAACUCGUCGGUAGUCAUCGUUCUAGCUGAAAAGGACAC
UAUGACACUGAAGCGAGUUGGAAAUAGUGGUUCUACUUGAGCAA
>cel-mir-64 MI0000035 Caenorhabditis elegans miR-64 stem-loop
CUCCCCGCUGACCUCGCCGAAUAUGACACUGAAGCGUUACCGAACCGUUUUCCCACACCU
GGAUUCGGUGCAACGAUCAGUGGCAUGCUCGGCUAGCGCCAGUUAAGUAU
>cel-mir-65 MI0000036 Caenorhabditis elegans miR-65 stem-loop
AUGGAGCCUUCGCCGAUUAUGACACUGAAGCGUAACCGAACACCAUAUUUUGAGAUUCUG
CUACGCGCAGUGCCAUGCUCGGCGCGUUGGCUCCAUUAAA
>cel-mir-66 MI0000037 Caenorhabditis elegans miR-66 stem-loop
CCACAAAAAUGCCAUACAUGACACUGAUUAGGGAUGUGAUGAAUGUUAAGAUCCCGAUCA
AAUUCCUAACGGUGUCAAACAUGGCGUAUGUGGUUGUAG
>cel-mir-67 MI0000038 Caenorhabditis elegans miR-67 stem-loop
GAUCAAAGAUUCGUCGAUCCGCUCAUUCUGCCGGUUGUUAUGCUAUUAUCAGAUUAAGCA
UCACAACCUCCUAGAAAGAGUAGAUCGAUUUUAAAACUU
>cel-mir-70 MI0000041 Caenorhabditis elegans miR-70 stem-loop
UCAAAAUAAAACGAUGAAAACUAUCGAAAUACUAUCGACGAAUAACACUUAUGAAGAAAU
GUAAUACGUCGUUGGUGUUUCCAUAGUUUGAAUUGUUUAU
>cel-mir-71 MI0000042 Caenorhabditis elegans miR-71 stem-loop
GUCUGCUCUGAACGAUGAAAGACAUGGGUAGUGAGACGUCGGAGCCUCGUCGUAUCACUA
UUCUGUUUUUCGCCGUCGGGAUCGUGACCUGGAA
>cel-mir-72 MI0000043 Caenorhabditis elegans miR-72 stem-loop
AGGUCCCGUCAGAGCUAGGCAAGAUGUUGGCAUAGCUGAAUGAUCGCUAUAACAACUAUC
AGCUUCGCCACAUUCUGCCACGCACUGAUGUGAGGACCU
>cel-mir-73 MI0000044 Caenorhabditis elegans miR-73 stem-loop
CAGUGAGAGUCCCACACACGACUGGACUUCCAUAUCGAGCCACAGCUAUCAACGAAUUUG
CUGGCAAGAUGUAGGCAGUUCAGUUGUGCGUUUAUGGAG
>cel-mir-74 MI0000045 Caenorhabditis elegans miR-74 stem-loop
AAAUGGUUCAAAAAACGUUCGGGCUUCCAUCUCUUUCCCAGCCUACAUCUCAACCUGGGC
UGGCAAGAAAUGGCAGUCUACACGUUUUUCAACCAAA
>cel-mir-75 MI0000046 Caenorhabditis elegans miR-75 stem-loop
UUCUUGUUGCUUUGAAGAAUUGCAGUCGGUUGCAAGCUUAAAUACAAAUCCGAAUUGUUA
UUAAAGCUACCAACCGGCUUCAAGUCUGAAAGAGCAG
>cel-mir-76 MI0000047 Caenorhabditis elegans miR-76 stem-loop
AUUUCAGCUCCUGUCUGGGCUUCACAAUAGUCGAAUACCUUAAAUUUCAAAAUUUGGAUA
UUCGUUGUUGAUGAAGCCUUGAUGGGGGUGAGAAAGA
>cel-mir-77 MI0000048 Caenorhabditis elegans miR-77 stem-loop
GCAUCUGCCAAACCGCCCGUUUGGAUGGUUGUGCUCUGAGGAAAUACGCACAGAAUGUCA
UUUCAUCAGGCCAUAGCUGUCCAAAUUGGUAUAGAGUUUG
>cel-mir-78 MI0000049 Caenorhabditis elegans miR-78 stem-loop
AAUAAAAUAUAUUGUUUCAUAGUGUCCGUAAAAUAACUAGAUUUAUUUUGUAAAAACUAU
UGGAGGCCUGGUUGUUUGUGCUGGAAUGUUUCGAGA
>cel-mir-79 MI0000050 Caenorhabditis elegans miR-79 stem-loop
UAGUAGACAUUCUCCGAUCUUUGGUGAUUCAGCUUCAAUGAUUGGCUACAGGUUUCUUUC
AUAAAGCUAGGUUACCAAAGCUCGGCGUCUUGAUCUAC
>cel-mir-80 MI0000051 Caenorhabditis elegans miR-80/miR-227 stem-loop
AUGGACACUCGUUCGCUCAGCUUUCGACAUGAUUCUGAACAAUCCGCAAGCCCAUGUUGU
UGAGAUCAUUAGUUGAAAGCCGAAUGAUCAGAGAUAUC
>cel-mir-81 MI0000052 Caenorhabditis elegans miR-81 stem-loop
AUCAGUGCCAUCGUGCCCAACAGUCGGUUUUCACCGUGAUCUGAGAGCAAUCCAAAAAUG
CUUUUCUGAGAUCAUCGUGAAAGCUAGUUGUUGGUCUACGGGCUUUUG
>cel-mir-82 MI0000053 Caenorhabditis elegans miR-82 stem-loop
GAAAUAGGUUCUUUUAGCAACCGGUUUUCUCUGUGAUCUACAGAAUGACAGCUAAUCGUC
UGAGAUCAUCGUGAAAGCCAGUUGUUUUUAUGAACUC
>cel-mir-83 MI0000054 Caenorhabditis elegans miR-83 stem-loop
AGCACCACUCGGAACCACUGAAUUUAUGUGUGUACUUGACGGCCAACAAGAGCAUCGAUC
UAGCACCAUAUAAAUUCAGUAAUUUCGCGUCGAGAGCU
>cel-mir-84 MI0000055 Caenorhabditis elegans miR-84 stem-loop
GUGGCAUCUGAGGUAGUAUGUAAUAUUGUAGACUGUCUAUAAUGUCCACAAUGUUUCAAC
UAACUCGGCUGUUCU
>cel-mir-85 MI0000056 Caenorhabditis elegans miR-85 stem-loop
UAUAGAAUUUUGGCGUCGGAGCCCGAUUUUUCAAUAGUUUGAAACCAGUGUACACAUAAA
UGGUUACAAAGUAUUUGAAAAGUCGUGCUCUGAAAAUGAAUUCUUA
>cel-mir-86 MI0000057 Caenorhabditis elegans miR-86 stem-loop
CGUGUCCACGCCGUCUAAGUGAAUGCUUUGCCACAGUCUUCGAUGUUCUGAAAUGAAGCC
UGGGCUCAGAUUCGCUUAGGCCGGAGUUUGACACGGCA
>cel-mir-87 MI0000058 Caenorhabditis elegans miR-87 stem-loop
GGUUGUGCCAUCCGGCCGCCUGAUACUUUCGUCUCAACCUCGCUGUCAGAUUGGUCGUAG
GUGAGCAAAGUUUCAGGUGUGCCGGAACACACCC
>cel-mir-90 MI0000059 Caenorhabditis elegans miR-90 stem-loop
GGGCGCCAUUUCGAGCGGCUUUCAACGACGAUAUCAACCGACAACUCACACUUUUGCGUG
UUGAUAUGUUGUUUGAAUGCCCCUUGAAUUGGAUGCCA
>hsa-let-7a-1 MI0000060 Homo sapiens let-7a-1 stem-loop
UGGGAUGAGGUAGUAGGUUGUAUAGUUUUAGGGUCACACCCACCACUGGGAGAUAACUAU
ACAAUCUACUGUCUUUCCUA
>hsa-let-7a-2 MI0000061 Homo sapiens let-7a-2 stem-loop
AGGUUGAGGUAGUAGGUUGUAUAGUUUAGAAUUACAUCAAGGGAGAUAACUGUACAGCCU
CCUAGCUUUCCU
>hsa-let-7a-3 MI0000062 Homo sapiens let-7a-3 stem-loop
GGGUGAGGUAGUAGGUUGUAUAGUUUGGGGCUCUGCCCUGCUAUGGGAUAACUAUACAAU
CUACUGUCUUUCCU
>hsa-let-7b MI0000063 Homo sapiens let-7b stem-loop
CGGGGUGAGGUAGUAGGUUGUGUGGUUUCAGGGCAGUGAUGUUGCCCCUCGGAAGAUAAC
UAUACAACCUACUGCCUUCCCUG
>hsa-let-7c MI0000064 Homo sapiens let-7c stem-loop
GCAUCCGGGUUGAGGUAGUAGGUUGUAUGGUUUAGAGUUACACCCUGGGAGUUAACUGUA
CAACCUUCUAGCUUUCCUUGGAGC
>hsa-let-7d MI0000065 Homo sapiens let-7d stem-loop
CCUAGGAAGAGGUAGUAGGUUGCAUAGUUUUAGGGCAGGGAUUUUGCCCACAAGGAGGUA
ACUAUACGACCUGCUGCCUUUCUUAGG
>hsa-let-7e MI0000066 Homo sapiens let-7e stem-loop
CCCGGGCUGAGGUAGGAGGUUGUAUAGUUGAGGAGGACACCCAAGGAGAUCACUAUACGG
CCUCCUAGCUUUCCCCAGG
>hsa-let-7f-1 MI0000067 Homo sapiens let-7f-1 stem-loop
UCAGAGUGAGGUAGUAGAUUGUAUAGUUGUGGGGUAGUGAUUUUACCCUGUUCAGGAGAU
AACUAUACAAUCUAUUGCCUUCCCUGA
>hsa-let-7f-2 MI0000068 Homo sapiens let-7f-2 stem-loop
UGUGGGAUGAGGUAGUAGAUUGUAUAGUUUUAGGGUCAUACCCCAUCUUGGAGAUAACUA
UACAGUCUACUGUCUUUCCCACG
>hsa-mir-15a MI0000069 Homo sapiens miR-15a stem-loop
CCUUGGAGUAAAGUAGCAGCACAUAAUGGUUUGUGGAUUUUGAAAAGGUGCAGGCCAUAU
UGUGCUGCCUCAAAAAUACAAGG
>hsa-mir-16-1 MI0000070 Homo sapiens miR-16-1 stem-loop
GUCAGCAGUGCCUUAGCAGCACGUAAAUAUUGGCGUUAAGAUUCUAAAAUUAUCUCCAGU
AUUAACUGUGCUGCUGAAGUAAGGUUGAC
>hsa-mir-17 MI0000071 Homo sapiens miR-17 stem-loop
GUCAGAAUAAUGUCAAAGUGCUUACAGUGCAGGUAGUGAUAUGUGCAUCUACUGCAGUGA
AGGCACUUGUAGCAUUAUGGUGAC
>hsa-mir-18a MI0000072 Homo sapiens miR-18a stem-loop
UGUUCUAAGGUGCAUCUAGUGCAGAUAGUGAAGUAGAUUAGCAUCUACUGCCCUAAGUGC
UCCUUCUGGCA
>hsa-mir-19a MI0000073 Homo sapiens miR-19a stem-loop
GCAGUCCUCUGUUAGUUUUGCAUAGUUGCACUACAAGAAGAAUGUAGUUGUGCAAAUCUA
UGCAAAACUGAUGGUGGCCUGC
>hsa-mir-19b-1 MI0000074 Homo sapiens miR-19b-1 stem-loop
CACUGUUCUAUGGUUAGUUUUGCAGGUUUGCAUCCAGCUGUGUGAUAUUCUGCUGUGCAA
AUCCAUGCAAAACUGACUGUGGUAGUG
>hsa-mir-19b-2 MI0000075 Homo sapiens miR-19b-2 stem-loop
ACAUUGCUACUUACAAUUAGUUUUGCAGGUUUGCAUUUCAGCGUAUAUAUGUAUAUGUGG
CUGUGCAAAUCCAUGCAAAACUGAUUGUGAUAAUGU
>hsa-mir-20a MI0000076 Homo sapiens miR-20a stem-loop
GUAGCACUAAAGUGCUUAUAGUGCAGGUAGUGUUUAGUUAUCUACUGCAUUAUGAGCACU
UAAAGUACUGC
>hsa-mir-21 MI0000077 Homo sapiens miR-21 stem-loop
UGUCGGGUAGCUUAUCAGACUGAUGUUGACUGUUGAAUCUCAUGGCAACACCAGUCGAUG
GGCUGUCUGACA
>hsa-mir-22 MI0000078 Homo sapiens miR-22 stem-loop
GGCUGAGCCGCAGUAGUUCUUCAGUGGCAAGCUUUAUGUCCUGACCCAGCUAAAGCUGCC
AGUUGAAGAACUGUUGCCCUCUGCC
>hsa-mir-23a MI0000079 Homo sapiens miR-23a stem-loop
GGCCGGCUGGGGUUCCUGGGGAUGGGAUUUGCUUCCUGUCACAAAUCACAUUGCCAGGGA
UUUCCAACCGACC
>hsa-mir-24-1 MI0000080 Homo sapiens miR-24-1 stem-loop
CUCCGGUGCCUACUGAGCUGAUAUCAGUUCUCAUUUUACACACUGGCUCAGUUCAGCAGG
AACAGGAG
>hsa-mir-24-2 MI0000081 Homo sapiens miR-24-2 stem-loop
CUCUGCCUCCCGUGCCUACUGAGCUGAAACACAGUUGGUUUGUGUACACUGGCUCAGUUC
AGCAGGAACAGGG
>hsa-mir-25 MI0000082 Homo sapiens miR-25 stem-loop
GGCCAGUGUUGAGAGGCGGAGACUUGGGCAAUUGCUGGACGCUGCCCUGGGCAUUGCACU
UGUCUCGGUCUGACAGUGCCGGCC
>hsa-mir-26a-1 MI0000083 Homo sapiens miR-26a-1 stem-loop
GUGGCCUCGUUCAAGUAAUCCAGGAUAGGCUGUGCAGGUCCCAAUGGGCCUAUUCUUGGU
UACUUGCACGGGGACGC
>hsa-mir-26b MI0000084 Homo sapiens miR-26b stem-loop
CCGGGACCCAGUUCAAGUAAUUCAGGAUAGGUUGUGUGCUGUCCAGCCUGUUCUCCAUUA
CUUGGCUCGGGGACCGG
>hsa-mir-27a MI0000085 Homo sapiens miR-27a stem-loop
CUGAGGAGCAGGGCUUAGCUGCUUGUGAGCAGGGUCCACACCAAGUCGUGUUCACAGUGG
CUAAGUUCCGCCCCCCAG
>hsa-mir-28 MI0000086 Homo sapiens miR-28 stem-loop
GGUCCUUGCCCUCAAGGAGCUCACAGUCUAUUGAGUUACCUUUCUGACUUUCCCACUAGA
UUGUGAGCUCCUGGAGGGCAGGCACU
>hsa-mir-29a MI0000087 Homo sapiens miR-29a stem-loop
AUGACUGAUUUCUUUUGGUGUUCAGAGUCAAUAUAAUUUUCUAGCACCAUCUGAAAUCGG
UUAU
>hsa-mir-30a MI0000088 Homo sapiens miR-30a stem-loop
GCGACUGUAAACAUCCUCGACUGGAAGCUGUGAAGCCACAGAUGGGCUUUCAGUCGGAUG
UUUGCAGCUGC
>hsa-mir-31 MI0000089 Homo sapiens miR-31 stem-loop
GGAGAGGAGGCAAGAUGCUGGCAUAGCUGUUGAACUGGGAACCUGCUAUGCCAACAUAUU
GCCAUCUUUCC
>hsa-mir-32 MI0000090 Homo sapiens miR-32 stem-loop
GGAGAUAUUGCACAUUACUAAGUUGCAUGUUGUCACGGCCUCAAUGCAAUUUAGUGUGUG
UGAUAUUUUC
>hsa-mir-33a MI0000091 Homo sapiens miR-33a stem-loop
CUGUGGUGCAUUGUAGUUGCAUUGCAUGUUCUGGUGGUACCCAUGCAAUGUUUCCACAGU
GCAUCACAG
>hsa-mir-92a-1 MI0000093 Homo sapiens miR-92a-1 stem-loop
CUUUCUACACAGGUUGGGAUCGGUUGCAAUGCUGUGUUUCUGUAUGGUAUUGCACUUGUC
CCGGCCUGUUGAGUUUGG
>hsa-mir-92a-2 MI0000094 Homo sapiens miR-92a-2 stem-loop
UCAUCCCUGGGUGGGGAUUUGUUGCAUUACUUGUGUUCUAUAUAAAGUAUUGCACUUGUC
CCGGCCUGUGGAAGA
>hsa-mir-93 MI0000095 Homo sapiens miR-93 stem-loop
CUGGGGGCUCCAAAGUGCUGUUCGUGCAGGUAGUGUGAUUACCCAACCUACUGCUGAGCU
AGCACUUCCCGAGCCCCCGG
>hsa-mir-95 MI0000097 Homo sapiens miR-95 stem-loop
AACACAGUGGGCACUCAAUAAAUGUCUGUUGAAUUGAAAUGCGUUACAUUCAACGGGUAU
UUAUUGAGCACCCACUCUGUG
>hsa-mir-96 MI0000098 Homo sapiens miR-96 stem-loop
UGGCCGAUUUUGGCACUAGCACAUUUUUGCUUGUGUCUCUCCGCUCUGAGCAAUCAUGUG
CAGUGCCAAUAUGGGAAA
>hsa-mir-98 MI0000100 Homo sapiens miR-98 stem-loop
AGGAUUCUGCUCAUGCCAGGGUGAGGUAGUAAGUUGUAUUGUUGUGGGGUAGGGAUAUUA
GGCCCCAAUUAGAAGAUAACUAUACAACUUACUACUUUCCCUGGUGUGUGGCAUAUUCA
>hsa-mir-99a MI0000101 Homo sapiens miR-99a stem-loop
CCCAUUGGCAUAAACCCGUAGAUCCGAUCUUGUGGUGAAGUGGACCGCACAAGCUCGCUU
CUAUGGGUCUGUGUCAGUGUG
>hsa-mir-100 MI0000102 Homo sapiens miR-100 stem-loop
CCUGUUGCCACAAACCCGUAGAUCCGAACUUGUGGUAUUAGUCCGCACAAGCUUGUAUCU
AUAGGUAUGUGUCUGUUAGG
>hsa-mir-101-1 MI0000103 Homo sapiens miR-101-1 stem-loop
UGCCCUGGCUCAGUUAUCACAGUGCUGAUGCUGUCUAUUCUAAAGGUACAGUACUGUGAU
AACUGAAGGAUGGCA
>hsa-mir-29b-1 MI0000105 Homo sapiens miR-29b-1 stem-loop
CUUCAGGAAGCUGGUUUCAUAUGGUGGUUUAGAUUUAAAUAGUGAUUGUCUAGCACCAUU
UGAAAUCAGUGUUCUUGGGGG
>hsa-mir-29b-2 MI0000107 Homo sapiens miR-29b-2 stem-loop
CUUCUGGAAGCUGGUUUCACAUGGUGGCUUAGAUUUUUCCAUCUUUGUAUCUAGCACCAU
UUGAAAUCAGUGUUUUAGGAG
>hsa-mir-103a-2 MI0000108 Homo sapiens miR-103a-2 stem-loop
UUGUGCUUUCAGCUUCUUUACAGUGCUGCCUUGUAGCAUUCAGGUCAAGCAGCAUUGUAC
AGGGCUAUGAAAGAACCA
>hsa-mir-103a-1 MI0000109 Homo sapiens miR-103a-1 stem-loop
UACUGCCCUCGGCUUCUUUACAGUGCUGCCUUGUUGCAUAUGGAUCAAGCAGCAUUGUAC
AGGGCUAUGAAGGCAUUG
>hsa-mir-105-1 MI0000111 Homo sapiens miR-105-1 stem-loop
UGUGCAUCGUGGUCAAAUGCUCAGACUCCUGUGGUGGCUGCUCAUGCACCACGGAUGUUU
GAGCAUGUGCUACGGUGUCUA
>hsa-mir-105-2 MI0000112 Homo sapiens miR-105-2 stem-loop
UGUGCAUCGUGGUCAAAUGCUCAGACUCCUGUGGUGGCUGCUUAUGCACCACGGAUGUUU
GAGCAUGUGCUAUGGUGUCUA
>hsa-mir-106a MI0000113 Homo sapiens miR-106a stem-loop
CCUUGGCCAUGUAAAAGUGCUUACAGUGCAGGUAGCUUUUUGAGAUCUACUGCAAUGUAA
GCACUUCUUACAUUACCAUGG
>hsa-mir-107 MI0000114 Homo sapiens miR-107 stem-loop
CUCUCUGCUUUCAGCUUCUUUACAGUGUUGCCUUGUGGCAUGGAGUUCAAGCAGCAUUGU
ACAGGGCUAUCAAAGCACAGA
>hsa-mir-16-2 MI0000115 Homo sapiens miR-16-2 stem-loop
GUUCCACUCUAGCAGCACGUAAAUAUUGGCGUAGUGAAAUAUAUAUUAAACACCAAUAUU
ACUGUGCUGCUUUAGUGUGAC
>dme-mir-1 MI0000116 Drosophila melanogaster miR-1 stem-loop
UUCAGCCUUUGAGAGUUCCAUGCUUCCUUGCAUUCAAUAGUUAUAUUCAAGCAUAUGGAA
UGUAAAGAAGUAUGGAGCGAAAUCUGGCGAG
>dme-mir-2a-1 MI0000117 Drosophila melanogaster miR-2a-1 stem-loop
GCUGGGCUCUCAAAGUGGUUGUGAAAUGCAUUUCCGCUUUGCGCGGCAUAUCACAGCCAG
CUUUGAUGAGCUUAGC
>dme-mir-2a-2 MI0000118 Drosophila melanogaster miR-2a-2 stem-loop
AUCUAAGCCUCAUCAAGUGGUUGUGAUAUGGAUACCCAACGCAUAUCACAGCCAGCUUUG
AUGAGCUAGGAU
>dme-mir-2b-1 MI0000119 Drosophila melanogaster miR-2b-1 stem-loop
CUUCAACUGUCUUCAAAGUGGCAGUGACAUGUUGUCAACAAUAUUCAUAUCACAGCCAGC
UUUGAGGAGCGUUGCGG
>dme-mir-2b-2 MI0000120 Drosophila melanogaster miR-2b-2 stem-loop
UUGUGUCAUUCUUCAAAGUGGUUGUGAAAUGUUUGCCUUUUUAUGCCUAUUCAUAUCACA
GCCAGCUUUGAGGAGCGACGCGA
>dme-mir-3 MI0000121 Drosophila melanogaster miR-3 stem-loop
GAUCCUGGGAUGCAUCUUGUGCAGUUAUGUUUCAAUCUCACAUCACUGGGCAAAGUGUGU
CUCAAGAUC
>dme-mir-4 MI0000122 Drosophila melanogaster miR-4 stem-loop
UUGCAAUUAGUUUCUUUGGUCGUCCAGCCUUAGGUGAUUUUUCCGGUCAUAAAGCUAGAC
AACCAUUGAAGUUCGUUGUGG
>dme-mir-5 MI0000123 Drosophila melanogaster miR-5 stem-loop
GCUAAAAGGAACGAUCGUUGUGAUAUGAGUUGUUUCCUAACAUAUCACAGUGAUUUUCCU
UUAUAACGC
>dme-mir-6-1 MI0000124 Drosophila melanogaster miR-6-1 stem-loop
UUUAAUGUAGAGGGAAUAGUUGCUGUGCUGUAAGUUAAUAUACCAUAUCUAUAUCACAGU
GGCUGUUCUUUUUGUACCUAAA
>dme-mir-6-2 MI0000125 Drosophila melanogaster miR-6-2 stem-loop
UAACCCAAGGGAACUUCUGCUGCUGAUAUAUUAUUGAAAAACUACUAUAUCACAGUGGCU
GUUCUUUUUGGUUG
>dme-mir-6-3 MI0000126 Drosophila melanogaster miR-6-3 stem-loop
CAAAAAGAAGGGAACGGUUGCUGAUGAUGUAGUUUGAAACUCUCACAAUUUAUAUCACAG
UGGCUGUUCUUUUUUGUUUG
>dme-mir-7 MI0000127 Drosophila melanogaster miR-7 stem-loop
GAGUGCAUUCCGUAUGGAAGACUAGUGAUUUUGUUGUUUGGUCUUUGGUAAUAACAAUAA
AUCCCUUGUCUUCUUACGGCGUGCAUUU
>dme-mir-8 MI0000128 Drosophila melanogaster miR-8 stem-loop
AAGGACAUCUGUUCACAUCUUACCGGGCAGCAUUAGAUCCUUUUUAUAACUCUAAUACUG
UCAGGUAAAGAUGUCGUCCGUGUCCUU
>dme-mir-9a MI0000129 Drosophila melanogaster miR-9a stem-loop
GCUAUGUUGUCUUUGGUUAUCUAGCUGUAUGAGUGAUAAAUAACGUCAUAAAGCUAGCUU
ACCGAAGUUAAUAUUAGC
>dme-mir-10 MI0000130 Drosophila melanogaster miR-10 stem-loop
CCACGUCUACCCUGUAGAUCCGAAUUUGUUUUAUACUAGCUUUAAGGACAAAUUCGGUUC
UAGAGAGGUUUGUGUGG
>dme-mir-11 MI0000131 Drosophila melanogaster miR-11 stem-loop
GCACUUGUCAAGAACUUUCUCUGUGACCCGCGUGUACUUAAAAGCCGCAUCACAGUCUGA
GUUCUUGCUGAGUGC
>dme-mir-12 MI0000132 Drosophila melanogaster miR-12 stem-loop
UACGGUUGAGUAUUACAUCAGGUACUGGUGUGCCUUAAAUCCAACAACCAGUACUUAUGU
CAUACUACGCCGUG
>dme-mir-13a MI0000133 Drosophila melanogaster miR-13a stem-loop
UACGUAACUCCUCAAAGGGUUGUGAAAUGUCGACUAUUAUCUACUCAUAUCACAGCCAUU
UUGAUGAGUUUCGUG
>dme-mir-13b-1 MI0000134 Drosophila melanogaster miR-13b-1 stem-loop
CCAUGUCGUUAAAAUGUUUGUGAACUUAUGUAUUCACAAUCAUAUCACAGCCAUUUUGAC
GAGUUUGG
>dme-mir-13b-2 MI0000135 Drosophila melanogaster miR-13b-2 stem-loop
UAUUAACGCGUCAAAAUGACUGUGAGCUAUGUGGAUUUGACUUCAUAUCACAGCCAUUUU
GACGAGUUUG
>dme-mir-14 MI0000136 Drosophila melanogaster miR-14 stem-loop
UGUGGGAGCGAGACGGGGACUCACUGUGCUUAUUAAAUAGUCAGUCUUUUUCUCUCUCCU
AUA
>mmu-let-7g MI0000137 Mus musculus let-7g stem-loop
CCAGGCUGAGGUAGUAGUUUGUACAGUUUGAGGGUCUAUGAUACCACCCGGUACAGGAGA
UAACUGUACAGGCCACUGCCUUGCCAGG
>mmu-let-7i MI0000138 Mus musculus let-7i stem-loop
CUGGCUGAGGUAGUAGUUUGUGCUGUUGGUCGGGUUGUGACAUUGCCCGCUGUGGAGAUA
ACUGCGCAAGCUACUGCCUUGCUAG
>mmu-mir-1a-1 MI0000139 Mus musculus miR-1a-1 stem-loop
GCUUGGGACACAUACUUCUUUAUAUGCCCAUAUGAACCUGCUAAGCUAUGGAAUGUAAAG
AAGUAUGUAUUUCAGGC
>mmu-mir-15b MI0000140 Mus musculus miR-15b stem-loop
CUGUAGCAGCACAUCAUGGUUUACAUACUACAGUCAAGAUGCGAAUCAUUAUUUGCUGCU
CUAG
>mmu-mir-23b MI0000141 Mus musculus miR-23b stem-loop
GGCUGCUUGGGUUCCUGGCAUGCUGAUUUGUGACUUGAGAUUAAAAUCACAUUGCCAGGG
AUUACCACGCAACC
>mmu-mir-27b MI0000142 Mus musculus miR-27b stem-loop
AGGUGCAGAGCUUAGCUGAUUGGUGAACAGUGAUUGGUUUCCGCUUUGUUCACAGUGGCU
AAGUUCUGCACCU
>mmu-mir-29b-1 MI0000143 Mus musculus miR-29b-1 stem-loop
AGGAAGCUGGUUUCAUAUGGUGGUUUAGAUUUAAAUAGUGAUUGUCUAGCACCAUUUGAA
AUCAGUGUUCU
>mmu-mir-30a MI0000144 Mus musculus miR-30a stem-loop
GCGACUGUAAACAUCCUCGACUGGAAGCUGUGAAGCCACAAAUGGGCUUUCAGUCGGAUG
UUUGCAGCUGC
>mmu-mir-30b MI0000145 Mus musculus miR-30b stem-loop
CUAAGCCAAGUUUCAGUUCAUGUAAACAUCCUACACUCAGCUGUCAUACAUGCGUUGGCU
GGGAUGUGGAUGUUUACGUCAGCUGUCUUGGAGUAU
>mmu-mir-99a MI0000146 Mus musculus miR-99a stem-loop
CAUAAACCCGUAGAUCCGAUCUUGUGGUGAAGUGGACCGCGCAAGCUCGUUUCUAUGGGU
CUGUG
>mmu-mir-99b MI0000147 Mus musculus miR-99b stem-loop
GGCACCCACCCGUAGAACCGACCUUGCGGGGCCUUCGCCGCACACAAGCUCGUGUCUGUG
GGUCCGUGUC
>mmu-mir-101a MI0000148 Mus musculus miR-101a stem-loop
AGGCUGCCCUGGCUCAGUUAUCACAGUGCUGAUGCUGUCCAUUCUAAAGGUACAGUACUG
UGAUAACUGAAGGAUGGCAGCCA
>mmu-mir-124-3 MI0000150 Mus musculus miR-124-3 stem-loop
CUCUGCGUGUUCACAGCGGACCUUGAUUUAAUGUCUAUACAAUUAAGGCACGCGGUGAAU
GCCAAGAG
>mmu-mir-125a MI0000151 Mus musculus miR-125a stem-loop
CUGGGUCCCUGAGACCCUUUAACCUGUGAGGACGUCCAGGGUCACAGGUGAGGUUCUUGG
GAGCCUGG
>mmu-mir-125b-2 MI0000152 Mus musculus miR-125b-2 stem-loop
GCCUAGUCCCUGAGACCCUAACUUGUGAGGUAUUUUAGUAACAUCACAAGUCAGGUUCUU
GGGACCUAGGC
>mmu-mir-126a MI0000153 Mus musculus miR-126a stem-loop
UGACAGCACAUUAUUACUUUUGGUACGCGCUGUGACACUUCAAACUCGUACCGUGAGUAA
UAAUGCGCGGUCA
>mmu-mir-127 MI0000154 Mus musculus miR-127 stem-loop
CCAGCCUGCUGAAGCUCAGAGGGCUCUGAUUCAGAAAGAUCAUCGGAUCCGUCUGAGCUU
GGCUGGUCGG
>mmu-mir-128-1 MI0000155 Mus musculus miR-128-1 stem-loop
GUUGGAUUCGGGGCCGUAGCACUGUCUGAGAGGUUUACAUUUCUCACAGUGAACCGGUCU
CUUUUUCAGC
>mmu-mir-130a MI0000156 Mus musculus miR-130a stem-loop
GAGCUCUUUUCACAUUGUGCUACUGUCUAACGUGUACCGAGCAGUGCAAUGUUAAAAGGG
CAUC
>mmu-mir-9-2 MI0000157 Mus musculus miR-9-2 stem-loop
GUUGUUAUCUUUGGUUAUCUAGCUGUAUGAGUGUAUUGGUCUUCAUAAAGCUAGAUAACC
GAAAGUAAAAAC
>mmu-mir-132 MI0000158 Mus musculus miR-132 stem-loop
GGGCAACCGUGGCUUUCGAUUGUUACUGUGGGAACCGGAGGUAACAGUCUACAGCCAUGG
UCGCCC
>mmu-mir-133a-1 MI0000159 Mus musculus miR-133a-1 stem-loop
GCUAAAGCUGGUAAAAUGGAACCAAAUCGCCUCUUCAAUGGAUUUGGUCCCCUUCAACCA
GCUGUAGC
>mmu-mir-134 MI0000160 Mus musculus miR-134 stem-loop
AGGGUGUGUGACUGGUUGACCAGAGGGGCGUGCACUCUGUUCACCCUGUGGGCCACCUAG
UCACCAACCCU
>mmu-mir-135a-1 MI0000161 Mus musculus miR-135a-1 stem-loop
AGGCCUCACUGUUCUCUAUGGCUUUUUAUUCCUAUGUGAUUCUAUUGCUCGCUCAUAUAG
GGAUUGGAGCCGUGGCGUACGGUGAGGAUA
>mmu-mir-136 MI0000162 Mus musculus miR-136 stem-loop
GAGGACUCCAUUUGUUUUGAUGAUGGAUUCUUAAGCUCCAUCAUCGUCUCAAAUGAGUCU
UC
>mmu-mir-137 MI0000163 Mus musculus miR-137 stem-loop
CUUCGGUGACGGGUAUUCUUGGGUGGAUAAUACGGAUUACGUUGUUAUUGCUUAAGAAUA
CGCGUAGUCGAGG
>mmu-mir-138-2 MI0000164 Mus musculus miR-138-2 stem-loop
CAGCUGGUGUUGUGAAUCAGGCCGACGAGCAGCGCAUCCUCUUACCCGGCUAUUUCACGA
CACCAGGGUUG
>mmu-mir-140 MI0000165 Mus musculus miR-140 stem-loop
CCUGCCAGUGGUUUUACCCUAUGGUAGGUUACGUCAUGCUGUUCUACCACAGGGUAGAAC
CACGGACAGG
>mmu-mir-141 MI0000166 Mus musculus miR-141 stem-loop
GGGUCCAUCUUCCAGUGCAGUGUUGGAUGGUUGAAGUAUGAAGCUCCUAACACUGUCUGG
UAAAGAUGGCCC
>mmu-mir-142a MI0000167 Mus musculus miR-142 stem-loop
ACCCAUAAAGUAGAAAGCACUACUAACAGCACUGGAGGGUGUAGUGUUUCCUACUUUAUG
GAUG
>mmu-mir-144 MI0000168 Mus musculus miR-144 stem-loop
GGCUGGGAUAUCAUCAUAUACUGUAAGUUUGUGAUGAGACACUACAGUAUAGAUGAUGUA
CUAGUC
>mmu-mir-145a MI0000169 Mus musculus miR-145 stem-loop
CUCACGGUCCAGUUUUCCCAGGAAUCCCUUGGAUGCUAAGAUGGGGAUUCCUGGAAAUAC
UGUUCUUGAG
>mmu-mir-146a MI0000170 Mus musculus miR-146a stem-loop
AGCUCUGAGAACUGAAUUCCAUGGGUUAUAUCAAUGUCAGACCUGUGAAAUUCAGUUCUU
CAGCU
>mmu-mir-149 MI0000171 Mus musculus miR-149 stem-loop
GGCUCUGGCUCCGUGUCUUCACUCCCGUGUUUGUCCGAGGAGGGAGGGAGGGACGGGGGC
GGUGCU
>mmu-mir-150 MI0000172 Mus musculus miR-150 stem-loop
CCCUGUCUCCCAACCCUUGUACCAGUGCUGUGCCUCAGACCCUGGUACAGGCCUGGGGGA
UAGGG
>mmu-mir-151 MI0000173 Mus musculus miR-151 stem-loop
CCUGCCCUCGAGGAGCUCACAGUCUAGUAUGUCUCCUCCCUACUAGACUGAGGCUCCUUG
AGGACAGG
>mmu-mir-152 MI0000174 Mus musculus miR-152 stem-loop
CCGGGCCUAGGUUCUGUGAUACACUCCGACUCGGGCUCUGGAGCAGUCAGUGCAUGACAG
AACUUGGGCCCGG
>mmu-mir-153 MI0000175 Mus musculus miR-153 stem-loop
CGGUGUCAUUUUUGUGACGUUGCAGCUAGUAAUAUGAGCCCAGUUGCAUAGUCACAAAAG
UGAUCAUUG
>mmu-mir-154 MI0000176 Mus musculus miR-154 stem-loop
GAAGAUAGGUUAUCCGUGUUGCCUUCGCUUUAUUCGUGACGAAUCAUACACGGUUGACCU
AUUUUU
>mmu-mir-155 MI0000177 Mus musculus miR-155 stem-loop
CUGUUAAUGCUAAUUGUGAUAGGGGUUUUGGCCUCUGACUGACUCCUACCUGUUAGCAUU
AACAG
>ath-MIR156a MI0000178 Arabidopsis thaliana miR156a stem-loop
CAAGAGAAACGCAAAGAAACUGACAGAAGAGAGUGAGCACACAAAGGCAAUUUGCAUAUC
AUUGCACUUGCUUCUCUUGCGUGCUCACUGCUCUUUCUGUCAGAUUCCGGUGCUGAUCUC
UUU
>ath-MIR156b MI0000179 Arabidopsis thaliana miR156b stem-loop
GCUAGAAGAGGGAGAGAUGGUGAUUGAGGAAUGCAACAGAGAAAACUGACAGAAGAGAGU
GAGCACAUGCAGGCACUGUUAUGUGUCUAUAACUUUGCGUGUGCGUGCUCACCUCUCUUU
CUGUCAGUUGCCUAUCUCUGCCUGCUUGACCUCUCUCUCUCUCUCUCUCUCUCAAAUUUG
GCU
>ath-MIR156c MI0000180 Arabidopsis thaliana miR156c stem-loop
CGCAUAGAAACUGACAGAAGAGAGUGAGCACACAAAGGCACUUUGCAUGUUCGAUGCAUU
UGCUUCUCUUGCGUGCUCACUGCUCUAUCUGUCAGAUUCCGGCU
>ath-MIR156d MI0000181 Arabidopsis thaliana miR156d stem-loop
GAUGGGGGAAAAGAAGUUGACAGAAGAGAGUGAGCACACAAAGGGGAAGUUGUAUAAAAG
UUUUGUAUAUGGUUGCUUUUGCGUGCUCACUCUCUUUUUGUCAUAACUUCUCCUUCAU
>ath-MIR156e MI0000182 Arabidopsis thaliana miR156e stem-loop
AGGAGGUGACAGAAGAGAGUGAGCACACAUGGUGGUUUCUUGCAUGCUUUUUUGAUUAGG
GUUUCAUGCUUGAAGCUAUGUGUGCUUACUCUCUCUCUGUCACCCCU
>ath-MIR156f MI0000183 Arabidopsis thaliana miR156f stem-loop
GAGUGGUGAGGAAUUGAUGGUGACAGAAGAGAGUGAGCACACAUGGUGGCUUUCUUGCAU
AUUUGAAGGUUCCAUGCUUGAAGCUAUGUGUGCUCACUCUCUAUCCGUCACCCCCUUCUC
UCCCUCUCCCUC
>ath-MIR157a MI0000184 Arabidopsis thaliana miR157a stem-loop
GUGUUGACAGAAGAUAGAGAGCACAGAUGAUGAGAUACAAUUCGGAGCAUGUUCUUUGCA
UCUUACUCCUUUGUGCUCUCUAGCCUUCUGUCAUCACC
>ath-MIR157b MI0000185 Arabidopsis thaliana miR157b stem-loop
UGGGAGGCAUUGAUAGUGUUGACAGAAGAUAGAGAGCACAGAUGAUAAGAUACAAUUCCU
CGCAGCUUCUUUGCAUCUUACUCCUUUGUGCUCUCUAGCCUUCUGUCAUCACCCGUUAUU
UGCCAUCACCCA
>ath-MIR157c MI0000186 Arabidopsis thaliana miR157c stem-loop
AGGUUUGAGAGUGAUGUUGGUUGUUGACAGAAGAUAGAGAGCACUAAGGAUGACAUGCAA
GUACAUACAUAUAUAUCAUCACACCGCAUGUGGAUGAUAAAAUAUGUAUAACAAAUUCAA
AGAAAGAGAGGGAGAGAAAGAGAGAGAACCUGCAUCUCUACUCUUUUGUGCUCUCUAUAC
UUCUGUCACCACCUUUAUCUCUUCUUCUCUCUAACCU
>ath-MIR157d MI0000187 Arabidopsis thaliana miR157d stem-loop
GUGGAGGGUGAUAGUGUGGUUGCUGACAGAAGAUAGAGAGCACUAAGGAUGCUAUGCAAA
ACAGACACAGAUAUGUGUUUCUAAUUGUAUUUCAUACUUUAACCUCAAAGUUGAUAUAAA
AAAAGAAAGAAAGAUAGAAGAGCUAGAAGACUAUCUGCAUCUCUAUUCCUAUGUGCUCUC
UAUGCUUCUGUCAUCACCUUUCUUUCUCUAUUUCUCUCUAC
>ath-MIR158a MI0000188 Arabidopsis thaliana miR158a stem-loop
ACACGUCAUCUCUGUGCUUCUUUGUCUACAAUUUUGGAAAAAGUGAUGACGCCAUUGCUC
UUUCCCAAAUGUAGACAAAGCAAUACCGUGAUGAUGUCGU
>ath-MIR159a MI0000189 Arabidopsis thaliana miR159a stem-loop
GUAGAGCUCCUUAAAGUUCAAACAUGAGUUGAGCAGGGUAAAGAAAAGCUGCUAAGCUAU
GGAUCCCAUAAGCCCUAAUCCUUGUAAAGUAAAAAAGGAUUUGGUUAUAUGGAUUGCAUA
UCUCAGGAGCUUUAACUUGCCCUUUAAUGGCUUUUACUCUUCUUUGGAUUGAAGGGAGCU
CUAC
>ath-MIR160a MI0000190 Arabidopsis thaliana miR160a stem-loop
GUAUGCCUGGCUCCCUGUAUGCCAUAUGCUGAGCCCAUCGAGUAUCGAUGACCUCCGUGG
AUGGCGUAUGAGGAGCCAUGCAUAU
>ath-MIR160b MI0000191 Arabidopsis thaliana miR160b stem-loop
GUCGUGCCUGGCUCCCUGUAUGCCACAAGAAAACAUCGAUUUAGUUUCAAAAUCGAUCAC
UAGUGGCGUACAGAGUAGUCAAGCAUGAC
>ath-MIR160c MI0000192 Arabidopsis thaliana miR160c stem-loop
GUUAUGCCUGGCUCCCUGUAUGCCACGAGUGGAUACCGAUUUUGGUUUUAAAAUCGGCUG
CCGGUGGCGUACAAGGAGUCAAGCAUGAC
>ath-MIR161 MI0000193 Arabidopsis thaliana miR161 stem-loop
UGCUUGAUCUCGGUUUUUGACCAGUUUAUUGCGUCGAUCAAUGCAUUGAAAGUGACUACA
UCGGGGUUCCGAUUUUUUUUGUUCUUCAUAUGAUGAAGCGGAAACAGUAAUCAACCCUGG
UUUAGUCACUUUCACUGCAUUAAUCAAUGCAUUUGUAAAAAGAGGGAAAAGCA
>ath-MIR162a MI0000194 Arabidopsis thaliana miR162a stem-loop
UAGUUGGAAGAAGAGUGAGAGUCGCUGGAGGCAGCGGUUCAUCGAUCUCUUCCUGUGAAC
ACAUUAAAAAUGUAAAAGCAUGAAUAGAUCGAUAAACCUCUGCAUCCAGCGUUUGCCUCU
UGUAUCUUUCUUAUUGACUU
>ath-MIR162b MI0000195 Arabidopsis thaliana miR162b stem-loop
GAGUGAAGUCGCUGGAGGCAGCGGUUCAUCGAUCAAUUCCUGUGAAUAUUUAUUUUUGUU
UACAAAAGCAAGAAUCGAUCGAUAAACCUCUGCAUCCAGCGCUGCUUGCUC
>ath-MIR163 MI0000196 Arabidopsis thaliana miR163 stem-loop
ACCCGGUGGAUAAAAUCGAGUUCCAACCUCUUCAACGACAACGAUUUCAACACUCUCUUC
CAGGAACAACUUCCUCCAGGCAGAUGAUACUAAAGUGCUGGAGUUCCCGGUUCCUGAGAG
UGAGUCCAUAUCAAAAUGCGCAUUCGUUAUCACUUGGUUGAACCCAUUUGGGGAUUUAAA
UUUGGAGGUGAAAUGGAACGCGUAAUUGAUGACUCCUACGUGGAACCUCUUCUUAGGAAG
AGCACGGUCGAAGAAGUAACUGCGCAGUGCUUAAAUCGUAGAUGCUAAAGUCGUUGAAGA
GGACUUGGAACUUCGAUAUUAUCCCCCGUGU
>ath-MIR164a MI0000197 Arabidopsis thaliana miR164a stem-loop
GGGUGAGAAUCUCCAUGUUGGAGAAGCAGGGCACGUGCAAACCAACAAACACGAAAUCCG
UCUCAUUUGCUUAUUUGCACGUACUUAACUUCUCCAACAUGAGCUCUUCACCC
>ath-MIR164b MI0000198 Arabidopsis thaliana miR164b stem-loop
GAUGGAGAAGCAGGGCACGUGCAUUACUAGCUCAUAUAUACACUCUCACCACAAAUGCGU
GUAUAUAUGCGGAAUUUUGUGAUAUAGAUGUGUGUGUGUGUUGAGUGUGAUGAUAUGGAU
GAGUUAGUUCUUCAUGUGCCCAUCUUCACCAUC
>ath-MIR165a MI0000199 Arabidopsis thaliana miR165a stem-loop
GUUGAGGGGAAUGUUGUCUGGAUCGAGGAUAUUAUAGAUAUAUACAUGUGUAUGUUAAUG
AUUCAAGUGAUCAUAGAGAGUAUCCUCGGACCAGGCUUCAUCCCCCCCAAC
>ath-MIR165b MI0000200 Arabidopsis thaliana miR165b stem-loop
UGAAGAGGCUAUUUCUGUUGUGGGGAAUGUUGUUUGGAUCGAGGAUAUCAUAAACGCAUA
CACAUGUUUAUAUGUUAUGAUGCAUUAUAUGACUGAUGUAAUGUACAUAUAUAUACAUAC
AUGCCACAUGGUAUCGUCGGACCAGGCUUCAUCCCCCUCAACAUGUUAAUUGCCUUCAAU
CA
>ath-MIR166a MI0000201 Arabidopsis thaliana miR166a stem-loop
AGGGGCUUUCUCUUUUGAGGGGACUGUUGUCUGGCUCGAGGACUCUGGCUCGCUCUAUUC
AUGUUGGAUCUCUUUCGAUCUAACAAUCGAAUUGAACCUUCAGAUUUCAGAUUUGAUUAG
GGUUUUAGCGUCUUCGGACCAGGCUUCAUUCCCCCCAAUUGUUGCUCCCU
>ath-MIR166b MI0000202 Arabidopsis thaliana miR166b stem-loop
UUGAGGGGACUGUUGUCUGGCUCGAGGACUCUUAUUCUAAUACAAUCUCAUUUGAAUACA
UUCAGAUCUGAUGAUUGAUUAGGGUUUUAGUGUCGUCGGACCAGGCUUCAUUCCCCCCAA
>ath-MIR166c MI0000203 Arabidopsis thaliana miR166c stem-loop
GCGAUUUAGUGUUGAGAGGAUUGUUGUCUGGCUCGAGGUCAUGAAGAAGAGAAUCACUCG
AAUUAAUUUGGAAGAACAAAUUAAGAAAACCCUAGAUGAUUCUCGGACCAGGCUUCAUUC
CCCCUAACCUACUUAUCGC
>ath-MIR166d MI0000204 Arabidopsis thaliana miR166d stem-loop
GGUUGAGAGGAAUAUUGUCUGGCUCGAGGUCAUGAAGAAGAUCGGUAGAUUGAUUCAUUU
UAAAGAGUGAAAUCCCUAAAUGAUUCUCGGACCAGGCUUCAUUCCCCCCAACC
>ath-MIR166e MI0000205 Arabidopsis thaliana miR166e stem-loop
UUGAGGGGAAUGUUGUCUGGCACGAGGCCCUUAACUUAGAUCUAUAUUUGAUUAUAUAUA
UAUGUCUCUUCUUUAUUCAUUAGUCUAUACAUGAAUGAUCAUUUUACGGUUAAUGACGUC
GGACCAGGCUUCAUUCCCCUCAA
>ath-MIR166f MI0000206 Arabidopsis thaliana miR166f stem-loop
AAGUUCAGGUGAAUGAUGCCUGGCUCGAGACCAUUCAAUCUCAUGAUCUCAUGAUUAUAA
CGAUGAUGAUGAUGAUGUCGGACCAGGCUUCAUUCCCCUCAACUU
>ath-MIR166g MI0000207 Arabidopsis thaliana miR166g stem-loop
GCGAUUUAGGGUUUAGAGGAAUGUUGUUUGGCUCGAGGUCAUGGAGAGUAAUUCGUUAAC
CCAACUCAAAACUCUAAAUGAUUCUCGGACCAGGCUUCAUUCCCCUCAACCUAUUUUAUC
GC
>ath-MIR167a MI0000208 Arabidopsis thaliana miR167a stem-loop
UGGUGCACCGGCAUCUGAUGAAGCUGCCAGCAUGAUCUAAUUAGCUUUCUUUAUCCUUUG
UUGUGUUUCAUGACGAUGGUUAAGAGAUCAGUCUCGAUUAGAUCAUGUUCGCAGUUUCAC
CCGUUGACUGUCGCACCC
>ath-MIR167b MI0000209 Arabidopsis thaliana miR167b stem-loop
GGGAACAAGUGAAGCUGCCAGCAUGAUCUAUCUUUGGUUAAGAGAUGAAUGUGGAAACAU
AUUGCUUAAACCCAAGCUAGGUCAUGCUCUGACAGCCUCACUCCUUCCU
>ath-MIR168a MI0000210 Arabidopsis thaliana miR168a stem-loop
CACCAUCGGGCUCGGAUUCGCUUGGUGCAGGUCGGGAACCAAUUCGGCUGACACAGCCUC
GUGACUUUUAAACCUUUAUUGGUUUGUGAGCAGGGAUUGGAUCCCGCCUUGCAUCAACUG
AAUCGGAUCCUCGAGGUG
>ath-MIR168b MI0000211 Arabidopsis thaliana miR168b stem-loop
UUACCGGCGGUCUCGGAUUCGCUUGGUGCAGGUCGGGAACUGAUUGGCUGACACCGACAC
GUGUCUUGUCAUGGUUGGUUUGUGAGCUCCCGUCUUGUAUCAACUGAAUCGGAGUCCGAG
GUGA
>ath-MIR169a MI0000212 Arabidopsis thaliana miR169a stem-loop
GUGACGAAAGUAGUGUGCAGCCAAGGAUGACUUGCCGAUUUAAAUGAUCUUUCUUUAUAC
UCUAUUAAGACAAUUUAGUUUCAAACUUUUUUUUUUUUUUUUUUUUGAAGGAUUCAGGAA
GAAAUUAGGAUAUAUUAUUCCGUAUAAAAUACAAGAUAUAUAAAACCAAAAAGAAAAAGU
AACAUGAUCGGCAAGUUGUCCUUGGCUACACGUUACUUUGUGUCGC
>ath-MIR170 MI0000213 Arabidopsis thaliana miR170 stem-loop
CGAGAGAGUCCCUCUGAUAUUGGCCUGGUUCACUCAGAUUCUCUUUUACUAACUCAUCUG
AUUGAGCCGUGUCAAUAUCUCAGUCCUCUCUCG
>ath-MIR171a MI0000214 Arabidopsis thaliana miR171a stem-loop
AUGAGAGAGUCCCUUUGAUAUUGGCCUGGUUCACUCAGAUCUUACCUGACCACACACGUA
GAUAUACAUUAUUCUCUCUAGAUUAUCUGAUUGAGCCGCGCCAAUAUCUCAGUACUCUCU
CGU
>ath-MIR172a MI0000215 Arabidopsis thaliana miR172a stem-loop
UGCUGUGGCAUCAUCAAGAUUCACAUCUGUUGAUGGACGGUGGUGAUUCACUCUCCACAA
AGUUCUCUAUGAAAAUGAGAAUCUUGAUGAUGCUGCAUCGGC
>ath-MIR172b MI0000216 Arabidopsis thaliana miR172b stem-loop
AGGCGCAGCACCAUUAAGAUUCACAUGGAAAUUGAUAAAUACCCUAAAUUAGGGUUUUGA
UAUGUAUAUGAGAAUCUUGAUGAUGCUGCAUCAAC
>ath-MIR173 MI0000217 Arabidopsis thaliana miR173 stem-loop
UAAGUACUUUCGCUUGCAGAGAGAAAUCACAGUGGUCAAAAAAGUUGUAGUUUUCUUAAA
GUCUCUUUCCUCUGUGAUUCUCUGUGUAAGCGAAAGAGCUUG
>ath-MIR159b MI0000218 Arabidopsis thaliana miR159b stem-loop
GGAAGAGCUCCUUGAAGUUCAAUGGAGGGUUUAGCAGGGUGAAGUAAAGCUGCUAAGCUA
UGGAUCCCAUAAGCCUUAUCAAAUUCAAUAUAAUUGAUGAUAAGGUUUUUUUUAUGGAUG
CCAUAUCUCAGGAGCUUUCACUUACCCCUUUAAUGGCUUCACUCUUCUUUGGAUUGAAGG
GAGCUCUUCAUCUCUC
>mmu-mir-10b MI0000221 Mus musculus miR-10b stem-loop
UAUAUACCCUGUAGAACCGAAUUUGUGUGGUACCCACAUAGUCACAGAUUCGAUUCUAGG
GGAAUAUA
>mmu-mir-129-1 MI0000222 Mus musculus miR-129-1 stem-loop
UGGAUCUUUUUGCGGUCUGGGCUUGCUGUUCUCUCGACAGUAGUCAGGAAGCCCUUACCC
CAAAAAGUAUCUA
>mmu-mir-181a-2 MI0000223 Mus musculus miR-181a-2 stem-loop
CCAUGGAACAUUCAACGCUGUCGGUGAGUUUGGGAUUCAAAAACAAAAAAACCACCGACC
GUUGACUGUACCUUGG
>mmu-mir-182 MI0000224 Mus musculus miR-182 stem-loop
ACCAUUUUUGGCAAUGGUAGAACUCACACCGGUAAGGUAAUGGGACCCGGUGGUUCUAGA
CUUGCCAACUAUGGU
>mmu-mir-183 MI0000225 Mus musculus miR-183 stem-loop
CUGUGUAUGGCACUGGUAGAAUUCACUGUGAACAGUCUCAGUCAGUGAAUUACCGAAGGG
CCAUAAACAG
>mmu-mir-184 MI0000226 Mus musculus miR-184 stem-loop
CCUUUCCUUAUCACUUUUCCAGCCAGCUUUGUGACUCUAAGUGUUGGACGGAGAACUGAU
AAGGGUAGG
>mmu-mir-185 MI0000227 Mus musculus miR-185 stem-loop
AGGGAUUGGAGAGAAAGGCAGUUCCUGAUGGUCCCCUCCCAGGGGCUGGCUUUCCUCUGG
UCCUU
>mmu-mir-186 MI0000228 Mus musculus miR-186 stem-loop
ACUUUCCAAAGAAUUCUCCUUUUGGGCUUUCUCAUUUUAUUUUAAGCCCUAAGGUGAAUU
UUUUGGGAAGU
>mmu-mir-187 MI0000229 Mus musculus miR-187 stem-loop
UCAGGCUACAACACAGGACCCGGGCGCUGCUCUGACCCCUCGUGUCUUGUGUUGCAGCCG
G
>mmu-mir-188 MI0000230 Mus musculus miR-188 stem-loop
UCUCACAUCCCUUGCAUGGUGGAGGGUGAGCUCUCUGAAAACCCCUCCCACAUGCAGGGU
UUGCAGGA
>mmu-mir-24-1 MI0000231 Mus musculus miR-24-1 stem-loop
CUCCGGUGCCUACUGAGCUGAUAUCAGUUCUCAUUUCACACACUGGCUCAGUUCAGCAGG
AACAGGAG
>mmu-mir-190a MI0000232 Mus musculus miR-190 stem-loop
CUGUGUGAUAUGUUUGAUAUAUUAGGUUGUUAUUUAAUCCAACUAUAUAUCAAGCAUAUU
CCUACAG
>mmu-mir-191 MI0000233 Mus musculus miR-191 stem-loop
AGCGGGCAACGGAAUCCCAAAAGCAGCUGUUGUCUCCAGAGCAUUCCAGCUGCACUUGGA
UUUCGUUCCCUGCU
>hsa-mir-192 MI0000234 Homo sapiens miR-192 stem-loop
GCCGAGACCGAGUGCACAGGGCUCUGACCUAUGAAUUGACAGCCAGUGCUCUCGUCUCCC
CUCUGGCUGCCAAUUCCAUAGGUCACAGGUAUGUUCGCCUCAAUGCCAGC
>mmu-mir-193a MI0000235 Mus musculus miR-193 stem-loop
GAGAGCUGGGUCUUUGCGGGCAAGAUGAGAGUGUCAGUUCAACUGGCCUACAAAGUCCCA
GUCCUC
>mmu-mir-194-1 MI0000236 Mus musculus miR-194-1 stem-loop
AUCGGGUGUAACAGCAACUCCAUGUGGACUGUGCUCGGAUUCCAGUGGAGCUGCUGUUAC
UUCUGAU
>mmu-mir-195a MI0000237 Mus musculus miR-195 stem-loop
ACACCCAACUCUCCUGGCUCUAGCAGCACAGAAAUAUUGGCAUGGGGAAGUGAGUCUGCC
AAUAUUGGCUGUGCUGCUCCAGGCAGGGUGGUGA
>hsa-mir-196a-1 MI0000238 Homo sapiens miR-196a-1 stem-loop
GUGAAUUAGGUAGUUUCAUGUUGUUGGGCCUGGGUUUCUGAACACAACAACAUUAAACCA
CCCGAUUCAC
>hsa-mir-197 MI0000239 Homo sapiens miR-197 stem-loop
GGCUGUGCCGGGUAGAGAGGGCAGUGGGAGGUAAGAGCUCUUCACCCUUCACCACCUUCU
CCACCCAGCAUGGCC
>hsa-mir-198 MI0000240 Homo sapiens miR-198 stem-loop
UCAUUGGUCCAGAGGGGAGAUAGGUUCCUGUGAUUUUUCCUUCUUCUCUAUAGAAUAAAU
GA
>mmu-mir-199a-1 MI0000241 Mus musculus miR-199a-1 stem-loop
GCCAUCCCAGUGUUCAGACUACCUGUUCAGGAGGCUGGGACAUGUACAGUAGUCUGCACA
UUGGUUAGGC
>hsa-mir-199a-1 MI0000242 Homo sapiens miR-199a-1 stem-loop
GCCAACCCAGUGUUCAGACUACCUGUUCAGGAGGCUCUCAAUGUGUACAGUAGUCUGCAC
AUUGGUUAGGC
>mmu-mir-200b MI0000243 Mus musculus miR-200b stem-loop
GCCGUGGCCAUCUUACUGGGCAGCAUUGGAUAGUGUCUGAUCUCUAAUACUGCCUGGUAA
UGAUGACGGC
>mmu-mir-201 MI0000244 Mus musculus miR-201 stem-loop
UACCUUACUCAGUAAGGCAUUGUUCUUCUAUAUUAAUAAAUGAACAGUGCCUUUCUGUGU
AGGGUA
>mmu-mir-202 MI0000245 Mus musculus miR-202 stem-loop
GUUCCUUUUUCCUAUGCAUAUACUUCUUUGUGGAUCUGGUCUAAAGAGGUAUAGCGCAUG
GGAAGAUGGAGC
>mmu-mir-203 MI0000246 Mus musculus miR-203 stem-loop
GCCUGGUCCAGUGGUUCUUGACAGUUCAACAGUUCUGUAGCACAAUUGUGAAAUGUUUAG
GACCACUAGACCCGGC
>mmu-mir-204 MI0000247 Mus musculus miR-204 stem-loop
UGGACUUCCCUUUGUCAUCCUAUGCCUGAGAAUAUAUGAAGGAGGCUGGGAAGGCAAAGG
GACGUUCA
>mmu-mir-205 MI0000248 Mus musculus miR-205 stem-loop
CUCUUGUCCUUCAUUCCACCGGAGUCUGUCUUAUGCCAACCAGAUUUCAGUGGAGUGAAG
CUCAGGAG
>mmu-mir-206 MI0000249 Mus musculus miR-206 stem-loop
CCAGGCCACAUGCUUCUUUAUAUCCUCAUAGAUAUCUCAGCACUAUGGAAUGUAAGGAAG
UGUGUGGUUUUGG
>mmu-mir-207 MI0000250 Mus musculus miR-207 stem-loop
AAGGCAGGGGUGAGGGGCUGCGGGAGGAGCCGGGCGGAGGCUGCGGCUUGCGCUUCUCCU
GGCUCUCCUCCCUCUCUUU
>hsa-mir-208a MI0000251 Homo sapiens miR-208a stem-loop
UGACGGGCGAGCUUUUGGCCCGGGUUAUACCUGAUGCUCACGUAUAAGACGAGCAAAAAG
CUUGUUGGUCA
>hsa-mir-129-1 MI0000252 Homo sapiens miR-129-1 stem-loop
GGAUCUUUUUGCGGUCUGGGCUUGCUGUUCCUCUCAACAGUAGUCAGGAAGCCCUUACCC
CAAAAAGUAUCU
>hsa-mir-148a MI0000253 Homo sapiens miR-148a stem-loop
GAGGCAAAGUUCUGAGACACUCCGACUCUGAGUAUGAUAGAAGUCAGUGCACUACAGAAC
UUUGUCUC
>hsa-mir-30c-2 MI0000254 Homo sapiens miR-30c-2 stem-loop
AGAUACUGUAAACAUCCUACACUCUCAGCUGUGGAAAGUAAGAAAGCUGGGAGAAGGCUG
UUUACUCUUUCU
>hsa-mir-30d MI0000255 Homo sapiens miR-30d stem-loop
GUUGUUGUAAACAUCCCCGACUGGAAGCUGUAAGACACAGCUAAGCUUUCAGUCAGAUGU
UUGCUGCUAC
>mmu-mir-122 MI0000256 Mus musculus miR-122 stem-loop
AGCUGUGGAGUGUGACAAUGGUGUUUGUGUCCAAACCAUCAAACGCCAUUAUCACACUAA
AUAGCU
>mmu-mir-143 MI0000257 Mus musculus miR-143 stem-loop
CCUGAGGUGCAGUGCUGCAUCUCUGGUCAGUUGGGAGUCUGAGAUGAAGCACUGUAGCUC
AGG
>mmu-mir-30e MI0000259 Mus musculus miR-30e stem-loop
GGGCAGUCUUUGCUACUGUAAACAUCCUUGACUGGAAGCUGUAAGGUGUUGAGAGGAGCU
UUCAGUCGGAUGUUUACAGCGGCAGGCUGCCA
>hsa-mir-139 MI0000261 Homo sapiens miR-139 stem-loop
GUGUAUUCUACAGUGCACGUGUCUCCAGUGUGGCUCGGAGGCUGGAGACGCGGCCCUGUU
GGAGUAAC
>hsa-mir-147a MI0000262 Homo sapiens miR-147a stem-loop
AAUCUAAAGACAACAUUUCUGCACACACACCAGACUAUGGAAGCCAGUGUGUGGAAAUGC
UUCUGCUAGAUU
>hsa-mir-7-1 MI0000263 Homo sapiens miR-7-1 stem-loop
UUGGAUGUUGGCCUAGUUCUGUGUGGAAGACUAGUGAUUUUGUUGUUUUUAGAUAACUAA
AUCGACAACAAAUCACAGUCUGCCAUAUGGCACAGGCCAUGCCUCUACAG
>hsa-mir-7-2 MI0000264 Homo sapiens miR-7-2 stem-loop
CUGGAUACAGAGUGGACCGGCUGGCCCCAUCUGGAAGACUAGUGAUUUUGUUGUUGUCUU
ACUGCGCUCAACAACAAAUCCCAGUCUACCUAAUGGUGCCAGCCAUCGCA
>hsa-mir-7-3 MI0000265 Homo sapiens miR-7-3 stem-loop
AGAUUAGAGUGGCUGUGGUCUAGUGCUGUGUGGAAGACUAGUGAUUUUGUUGUUCUGAUG
UACUACGACAACAAGUCACAGCCGGCCUCAUAGCGCAGACUCCCUUCGAC
>hsa-mir-10a MI0000266 Homo sapiens miR-10a stem-loop
GAUCUGUCUGUCUUCUGUAUAUACCCUGUAGAUCCGAAUUUGUGUAAGGAAUUUUGUGGU
CACAAAUUCGUAUCUAGGGGAAUAUGUAGUUGACAUAAACACUCCGCUCU
>hsa-mir-10b MI0000267 Homo sapiens miR-10b stem-loop
CCAGAGGUUGUAACGUUGUCUAUAUAUACCCUGUAGAACCGAAUUUGUGUGGUAUCCGUA
UAGUCACAGAUUCGAUUCUAGGGGAAUAUAUGGUCGAUGCAAAAACUUCA
>hsa-mir-34a MI0000268 Homo sapiens miR-34a stem-loop
GGCCAGCUGUGAGUGUUUCUUUGGCAGUGUCUUAGCUGGUUGUUGUGAGCAAUAGUAAGG
AAGCAAUCAGCAAGUAUACUGCCCUAGAAGUGCUGCACGUUGUGGGGCCC
>hsa-mir-181a-2 MI0000269 Homo sapiens miR-181a-2 stem-loop
AGAAGGGCUAUCAGGCCAGCCUUCAGAGGACUCCAAGGAACAUUCAACGCUGUCGGUGAG
UUUGGGAUUUGAAAAAACCACUGACCGUUGACUGUACCUUGGGGUCCUUA
>hsa-mir-181b-1 MI0000270 Homo sapiens miR-181b-1 stem-loop
CCUGUGCAGAGAUUAUUUUUUAAAAGGUCACAAUCAACAUUCAUUGCUGUCGGUGGGUUG
AACUGUGUGGACAAGCUCACUGAACAAUGAAUGCAACUGUGGCCCCGCUU
>hsa-mir-181c MI0000271 Homo sapiens miR-181c stem-loop
CGGAAAAUUUGCCAAGGGUUUGGGGGAACAUUCAACCUGUCGGUGAGUUUGGGCAGCUCA
GGCAAACCAUCGACCGUUGAGUGGACCCUGAGGCCUGGAAUUGCCAUCCU
>hsa-mir-182 MI0000272 Homo sapiens miR-182 stem-loop
GAGCUGCUUGCCUCCCCCCGUUUUUGGCAAUGGUAGAACUCACACUGGUGAGGUAACAGG
AUCCGGUGGUUCUAGACUUGCCAACUAUGGGGCGAGGACUCAGCCGGCAC
>hsa-mir-183 MI0000273 Homo sapiens miR-183 stem-loop
CCGCAGAGUGUGACUCCUGUUCUGUGUAUGGCACUGGUAGAAUUCACUGUGAACAGUCUC
AGUCAGUGAAUUACCGAAGGGCCAUAAACAGAGCAGAGACAGAUCCACGA
>hsa-mir-187 MI0000274 Homo sapiens miR-187 stem-loop
GGUCGGGCUCACCAUGACACAGUGUGAGACCUCGGGCUACAACACAGGACCCGGGCGCUG
CUCUGACCCCUCGUGUCUUGUGUUGCAGCCGGAGGGACGCAGGUCCGCA
>hsa-mir-196a-2 MI0000279 Homo sapiens miR-196a-2 stem-loop
UGCUCGCUCAGCUGAUCUGUGGCUUAGGUAGUUUCAUGUUGUUGGGAUUGAGUUUUGAAC
UCGGCAACAAGAAACUGCCUGAGUUACAUCAGUCGGUUUUCGUCGAGGGC
>hsa-mir-199a-2 MI0000281 Homo sapiens miR-199a-2 stem-loop
AGGAAGCUUCUGGAGAUCCUGCUCCGUCGCCCCAGUGUUCAGACUACCUGUUCAGGACAA
UGCCGUUGUACAGUAGUCUGCACAUUGGUUAGACUGGGCAAGGGAGAGCA
>hsa-mir-199b MI0000282 Homo sapiens miR-199b stem-loop
CCAGAGGACACCUCCACUCCGUCUACCCAGUGUUUAGACUAUCUGUUCAGGACUCCCAAA
UUGUACAGUAGUCUGCACAUUGGUUAGGCUGGGCUGGGUUAGACCCUCGG
>hsa-mir-203a MI0000283 Homo sapiens miR-203a stem-loop
GUGUUGGGGACUCGCGCGCUGGGUCCAGUGGUUCUUAACAGUUCAACAGUUCUGUAGCGC
AAUUGUGAAAUGUUUAGGACCACUAGACCCGGCGGGCGCGGCGACAGCGA
>hsa-mir-204 MI0000284 Homo sapiens miR-204 stem-loop
GGCUACAGUCUUUCUUCAUGUGACUCGUGGACUUCCCUUUGUCAUCCUAUGCCUGAGAAU
AUAUGAAGGAGGCUGGGAAGGCAAAGGGACGUUCAAUUGUCAUCACUGGC
>hsa-mir-205 MI0000285 Homo sapiens miR-205 stem-loop
AAAGAUCCUCAGACAAUCCAUGUGCUUCUCUUGUCCUUCAUUCCACCGGAGUCUGUCUCA
UACCCAACCAGAUUUCAGUGGAGUGAAGUUCAGGAGGCAUGGAGCUGACA
>hsa-mir-210 MI0000286 Homo sapiens miR-210 stem-loop
ACCCGGCAGUGCCUCCAGGCGCAGGGCAGCCCCUGCCCACCGCACACUGCGCUGCCCCAG
ACCCACUGUGCGUGUGACAGCGGCUGAUCUGUGCCUGGGCAGCGCGACCC
>hsa-mir-211 MI0000287 Homo sapiens miR-211 stem-loop
UCACCUGGCCAUGUGACUUGUGGGCUUCCCUUUGUCAUCCUUCGCCUAGGGCUCUGAGCA
GGGCAGGGACAGCAAAGGGGUGCUCAGUUGUCACUUCCCACAGCACGGAG
>hsa-mir-212 MI0000288 Homo sapiens miR-212 stem-loop
CGGGGCACCCCGCCCGGACAGCGCGCCGGCACCUUGGCUCUAGACUGCUUACUGCCCGGG
CCGCCCUCAGUAACAGUCUCCAGUCACGGCCACCGACGCCUGGCCCCGCC
>hsa-mir-181a-1 MI0000289 Homo sapiens miR-181a-1 stem-loop
UGAGUUUUGAGGUUGCUUCAGUGAACAUUCAACGCUGUCGGUGAGUUUGGAAUUAAAAUC
AAAACCAUCGACCGUUGAUUGUACCCUAUGGCUAACCAUCAUCUACUCCA
>hsa-mir-214 MI0000290 Homo sapiens miR-214 stem-loop
GGCCUGGCUGGACAGAGUUGUCAUGUGUCUGCCUGUCUACACUUGCUGUGCAGAACAUCC
GCUCACCUGUACAGCAGGCACAGACAGGCAGUCACAUGACAACCCAGCCU
>hsa-mir-215 MI0000291 Homo sapiens miR-215 stem-loop
AUCAUUCAGAAAUGGUAUACAGGAAAAUGACCUAUGAAUUGACAGACAAUAUAGCUGAGU
UUGUCUGUCAUUUCUUUAGGCCAAUAUUCUGUAUGACUGUGCUACUUCAA
>hsa-mir-216a MI0000292 Homo sapiens miR-216a stem-loop
GAUGGCUGUGAGUUGGCUUAAUCUCAGCUGGCAACUGUGAGAUGUUCAUACAAUCCCUCA
CAGUGGUCUCUGGGAUUAUGCUAAACAGAGCAAUUUCCUAGCCCUCACGA
>hsa-mir-217 MI0000293 Homo sapiens miR-217 stem-loop
AGUAUAAUUAUUACAUAGUUUUUGAUGUCGCAGAUACUGCAUCAGGAACUGAUUGGAUAA
GAAUCAGUCACCAUCAGUUCCUAAUGCAUUGCCUUCAGCAUCUAAACAAG
>hsa-mir-218-1 MI0000294 Homo sapiens miR-218-1 stem-loop
GUGAUAAUGUAGCGAGAUUUUCUGUUGUGCUUGAUCUAACCAUGUGGUUGCGAGGUAUGA
GUAAAACAUGGUUCCGUCAAGCACCAUGGAACGUCACGCAGCUUUCUACA
>hsa-mir-218-2 MI0000295 Homo sapiens miR-218-2 stem-loop
GACCAGUCGCUGCGGGGCUUUCCUUUGUGCUUGAUCUAACCAUGUGGUGGAACGAUGGAA
ACGGAACAUGGUUCUGUCAAGCACCGCGGAAAGCACCGUGCUCUCCUGCA
>hsa-mir-219a-1 MI0000296 Homo sapiens miR-219a-1 stem-loop
CCGCCCCGGGCCGCGGCUCCUGAUUGUCCAAACGCAAUUCUCGAGUCUAUGGCUCCGGCC
GAGAGUUGAGUCUGGACGUCCCGAGCCGCCGCCCCCAAACCUCGAGCGGG
>hsa-mir-221 MI0000298 Homo sapiens miR-221 stem-loop
UGAACAUCCAGGUCUGGGGCAUGAACCUGGCAUACAAUGUAGAUUUCUGUGUUCGUUAGG
CAACAGCUACAUUGUCUGCUGGGUUUCAGGCUACCUGGAAACAUGUUCUC
>hsa-mir-222 MI0000299 Homo sapiens miR-222 stem-loop
GCUGCUGGAAGGUGUAGGUACCCUCAAUGGCUCAGUAGCCAGUGUAGAUCCUGUCUUUCG
UAAUCAGCAGCUACAUCUGGCUACUGGGUCUCUGAUGGCAUCUUCUAGCU
>hsa-mir-223 MI0000300 Homo sapiens miR-223 stem-loop
CCUGGCCUCCUGCAGUGCCACGCUCCGUGUAUUUGACAAGCUGAGUUGGACACUCCAUGU
GGUAGAGUGUCAGUUUGUCAAAUACCCCAAGUGCGGCACAUGCUUACCAG
>hsa-mir-224 MI0000301 Homo sapiens miR-224 stem-loop
GGGCUUUCAAGUCACUAGUGGUUCCGUUUAGUAGAUGAUUGUGCAUUGUUUCAAAAUGGU
GCCCUAGUGACUACAAAGCCC
>cel-mir-124 MI0000302 Caenorhabditis elegans miR-124 stem-loop
GUCCCACUUGUCAUCUGGCAUGCACCCUAGUGACUUUAGUGGACAUCUAAGUCUUCCAAC
UAAGGCACGCGGUGAAUGCCACGUGGCCAUGAUGGG
>cel-mir-228 MI0000303 Caenorhabditis elegans miR-228 stem-loop
CCUUAUCCCGUUCGCAAUGGCACUGCAUGAAUUCACGGCUAUGCAUAACGACAGACCGCG
GAUCAUACGGUACCAUAGCGGACGGUGAUGAGGUUAAU
>cel-mir-229 MI0000304 Caenorhabditis elegans miR-229 stem-loop
CGCCGGCAAUGACACUGGUUAUCUUUUCCAUCGUGGAAUGCCCCCCAUUGAUUUUUUCCC
CUUUUCGGGGGGAAAAAAUUGGAAACGAGAAAGGUAUCGGGUGUCAUAGCCGGCG
>cel-mir-230 MI0000305 Caenorhabditis elegans miR-230 stem-loop
UUGAUGUAAUGCCGUCACUUGGUCGGCGAUUUAAUAUUAUCAGAACAUAGGAAAUUGUUA
GUAUUAGUUGUGCGACCAGGAGACGGUAUUCGCAUAUU
>cel-mir-231 MI0000306 Caenorhabditis elegans miR-231 stem-loop
UAGCACCACAGGUUGUUCUGACUGUUUCAAAAGCUUGUAGUAUCUUAAUAAAUAAACAUA
UAAGCUCGUGAUCAACAGGCAGAACAACUCGGUUUUGUG
>cel-mir-232 MI0000307 Caenorhabditis elegans miR-232 stem-loop
AAGUUCAAUUUUUGGAUCCCUGCAGUUUCGAUGAUUUUAUCCUUAAUUCUGAAGAUGUGA
UAAAUGCAUCUUAACUGCGGUGAUCUAGAUCAUGAACA
>cel-mir-233 MI0000308 Caenorhabditis elegans miR-233 stem-loop
AUAUAGCAUCUUUCUGUCUCGCCCAUCCCGUUGCUCCAAUAUUCUAACAACAAGUGAUUA
UUGAGCAAUGCGCAUGUGCGGGAUAGACUGAUGGCUGC
>cel-mir-234 MI0000309 Caenorhabditis elegans miR-234 stem-loop
CAAAAAAUGAUCAAACGGUAUUCCAGAGUUGAUAAUAAAAAUGCGUCAGUCCGCAAUCUA
UUAUUGCUCGAGAAUACCCUUUGACUACUAUGUGUA
>cel-mir-235 MI0000310 Caenorhabditis elegans miR-235 stem-loop
UCCGAAGAUAUCAGGAUCAGGCCUUGGCUGAUUGCAAAAUUGUUCACCGUGAAAAUUAAA
UAUUGCACUCUCCCCGGCCUGAUCUGAGAGUAAGGCG
>cel-mir-236 MI0000311 Caenorhabditis elegans miR-236 stem-loop
UCGGUGACCGAUGUCCAGCGUCUUACCUGUUCAAUAUUUAGACUGACUAUCAAAGAGAUC
UAAUACUGUCAGGUAAUGACGCUGGAUUGUCAUGUCAU
>cel-mir-237 MI0000312 Caenorhabditis elegans miR-237 stem-loop
UUCUACAUUGCGUGGUCCCUGAGAAUUCUCGAACAGCUUCAAAGUGUUCAAGCUGUCGAG
UUUUGUCAAGGACCAAACAAUAGAAGAUCACUUGGGAAC
>cel-mir-238 MI0000313 Caenorhabditis elegans miR-238 stem-loop
UCUCCAUUGACUGUUUGGAUGUUCUCGGACGUUCAAAGCUACAUCCAACAAAUUGGUAGC
UUUGUACUCCGAUGCCAUUCAGAUAGUUAUGAGCCAUG
>cel-mir-239a MI0000314 Caenorhabditis elegans miR-239a stem-loop
UACACGUUUGCAAUUUUUGUACUACACAUAGGUACUGGACAAUUUUCAAAAUAUAUCCAG
UGUCUAGUCUAGUGCAAACAUUGCUCGGUGUUGUUUGA
>cel-mir-239b MI0000315 Caenorhabditis elegans miR-239b stem-loop
GCGACAGAUGCAAUUUUUGUACUACACAAAAGUACUGGUCAUUUAAGUUGAGGCUCAGCA
CUUUUGUGGUGUGCAAAAAUGGCAAGUUGCUUUUAUCU
>cel-mir-240 MI0000316 Caenorhabditis elegans miR-240 stem-loop
UUGUUAGAAACUUUUUCAAAUCGAGGAUUUUGAGACUAGAAUGCUUGAAUUGUACUAGCA
UACUGGCCCCCAAAUCUUCGCUUAGAAAUACAGUUCA
>cel-mir-241 MI0000317 Caenorhabditis elegans miR-241 stem-loop
CGGGGGUGUCAAAGUUGAGGUAGGUGCGAGAAAUGACGGCAUCCAUAUAGUAAUCGUUCA
UUGUCUCUCAGCUGCUUCAUCUGUGACAUGGCUACG
>cel-mir-242 MI0000318 Caenorhabditis elegans miR-242 stem-loop
UGGCUCGCGAGAGUAUUGCGUAGGCCUUUGCUUCGAGAGAGAAGCUUCAGUUCGCAGCAA
UAUCCUCCGCAAAACUUUCCCCGGCUAUGCAAAAAA
>cel-mir-243 MI0000319 Caenorhabditis elegans miR-243 stem-loop
UGUUCACGCAUAAGCCUGAUAUCUCGGUGCGAUCGUACCGUAUCGCUCACACUUAGAUUA
CGGUACGAUCGCGGCGGGAUAUCAGGUACGUGAUUGGA
>cel-mir-244 MI0000320 Caenorhabditis elegans miR-244 stem-loop
CUCCAUAUCUCAAUCUCUUUGGUUGUACAAAGUGGUAUGGCUCAUCGAAUAAGCACAUAC
UGCUUUUCAGCUAAAGGAAUUGAGAUUUUGUAGGCUUUU
>cel-mir-245 MI0000321 Caenorhabditis elegans miR-245 stem-loop
CUGAAUUCAAUGUUGGAGAGCUAUUUGCAAGGUACCUAAUUGUUUGAUUAUUGAUUCUCA
AUUGGUCCCCUCCAAGUAGCUCUAUUGCAUUGUUUGC
>cel-mir-246 MI0000322 Caenorhabditis elegans miR-246 stem-loop
AUCUGAAUUAUAAAACAUCGCCUAACCGUUGUCAUGUAAUAUUUCCCAGAGAAAAUGAUA
UUACAUGUUUCGGGUAGGAGCUGUUCAAACUUUGGAC
>cel-mir-247 MI0000323 Caenorhabditis elegans miR-247 stem-loop
AUUACCAGCUAUUUUCCAAGUAGAGAAAAGUUUCUAAUUACCCAUCAUGCACAAAUGUGG
UGACUAGAGCCUAUUCUCUUCUUGGAAAAGUGGCGACU
>cel-mir-248 MI0000324 Caenorhabditis elegans miR-248 stem-loop
UUUCCCGGCUGCAACUACGGUAAGCGGUAUCCAGCCGAUGUUUUCAAUACUGCAUUUGAA
UACACGUGCACGGAUAACGCUCAUUGUUUUUCGCAUGC
>cel-mir-249 MI0000325 Caenorhabditis elegans miR-249 stem-loop
AUACUCUUGAACGACUAGCAACGCACAAACGUCUUCUGUGCGACAACAUCUGAAUGUUUG
UCACAGGACUUUUGAGCGUUGCCAGUCGAAAGAGGAA
>cel-mir-250 MI0000326 Caenorhabditis elegans miR-250 stem-loop
AGGGUCUUCGGACCACGCCUUCAGUUGCCUCGUGAUCCGCCAAACACAAUAAAUGGACGA
AUCACAGUCAACUGUUGGCAUGGUGCUCGUACCCAUUUU
>cel-mir-251 MI0000327 Caenorhabditis elegans miR-251 stem-loop
ACUUUCAAUGACCCCUUGUUAAGUAGUGGUGCCGCUCUUAUUAGGUUGAAAAGUAAUAAG
AGUAGUUCACUACUUAUCAAGGUGAAAUUUGAAAUUU
>cel-mir-252 MI0000328 Caenorhabditis elegans miR-252 stem-loop
UCCAGGGGUCUCUUUCAGUUAUAAGUAGUAGUGCCGCAGGUAACCGCCAGUCUAAAAGGC
UUACCUACUGCCUUCUGCUUAAAAUUGAAAUAUUGAUG
>cel-mir-253 MI0000329 Caenorhabditis elegans miR-253 stem-loop
GAAUUGUUCCGAUCGCCGCUCUUUUCACACACCUCACUAACACUGACCACCGAUGCAUAG
AUGUUAGUAGGCGUUGUGGGAAGGGCGGCGACAGUGAACGUCGUUUC
>cel-mir-254 MI0000330 Caenorhabditis elegans miR-254 stem-loop
ACUAUGCAUAUUGCCGCCUACAGAAGCAUAGAUUUCCACAAACCAUUCGAGGUGUUUGUG
CAAAUCUUUCGCGACUGUAGGCGGCGAACAUGCAGUUUUU
>cel-mir-255 MI0000331 Caenorhabditis elegans miR-255 stem-loop
CAGUGGUUCGACUAAAUUUUGGAGGUAAGAAAUCUUUGUAGUUCUCCGUAUUGUGACGUG
AAAACUGAAGAGAUUUUUUACAGACUUCACAAAUUUGAAAUAUAUUCCUG
>cel-mir-256 MI0000333 Caenorhabditis elegans miR-256 stem-loop
GCAAGGAGUGCAGAGGCUUACUAUGAGACGGUCAAGAGGCGCCUCCGUCACGUGGAUACG
UCGGGUGGAAUGCAUAGAAGACUGUACUCAAAAAAUUUUAC
>cel-mir-259 MI0000336 Caenorhabditis elegans miR-259 stem-loop
UCAGUCAUUGAAACGAGUAAAUCUCAUCCUAAUCUGGUAGCAUCUUUCGAACCUUGCCAC
CGAUUUGGCAUGGGAUUGACUUGUUAAAUAGUGACUUUUUU
>cel-mir-261 MI0000338 Caenorhabditis elegans miR-261 stem-loop
UGAUGGCUUUUCUGGAUUUGUUCCCUUCACGUGUAGAAAGAAACGAGCAAAAAAAAUCUU
AGUGUUAGCUUUUUAGUUUUCACGGUGAAUAUGGAUAUU
>hsa-mir-200b MI0000342 Homo sapiens miR-200b stem-loop
CCAGCUCGGGCAGCCGUGGCCAUCUUACUGGGCAGCAUUGGAUGGAGUCAGGUCUCUAAU
ACUGCCUGGUAAUGAUGACGGCGGAGCCCUGCACG
>dme-mir-263a MI0000343 Drosophila melanogaster miR-263a stem-loop
UAGAUCUCGGCACAGUUAAUGGCACUGGAAGAAUUCACGGGGUAAUUUUUAUACAACCCG
UGAUCUCUUAGUGGCAUCUAUGGUGCGAGAAUAA
>cel-mir-264 MI0000344 Caenorhabditis elegans miR-264 stem-loop
UGGCGGCGGUCGACAUGUACAUAUCACCAGUCUGGCUUUUCCCGUUUCCGCGAGCAAGCG
GCGGGUGGUUGUUGUUAUGGGAUACCGGAGCCA
>cel-mir-265 MI0000345 Caenorhabditis elegans miR-265 stem-loop
GGUUUGACUUACCCCCUCCUUCCGCUGGCCGCCGUUUUUAUUAUGAACUUGAUGUGGUUU
GAGGGAGGAAGGGUGGUAUUUGAACC
>cel-mir-266 MI0000346 Caenorhabditis elegans miR-266 stem-loop
UGUCUAAACUUGGGCAAAAGUUAGGCAAGACUUUGGCAAAGCUUGAAUCCAAGUUUUGCC
AAAGUUUUGCCCAACUUUUGCCCAAAUUCAGCCA
>cel-mir-267 MI0000347 Caenorhabditis elegans miR-267 stem-loop
UAAAAGUUUCAAAACCCCGUGAAGUGUCUGCUGCAAUCUAAAUUUUUAGAUAUAGAUGCA
GUCGACUCUUCAUUGGGUUUUCAGGAACCCGUA
>cel-mir-268 MI0000348 Caenorhabditis elegans miR-268 stem-loop
GGAAGUGGCUUUGAAGCGGCAAGAAUUAGAAGCAGUUUGGUGUCAGACACACUACUCACU
CACUGCUUCUUGUUUUUUCUGCUUUCUUUGCUUUU
>cel-mir-269 MI0000349 Caenorhabditis elegans miR-269 stem-loop
GGGCAAAAGUUGGGCAAGACUCUGGCAAAACUUGGAUUUAUGCUGCGCCAAAGUUUAACC
CAAGUUUGACCCAACUCUUGUCAAAUUUUUGUCC
>cel-mir-270 MI0000350 Caenorhabditis elegans miR-270 stem-loop
GUCGCUAGCCUCUUUACCUGCCUACACACCUUUCUGCCUACGUGGCACAUUGGUAGGCAA
GAGGGCAUGAUGUAGCAGUGGAGAUGGACUGCCAC
>cel-mir-271 MI0000351 Caenorhabditis elegans miR-271 stem-loop
AAUAGAAAACGGGGCCCGCCGGCUCGCCGGGUGGAAAGCAUUCGACAGCAAGACGUGUUU
UUCAAUCUGCGACUCGGCGAUUCCCAUCAUCACU
>cel-mir-272 MI0000352 Caenorhabditis elegans miR-272 stem-loop
CGCAGGCACGUGCAGGUAUGUAGGCAGGCGUAGGCCCGUAGGCAAGUGUAGGUCUGCAGG
CAUGAAUGUAGGCAUGGGUGUUUGGAAGACCUGCG
>cel-mir-273 MI0000353 Caenorhabditis elegans miR-273 stem-loop
ACCUCGUUUUGGGAGCAGCCGGCAUUUUACGGGCUACACUUUUUUUAAAAUUGAUGUGUG
CCCGUACUGUGUCGGCUGCUUUGAAAAUUUCGGU
>dme-mir-184 MI0000354 Drosophila melanogaster miR-184 stem-loop
GGUUGGCCGGUGCAUUCGUACCCUUAUCAUUCUCUCGCCCCGUGUGCACUUAAAGACAAC
UGGACGGAGAACUGAUAAGGGCUCGUAUCACCAAUUCAUC
>dme-mir-274 MI0000355 Drosophila melanogaster miR-274 stem-loop
UCCUGUGUUGCAGUUUCGUUUUGUGACCGACACUAACGGGUAAUUGUUUGGCCGCCAGGA
UUACUCGUUUUUGCGAUCACAAAUUAUGAAAUUGCAGCAA
>dme-mir-275 MI0000356 Drosophila melanogaster miR-275 stem-loop
UGUAAAGUCUCCUACCUUGCGCGCUAAUCAGUGACCGGGGCUGGUUUUUUAUAUACAGUC
AGGUACCUGAAGUAGCGCGCGUGGUGGCAGACAUAUAU
>dme-mir-92a MI0000357 Drosophila melanogaster miR-92a stem-loop
AAUAUGAAUUUCCCGUAGGACGGGAAGGUGUCAACGUUUUGCAUUUCGAAUAAACAUUGC
ACUUGUCCCGGCCUAUGGGCGGUUUGUAAUAAACA
>dme-mir-219 MI0000358 Drosophila melanogaster miR-219 stem-loop
UAAUUCGAUUUUUAGCUAUGAUUGUCCAAACGCAAUUCUUGUUGAUAUUCAAUAUUCAAG
GGUUGCGACUGGGCAUCGCGGCUCGAAAUAAGAAUACAAC
>dme-mir-276a MI0000359 Drosophila melanogaster miR-276a stem-loop
CCUGGUUUUUGCCAUCAGCGAGGUAUAGAGUUCCUACGUUCAUUAUAAACUCGUAGGAAC
UUCAUACCGUGCUCUUGGAAGACCAAAAAACAACCAAG
>dme-mir-277 MI0000360 Drosophila melanogaster miR-277 stem-loop
UUGAAGGUUUUGGGCUGCGUGUCAGGAGUGCAUUUGCACUGAAACUAUCUGAAGCAUGUA
AAUGCACUAUCUGGUACGACAUUCCAGAACGUACAAUCUU
>dme-mir-278 MI0000361 Drosophila melanogaster miR-278 stem-loop
GUAAUGGUACGGUGCGACCGGAUGAUGGUUCACAACGACCGUGUCAUUUAAACGGGUCGG
UGGGACUUUCGUCCGUUUGUAACGCCAUUUGUCAACGA
>dme-mir-133 MI0000362 Drosophila melanogaster miR-133 stem-loop
ACCUGCAACACUGUGUGUAGCUGGUUGACAUCGGGUCAGAUCUGUUUUUCAAGCAUUUGG
UCCCCUUCAACCAGCUGUAGCCAGUGGUUGAUGACAAC
>dme-mir-279 MI0000363 Drosophila melanogaster miR-279 stem-loop
GGAAUUCAUACUACUGUUUUUAGUGGGUGGGGGUCCAGUGUUUCACAUUGAUUUUCUUAG
UAUUUGUGACUAGAUCCACACUCAUUAAUAACGGUAGUUC
>dme-mir-33 MI0000364 Drosophila melanogaster miR-33 stem-loop
CUCUUCCUCUGGAGAUGACACGAAGGUGCAUUGUAGUCGCAUUGUCUGUCCCAAUUGCUU
CAGGCAAUACAACUUCAGUGCAAGCUCUGUGCAUUUCAC
>dme-mir-280 MI0000365 Drosophila melanogaster miR-280 stem-loop
UGGCUUUUAUGUAUUUACGUUGCAUAUGAAAUGAUAUUUAUAGUAAACAGAUUAUUUUAU
AUGCAGGUAUAUGCAAGUCGAGGUCCUCCACACUG
>dme-mir-281-1 MI0000366 Drosophila melanogaster miR-281-1 stem-loop
CGAAUAAGUGAAUAAAGAGAGCUGUCCGUCGACAGUCCAGAAACUAUUUAAUAUCACUGU
CAUGGAAUUGCUCUCUUUGUAUAAUAUUCG
>dme-mir-282 MI0000367 Drosophila melanogaster miR-282 stem-loop
AGUUUCCUUCUAAAUCUAGCCUCUACUAGGCUUUGUCUGUGCAUUCGAAAGCCGAUCAGA
CAUAGCCUAUAAGAGGUUAGGUGUACCAAGGCGAACA
>dme-mir-283 MI0000368 Drosophila melanogaster miR-283 stem-loop
CUCACACGAUUCUCAAAGGUAAAUAUCAGCUGGUAAUUCUGGGAGCUAAGCCUAAAUAUG
AAACACUCGGAAUUUCAGUUGGUAUCGACUUUUUUGAAUU
>dme-mir-284 MI0000369 Drosophila melanogaster miR-284 stem-loop
GUUGCAGUUCCUGGAAUUAAGUUGACUGUGUAGCCUGUGAGGGCAAGGCUUGAAUAAUGC
UCCUGAAGUCAGCAACUUGAUUCCAGCAAUUGCGGCCCGA
>dme-mir-281-2 MI0000370 Drosophila melanogaster miR-281-2 stem-loop
CGAAUUGUGAAAUGAAGAGAGCUAUCCGUCGACAGUCAAGUUAAGACCGAUUGUAAUACU
GUCAUGGAAUUGCUCUCUUUGUAUAACAUUCG
>dme-mir-34 MI0000371 Drosophila melanogaster miR-34 stem-loop
AAUUGGCUAUGCGCUUUGGCAGUGUGGUUAGCUGGUUGUGUAGCCAAUUAUUGCCGUUGA
CAAUUCACAGCCACUAUCUUCACUGCCGCCGCGACAAGC
>dme-mir-124 MI0000373 Drosophila melanogaster miR-124 stem-loop
UCAUUUGGUACGUUUUUCUCCUGGUAUCCACUGUAGGCCUAUAUGUAUUUCCACCAUAAG
GCACGCGGUGAAUGCCAAGAGCGAACGCAGUUCUACAAAU
>dme-mir-79 MI0000374 Drosophila melanogaster miR-79 stem-loop
UGAAGCUGACUUGCCAUUGCUUUGGCGCUUUAGCUGUAUGAUAGAUUUAAACUACUUCAU
AAAGCUAGAUUACCAAAGCAUUGGCUUCUGCAGGUCA
>dme-mir-276b MI0000375 Drosophila melanogaster miR-276b stem-loop
AAAACCGAAGUCUUUUUACCAUCAGCGAGGUAUAGAGUUCCUACGUUCCUAUAUUCAGUC
GUAGGAACUUAAUACCGUGCUCUUGGAGGACUGUCGACC
>dme-mir-210 MI0000376 Drosophila melanogaster miR-210 stem-loop
AAAGGUGCUUAUUGCAGCUGCUGGCCACUGCACAAGAUUAGACUUAAGACUCUUGUGCGU
GUGACAGCGGCUAUUGUAAGAGGCCAUAGAAGCAACAGCC
>dme-mir-285 MI0000377 Drosophila melanogaster miR-285 stem-loop
UCGAAUCGAAGAACUGAGAUCGAUUGGUGCAUAGAUAUCAGGAGAACCCACUCAAUUUAA
CUCUAGCACCAUUCGAAAUCAGUGCUUUUGAUAAGAAAC
>dme-mir-100 MI0000378 Drosophila melanogaster miR-100 stem-loop
CCAUUAACAGAAACCCGUAAAUCCGAACUUGUGCUGUUUUAUAUCUGUUACAAGACCGGC
AUUAUGGGAGUCUGUCAAUGCAAACAACUGGUUUUUGGCA
>dme-mir-92b MI0000379 Drosophila melanogaster miR-92b stem-loop
UAAAACGUCACCUGAUGUAGGCCGUGCCCAGUGCUUAUUUGUUGCAUUUUCGAAAUACAA
AUUGCACUAGUCCCGGCCUGCAAUGAGUGUCGCAGUCGAC
>dme-mir-286 MI0000380 Drosophila melanogaster miR-286 stem-loop
UUAAAAUUGAAUGGCGAAUGUCGGUAUGGUCUCUUUUUCAAAGAAAGGUUUCGAUUAAGC
GAAGUGACUAGACCGAACACUCGUGCUAUAAUUUUAAAAU
>dme-mir-287 MI0000381 Drosophila melanogaster miR-287 stem-loop
GGACGCCGGGGAUGUAUGGGUGUGUAGGGUCUGAAAUUUUGCACACAUUUACAAUAAUUG
UAAAUGUGUUGAAAAUCGUUUGCACGACUGUGA
>dme-mir-87 MI0000382 Drosophila melanogaster miR-87 stem-loop
AACACAUUUCAUUCGCGCCUGUAUCUUGCUGAACCGCUGCCAUUAUGGCCAACGAUCCGG
UUGAGCAAAAUUUCAGGUGUGUGAGAAAUGUGUUUAGCA
>dme-mir-263b MI0000383 Drosophila melanogaster miR-263b stem-loop
UUGCUGACUUUGAGUCUUGGCACUGGGAGAAUUCACAGUUGACUUUAUUAUUCUGUGGUU
CUGCGGGUGCCAAAACUUAAAAACCGGCUU
>dme-mir-288 MI0000384 Drosophila melanogaster miR-288 stem-loop
CGGCCAUGUCGUAAUUAGCGGAGCACGGCAUCGCCGGCGAUAAUUAAUGACGGUGGUCAC
GUUGGUUUCAUGUCGAUUUCAUUUCAUGACACGGCCG
>dme-mir-289 MI0000385 Drosophila melanogaster miR-289 stem-loop
GAGUUUACAGUAAAAUAAAUAUUUAAGUGGAGCCUGCGACUUCAGUCCCUCUGACUGACU
GGGGUAAGUCACUUGAGCGUUUGUUGGCACGUAAAAGAC
>dme-bantam MI0000387 Drosophila melanogaster bantam stem-loop
AUUUGACUACGAAACCGGUUUUCGAUUUGGUUUGACUGUUUUUCAUACAAGUGAGAUCAU
UUUGAAAGCUGAUUUUGUCAA
>mmu-mir-290a MI0000388 Mus musculus miR-290a stem-loop
CUCAUCUUGCGGUACUCAAACUAUGGGGGCACUUUUUUUUUUCUUUAAAAAGUGCCGCCU
AGUUUUAAGCCCCGCCGGUUGAG
>mmu-mir-291a MI0000389 Mus musculus miR-291a stem-loop
CCUAUGUAGCGGCCAUCAAAGUGGAGGCCCUCUCUUGAGCCUGAAUGAGAAAGUGCUUCC
ACUUUGUGUGCCACUGCAUGGG
>mmu-mir-292a MI0000390 Mus musculus miR-292 stem-loop
CAGCCUGUGAUACUCAAACUGGGGGCUCUUUUGGAUUUUCAUCGGAAGAAAAGUGCCGCC
AGGUUUUGAGUGUCACCGGUUG
>mmu-mir-293 MI0000391 Mus musculus miR-293 stem-loop
UUCAAUCUGUGGUACUCAAACUGUGUGACAUUUUGUUCUUUGUAAGAAGUGCCGCAGAGU
UUGUAGUGUUGCCGAUUGAG
>mmu-mir-294 MI0000392 Mus musculus miR-294 stem-loop
UUCCAUAUAGCCAUACUCAAAAUGGAGGCCCUAUCUAAGCUUUUAAGUGGAAAGUGCUUC
CCUUUUGUGUGUUGCCAUGUGGAG
>mmu-mir-295 MI0000393 Mus musculus miR-295 stem-loop
GGUGAGACUCAAAUGUGGGGCACACUUCUGGACUGUACAUAGAAAGUGCUACUACUUUUG
AGUCUCUCC
>mmu-mir-296 MI0000394 Mus musculus miR-296 stem-loop
GGGCCUUUCUGGAGGGCCCCCCCUCAAUCCUGUUGUGCUCGCUUCAGAGGGUUGGGUGGA
GGCUCUCCUGAAGGUGUCC
>mmu-mir-297a-1 MI0000395 Mus musculus miR-297a-1 stem-loop
AUAUGUAUGUAUGUAUGUAUGUGUGCAUGUGCAUGUGCAUGUAUGCAUAUUGCAUGUAUA
UAUUAUGCAUACAUGU
>mmu-mir-297a-2 MI0000397 Mus musculus miR-297a-2 stem-loop
CUGUGUGUAUAUGUAUGUGUGCAUGUGCAUGUGUGUAUAUGAGUAUACAUAUACAUACGC
ACAUACCCAUACAAGCAUGCACACAAACCC
>mmu-mir-298 MI0000398 Mus musculus miR-298 stem-loop
CCAGGCCUUUGGCAGAGGAGGGCUGUUCUUCCCUUGAGUUUUAUGACUGGGAGGAACUAG
CCUUCUCUCAGCUUAGGAGUGG
>mmu-mir-299a MI0000399 Mus musculus miR-299 stem-loop
AAGAAAUGGUUUACCGUCCCACAUACAUUUUGAGUAUGUAUGUGGGACGGUAAACCGCUU
CUU
>mmu-mir-300 MI0000400 Mus musculus miR-300 stem-loop
GCUACUUGAAGAGAGGUUAUCCUUUGUGUGUUUGCUUUACGCGAAAUGAAUAUGCAAGGG
CAAGCUCUCUUCGAGGAGC
>mmu-mir-301a MI0000401 Mus musculus miR-301a stem-loop
CCUGCUAACGGCUGCUCUGACUUUAUUGCACUACUGUACUUUACAGCGAGCAGUGCAAUA
GUAUUGUCAAAGCAUCCGCGAGCAGG
>mmu-mir-302a MI0000402 Mus musculus miR-302a stem-loop
CCACCACUUAAACGUGGUUGUACUUGCUUUAGACCUAAGAAAGUAAGUGCUUCCAUGUUU
UGGUGAUGG
>mmu-mir-34c MI0000403 Mus musculus miR-34c stem-loop
AGUCUAGUUACUAGGCAGUGUAGUUAGCUGAUUGCUAAUAGUACCAAUCACUAACCACAC
AGCCAGGUAAAAAGACU
>mmu-mir-34b MI0000404 Mus musculus miR-34b stem-loop
GUGCUCGGUUUGUAGGCAGUGUAAUUAGCUGAUUGUAGUGCGGUGCUGACAAUCACUAAC
UCCACUGCCAUCAAAACAAGGCAC
>mmu-let-7d MI0000405 Mus musculus let-7d stem-loop
AAUGGGUUCCUAGGAAGAGGUAGUAGGUUGCAUAGUUUUAGGGCAGAGAUUUUGCCCACA
AGGAGUUAACUAUACGACCUGCUGCCUUUCUUAGGGCCUUAUU
>mmu-mir-106a MI0000406 Mus musculus miR-106a stem-loop
AUGUCAAAGUGCUAACAGUGCAGGUAGCUUUUUGAGUUCUACUGCAGUGCCAGCACUUCU
UACAU
>mmu-mir-106b MI0000407 Mus musculus miR-106b stem-loop
CCUGCUGGGACUAAAGUGCUGACAGUGCAGAUAGUGGUCCUCUCUGUGCUACCGCACUGU
GGGUACUUGCUGCUCCAGCAGG
>mmu-mir-130b MI0000408 Mus musculus miR-130b stem-loop
GGCUUGUUGGACACUCUUUCCCUGUUGCACUACUGUGGGCCUCUGGGAAGCAGUGCAAUG
AUGAAAGGGCAUCUGUCGGGCC
>dme-mir-303 MI0000409 Drosophila melanogaster miR-303 stem-loop
UCUUGGUUUAGGUUUCACAGGAAACUGGUUUAAUAACGAAAACUAGUUUCCUCUAAAAUC
CUAAUCAAGA
>dme-mir-31b MI0000410 Drosophila melanogaster miR-31b stem-loop
CAAAUAAUGAAUUUGGCAAGAUGUCGGAAUAGCUGAGAGCACAGCGGAUCGAACAUUUUA
UCGUCCGAAAAAAUGUGAUUAUUUUUGAAAAGCGGCUAUGCCUCAUCUAGUCAAUUGCAU
UACUUUG
>dme-mir-304 MI0000411 Drosophila melanogaster miR-304 stem-loop
GCAGCAUUGAAUAAUCUCAAUUUGUAAAUGUGAGCGGUUUAAGCCAUUUGACGCACUCAC
UUUGCAAUUGGAGAUUGCUCGAGACUGC
>dme-mir-305 MI0000412 Drosophila melanogaster miR-305 stem-loop
CAUGUCUAUUGUACUUCAUCAGGUGCUCUGGUGUGUCUCGUAACCCGGCACAUGUUGAAG
UACACUCAAUAUG
>dme-mir-9c MI0000413 Drosophila melanogaster miR-9c stem-loop
AUUUUUGCUGUUUCUUUGGUAUUCUAGCUGUAGAUUGUUUCACGCACAUUGUAUAUCAUC
UAAAGCUUUUAUACCAAAGCUCCAGCUUAAAU
>dme-mir-306 MI0000414 Drosophila melanogaster miR-306 stem-loop
GUCCACUCGAUGGCUCAGGUACUUAGUGACUCUCAAUGCUUUUGACAUUUUGGGGGUCAC
UCUGUGCCUGUGCUGCCAGUGGGAC
>dme-mir-9b MI0000415 Drosophila melanogaster miR-9b stem-loop
UGCAUAUUAUUUGCUCUUUGGUGAUUUUAGCUGUAUGGUGUUUAUGUAUAUUCCAUAGAG
CUUUAUUACCAAAAACCAAAUGGUUUCUGCA
>dme-let-7 MI0000416 Drosophila melanogaster let-7 stem-loop
UCUGGCAAAUUGAGGUAGUAGGUUGUAUAGUAGUAAUUACACAUCAUACUAUACAAUGUG
CUAGCUUUCUUUGCUUGA
>dme-mir-125 MI0000417 Drosophila melanogaster miR-125 stem-loop
GACAUGUGCAAAUGUUUGUAUGGCUGAUUCCCUGAGACCCUAACUUGUGACUUUUAAUAC
CAGUUUCACAAGUUUUGAUCUCCGGUAUUGGACGCAAACUUGCUGAUGUU
>dme-mir-307a MI0000418 Drosophila melanogaster miR-307a stem-loop
UGUCUUGCUUUGACUCACUCAACCUGGGUGUGAUGUUAUUUCGAUAUGGUAUCCAUCACA
ACCUCCUUGAGUGAGCGAUAGCAGGACA
>dme-mir-308 MI0000419 Drosophila melanogaster miR-308 stem-loop
CUCGCAGUAUAUUUUUGUGUUUUGUUUCGUUUUGCAAUCCAAAUCACAGGAUUAUACUGU
GAG
>dme-mir-31a MI0000420 Drosophila melanogaster miR-31a stem-loop
UCCGUUGGUAAAUUGGCAAGAUGUCGGCAUAGCUGACGUUGAAAAGCGAUUUUGAAGAGC
GCUAUGCUGCAUCUAGUCAGUUGUUCAAUGGA
>dme-mir-309 MI0000421 Drosophila melanogaster miR-309 stem-loop
AUUAUACGACAAACCUUGUUCGGUUUUGCCAAUUUCCAAGCCAGCACUGGGUAAAGUUUG
UCCUAUAAU
>dme-mir-310 MI0000422 Drosophila melanogaster miR-310 stem-loop
AACAUAAACAUUUGCAGGGCGGGUCGUGUGUCAGUGUAUUUAUAUCUUAGCUAUAUUGCA
CACUUCCCGGCCUUUAAAUGUCCAAUGUU
>dme-mir-311 MI0000423 Drosophila melanogaster miR-311 stem-loop
UCUAGAUCAUUUUUCGGACGGUAUAUGGGUUAAUAUUUCAUUUGUCGAAUAUAUUGCACA
UUCACCGGCCUGAAAAUAUCAAGA
>dme-mir-312 MI0000424 Drosophila melanogaster miR-312 stem-loop
GAUUUGGUUCGUCACAAGGGCAAUUCUGCAUUUUUUAACUAGUAUUGCACUUGAGACGGC
CUGAUU
>dme-mir-313 MI0000425 Drosophila melanogaster miR-313 stem-loop
AUUUUCUGCUGCGGAUGGGGGCAGUACUGUUUUUUUAACAUUGAGUAUUGCACUUUUCAC
AGCCCGAAAAU
>dme-mir-314 MI0000426 Drosophila melanogaster miR-314 stem-loop
UCGUAACUUGUGUGGCUUCGAACUUACCUAGUUGAGGAAAACUCCCAUGUCGGAUUUUGU
UACCUCUGGUAUUCGAGCCAAUAAGUUCGG
>dme-mir-315 MI0000427 Drosophila melanogaster miR-315 stem-loop
CACUUAUAUAAUUUUGAUUGUUGCUCAGAAAGCCCUCAUUGUUUACCAGUUGGCUUUCGA
GCAAUAAUUGAAACCAGAUAAGUG
>dme-mir-316 MI0000428 Drosophila melanogaster miR-316 stem-loop
AAAUUCUAGUCGAUUUGUCUUUUUCCGCUUACUGGCGUUUCAAUUCCACAACGACAGGAA
AGGGAAAAAGGCGUAUUUACUAUGAGUUU
>dme-mir-317 MI0000429 Drosophila melanogaster miR-317 stem-loop
AUGCAACUGCCAUUGGGAUACACCCUGUGCUCGCUUUGAAUGAAAUGCAAGCAAGUGAAC
ACAGCUGGUGGUAUCCAGUGGCCGUUUGGCAU
>dme-mir-318 MI0000430 Drosophila melanogaster miR-318 stem-loop
UUUAUGGGAUACACACAGUUCAGUUUUGUCACACUUCAAGCAUCACUGGGCUUUGUUUAU
CUCAUGAG
>dme-mir-2c MI0000431 Drosophila melanogaster miR-2c stem-loop
UCGUAUCUUACUUUCAAUGUCAUCAAAAAGGGCUGAAGAAAGAUAUUUCUGCAUUUGAAU
CGUAUCACAGCCAGCUUUGAUGGGCAUUGCAAUGAGCAGCGA
>dme-mir-iab-4 MI0000432 Drosophila melanogaster miR-iab-4 stem-loop
UCGUAAACGUAUACUGAAUGUAUCCUGAGUGUAUCCUAUCCGGUAUACCUUCAGUAUACG
UAACACGA
>hsa-let-7g MI0000433 Homo sapiens let-7g stem-loop
AGGCUGAGGUAGUAGUUUGUACAGUUUGAGGGUCUAUGAUACCACCCGGUACAGGAGAUA
ACUGUACAGGCCACUGCCUUGCCA
>hsa-let-7i MI0000434 Homo sapiens let-7i stem-loop
CUGGCUGAGGUAGUAGUUUGUGCUGUUGGUCGGGUUGUGACAUUGCCCGCUGUGGAGAUA
ACUGCGCAAGCUACUGCCUUGCUA
>hsa-mir-1-2 MI0000437 Homo sapiens miR-1-2 stem-loop
ACCUACUCAGAGUACAUACUUCUUUAUGUACCCAUAUGAACAUACAAUGCUAUGGAAUGU
AAAGAAGUAUGUAUUUUUGGUAGGC
>hsa-mir-15b MI0000438 Homo sapiens miR-15b stem-loop
UUGAGGCCUUAAAGUACUGUAGCAGCACAUCAUGGUUUACAUGCUACAGUCAAGAUGCGA
AUCAUUAUUUGCUGCUCUAGAAAUUUAAGGAAAUUCAU
>hsa-mir-23b MI0000439 Homo sapiens miR-23b stem-loop
CUCAGGUGCUCUGGCUGCUUGGGUUCCUGGCAUGCUGAUUUGUGACUUAAGAUUAAAAUC
ACAUUGCCAGGGAUUACCACGCAACCACGACCUUGGC
>hsa-mir-27b MI0000440 Homo sapiens miR-27b stem-loop
ACCUCUCUAACAAGGUGCAGAGCUUAGCUGAUUGGUGAACAGUGAUUGGUUUCCGCUUUG
UUCACAGUGGCUAAGUUCUGCACCUGAAGAGAAGGUG
>hsa-mir-30b MI0000441 Homo sapiens miR-30b stem-loop
ACCAAGUUUCAGUUCAUGUAAACAUCCUACACUCAGCUGUAAUACAUGGAUUGGCUGGGA
GGUGGAUGUUUACUUCAGCUGACUUGGA
>hsa-mir-122 MI0000442 Homo sapiens miR-122 stem-loop
CCUUAGCAGAGCUGUGGAGUGUGACAAUGGUGUUUGUGUCUAAACUAUCAAACGCCAUUA
UCACACUAAAUAGCUACUGCUAGGC
>hsa-mir-124-1 MI0000443 Homo sapiens miR-124-1 stem-loop
AGGCCUCUCUCUCCGUGUUCACAGCGGACCUUGAUUUAAAUGUCCAUACAAUUAAGGCAC
GCGGUGAAUGCCAAGAAUGGGGCUG
>hsa-mir-124-2 MI0000444 Homo sapiens miR-124-2 stem-loop
AUCAAGAUUAGAGGCUCUGCUCUCCGUGUUCACAGCGGACCUUGAUUUAAUGUCAUACAA
UUAAGGCACGCGGUGAAUGCCAAGAGCGGAGCCUACGGCUGCACUUGAA
>hsa-mir-124-3 MI0000445 Homo sapiens miR-124-3 stem-loop
UGAGGGCCCCUCUGCGUGUUCACAGCGGACCUUGAUUUAAUGUCUAUACAAUUAAGGCAC
GCGGUGAAUGCCAAGAGAGGCGCCUCC
>hsa-mir-125b-1 MI0000446 Homo sapiens miR-125b-1 stem-loop
UGCGCUCCUCUCAGUCCCUGAGACCCUAACUUGUGAUGUUUACCGUUUAAAUCCACGGGU
UAGGCUCUUGGGAGCUGCGAGUCGUGCU
>hsa-mir-128-1 MI0000447 Homo sapiens miR-128-1 stem-loop
UGAGCUGUUGGAUUCGGGGCCGUAGCACUGUCUGAGAGGUUUACAUUUCUCACAGUGAAC
CGGUCUCUUUUUCAGCUGCUUC
>hsa-mir-130a MI0000448 Homo sapiens miR-130a stem-loop
UGCUGCUGGCCAGAGCUCUUUUCACAUUGUGCUACUGUCUGCACCUGUCACUAGCAGUGC
AAUGUUAAAAGGGCAUUGGCCGUGUAGUG
>hsa-mir-132 MI0000449 Homo sapiens miR-132 stem-loop
CCGCCCCCGCGUCUCCAGGGCAACCGUGGCUUUCGAUUGUUACUGUGGGAACUGGAGGUA
ACAGUCUACAGCCAUGGUCGCCCCGCAGCACGCCCACGCGC
>hsa-mir-133a-1 MI0000450 Homo sapiens miR-133a-1 stem-loop
ACAAUGCUUUGCUAGAGCUGGUAAAAUGGAACCAAAUCGCCUCUUCAAUGGAUUUGGUCC
CCUUCAACCAGCUGUAGCUAUGCAUUGA
>hsa-mir-133a-2 MI0000451 Homo sapiens miR-133a-2 stem-loop
GGGAGCCAAAUGCUUUGCUAGAGCUGGUAAAAUGGAACCAAAUCGACUGUCCAAUGGAUU
UGGUCCCCUUCAACCAGCUGUAGCUGUGCAUUGAUGGCGCCG
>hsa-mir-135a-1 MI0000452 Homo sapiens miR-135a-1 stem-loop
AGGCCUCGCUGUUCUCUAUGGCUUUUUAUUCCUAUGUGAUUCUACUGCUCACUCAUAUAG
GGAUUGGAGCCGUGGCGCACGGCGGGGACA
>hsa-mir-135a-2 MI0000453 Homo sapiens miR-135a-2 stem-loop
AGAUAAAUUCACUCUAGUGCUUUAUGGCUUUUUAUUCCUAUGUGAUAGUAAUAAAGUCUC
AUGUAGGGAUGGAAGCCAUGAAAUACAUUGUGAAAAAUCA
>hsa-mir-137 MI0000454 Homo sapiens miR-137 stem-loop
GGUCCUCUGACUCUCUUCGGUGACGGGUAUUCUUGGGUGGAUAAUACGGAUUACGUUGUU
AUUGCUUAAGAAUACGCGUAGUCGAGGAGAGUACCAGCGGCA
>hsa-mir-138-2 MI0000455 Homo sapiens miR-138-2 stem-loop
CGUUGCUGCAGCUGGUGUUGUGAAUCAGGCCGACGAGCAGCGCAUCCUCUUACCCGGCUA
UUUCACGACACCAGGGUUGCAUCA
>hsa-mir-140 MI0000456 Homo sapiens miR-140 stem-loop
UGUGUCUCUCUCUGUGUCCUGCCAGUGGUUUUACCCUAUGGUAGGUUACGUCAUGCUGUU
CUACCACAGGGUAGAACCACGGACAGGAUACCGGGGCACC
>hsa-mir-141 MI0000457 Homo sapiens miR-141 stem-loop
CGGCCGGCCCUGGGUCCAUCUUCCAGUACAGUGUUGGAUGGUCUAAUUGUGAAGCUCCUA
ACACUGUCUGGUAAAGAUGGCUCCCGGGUGGGUUC
>hsa-mir-142 MI0000458 Homo sapiens miR-142 stem-loop
GACAGUGCAGUCACCCAUAAAGUAGAAAGCACUACUAACAGCACUGGAGGGUGUAGUGUU
UCCUACUUUAUGGAUGAGUGUACUGUG
>hsa-mir-143 MI0000459 Homo sapiens miR-143 stem-loop
GCGCAGCGCCCUGUCUCCCAGCCUGAGGUGCAGUGCUGCAUCUCUGGUCAGUUGGGAGUC
UGAGAUGAAGCACUGUAGCUCAGGAAGAGAGAAGUUGUUCUGCAGC
>hsa-mir-144 MI0000460 Homo sapiens miR-144 stem-loop
UGGGGCCCUGGCUGGGAUAUCAUCAUAUACUGUAAGUUUGCGAUGAGACACUACAGUAUA
GAUGAUGUACUAGUCCGGGCACCCCC
>hsa-mir-145 MI0000461 Homo sapiens miR-145 stem-loop
CACCUUGUCCUCACGGUCCAGUUUUCCCAGGAAUCCCUUAGAUGCUAAGAUGGGGAUUCC
UGGAAAUACUGUUCUUGAGGUCAUGGUU
>hsa-mir-152 MI0000462 Homo sapiens miR-152 stem-loop
UGUCCCCCCCGGCCCAGGUUCUGUGAUACACUCCGACUCGGGCUCUGGAGCAGUCAGUGC
AUGACAGAACUUGGGCCCGGAAGGACC
>hsa-mir-153-1 MI0000463 Homo sapiens miR-153-1 stem-loop
CUCACAGCUGCCAGUGUCAUUUUUGUGAUCUGCAGCUAGUAUUCUCACUCCAGUUGCAUA
GUCACAAAAGUGAUCAUUGGCAGGUGUGGC
>hsa-mir-153-2 MI0000464 Homo sapiens miR-153-2 stem-loop
AGCGGUGGCCAGUGUCAUUUUUGUGAUGUUGCAGCUAGUAAUAUGAGCCCAGUUGCAUAG
UCACAAAAGUGAUCAUUGGAAACUGUG
>hsa-mir-191 MI0000465 Homo sapiens miR-191 stem-loop
CGGCUGGACAGCGGGCAACGGAAUCCCAAAAGCAGCUGUUGUCUCCAGAGCAUUCCAGCU
GCGCUUGGAUUUCGUCCCCUGCUCUCCUGCCU
>hsa-mir-9-1 MI0000466 Homo sapiens miR-9-1 stem-loop
CGGGGUUGGUUGUUAUCUUUGGUUAUCUAGCUGUAUGAGUGGUGUGGAGUCUUCAUAAAG
CUAGAUAACCGAAAGUAAAAAUAACCCCA
>hsa-mir-9-2 MI0000467 Homo sapiens miR-9-2 stem-loop
GGAAGCGAGUUGUUAUCUUUGGUUAUCUAGCUGUAUGAGUGUAUUGGUCUUCAUAAAGCU
AGAUAACCGAAAGUAAAAACUCCUUCA
>hsa-mir-9-3 MI0000468 Homo sapiens miR-9-3 stem-loop
GGAGGCCCGUUUCUCUCUUUGGUUAUCUAGCUGUAUGAGUGCCACAGAGCCGUCAUAAAG
CUAGAUAACCGAAAGUAGAAAUGAUUCUCA
>hsa-mir-125a MI0000469 Homo sapiens miR-125a stem-loop
UGCCAGUCUCUAGGUCCCUGAGACCCUUUAACCUGUGAGGACAUCCAGGGUCACAGGUGA
GGUUCUUGGGAGCCUGGCGUCUGGCC
>hsa-mir-125b-2 MI0000470 Homo sapiens miR-125b-2 stem-loop
ACCAGACUUUUCCUAGUCCCUGAGACCCUAACUUGUGAGGUAUUUUAGUAACAUCACAAG
UCAGGCUCUUGGGACCUAGGCGGAGGGGA
>hsa-mir-126 MI0000471 Homo sapiens miR-126 stem-loop
CGCUGGCGACGGGACAUUAUUACUUUUGGUACGCGCUGUGACACUUCAAACUCGUACCGU
GAGUAAUAAUGCGCCGUCCACGGCA
>hsa-mir-127 MI0000472 Homo sapiens miR-127 stem-loop
UGUGAUCACUGUCUCCAGCCUGCUGAAGCUCAGAGGGCUCUGAUUCAGAAAGAUCAUCGG
AUCCGUCUGAGCUUGGCUGGUCGGAAGUCUCAUCAUC
>hsa-mir-129-2 MI0000473 Homo sapiens miR-129-2 stem-loop
UGCCCUUCGCGAAUCUUUUUGCGGUCUGGGCUUGCUGUACAUAACUCAAUAGCCGGAAGC
CCUUACCCCAAAAAGCAUUUGCGGAGGGCG
>hsa-mir-134 MI0000474 Homo sapiens miR-134 stem-loop
CAGGGUGUGUGACUGGUUGACCAGAGGGGCAUGCACUGUGUUCACCCUGUGGGCCACCUA
GUCACCAACCCUC
>hsa-mir-136 MI0000475 Homo sapiens miR-136 stem-loop
UGAGCCCUCGGAGGACUCCAUUUGUUUUGAUGAUGGAUUCUUAUGCUCCAUCAUCGUCUC
AAAUGAGUCUUCAGAGGGUUCU
>hsa-mir-138-1 MI0000476 Homo sapiens miR-138-1 stem-loop
CCCUGGCAUGGUGUGGUGGGGCAGCUGGUGUUGUGAAUCAGGCCGUUGCCAAUCAGAGAA
CGGCUACUUCACAACACCAGGGCCACACCACACUACAGG
>hsa-mir-146a MI0000477 Homo sapiens miR-146a stem-loop
CCGAUGUGUAUCCUCAGCUUUGAGAACUGAAUUCCAUGGGUUGUGUCAGUGUCAGACCUC
UGAAAUUCAGUUCUUCAGCUGGGAUAUCUCUGUCAUCGU
>hsa-mir-149 MI0000478 Homo sapiens miR-149 stem-loop
GCCGGCGCCCGAGCUCUGGCUCCGUGUCUUCACUCCCGUGCUUGUCCGAGGAGGGAGGGA
GGGACGGGGGCUGUGCUGGGGCAGCUGGA
>hsa-mir-150 MI0000479 Homo sapiens miR-150 stem-loop
CUCCCCAUGGCCCUGUCUCCCAACCCUUGUACCAGUGCUGGGCUCAGACCCUGGUACAGG
CCUGGGGGACAGGGACCUGGGGAC
>hsa-mir-154 MI0000480 Homo sapiens miR-154 stem-loop
GUGGUACUUGAAGAUAGGUUAUCCGUGUUGCCUUCGCUUUAUUUGUGACGAAUCAUACAC
GGUUGACCUAUUUUUCAGUACCAA
>hsa-mir-184 MI0000481 Homo sapiens miR-184 stem-loop
CCAGUCACGUCCCCUUAUCACUUUUCCAGCCCAGCUUUGUGACUGUAAGUGUUGGACGGA
GAACUGAUAAGGGUAGGUGAUUGA
>hsa-mir-185 MI0000482 Homo sapiens miR-185 stem-loop
AGGGGGCGAGGGAUUGGAGAGAAAGGCAGUUCCUGAUGGUCCCCUCCCCAGGGGCUGGCU
UUCCUCUGGUCCUUCCCUCCCA
>hsa-mir-186 MI0000483 Homo sapiens miR-186 stem-loop
UGCUUGUAACUUUCCAAAGAAUUCUCCUUUUGGGCUUUCUGGUUUUAUUUUAAGCCCAAA
GGUGAAUUUUUUGGGAAGUUUGAGCU
>hsa-mir-188 MI0000484 Homo sapiens miR-188 stem-loop
UGCUCCCUCUCUCACAUCCCUUGCAUGGUGGAGGGUGAGCUUUCUGAAAACCCCUCCCAC
AUGCAGGGUUUGCAGGAUGGCGAGCC
>hsa-mir-190a MI0000486 Homo sapiens miR-190a stem-loop
UGCAGGCCUCUGUGUGAUAUGUUUGAUAUAUUAGGUUGUUAUUUAAUCCAACUAUAUAUC
AAACAUAUUCCUACAGUGUCUUGCC
>hsa-mir-193a MI0000487 Homo sapiens miR-193a stem-loop
CGAGGAUGGGAGCUGAGGGCUGGGUCUUUGCGGGCGAGAUGAGGGUGUCGGAUCAACUGG
CCUACAAAGUCCCAGUUCUCGGCCCCCG
>hsa-mir-194-1 MI0000488 Homo sapiens miR-194-1 stem-loop
AUGGUGUUAUCAAGUGUAACAGCAACUCCAUGUGGACUGUGUACCAAUUUCCAGUGGAGA
UGCUGUUACUUUUGAUGGUUACCAA
>hsa-mir-195 MI0000489 Homo sapiens miR-195 stem-loop
AGCUUCCCUGGCUCUAGCAGCACAGAAAUAUUGGCACAGGGAAGCGAGUCUGCCAAUAUU
GGCUGUGCUGCUCCAGGCAGGGUGGUG
>hsa-mir-206 MI0000490 Homo sapiens miR-206 stem-loop
UGCUUCCCGAGGCCACAUGCUUCUUUAUAUCCCCAUAUGGAUUACUUUGCUAUGGAAUGU
AAGGAAGUGUGUGGUUUCGGCAAGUG
>cbr-let-7 MI0000491 Caenorhabditis briggsae let-7 stem-loop
ACUGGGGUACGGUGAGGUAGUAGGUUGUAUAGUUUAGAAUAUUACUCUCGGUGAACUAUG
CAAGUUUCUACCUCACCGAAUACCAGG
>cbr-lin-4 MI0000492 Caenorhabditis briggsae lin-4 stem-loop
AUCAGAUGCUUUCGGCCUGUUCCCUGAGACCUCAAGUGUGAGCGUUCUGAACAUGCUUCA
CGCCUGGGCUCUCCGGGUACCAGGACGGUCUGAG
>cbr-mir-1 MI0000493 Caenorhabditis briggsae miR-1 stem-loop
UGCUGUGCCGAGCUGCAUACUUCCUUACAUGCCCAUACUGUACUGUGAAUGGAUAUGGAA
UGUAAAGAAGUAUGUAGAACGGAAUCUAACGGCG
>cbr-mir-34 MI0000494 Caenorhabditis briggsae miR-34 stem-loop
AAGCACUCAUGGUCGUGAGGCAGUGUGGUUAGCUGGUUGCAUACACAGGUUGACAACGGC
UACCUUCACUGCCACCCCGAACAUGUAGUCCUC
>cbr-mir-42 MI0000495 Caenorhabditis briggsae miR-42 stem-loop
UAACCCUUGUCGGACCUUUGUGGGUGUUCGCCUUUUCGGUGAAGUUACUGAAUGCUUCUU
CACCGGGUUAACAUCUACAGAGGUCCUAAAGGGUUC
>cbr-mir-43 MI0000496 Caenorhabditis briggsae miR-43 stem-loop
AGGCGAUUCUGCCCGUGACAUCAAGAUGCUUGUGAUUAUGCGAAAAUGUUGGGACAUAUC
ACAGUUUACUUGCUGUCGCAGGCGGAUUAUUGCUA
>cbr-mir-44 MI0000497 Caenorhabditis briggsae miR-44 stem-loop
GAGAAGGGCCGAUCUGGAUGUGCUCGUUAGUCAUAGACGAAUCACACUUGAAAGGUCAUA
UGACUAGAGACACAUUCAGCUUGGCCUGGAUCUCA
>cbr-mir-45-1 MI0000498 Caenorhabditis briggsae miR-45-1 stem-loop
AGUGCCACGCUGGAUGUGCUCGUUAGUCAUAGUAACCUCAUCAAUUCAGGCUUAUGACUA
GAGACACAUUCAGCUUGGCGCC
>cbr-mir-45-2 MI0000499 Caenorhabditis briggsae miR-45-2 stem-loop
AGUGCCACGCUGGAUGUGUUCGUUAGUCAUAGUAACCUCAUCAAUUCAGGCUUAUGACUA
GAGACACAUUCAGCUUGGCGCC
>cbr-mir-46 MI0000500 Caenorhabditis briggsae miR-46 stem-loop
GAGAUACAAGUGAAGCUGAAGAGAGCCGUCUAUUGACAGUUCGCUUGUUUCAUGUGCUGU
CAUGGAGUCGCUCUCUUCAGAUGAUCUGAAUCUA
>cbr-mir-47 MI0000501 Caenorhabditis briggsae miR-47 stem-loop
UAGCUGAGGAAGACUGAAGGGAGCUUUCUUUUGACAGUUCGAUUUCGAACUCUUACUGUC
AUGGAGGCGCUCUCUUCAGGUGAACUCUGGCUC
>cbr-mir-48 MI0000502 Caenorhabditis briggsae miR-48 stem-loop
AGAACCAUUCGGGAUGUUGAGGUAGGCUCAGUAGAUGCGAGGAGAUCCACCAUUCCUCAC
AUCGUCUGUCCUAACUCGCCUUCCCUUGUGCUUCA
>cbr-mir-49 MI0000503 Caenorhabditis briggsae miR-49 stem-loop
ACCGAAACCAUUUGCCAUCCGCAGUUUUUUGUAGUGUGCUCCGCGCCAUCUUAGUGCCCG
AAGCACCACGAGAAGCUGCAGAUGGAAGUUUUGGUU
>cbr-mir-50 MI0000504 Caenorhabditis briggsae miR-50 stem-loop
UUCCACCCACCGGCCGCUGAUAUGUCUGAUAUUCUUGGGUUAUCUGAUAAUGAUUGUUGU
AACUCAAGUAUUAGACGUAUCGACGGCCGGCUGGGUUGGAA
>cbr-mir-52 MI0000505 Caenorhabditis briggsae miR-52 stem-loop
UUUCCCGCUCUGACAGUCCACCCGUACAUAUGUUUCCGUGCUUGACAUAGAGCUCAAUCA
CGAUACAAUGAGCGGGUAGCCGGUCAUCGAGUCGGAAC
>cbr-mir-57 MI0000507 Caenorhabditis briggsae miR-57 stem-loop
GCUCUGAGUUCGUCUACCCUGUAGAUCGAGCUGUGUGUUCUGAAGUAUCAUACACGAGCU
AGACUACUAGGUGAACGAUGGAAUGGAGCA
>cbr-mir-58a MI0000508 Caenorhabditis briggsae miR-58 stem-loop
AUCCAUUGCCCUACUAUUCGCAUCUCAUCACUCCAGUAUAUAUAUAUAUAUAUAAGGAUG
AGAUCGUUCAGUACGGCAAUGGAA
>cbr-mir-60 MI0000509 Caenorhabditis briggsae miR-60 stem-loop
UUCUUGAGCUGGAAAGGUGACAUAAAAUCAUGUCCAAGCACGCGAUAUUAUGCACAUUUU
CUAGUCCAAGAC
>cbr-mir-67 MI0000510 Caenorhabditis briggsae miR-67 stem-loop
UAGAUAUUUCGAUCAACUCAUUCUGCUGGUUGUUAUGCUGACAAUUGAUGAUUAAGCAUC
ACAACCUCCUAGAAAGAGUAGACCGAUUCUAUCUU
>cbr-mir-71 MI0000511 Caenorhabditis briggsae miR-71 stem-loop
AGCUGAACGAUGAAAGACAUGGGUAGUGAGACGUCGGAGCCUCGUCGUAUCACUAUUCUG
UUUUUCGCCGAUCAGUC
>cbr-mir-73a MI0000512 Caenorhabditis briggsae miR-73 stem-loop
CGGUCCCUCAAACAACCGAGCUUCCCCGUCAAGCCACAGCUAUCUCUGACAUUGCUGGCA
AGAUGUUGGCAGUUCAGUUGUAUGACGGAGACCA
>cbr-mir-74a MI0000513 Caenorhabditis briggsae miR-74 stem-loop
CGCACUUUUGGGCUUCCAUAUCUUUCCCAGCUCCUCUCAUUUACUAUGGAUGCUGGCAAG
AAAUGGCAGUCUAGAUGUGCA
>cbr-mir-75 MI0000514 Caenorhabditis briggsae miR-75 stem-loop
UGCGAGACCGAAUUGCAGUCGGUUGCAAGCUUCAAUACAGACAAUGGUUCUUGAUAUUAA
AGCUACCAACCGCCUUCAAAUCGUGCAUCGCG
>cbr-mir-77-1 MI0000515 Caenorhabditis briggsae miR-77-1 stem-loop
GAGCUGUGAAUUUGGAUAGCUGUGCUCUGAGGAAAUAACAAUAGUCACACCCCAUGUCAU
UUCAUCAGGCCAUAGCUGUCCAAAUUUCUCGGUUCG
>cbr-mir-79 MI0000517 Caenorhabditis briggsae miR-79 stem-loop
AGAACAUUCUCCGAUCUUUGGUGAUUCAGCUUAAAUGAUAGAAUUCAGACGUCUUCAUAA
AGCUAGGUUACCAAAGCUCGGCGUUCCAGUUCG
>cbr-mir-80 MI0000518 Caenorhabditis briggsae miR-80 stem-loop
UGGACACUCUUUCGCUCAGCUUUCGACAUGAUUCUAAACAAUACGCUGUCGCAAUGUUGU
UGAGAUCAUUAGUUGAAAGCCGAACGAUUCGAGAUAUCCA
>cbr-mir-81 MI0000519 Caenorhabditis briggsae miR-81 stem-loop
CGUGAUUAACGGUCGGUUUUCACCUUGAUCUGAGAGCAAUAACCAGAAUGCUUAUCUGAG
AUCAUCGUGAAAGCUAGUUGUUACUUCACU
>cbr-mir-82 MI0000520 Caenorhabditis briggsae miR-82 stem-loop
AAGUUCUUCUAGCGACAGGUUUUCGCCGUGAUCUGCAGAGUUCCAUGAAGAAAACAUCUG
AGAUCAUCGUGAAAGCCAGUUGCUUAAGAGGACUC
>cbr-mir-85 MI0000521 Caenorhabditis briggsae miR-85 stem-loop
CCCCGGUGCCCGCUUUUUCAGUAGUUUGAAACCAGAGAUGAUAGUUGGUUACAAAGUAUU
UGAAAAGGCGUGCACUGGGU
>cbr-mir-86 MI0000522 Caenorhabditis briggsae miR-86 stem-loop
CGAGUCAAUGCCGUUUAAGUGAAUGCUUUGCCACAGUCUUCGAUCAUGUCACAUGAAGCC
UGGGCUUAGAUUCACUUAGGCCGGCGUUCCUUGACUCA
>cbr-mir-87 MI0000523 Caenorhabditis briggsae miR-87 stem-loop
GGUUGUGCCCACCCGGCCGCCUGAUACUUUCGUCUCAACCUCGCUGUCAGAAUGUCGUAG
GUGAGCAAAGUUUCAGGUGUGCCGGAACACACCCA
>cbr-mir-90a MI0000524 Caenorhabditis briggsae miR-90 stem-loop
CGCACUCAUUUCAAGCGGCUUUCAACGACUAUAUCAACCAAAUCAAGCUAGAUACGUUGA
UAUGUUGUUUGAAUGCCCCUUGAGAUUUUGGAGUGUU
>cbr-mir-124a MI0000525 Caenorhabditis briggsae miR-124 stem-loop
UUUCCAGUCGUCAUAUGGCGUCCACCUGAGUGACUUUAGUGGACAUGUAUAGUUUCCAAC
UAAGGCACGCGGUGAAUGCCACGUGGCAAUUCUGGGAU
>cbr-mir-228 MI0000526 Caenorhabditis briggsae miR-228 stem-loop
AUCCCACCCUGUUCGCAAUGGCACUGCAUGAAUUCACGGAUGCAAAGCGACAGACCGCGG
AUCAUGCGGUACCAUAGCUGACGGUGGUGAGAU
>cbr-mir-230 MI0000527 Caenorhabditis briggsae miR-230 stem-loop
AAAAUGCCUUACCGAUACUUGGUCGACAAUUUAAUAGUAUCUGAUUAAUUGAUGGAUAGU
AUUAGUUGUGCGACCAGGAAAUGGUAUGAGCAUUUC
>cbr-mir-232-1 MI0000528 Caenorhabditis briggsae miR-232-1 stem-loop
AUUCAAGAUUUCGGAUCUCCGUAGUUUUGACCAUUUUAUCCAACCUAAUAAUGUGAUAAA
UGCAUCUUAACUGCGGUGAUCUGGAUUUUGUGAAC
>cbr-mir-233 MI0000530 Caenorhabditis briggsae miR-233 stem-loop
AAGCAUUUUUCUGUCCCGCGCAUCCCUUUGUUCCAAUAUUCAAACCAGUAGAAAGAUUAU
UGAGCAAUGCGCAUGUGCGGGACAGAUUGAAUAGCUG
>cbr-mir-234 MI0000531 Caenorhabditis briggsae miR-234 stem-loop
GACUCUAGCAAAGAUCAAACGGUAUUCCUGAGUGAAUAAUAAAAAUGAGUCCAUUCUAUU
AUUGCUCGAGAAUACCCUUUGACAAGCUGAAAAGUG
>cbr-mir-236 MI0000532 Caenorhabditis briggsae miR-236 stem-loop
AAGUGACCAAUGUCCAGCGUCUUACCUGUUCAAUAUUUAGACUGACCAAACCCAUAGCUC
UAAUACUGUCAGGUAAUGACGCUGGAUAGUCUUGUCAUUG
>cbr-mir-241 MI0000533 Caenorhabditis briggsae miR-241 stem-loop
ACGGUGUCAAAGCUGAGGUAGGUGUGAGAAAUGACGAAAGGCUCUUAAUCGUUUCAUUGU
CUCGCAGCUGCUUCAACUGUGAUUUACCGA
>cbr-mir-244 MI0000534 Caenorhabditis briggsae miR-244 stem-loop
ACCCAAAUUUCUCGAUUUCUUUGGUUGUACAAAGUGGUAUGGCUCUCUUGCUCAUACCGC
UUUACAGCUAAAGGAAUCGAUUGAUUUUGGA
>cbr-mir-245 MI0000535 Caenorhabditis briggsae miR-245 stem-loop
UCAAUGUCGAAGAGCUGCUUGCAAGGUACCUAAUUGUUUGACUCUAUUCUCAAUUGGUCC
CCUCCAAGUAGCUCUAUUGCAUUGU
>cbr-mir-248 MI0000536 Caenorhabditis briggsae miR-248 stem-loop
UGCAAACUGAUAUUCACGAUAAGCGCUAUCCUUCCGUUGUAUUCAAGCUUGGUUGUCGAG
UACACGUGCUCGGAUAACGCUCAUCGAGUCUGAUCGGUUAUGUU
>cbr-mir-250 MI0000537 Caenorhabditis briggsae miR-250 stem-loop
UCUUCGGACCACGCCUUCAGUUGCCUCGUGAUCCGCCGAAUCUGUAAUGGACGAAUCACA
GUCAACUGUUGGCACGGUCCUUGAAGU
>cbr-mir-251 MI0000538 Caenorhabditis briggsae miR-251 stem-loop
CCCAAAUGACAUCUCGUUAAGUAGUGGUGCCGCUCUUAUUAGAAUUAUCAAGUAAUAAGA
GUUGUUCGCUACUUAACGAGAGGAAAUUUGGA
>cbr-mir-252 MI0000539 Caenorhabditis briggsae miR-252 stem-loop
AGGUCUCUCCCAGUUAUAAGUAGUAGUGCCGCAGGUAACCGCUUCCAGAAAAUUGGUUUA
CCUACUGCCUUCUGCUUAGAAUUGGGAUUUUGAUGACCG
>cbr-mir-259 MI0000540 Caenorhabditis briggsae miR-259 stem-loop
AGUCAUCGAAACGAGUAAAUCUCAUCCUAAUCUGGUUGCAUUUUCAAUACUUUUUGCUAC
CGAUUUGGUUUGGGAUUGGCUUGUCUAGUAUUGAC
>cbr-mir-268 MI0000541 Caenorhabditis briggsae miR-268 stem-loop
UGAAGCGGCAAGAAUUAGAAGCAGUUUUGGUGUCAGACACACUCACUGACUCACUGCUUC
UUGUUUUUCUUCUUCUUCU
>hsa-mir-320a MI0000542 Homo sapiens miR-320a stem-loop
GCUUCGCUCCCCUCCGCCUUCUCUUCCCGGUUCUUCCCGGAGUCGGGAAAAGCUGGGUUG
AGAGGGCGAAAAAGGAUGAGGU
>ath-MIR319a MI0000544 Arabidopsis thaliana miR319a stem-loop
AGAGAGAGCUUCCUUGAGUCCAUUCACAGGUCGUGAUAUGAUUCAAUUAGCUUCCGACUC
AUUCAUCCAAAUACCGAGUCGCCAAAAUUCAAACUAGACUCGUUAAAUGAAUGAAUGAUG
CGGUAGACAAAUUGGAUCAUUGAUUCUCUUUGAUUGGACUGAAGGGAGCUCCCUCU
>ath-MIR319b MI0000545 Arabidopsis thaliana miR319b stem-loop
AGAGAGCUUUCUUCGGUCCACUCAUGGAGUAAUAUGUGAGAUUUAAUUGACUCUCGACUC
AUUCAUCCAAAUACCAAAUGAAAGAAUUUGUUCUCAUAUGGUAAAUGAAUGAAUGAUGCG
AGAGACAAAUUGAGUCUUCACUUCUCUAUGCUUGGACUGAAGGGAGCUCCCU
>mmu-mir-19b-2 MI0000546 Mus musculus miR-19b-2 stem-loop
ACUUACGAUUAGUUUUGCAGAUUUGCAGUUCAGCGUAUAUGUGAAUAUAUGGCUGUGCAA
AUCCAUGCAAAACUGAUUGUGGGA
>mmu-mir-30c-1 MI0000547 Mus musculus miR-30c-1 stem-loop
ACCAUGUUGUAGUGUGUGUAAACAUCCUACACUCUCAGCUGUGAGCUCAAGGUGGCUGGG
AGAGGGUUGUUUACUCCUUCUGCCAUGGA
>mmu-mir-30c-2 MI0000548 Mus musculus miR-30c-2 stem-loop
GAGUGACAGAUAUUGUAAACAUCCUACACUCUCAGCUGUGAAAAGUAAGAAAGCUGGGAG
AAGGCUGUUUACUCUCUCUGCCUU
>mmu-mir-30d MI0000549 Mus musculus miR-30d stem-loop
AAGUCUGUGUCUGUAAACAUCCCCGACUGGAAGCUGUAAGCCACAGCCAAGCUUUCAGUC
AGAUGUUUGCUGCUACUGGCUC
>mmu-mir-148a MI0000550 Mus musculus miR-148a stem-loop
AGCCAGUUUGGUCUUUUGAGACAAAGUUCUGAGACACUCCGACUCUGAGUAUGAUAGAAG
UCAGUGCACUACAGAACUUUGUCUCUAGAGGCUGUGGUC
>mmu-mir-192 MI0000551 Mus musculus miR-192 stem-loop
CGUGCACAGGGCUCUGACCUAUGAAUUGACAGCCAGUACUCUUUUCUCUCCUCUGGCUGC
CAAUUCCAUAGGUCACAGGUAUGUUCACC
>mmu-mir-196a-1 MI0000552 Mus musculus miR-196a-1 stem-loop
UGAGCCGGGACUGUUGAGUGAAGUAGGUAGUUUCAUGUUGUUGGGCCUGGCUUUCUGAAC
ACAACGACAUCAAACCACCUGAUUCAUGGCAGUUACUGCUUC
>mmu-mir-196a-2 MI0000553 Mus musculus miR-196a-2 stem-loop
AGCUGAUCUGUGGCUUAGGUAGUUUCAUGUUGUUGGGAUUGAGUUUUGAACUCGGCAACA
AGAAACUGCCUGAGUUACAUCAGUC
>mmu-mir-200a MI0000554 Mus musculus miR-200a stem-loop
CUGGGCCUCUGUGGGCAUCUUACCGGACAGUGCUGGAUUUCUUGGCUUGACUCUAACACU
GUCUGGUAACGAUGUUCAAAGGUGACCCAC
>mmu-mir-208a MI0000555 Mus musculus miR-208a stem-loop
UUCCUUUGACGGGUGAGCUUUUGGCCCGGGUUAUACCUGACACUCACGUAUAAGACGAGC
AAAAAGCUUGUUGGUCAGAGGAG
>mmu-let-7a-1 MI0000556 Mus musculus let-7a-1 stem-loop
UUCACUGUGGGAUGAGGUAGUAGGUUGUAUAGUUUUAGGGUCACACCCACCACUGGGAGA
UAACUAUACAAUCUACUGUCUUUCCUAAGGUGAU
>mmu-let-7a-2 MI0000557 Mus musculus let-7a-2 stem-loop
CUGCAUGUUCCCAGGUUGAGGUAGUAGGUUGUAUAGUUUAGAGUUACAUCAAGGGAGAUA
ACUGUACAGCCUCCUAGCUUUCCUUGGGACUUGCAC
>mmu-let-7b MI0000558 Mus musculus let-7b stem-loop
GCAGGGUGAGGUAGUAGGUUGUGUGGUUUCAGGGCAGUGAUGUUGCCCCUCCGAAGAUAA
CUAUACAACCUACUGCCUUCCCUGA
>mmu-let-7c-1 MI0000559 Mus musculus let-7c-1 stem-loop
UGUGUGCAUCCGGGUUGAGGUAGUAGGUUGUAUGGUUUAGAGUUACACCCUGGGAGUUAA
CUGUACAACCUUCUAGCUUUCCUUGGAGCACACU
>mmu-let-7c-2 MI0000560 Mus musculus let-7c-2 stem-loop
ACGGCCUUUGGGGUGAGGUAGUAGGUUGUAUGGUUUUGGGCUCUGCCCCGCUCUGCGGUA
ACUAUACAAUCUACUGUCUUUCCUGAAGUGGCCGC
>mmu-let-7e MI0000561 Mus musculus let-7e stem-loop
CGCGCCCCCCGGGCUGAGGUAGGAGGUUGUAUAGUUGAGGAAGACACCCGAGGAGAUCAC
UAUACGGCCUCCUAGCUUUCCCCAGGCUGCGCC
>mmu-let-7f-1 MI0000562 Mus musculus let-7f-1 stem-loop
AUCAGAGUGAGGUAGUAGAUUGUAUAGUUGUGGGGUAGUGAUUUUACCCUGUUUAGGAGA
UAACUAUACAAUCUAUUGCCUUCCCUGAG
>mmu-let-7f-2 MI0000563 Mus musculus let-7f-2 stem-loop
UGUGGGAUGAGGUAGUAGAUUGUAUAGUUUUAGGGUCAUACCCCAUCUUGGAGAUAACUA
UACAGUCUACUGUCUUUCCCACG
>mmu-mir-15a MI0000564 Mus musculus miR-15a stem-loop
CCCUUGGAGUAAAGUAGCAGCACAUAAUGGUUUGUGGAUGUUGAAAAGGUGCAGGCCAUA
CUGUGCUGCCUCAAAAUACAAGGA
>mmu-mir-16-1 MI0000565 Mus musculus miR-16-1 stem-loop
AUGUCAGCGGUGCCUUAGCAGCACGUAAAUAUUGGCGUUAAGAUUCUGAAAUUACCUCCA
GUAUUGACUGUGCUGCUGAAGUAAGGUUGGCAA
>mmu-mir-16-2 MI0000566 Mus musculus miR-16-2 stem-loop
CAUGCUUGUUCCACUCUAGCAGCACGUAAAUAUUGGCGUAGUGAAAUAAAUAUUAAACAC
CAAUAUUAUUGUGCUGCUUUAGUGUGACAGGGAUA
>mmu-mir-18a MI0000567 Mus musculus miR-18a stem-loop
UGCGUGCUUUUUGUUCUAAGGUGCAUCUAGUGCAGAUAGUGAAGUAGACUAGCAUCUACU
GCCCUAAGUGCUCCUUCUGGCAUAAGAAGUUAUGUC
>mmu-mir-20a MI0000568 Mus musculus miR-20a stem-loop
GUGUGAUGUGACAGCUUCUGUAGCACUAAAGUGCUUAUAGUGCAGGUAGUGUGUAGCCAU
CUACUGCAUUACGAGCACUUAAAGUACUGCCAGCUGUAGAACUCCAG
>mmu-mir-21a MI0000569 Mus musculus miR-21 stem-loop
UGUACCACCUUGUCGGAUAGCUUAUCAGACUGAUGUUGACUGUUGAAUCUCAUGGCAACA
GCAGUCGAUGGGCUGUCUGACAUUUUGGUAUC
>mmu-mir-22 MI0000570 Mus musculus miR-22 stem-loop
ACCUGGCUGAGCCGCAGUAGUUCUUCAGUGGCAAGCUUUAUGUCCUGACCCAGCUAAAGC
UGCCAGUUGAAGAACUGUUGCCCUCUGCCCCUGGC
>mmu-mir-23a MI0000571 Mus musculus miR-23a stem-loop
CGGACGGCUGGGGUUCCUGGGGAUGGGAUUUGAUGCCAGUCACAAAUCACAUUGCCAGGG
AUUUCCAACUGACCC
>mmu-mir-24-2 MI0000572 Mus musculus miR-24-2 stem-loop
GCCUCUCUCCGGGCUCCGCCUCCCGUGCCUACUGAGCUGAAACAGUUGAUUCCAGUGCAC
UGGCUCAGUUCAGCAGGAACAGGAGUCCAGCCCCCUAGGAGCUGGCA
>mmu-mir-26a-1 MI0000573 Mus musculus miR-26a-1 stem-loop
AAGGCCGUGGCCUCGUUCAAGUAAUCCAGGAUAGGCUGUGCAGGUCCCAAGGGGCCUAUU
CUUGGUUACUUGCACGGGGACGCGGGCCUG
>mmu-mir-26b MI0000575 Mus musculus miR-26b stem-loop
UGCCCGGGACCCAGUUCAAGUAAUUCAGGAUAGGUUGUGGUGCUGACCAGCCUGUUCUCC
AUUACUUGGCUCGGGGGCCGGUGCC
>mmu-mir-29a MI0000576 Mus musculus miR-29a stem-loop
ACCCCUUAGAGGAUGACUGAUUUCUUUUGGUGUUCAGAGUCAAUAGAAUUUUCUAGCACC
AUCUGAAAUCGGUUAUAAUGAUUGGGGA
>mmu-mir-29c MI0000577 Mus musculus miR-29c stem-loop
AUCUCUUACACAGGCUGACCGAUUUCUCCUGGUGUUCAGAGUCUGUUUUUGUCUAGCACC
AUUUGAAAUCGGUUAUGAUGUAGGGGGA
>mmu-mir-27a MI0000578 Mus musculus miR-27a stem-loop
UGGCCUGAGGAGCAGGGCUUAGCUGCUUGUGAGCAAGGUCCACAGCAAAGUCGUGUUCAC
AGUGGCUAAGUUCCGCCCCCUGGACCC
>mmu-mir-31 MI0000579 Mus musculus miR-31 stem-loop
UGCUCCUGUAACUCGGAACUGGAGAGGAGGCAAGAUGCUGGCAUAGCUGUUGAACUGAGA
ACCUGCUAUGCCAACAUAUUGCCAUCUUUCCUGUCUGACAGCAGCU
>mmu-mir-92a-2 MI0000580 Mus musculus miR-92a-2 stem-loop
UGCCCAUUCAUCCACAGGUGGGGAUUGGUGGCAUUACUUGUGUUAGAUAUAAAGUAUUGC
ACUUGUCCCGGCCUGAGGAAGAAAGAGGGUU
>mmu-mir-93 MI0000581 Mus musculus miR-93 stem-loop
AGUCAUGGGGGCUCCAAAGUGCUGUUCGUGCAGGUAGUGUAAUUACCUGACCUACUGCUG
AGCUAGCACUUCCCGAGCCCCCAGGACA
>mmu-mir-96 MI0000583 Mus musculus miR-96 stem-loop
CCAGUACCAUCUGCUUGGCCGAUUUUGGCACUAGCACAUUUUUGCUUGUGUCUCUCCGCU
GUGAGCAAUCAUGUGUAGUGCCAAUAUGGGAAAAGCGGGCUGCUGC
>mmu-mir-34a MI0000584 Mus musculus miR-34a stem-loop
CCAGCUGUGAGUAAUUCUUUGGCAGUGUCUUAGCUGGUUGUUGUGAGUAUUAGCUAAGGA
AGCAAUCAGCAAGUAUACUGCCCUAGAAGUGCUGCACAUUGU
>mmu-mir-129-2 MI0000585 Mus musculus miR-129-2 stem-loop
UGCCUUUCGCGAAUCUUUUUGCGGUCUGGGCUUGCUGUACAUAACUCAAUAGCCGGAAGC
CCUUACCCCAAAAAGCAUUCGCGGAGGGCG
>mmu-mir-98 MI0000586 Mus musculus miR-98 stem-loop
CUGCACAUGCUGGGGUGAGGUAGUAAGUUGUAUUGUUGUGGGGUAGGGAUUUUAGGCCCC
AGUAAGAAGAUAACUAUACAACUUACUACUUUCCUUGGUGUGUGGCAU
>mmu-mir-103-1 MI0000587 Mus musculus miR-103-1 stem-loop
UUCUUACUGCCCUCGGCUUCUUUACAGUGCUGCCUUGUUGCAUAUGGAUCAAGCAGCAUU
GUACAGGGCUAUGAAGGCAUUGAGAC
>mmu-mir-103-2 MI0000588 Mus musculus miR-103-2 stem-loop
GUCUUCGUGCUUUCAGCUUCUUUACAGUGCUGCCUUGUAGCAUUCAGGUCAAGCAGCAUU
GUACAGGGCUAUGAAAGAACCAAGAA
>rno-mir-322-1 MI0000589 Rattus norvegicus miR-322-1 stem-loop
CCUCGCUGACUCCGAAGGGAUGCAGCAGCAAUUCAUGUUUUGGAGUAUUGCCAAGGUUCA
AAACAUGAAGCGCUGCAACACCCCUUCGUGGGAAA
>mmu-mir-322 MI0000590 Mus musculus miR-322 stem-loop
CCUCGUUGACUCCGAAGGGCUGCAGCAGCAAUUCAUGUUUUGGAGUAUUGCCAAGGUUCA
AAACAUGAAGCGCUGCAACACCCCUUCGUGGGGAA
>rno-mir-323 MI0000591 Rattus norvegicus miR-323 stem-loop
UUGGUACUUGGAGAGAGGUGGUCCGUGGCGCGUUCGCUUCAUUUAUGGCGCACAUUACAC
GGUCGACCUCUUUGCGGUAUCUAAUC
>mmu-mir-323 MI0000592 Mus musculus miR-323 stem-loop
UUGGUACUUGGAGAGAGGUGGUCCGUGGCGCGUUCGCUUCAUUUAUGGCGCACAUUACAC
GGUCGACCUCUUUGCGGUAUCUAAUC
>rno-mir-301a MI0000593 Rattus norvegicus miR-301a stem-loop
CCUGCUGGCUACUGCUGACGACUGCUCUGACUUUAUUGCACUACUGUACUGUACAGCUAG
CAGUGCAAUAGUAUUGUCAAAGCAUCCGGGAGCAGGCUAC
>rno-mir-324 MI0000594 Rattus norvegicus miR-324 stem-loop
CUGACUAUGCCUCCUCGCAUCCCCUAGGGCAUUGGUGUAAAGCUGGAGACCCACUGCCCC
AGGUGCUGCUGGGGGUUGUAGUC
>mmu-mir-324 MI0000595 Mus musculus miR-324 stem-loop
AACUGACUAUGCCUCCUCGCAUCCCCUAGGGCAUUGGUGUAAAGCUGGAGACCCACUGCC
CCAGGUGCUGCUGGGGGUUGUAGUCUGAC
>rno-mir-325 MI0000596 Rattus norvegicus miR-325 stem-loop
AUAUAGUGCUUGGUUCCUAGUAGGUGCUCAGUAAGUGUUUGUGACAUAAUUCGUUUAUUG
AGCACCUCCUAUCAAUCAAGCACUGUGCUAGGCUCUGG
>mmu-mir-325 MI0000597 Mus musculus miR-325 stem-loop
AUAUAGUGCUUGGUUCCUAGUAGGUGCUCAGUAAGUGUUUGUGACAUAAUUCGUUUAUUG
AGCACCUCCUAUCAAUCAAGCACUGUGCUAGGCUCUGG
>mmu-mir-326 MI0000598 Mus musculus miR-326 stem-loop
CUCAUCUGUCUGUUGGGCUGGGGGCAGGGCCUUUGUGAAGGCGGGUUAUGCUCAGAUCGC
CUCUGGGCCCUUCCUCCAGUCCCGAGGCAGAUUUA
>rno-mir-326 MI0000599 Rattus norvegicus miR-326 stem-loop
CUCAUCUGUCUGUGGGGCUGGGGGCAGGGCCUUUGUGAAGGCGGGUUAUGCUCAGAUCGC
CUCUGGGCCCUUCCUCCAGUCCCGAGGCAGAUUUA
>rno-mir-327 MI0000600 Rattus norvegicus miR-327 stem-loop
GUCUGAUGCCCUCAUCCUUGAGGGGCAUGAGGGUAGUCAGUAGCCUGAUGUCCCUCUUGA
UGGCACUUCGGACAUGUUGGAAUGGCUUGUGAGG
>rno-let-7d MI0000601 Rattus norvegicus let-7d stem-loop
UGGGCUCCUAGGAAGAGGUAGUAGGUUGCAUAGUUUUAGGGCAGAGAUUUUGCCCACAAG
GAGUUAACUAUACGACCUGCUGCCUUUCUUAGGGCCUU
>rno-mir-328a MI0000602 Rattus norvegicus miR-328a stem-loop
UGGGGCAGGGGGGCAGGAGGGGCUCAGGGAGAAAGCAUCUACAGCCCCUGGCCCUCUCUG
CCCUUCCGUCCCCUGUCCCCAAAU
>mmu-mir-328 MI0000603 Mus musculus miR-328 stem-loop
CUGUCUCGGAGCCUGGGGCAGGGGGGCAGGAGGGGCUCAGGGAGAAAGUAUCUACAGCCC
CUGGCCCUCUCUGCCCUUCCGUCCCCUGUCCCCAAGU
>rno-mir-329 MI0000604 Rattus norvegicus miR-329 stem-loop
UGUUCGCUUCUGGUACCGGAAGAGAGGUUUUCUGGGUCUCUGUUUCUUUGAUGAGAAUGA
AACACACCCAGCUAACCUUUUUUUCAGUAUCAAAUCC
>mmu-mir-329 MI0000605 Mus musculus miR-329 stem-loop
UGUUCGCUUCUGGUACCGGAAGAGAGGUUUUCUGGGUCUCUGUUUCUUUGAUGAGAAUGA
AACACACCCAGCUAACCUUUUUUUCAGUAUCAAAUCC
>rno-mir-330 MI0000606 Rattus norvegicus miR-330 stem-loop
ACCCUUUGGCGAUCUCUGCCUCUCUGGGCCUGUGUCUUAGGCUCUUCAAGAUCUAACGAG
CAAAGCACAGGGCCUGCAGAGAGGUAGCGCUCUGCUC
>mmu-mir-330 MI0000607 Mus musculus miR-330 stem-loop
GACCCUUUGGCGAUCUCUGCCUCUCUGGGCCUGUGUCUUAGGCUCUUCAAGAUCCAACGA
GCAAAGCACAGGGCCUGCAGAGAGGUAGCGCUCUGCUC
>rno-mir-331 MI0000608 Rattus norvegicus miR-331 stem-loop
GAGUCUGGUCUUGUUUGGGUUUGUUCUAGGUAUGGUCCCAGGGAUCCCAGAUCAAACCAG
GCCCCUGGGCCUAUCCUAGAACCAACCUAAACCCAU
>mmu-mir-331 MI0000609 Mus musculus miR-331 stem-loop
GAGUCUGGUUUUGUUUGGGUUUGUUCUAGGUAUGGUCCCAGGGAUCCCAGAUCAAACCAG
GCCCCUGGGCCUAUCCUAGAACCAACCUAAACCCGU
>rno-mir-140 MI0000611 Rattus norvegicus miR-140 stem-loop
GUGUCUCUCUCUGUGUCCUGCCAGUGGUUUUACCCUAUGGUAGGUUACAUCAUGCUGUUC
UACCACAGGGUAGAACCACGGACAGGAUACUGGAGCACC
>rno-mir-335 MI0000612 Rattus norvegicus miR-335 stem-loop
UCUUUUGGGCGGGGGUCAAGAGCAAUAACGAAAAAUGUUUGUUUUUCGUAAACCGUUUUU
CAUUAUUGCUCCUGACCUCCUCUCAUUUGUUAUAGCCA
>rno-mir-336 MI0000613 Rattus norvegicus miR-336 stem-loop
AUGUGACCGUGCCUCUCACCCUUCCAUAUCUAGUCUCUGAGAAAAAUGAAGACUGGAUUC
CAUGAAGGGAUGUGAGGCCUGGAAACUGGAGCUUUA
>rno-mir-337 MI0000614 Rattus norvegicus miR-337 stem-loop
AGUGUAGUGAGAAGUUGGGGGGUGGGAACGGCGUCAUGCAGGAGUUGAUUGCACAGCCAU
UCAGCUCCUAUAUGAUGCCUUUCUUCACCCCCUUCAA
>mmu-mir-337 MI0000615 Mus musculus miR-337 stem-loop
CAGUGUAGUGAGAAGUUGGGGGGUGGGAACGGCGUCAUGCAGGAGUUGAUUGCACAGCCA
UUCAGCUCCUAUAUGAUGCCUUUCUUCACCCCCUUCA
>rno-mir-148b MI0000616 Rattus norvegicus miR-148b stem-loop
CAGGCACUCUUAGCAUUUGAGGUGAAGUUCUGUUAUACACUCAGGCUGUGGCUCUGAAAG
UCAGUGCAUCACAGAACUUUGUCUCGAAAGCUUUCUA
>mmu-mir-148b MI0000617 Mus musculus miR-148b stem-loop
CAGGCACCCUUAGCAUUUGAGGUGAAGUUCUGUUAUACACUCAGGCUGUGGCUCUGAAAG
UCAGUGCAUCACAGAACUUUGUCUCGAAAGCUUUCUA
>rno-mir-338 MI0000618 Rattus norvegicus miR-338 stem-loop
UCCCCAACAAUAUCCUGGUGCUGAGUGGGUGCACAGUGACUCCAGCAUCAGUGAUUUUGU
UGAAGA
>mmu-mir-338 MI0000619 Mus musculus miR-338 stem-loop
CAACGCUGCACAGGCCGUCCUCCCCAACAAUAUCCUGGUGCUGAGUGGGUGCACAGUGAC
UCCAGCAUCAGUGAUUUUGUUGAAGAGGGCAGCUGCCA
>rno-mir-339 MI0000620 Rattus norvegicus miR-339 stem-loop
ACGGGGUGGACACCGUCCCUGUCCUCCAGGAGCUCACGUAUGCCUGCCUGUGAGCGCCUC
GACGACAGAGCCAGAGUCCACCCCUGCACUGCCCAA
>mmu-mir-339 MI0000621 Mus musculus miR-339 stem-loop
ACGGGGUGGCCACUAUCCCUGUCCUCCAGGAGCUCACGUAUGCCUGCCUGUGAGCGCCUC
GGCGACAGAGCCGGUGUCCACCCCUGCACUGUCCAC
>rno-mir-340-1 MI0000622 Rattus norvegicus miR-340-1 stem-loop
CACUUGUACUCGGUGUGAUUAUAAAGCAAUGAGACUGAUUGUCAUGUGUCGUUUGUGGGA
UCCGUCUCAGUUACUUUAUAGCCAUACCUGGUAUCUUA
>mmu-mir-340 MI0000623 Mus musculus miR-340 stem-loop
CAAUUGUACUUGGUGUGAUUAUAAAGCAAUGAGACUGAUUGUCAUAUGUCGUUUGUGGGA
UCCGUCUCAGUUACUUUAUAGCCAUACCUGGUAUCUUA
>rno-mir-341 MI0000624 Rattus norvegicus miR-341 stem-loop
AAAAUGAUGAUGUCAGUUGGCCGGUCGGCCGAUCGCUCGGUCUGUCAGUCAGUCGGUCGG
UCGAUCGGUCGGUCGGUCAGUCGGCUUCCUGUCUUC
>mmu-mir-341 MI0000625 Mus musculus miR-341 stem-loop
AAAAUGAUGAUGUCAGUUGGCCGGUCGGCCGAUCGCUCGGUCUGUCAGUCAGUCGGUCGG
UCGAUCGGUCGGUCGGUCAGUCGGCUUCCUGUCUUC
>rno-mir-342 MI0000626 Rattus norvegicus miR-342 stem-loop
GAAAAUGGGCUCAAGGUGAGGGGUGCUAUCUGUGAUUGAGGGACAUGGUCAAUGGAAUUG
UCUCACACAGAAAUCGCACCCGUCACCUUGGCCUGCUGA
>mmu-mir-342 MI0000627 Mus musculus miR-342 stem-loop
GAAAAUGGGCUCAAGGUGAGGGGUGCUAUCUGUGAUUGAGGGACAUGGUCAAUGGAAUUG
UCUCACACAGAAAUCGCACCCGUCACCUUGGCCUGCUGA
>rno-mir-343 MI0000628 Rattus norvegicus miR-343 stem-loop
GCACCUUCAUGGACCUGGAGUAGAGUGGGUGUGGCGGGGGGAGCAGGGCCCAGGGCAACC
UCUCCCUCCGUGUGCCCAGAUCCUGCAUGCCAA
>rno-mir-344a-1 MI0000629 Rattus norvegicus miR-344a-1 stem-loop
GCAGCCAGGGUUUUUACCAGUCAGGCUCCUGGCUAGAUUCCAGGUACCAACUGGUACCUG
AUCUAGCCAAAGCCUGACUGUAAGCUGUAAAAACAAAGGAAGACUGC
>mmu-mir-344-1 MI0000630 Mus musculus miR-344-1 stem-loop
CUGCAGCCAGGGUUUUUACCAGUCAGGCUCCUGGCUAGAUUCCAGGUACCAGCUGGUACC
UGAUCUAGCCAAAGCCUGACUGUAAGCCCUGAACA
>rno-mir-345 MI0000631 Rattus norvegicus miR-345 stem-loop
ACCCAAGUCCAGGCCUGCUGACCCCUAGUCCAGUGCUUGUGGUGGCUACUGGGCCCUGAA
CUAGGGGUCUGGAGACCUGGGUUUGAUCUCCACAGG
>mmu-mir-345 MI0000632 Mus musculus miR-345 stem-loop
ACCCAAGUCCAGGCCUGCUGACCCCUAGUCCAGUGCUUGUGGUGGCUACUGGGCCCUGAA
CUAGGGGUCUGGAGACCUGGGUUUGAUCUCCACAGG
>rno-mir-346 MI0000633 Rattus norvegicus miR-346 stem-loop
UCUGUGUUGGGCAUCUGUCUGCCUGAGUGCCUGCCUCUCUGUUGCUCUGAAGGAGGCAGG
GGCUGGGCCUGCAGCUGCCUGGGCAGAGCUGCUCCUUC
>mmu-mir-346 MI0000634 Mus musculus miR-346 stem-loop
UCUGUGUUGGGCGUCUGUCUGCCCGAGUGCCUGCCUCUCUGUUGCUCUGAAGGAGGCAGG
GGCUGGGCCUGCAGCUGCCUGGGCAGAGCUGCUCCUUC
>rno-mir-347 MI0000635 Rattus norvegicus miR-347 stem-loop
GAGCCCCUGCUGGUGGGCGCGGGGCGGGGGUUUCAGGUGGUCUCGCGGUGGCCGCCCGAC
UGUCCCUCUGGGUCGCCCAGCUGGGGAGUUCC
>rno-mir-349 MI0000636 Rattus norvegicus miR-349 stem-loop
GAAGACUCUAGCAUGUAAGGUUGGGGGAGGGGGCUGUGUCUAGCAAGUCUUCUUCCCCCA
CAGCCCUGCUGUCUUAACCUCUAGGUGUUCCGGCUCC
>rno-mir-129-2 MI0000637 Rattus norvegicus miR-129-2 stem-loop
AGACUGCCCUUCGCGAAUCUUUUUGCGGUCUGGGCUUGCUGUACAUAACUCAAUAGCCGG
AAGCCCUUACCCCAAAAAGCAUUCGCGGAGGGCGCGC
>rno-mir-20a MI0000638 Rattus norvegicus miR-20a stem-loop
CAGCUUCUGUAGCACUAAAGUGCUUAUAGUGCAGGUAGUGUGUCGUCAUCUACUGCAUUA
CGAGCACUUACAGUACUGCCAGCUG
>rno-mir-350-1 MI0000639 Rattus norvegicus miR-350-1 stem-loop
AGAUGCCUUGCUCCUACAAGAGUAAAGUGCACGUGCUUUGGGACAGUGAGGAAAAUAAUG
UUCACAAAGCCCAUACACUUUCACCCUUUAGGAGAGUUG
>mmu-mir-350 MI0000640 Mus musculus miR-350 stem-loop
AGAUGCCUUGCUCCUACAAGAGUAAAGUGCAUGCGCUUUGGGACAGUGAGGAAAAUAAUG
UUCACAAAGCCCAUACACUUUCACCCUUUAGGAGAGUUG
>rno-mir-7a-1 MI0000641 Rattus norvegicus miR-7a-1 stem-loop
UGUUGGCCUAGUUCUGUGUGGAAGACUAGUGAUUUUGUUGUUUUUAGAUAACUAAGACGA
CAACAAAUCACAGUCUGCCAUAUGGCACAGGCCACCU
>rno-mir-351-1 MI0000642 Rattus norvegicus miR-351-1 stem-loop
CAUGGCACCUCCAUUUCCCUGAGGAGCCCUUUGAGCCUGAGGUGAAAAAAAAACAGGUCA
AGAGGCGCCUGGGAACUGGAG
>mmu-mir-351 MI0000643 Mus musculus miR-351 stem-loop
CAUGGCACCUCCGUUUCCCUGAGGAGCCCUUUGAGCCUGGAGUGAAAAAAAAAAACAGGU
CAAGAGGCGCCUGGGAACUGGAGAAGAGUGUUAAACUUC
>rno-mir-352 MI0000644 Rattus norvegicus miR-352 stem-loop
GUACAUAUGUUGAAGAUUAUUAAUAUAUAGAGUGGGUGUUGUGGUGGUAGUAUGAUAUGU
AGAGUAGUAGGUUGCAUAGUACGAUGUAGUGUAUGA
>rno-mir-135b MI0000645 Rattus norvegicus miR-135b stem-loop
CGCUCUGCUGUGGCCUAUGGCUUUUCAUUCCUAUGUGAUUGCUGUUCCGAACUCAUGUAG
GGCUAAAAGCCAUGGGCUACAGUGAGGGGCAAGCUCC
>mmu-mir-135b MI0000646 Mus musculus miR-135b stem-loop
CGCUCUGCUGUGGCCUAUGGCUUUUCAUUCCUAUGUGAUUGCUGCUCCGAACUCAUGUAG
GGCUAAAAGCCAUGGGCUACAGUGAGGGGCAAGCUCC
>rno-mir-151 MI0000647 Rattus norvegicus miR-151 stem-loop
AGCGCUUUCCUGCCCUCGAGGAGCUCACAGUCUAGUAUGUCUCCUCCCUACUAGACUGAG
GCUCCUUGAGGACAGGGAUCGUCAUACUCACCUCCCG
>rno-mir-101b MI0000648 Rattus norvegicus miR-101b stem-loop
AUCUGAGACUGAACUGUCCUUUUUCGGUUAUCAUGGUACCGAUGCUGUAGAUCUGAAAGG
UACAGUACUGUGAUAGCUGAAGAAUGGUGGUGCCAUC
>mmu-mir-101b MI0000649 Mus musculus miR-101b stem-loop
AUCUGAGACUGAACUGCCCUUUUUCGGUUAUCAUGGUACCGAUGCUGUAGCUCUGAAAGG
UACAGUACUGUGAUAGCUGAAGAAUGGCGGUGCCAUC
>hsa-mir-200c MI0000650 Homo sapiens miR-200c stem-loop
CCCUCGUCUUACCCAGCAGUGUUUGGGUGCGGUUGGGAGUCUCUAAUACUGCCGGGUAAU
GAUGGAGG
>hsa-mir-1-1 MI0000651 Homo sapiens miR-1-1 stem-loop
UGGGAAACAUACUUCUUUAUAUGCCCAUAUGGACCUGCUAAGCUAUGGAAUGUAAAGAAG
UAUGUAUCUCA
>mmu-mir-1a-2 MI0000652 Mus musculus miR-1a-2 stem-loop
UCAGAGCACAUACUUCUUUAUGUACCCAUAUGAACAUUCAGUGCUAUGGAAUGUAAAGAA
GUAUGUAUUUUG
>osa-MIR156a MI0000653 Oryza sativa miR156a stem-loop
GGAGGGUGACAGAAGAGAGUGAGCACACGUGGUUGUUUCCUUGCAUAAAUGAUGCCUAUG
CUUGGAGCUACGCGUGCUCACUUCUCUCUCUGUCACCUCC
>osa-MIR156b MI0000654 Oryza sativa miR156b stem-loop
UUGUCUUGAGAGGGGAAGAGAUCUCUAUGGGUUUUGGAGGUCUGACAGAAGAGAGUGAGC
ACACACGGUGCUUUCUUAGCAUGCAAGAGCCAUGCUGGGAGCUGUGCGUGCUCACUCUCU
AUCUGUCAGCCGUUCACCAUGCCCAAUAUGAUUAAUCUCCUUCUCUCAGUUGACAG
>osa-MIR156c MI0000655 Oryza sativa miR156c stem-loop
GGAGGAAGAGAGGGGUGAGAGGUGAGGCUGACAGAAGAGAGUGAGCACACAUGGUGACUU
UCUUGCAUGCUGAAUGGACUCAUGCUUGAAGCUAUGUGUGCUCACUUCUCUCUCUGUCAG
CCAUUUGAUCUCUCUUUCUCUCUUUCUCC
>osa-MIR156d MI0000656 Oryza sativa miR156d stem-loop
GGAGAAGCUCUCAUGAGAUUGACAGAAGAGAGUGAGCACACGGCGUGAUGGCCGGCAUAA
AAUCUAUCCCGUCCUCGCCGCGUGCUCACUCCUCUUUCUGUCACCCUCUUUCUCUCAGGG
CUCAACUCC
>osa-MIR156e MI0000657 Oryza sativa miR156e stem-loop
GGCGCGAGGUGACAGAAGAGAGUGAGCACACGGCCGGGCGUGACGGCACCGGCGGGCGUG
CCGUCGCGGCCGCGUGCUCACUGCUCUUUCUGUCAUCCGGUGCC
>osa-MIR156f MI0000658 Oryza sativa miR156f stem-loop
AGUUGACAGAAGAGAGUGAGCACACAGCGGCCAGACUGCAUCGAUCUAUCAAUCUUCCCU
UCGACAGGAUAGCUAGAUAGAAAGAAAGAGAGGCCGUCGGCGGCCAUGGAAGAGAGAGAG
AGAGAGAGAUGAAAUGAUGAUGAUGAUACAGCUGCCGCUGCGUGCUCACUUCUCUUUCUG
UCAGCU
>osa-MIR156g MI0000659 Oryza sativa miR156g stem-loop
GGCUGACAGAAGAGAGUGAGCACACAGCGGGCAGACUGCAUCUGAAUUACCUGUUGCGAC
GAAGAAGACGACGGACGCAGCUUGCCGUUGCGUGCUCACUUCUCUCUCUGUCAGCU
>osa-MIR156h MI0000660 Oryza sativa miR156h stem-loop
AGUUGACAGAAGAGAGUGAGCACACAGCGGCCAGACUGCAUCGAUCUAUCAAUCUUCCCU
UCGACAGGAUAGCUAGAUAGAAAGAAAGAGAGGCCGUCGGCGGCCAUGGAAGAGAGAGAG
AGAGAGAGAUGAAAUGAUGAUGAUGAUACAGCUGCCGCUGCGUGCUCACUUCUCUUUCUG
UCAGCU
>osa-MIR156i MI0000661 Oryza sativa miR156i stem-loop
GGUGACAGAAGAGAGUGAGCACACGGCCGGGCGGAACGGCACCGGCGGAUGUGCCGUCGC
GGCCGCGUGCUCACUGCUCUGUCUGUCAUC
>osa-MIR156j MI0000662 Oryza sativa miR156j stem-loop
UUGGGGCGGGGCGGGAUCGAGCAUAUGAAAGGCGAGAUUGUUGACAGAAGAGAGUGAGCA
CACGGCGCGGCGGCUAGCCAUCGGCGGGAUGCCUGCCCCCGCCGCGUGCUCGCUCCUCUU
UCUGUCAGCAUCUCUCAUCACUCCCUCCCGCAUCCCCCGCCCCGA
>osa-MIR160a MI0000663 Oryza sativa miR160a stem-loop
GUGUGCCUGGCUCCCUGUAUGCCACACAUGUAGACCAACCCAUGGUGUCUGGUUGCCUAC
UGGGUGGCGUGCAAGGAGCCAAGCAUGC
>osa-MIR160b MI0000664 Oryza sativa miR160b stem-loop
AAGGUUUGGUUUUGAUCGGCUUGAGAGCGUGCCUGGCUCCCUGUAUGCCACUCAUGUAGC
CCAAUCCAUGGUGUGUUUGGAUGCUGUGGGUGGCGUGCAAGGAGCCAAGCAUGCGUGCCA
UGAUCUCUCUUUCUGCCUU
>osa-MIR160c MI0000665 Oryza sativa miR160c stem-loop
GGAAUGUGCCUGGCUCCCUGUAUGCCACUCAUCUAGAGCAACAAACUUCUGCGAGAGGUU
GCCUAUGAUGGAUGGCGUGCACGGAGCCAAGCAUAUUCC
>osa-MIR160d MI0000666 Oryza sativa miR160d stem-loop
GGGGAUAUGCCUGGCUCCCUGUAUGCCACUCGCGUAGCUGCCAAACUCAGUUGAAACAAC
UGCCUUCUCCCGGCGAGAUUCAGGCAUUGUGUUCGUACGUUUGGCUCUACUGCGGAUGGC
GUGCGAGGAGCCAAGCAUGACC
>osa-MIR162a MI0000667 Oryza sativa miR162a stem-loop
GGUGAUGCCUGGGCGCAGUGGUUUAUCGAUCCCUUCCCUGCCUUGUGGCGCUGAUCCAGG
AGCGGCGAAUUUCUUUGAGAGGGUGUUCUUUUUUUUUCUUCCUUUUGGUCCUUGUUGCAG
CCAACGACAACGCGGGAAUCGAUCGAUAAACCUCUGCAUCCAGUUCUCGCC
>osa-MIR164a MI0000668 Oryza sativa miR164a stem-loop
GUGAGAAGGACCGCGUUGGAGAAGCAGGGCACGUGCAUGCAUAUGUUCAUCAUCAUCUUC
UUCCUCCUCCUCUAGCUCCAGCCUUGUGUGGGUUGGAAGUUUAGAUAGAACUCGCACUGC
ACGUGGUCUCCUUCUCCAUCCCGGUCUUUUUCUCAC
>osa-MIR164b MI0000669 Oryza sativa miR164b stem-loop
GUGCACGGUGGAGAAGCAGGGCACGUGCAUUACCAUCCACUCGCCUGCCGGCCGCCGGCC
GCCAUUGCCAUGGAUGGUUCUUCAUGUGCCCGUCUUCUCCACCGAGCAC
>osa-MIR166a MI0000670 Oryza sativa miR166a stem-loop
UGAAGCUAUUUGCUUCUGAGUGGAAUGUUGUCUGGUUCAAGGUCUCAUGCACCUUGCGGU
UUUGAGGAUGAUUUGUGCAAGGUUUUUCAUUCCUCUCAUCCGUGGGAUCUCGGACCAGGC
UUCAUUCCCCUCAGAGAUAGCUUCA
>osa-MIR166b MI0000671 Oryza sativa miR166b stem-loop
GGGAGCCUUUUCAUUUUGAGGGGAAUGUUGUCUGGCUCGGGGCUACUUUUAAUUUCUCUC
UCUUUUGAUAUCUUCUUUUCUCGAUCUCCUAGCUUGAUCUUUUGAUCUCUCAAAUCGAUC
UUAAGAAAAAGAUCAGUCAAAGAGAUGAGAGUAGAUGUCUGUAGAUCUCGGACCAGGCUU
CAUUCCCCCCAAACAGAAGGGCUCCC
>osa-MIR166c MI0000672 Oryza sativa miR166c stem-loop
GGCAGUUGAGGGGAAUGUUGUCUGGUCCGAGACCUAACACCGGGCGGAAUGGCGGAUUCA
GCUGCAGCUAAGCAAGCUAGGUGGGGGGUUUCGGACCAGGCUUCAUUCCCCCCAACUCAA
CUGUU
>osa-MIR166d MI0000673 Oryza sativa miR166d stem-loop
GAAGCUUUUUCACUUUGAGGGGAAUGUUGUCUGGCUCGAGGUGCAUGGAGAAACCUCUGA
UCGAUCAGGUUUGAUCUGUAGAGACUGAUCUCGGACCAGGCUUCAUUCCCCUCAAGUAAA
GCUCC
>osa-MIR166e MI0000674 Oryza sativa miR166e stem-loop
UGUUUCUGGGUGGAAUGUUGUCUGGUUCAAGGCCCCUUAGGAUGUGUGAUUUUUGAUGGU
UUAUGCAUUCAUCUUGAUGCGAACAUCUAUCUCGGAUCUUUGGGUUCUCGAACCAGGCUU
CAUUCCCCUCAGAGAUA
>osa-MIR166f MI0000675 Oryza sativa miR166f stem-loop
CGAUCAUCUUGUUGAGAGGAAUGUCGUCUGGCCUGAGAUCGUACCACAGUGGUGGGUACA
CGUGGACGGUCUCGGACCAGGCUUCAUUCCCCUCAACAACUCGUCGG
>osa-MIR167a MI0000676 Oryza sativa miR167a stem-loop
UAGUGUGAAUGAGUGAAGCUGCCAGCAUGAUCUAGCUCUGAUUAAUCGGCACUGUUGGCG
UACAGUCGAUUGACUAAUCGUCAGAUCUGUGUGUGUAAAUCACUGUUAGAUCAUGCAUGA
CAGCCUCAUUUCUUCACACUG
>osa-MIR167b MI0000677 Oryza sativa miR167b stem-loop
GUGCCCAAGAGAAAGCGUGAAGCUGCCAGCAUGAUCUAACUUGCAGACAAGAAAUCAGCU
CAGCUCGCUGGUUUCGAACAGGAAGGCGGCUAGCUGAGGCUUCUUCUGAGUACGUGAUGG
UUAGAUCAUGCUGUGACAGUUUCACUCCUUCCCUGUUGGGCAC
>osa-MIR167c MI0000678 Oryza sativa miR167c stem-loop
UGUCCAAGGGAACGAGUGAAGCUGCCAGCAUGAUCUAGCUCUGAAUGAUCAACAAGAUGU
GCUCCCACACUGCCUUCCUGUGGAUCUUGAGCUGUUGCUAGUCUUGUGGUCAUGCCUUGC
UAGGUCAUGCUGCGGCAGCCUCACUUCUUCCCAUUGUUGGGCA
>osa-MIR169a MI0000679 Oryza sativa miR169a stem-loop
CGCCGGCGGCCUGACAUUGGGAUCGGAGGCCAUGGUGCAGCCAAGGAUGACUUGCCGAUC
GAUCGAUCUAUCUAUGAAGCUAAGCUAGCUGGCCAUGGAUCCAUCCAUCAAUUGGCAAGU
UGUUCUUGGCUACAUCUUGGCCCCUGCUCCUCAUGUAAGGCCGGCCUGUGGCG
>osa-MIR171a MI0000680 Oryza sativa miR171a stem-loop
GGAAAGAGCGAUAUUGGUGAGGUUCAAUCCGAUGAUUGGUUUUACAGCAGUGGUAAAAUC
AGUAUCUGAUUGAGCCGCGCCAAUAUCUCUUCCUCU
>hsa-mir-155 MI0000681 Homo sapiens miR-155 stem-loop
CUGUUAAUGCUAAUCGUGAUAGGGGUUUUUGCCUCCAACUGACUCCUACAUAUUAGCAUU
AACAG
>hsa-mir-181b-2 MI0000683 Homo sapiens miR-181b-2 stem-loop
CUGAUGGCUGCACUCAACAUUCAUUGCUGUCGGUGGGUUUGAGUCUGAAUCAACUCACUG
AUCAAUGAAUGCAAACUGCGGACCAAACA
>mmu-mir-107 MI0000684 Mus musculus miR-107 stem-loop
UUCUCUGUGCUUUCAGCUUCUUUACAGUGUUGCCUUGUGGCAUGGAGUUCAAGCAGCAUU
GUACAGGGCUAUCAAAGCACAGAGAGC
>mmu-mir-10a MI0000685 Mus musculus miR-10a stem-loop
GACCUGUCUGUCUUCUGUAUAUACCCUGUAGAUCCGAAUUUGUGUAAGGAAUUUUGUGGU
CACAAAUUCGUAUCUAGGGGAAUAUGUAGUUGACAUAAACACUCCGCUCA
>mmu-mir-17 MI0000687 Mus musculus miR-17 stem-loop
GUCAGAAUAAUGUCAAAGUGCUUACAGUGCAGGUAGUGAUGUGUGCAUCUACUGCAGUGA
GGGCACUUGUAGCAUUAUGCUGAC
>mmu-mir-19a MI0000688 Mus musculus miR-19a stem-loop
GCAGCCCUCUGUUAGUUUUGCAUAGUUGCACUACAAGAAGAAUGUAGUUGUGCAAAUCUA
UGCAAAACUGAUGGUGGCCUGC
>mmu-mir-25 MI0000689 Mus musculus miR-25 stem-loop
GGCCAGUGUUGAGAGGCGGAGACUUGGGCAAUUGCUGGACGCUGCCCUGGGCAUUGCACU
UGUCUCGGUCUGACAGUGCCGGCC
>mmu-mir-28a MI0000690 Mus musculus miR-28 stem-loop
GGUCCCUACCUUCAAGGAGCUCACAGUCUAUUGAGUUGCCUUUCUGAUUCUCCCACUAGA
UUGUGAGCUGCUGGAGGGCAGGCACU
>mmu-mir-32 MI0000691 Mus musculus miR-32 stem-loop
GGAGAUAUUGCACAUUACUAAGUUGCAUGUUGUCACGGCCUCAAUGCAAUUUAGUGUGUG
UGAUAUUUUC
>mmu-mir-100 MI0000692 Mus musculus miR-100 stem-loop
CCUGUUGCCACAAACCCGUAGAUCCGAACUUGUGCUGAUUCUGCACACAAGCUUGUGUCU
AUAGGUAUGUGUCUGUUAGG
>mmu-mir-139 MI0000693 Mus musculus miR-139 stem-loop
GUGUAUUCUACAGUGCACGUGUCUCCAGUGUGGCUCGGAGGCUGGAGACGCGGCCCUGUU
GGAGUAAC
>mmu-mir-200c MI0000694 Mus musculus miR-200c stem-loop
CCCUCGUCUUACCCAGCAGUGUUUGGGUGCUGGUUGGGAGUCUCUAAUACUGCCGGGUAA
UGAUGGAGG
>mmu-mir-210 MI0000695 Mus musculus miR-210 stem-loop
CCGGGGCAGUCCCUCCAGGCUCAGGACAGCCACUGCCCACCGCACACUGCGUUGCUCCGG
ACCCACUGUGCGUGUGACAGCGGCUGAUCUGUCCCUGGGCAGCGCGAACC
>mmu-mir-212 MI0000696 Mus musculus miR-212 stem-loop
GGGCAGCGCGCCGGCACCUUGGCUCUAGACUGCUUACUGCCCGGGCCGCCUUCAGUAACA
GUCUCCAGUCACGGCCACCGACGCCUGGCCC
>mmu-mir-181a-1 MI0000697 Mus musculus miR-181a-1 stem-loop
GGUUGCUUCAGUGAACAUUCAACGCUGUCGGUGAGUUUGGAAUUCAAAUAAAAACCAUCG
ACCGUUGAUUGUACCCUAUAGCUAACC
>mmu-mir-214 MI0000698 Mus musculus miR-214 stem-loop
GGCCUGGCUGGACAGAGUUGUCAUGUGUCUGCCUGUCUACACUUGCUGUGCAGAACAUCC
GCUCACCUGUACAGCAGGCACAGACAGGCAGUCACAUGACAACCCAGCCU
>mmu-mir-216a MI0000699 Mus musculus miR-216a stem-loop
UUGGUUUAAUCUCAGCUGGCAACUGUGAGAUGUCCCUAUCAUUCCUCACAGUGGUCUCUG
GGAUUAUGCUAA
>mmu-mir-218-1 MI0000700 Mus musculus miR-218-1 stem-loop
GUGAUAAUGGAGCGAGAUUUUCUGUUGUGCUUGAUCUAACCAUGUGCUUGCGAGGUAUGA
GAAAAACAUGGUUCCGUCAAGCACCAUGGAACGUCACGCAGCUUUCUACA
>mmu-mir-218-2 MI0000701 Mus musculus miR-218-2 stem-loop
GACCAGUUGCCGCGGGGCUUUCCUUUGUGCUUGAUCUAACCAUGUGGUGGAACGAUGGAA
ACGGAACAUGGUUCUGUCAAGCACCGCGGAAAGCAUCGCUCUCUCCUGCA
>mmu-mir-219a-1 MI0000702 Mus musculus miR-219a-1 stem-loop
CCGUCCCGGGCCGCGGCUCCUGAUUGUCCAAACGCAAUUCUCGAGUCUCUGGCUCCGGCC
GAGAGUUGCGUCUGGACGUCCCGAGCCGCCGCCCCCAAACCUCGAGGGGG
>mmu-mir-223 MI0000703 Mus musculus miR-223 stem-loop
UCUGGCCAUCUGCAGUGUCACGCUCCGUGUAUUUGACAAGCUGAGUUGGACACUCUGUGU
GGUAGAGUGUCAGUUUGUCAAAUACCCCAAGUGUGGCUCAUGCCUAUCAG
>mmu-mir-320 MI0000704 Mus musculus miR-320 stem-loop
GCCUCGCCGCCCUCCGCCUUCUCUUCCCGGUUCUUCCCGGAGUCGGGAAAAGCUGGGUUG
AGAGGGCGAAAAAGGAUGUGGG
>mmu-mir-26a-2 MI0000706 Mus musculus miR-26a-2 stem-loop
GGCUGCGGCUGGAUUCAAGUAAUCCAGGAUAGGCUGUGUCCGUCCAUGAGGCCUGUUCUU
GAUUACUUGUUUCUGGAGGCAGCG
>mmu-mir-33 MI0000707 Mus musculus miR-33 stem-loop
CUGUGGUGCAUUGUAGUUGCAUUGCAUGUUCUGGCAAUACCUGUGCAAUGUUUCCACAGU
GCAUCACGG
>mmu-mir-211 MI0000708 Mus musculus miR-211 stem-loop
CUGCUUGGACCUGUGACCUGUGGGCUUCCCUUUGUCAUCCUUUGCCUAGGCCUCUGAGUG
AGGCAAGGACAGCAAAGGGGGGCUCAGUGGUCACCUCUACUGCAGA
>mmu-mir-221 MI0000709 Mus musculus miR-221 stem-loop
AUCCAGGUCUGGGGCAUGAACCUGGCAUACAAUGUAGAUUUCUGUGUUUGUUAGGCAACA
GCUACAUUGUCUGCUGGGUUUCAGGCUACCUGGAA
>mmu-mir-222 MI0000710 Mus musculus miR-222 stem-loop
CCCUCAGUGGCUCAGUAGCCAGUGUAGAUCCUGUCUUUGGUAAUCAGCAGCUACAUCUGG
CUACUGGGUCUCUGGUGGC
>mmu-mir-224 MI0000711 Mus musculus miR-224 stem-loop
GGGCUUUUAAGUCACUAGUGGUUCCGUUUAGUAGAUGGUUUGUGCAUUGUUUCAAAAUGG
UGCCCUAGUGACUACAAAGCCC
>mmu-mir-29b-2 MI0000712 Mus musculus miR-29b-2 stem-loop
CUUCUGGAAGCUGGUUUCACAUGGUGGCUUAGAUUUUUCCAUCUUUGUAUCUAGCACCAU
UUGAAAUCAGUGUUUUAGGAG
>mmu-mir-199a-2 MI0000713 Mus musculus miR-199a-2 stem-loop
UGGAAGCUUCAGGAGAUCCUGCUCCGUCGCCCCAGUGUUCAGACUACCUGUUCAGGACAA
UGCCGUUGUACAGUAGUCUGCACAUUGGUUAGACUGGGCAAGGGCCAGCA
>mmu-mir-199b MI0000714 Mus musculus miR-199b stem-loop
CCAGAGGAUACCUCCACUCCGUCUACCCAGUGUUUAGACUACCUGUUCAGGACUCCCAAA
UUGUACAGUAGUCUGCACAUUGGUUAGGCUGGGCUGGGUUAGACCCUCGG
>mmu-mir-135a-2 MI0000715 Mus musculus miR-135a-2 stem-loop
AGAUAAAUUCACUCUAGUGCUUUAUGGCUUUUUAUUCCUAUGUGAUCGUAAUAAAGUCUC
AUGUAGGGAUGGAAGCCAUGAAAUACAUUGUGAAAAUUCA
>mmu-mir-124-1 MI0000716 Mus musculus miR-124-1 stem-loop
AGGCCUCUCUCUCCGUGUUCACAGCGGACCUUGAUUUAAAUGUCCAUACAAUUAAGGCAC
GCGGUGAAUGCCAAGAAUGGGGCUG
>mmu-mir-124-2 MI0000717 Mus musculus miR-124-2 stem-loop
AUCAAGAUCAGAGACUCUGCUCUCCGUGUUCACAGCGGACCUUGAUUUAAUGUCAUACAA
UUAAGGCACGCGGUGAAUGCCAAGAGCGGAGCCUACGGCUGCACUUGAA
>mmu-mir-19b-1 MI0000718 Mus musculus miR-19b-1 stem-loop
CACUGGUCUAUGGUUAGUUUUGCAGGUUUGCAUCCAGCUGUAUAAUAUUCUGCUGUGCAA
AUCCAUGCAAAACUGACUGUGGUGGUG
>mmu-mir-92a-1 MI0000719 Mus musculus miR-92a-1 stem-loop
CUUUCUACACAGGUUGGGAUUUGUCGCAAUGCUGUGUUUCUCUGUAUGGUAUUGCACUUG
UCCCGGCCUGUUGAGUUUGG
>mmu-mir-9-1 MI0000720 Mus musculus miR-9-1 stem-loop
CGGGGUUGGUUGUUAUCUUUGGUUAUCUAGCUGUAUGAGUGGUGUGGAGUCUUCAUAAAG
CUAGAUAACCGAAAGUAAAAAUAACCCCA
>mmu-mir-9-3 MI0000721 Mus musculus miR-9-3 stem-loop
GGAGGCCCGUUUCUCUCUUUGGUUAUCUAGCUGUAUGAGUGCCACAGAGCCGUCAUAAAG
CUAGAUAACCGAAAGUAGAAAUGACUCUCA
>mmu-mir-138-1 MI0000722 Mus musculus miR-138-1 stem-loop
CUCUAGCAUGGUGUUGUGGGACAGCUGGUGUUGUGAAUCAGGCCGUUGCCAAUCAGAGAA
CGGCUACUUCACAACACCAGGGCCACACUGCACUGCAAG
>mmu-mir-181b-1 MI0000723 Mus musculus miR-181b-1 stem-loop
AGGUCACAAUCAACAUUCAUUGCUGUCGGUGGGUUGAACUGUGUAGAAAAGCUCACUGAA
CAAUGAAUGCAACUGUGGCC
>mmu-mir-181c MI0000724 Mus musculus miR-181c stem-loop
GCCAAGGGUUUGGGGGAACAUUCAACCUGUCGGUGAGUUUGGGCAGCUCAGACAAACCAU
CGACCGUUGAGUGGACCCCGAGGCCUGGA
>mmu-mir-125b-1 MI0000725 Mus musculus miR-125b-1 stem-loop
UGCGCUCCCCUCAGUCCCUGAGACCCUAACUUGUGAUGUUUACCGUUUAAAUCCACGGGU
UAGGCUCUUGGGAGCUG
>mmu-mir-128-2 MI0000726 Mus musculus miR-128-2 stem-loop
CAGUGGGAAGGGGGGCCGAUGCACUGUAAGAGAGUGAGUAGCAGGUCUCACAGUGAACCG
GUCUCUUUCCCUACUG
>hsa-mir-128-2 MI0000727 Homo sapiens miR-128-2 stem-loop
UGUGCAGUGGGAAGGGGGGCCGAUACACUGUACGAGAGUGAGUAGCAGGUCUCACAGUGA
ACCGGUCUCUUUCCCUACUGUGUC
>mmu-mir-7a-1 MI0000728 Mus musculus miR-7a-1 stem-loop
UUGGAUGUUGGCCUAGUUCUGUGUGGAAGACUAGUGAUUUUGUUGUUUUUAGAUAACUAA
AACGACAACAAAUCACAGUCUGCCAUAUGGCACAGGCCACCUCUACAG
>mmu-mir-7a-2 MI0000729 Mus musculus miR-7a-2 stem-loop
GGUCGGGCCAGCCCCGUUUGGAAGACUAGUGAUUUUGUUGUUGUGUCUCUGUAUCCAACA
ACAAGUCCCAGUCUGCCACAUGGUGCUGGUCAUUUCA
>mmu-mir-7b MI0000730 Mus musculus miR-7b stem-loop
AGGAGCGGAGUACGUGAGCCAGUGCUAUGUGGAAGACUUGUGAUUUUGUUGUUCUGAUAU
GAUAUGACAACAAGUCACAGCCAGCCUCAUAGCGUGGACUCCUAUCACCUU
>mmu-mir-217 MI0000731 Mus musculus miR-217 stem-loop
AAACAUAGUCAUUACAGUUUUUGAUGUUGCAGAUACUGCAUCAGGAACUGACUGGAUAAG
ACUUAAUCCCCAUCAGUUCCUAAUGCAUUGCCUUCAGCAUCUAAACAA
>hsa-mir-194-2 MI0000732 Homo sapiens miR-194-2 stem-loop
UGGUUCCCGCCCCCUGUAACAGCAACUCCAUGUGGAAGUGCCCACUGGUUCCAGUGGGGC
UGCUGUUAUCUGGGGCGAGGGCCAG
>mmu-mir-194-2 MI0000733 Mus musculus miR-194-2 stem-loop
GUGGCUCCCACCCUCUGUAACAGCAACUCCAUGUGGAAGUGCCCACUGGUUCCAGUGGGG
CUGCUGUUAUCUGGGGUGGCGGCUAG
>hsa-mir-106b MI0000734 Homo sapiens miR-106b stem-loop
CCUGCCGGGGCUAAAGUGCUGACAGUGCAGAUAGUGGUCCUCUCCGUGCUACCGCACUGU
GGGUACUUGCUGCUCCAGCAGG
>hsa-mir-29c MI0000735 Homo sapiens miR-29c stem-loop
AUCUCUUACACAGGCUGACCGAUUUCUCCUGGUGUUCAGAGUCUGUUUUUGUCUAGCACC
AUUUGAAAUCGGUUAUGAUGUAGGGGGA
>hsa-mir-30c-1 MI0000736 Homo sapiens miR-30c-1 stem-loop
ACCAUGCUGUAGUGUGUGUAAACAUCCUACACUCUCAGCUGUGAGCUCAAGGUGGCUGGG
AGAGGGUUGUUUACUCCUUCUGCCAUGGA
>hsa-mir-200a MI0000737 Homo sapiens miR-200a stem-loop
CCGGGCCCCUGUGAGCAUCUUACCGGACAGUGCUGGAUUUCCCAGCUUGACUCUAACACU
GUCUGGUAACGAUGUUCAAAGGUGACCCGC
>hsa-mir-302a MI0000738 Homo sapiens miR-302a stem-loop
CCACCACUUAAACGUGGAUGUACUUGCUUUGAAACUAAAGAAGUAAGUGCUUCCAUGUUU
UGGUGAUGG
>hsa-mir-101-2 MI0000739 Homo sapiens miR-101-2 stem-loop
ACUGUCCUUUUUCGGUUAUCAUGGUACCGAUGCUGUAUAUCUGAAAGGUACAGUACUGUG
AUAACUGAAGAAUGGUGGU
>hsa-mir-219a-2 MI0000740 Homo sapiens miR-219a-2 stem-loop
ACUCAGGGGCUUCGCCACUGAUUGUCCAAACGCAAUUCUUGUACGAGUCUGCGGCCAACC
GAGAAUUGUGGCUGGACAUCUGUGGCUGAGCUCCGGG
>mmu-mir-219a-2 MI0000741 Mus musculus miR-219a-2 stem-loop
ACUCAGGGGCUUCGCCACUGAUUGUCCAAACGCAAUUCUUGUACGAGUCUGCGGCCAACC
GAGAAUUGUGGCUGGACAUCUGUGGUUGAGCUCCGGG
>hsa-mir-34b MI0000742 Homo sapiens miR-34b stem-loop
GUGCUCGGUUUGUAGGCAGUGUCAUUAGCUGAUUGUACUGUGGUGGUUACAAUCACUAAC
UCCACUGCCAUCAAAACAAGGCAC
>hsa-mir-34c MI0000743 Homo sapiens miR-34c stem-loop
AGUCUAGUUACUAGGCAGUGUAGUUAGCUGAUUGCUAAUAGUACCAAUCACUAACCACAC
GGCCAGGUAAAAAGAUU
>hsa-mir-299 MI0000744 Homo sapiens miR-299 stem-loop
AAGAAAUGGUUUACCGUCCCACAUACAUUUUGAAUAUGUAUGUGGGAUGGUAAACCGCUU
CUU
>hsa-mir-301a MI0000745 Homo sapiens miR-301a stem-loop
ACUGCUAACGAAUGCUCUGACUUUAUUGCACUACUGUACUUUACAGCUAGCAGUGCAAUA
GUAUUGUCAAAGCAUCUGAAAGCAGG
>hsa-mir-99b MI0000746 Homo sapiens miR-99b stem-loop
GGCACCCACCCGUAGAACCGACCUUGCGGGGCCUUCGCCGCACACAAGCUCGUGUCUGUG
GGUCCGUGUC
>hsa-mir-296 MI0000747 Homo sapiens miR-296 stem-loop
AGGACCCUUCCAGAGGGCCCCCCCUCAAUCCUGUUGUGCCUAAUUCAGAGGGUUGGGUGG
AGGCUCUCCUGAAGGGCUCU
>hsa-mir-130b MI0000748 Homo sapiens miR-130b stem-loop
GGCCUGCCCGACACUCUUUCCCUGUUGCACUACUAUAGGCCGCUGGGAAGCAGUGCAAUG
AUGAAAGGGCAUCGGUCAGGUC
>hsa-mir-30e MI0000749 Homo sapiens miR-30e stem-loop
GGGCAGUCUUUGCUACUGUAAACAUCCUUGACUGGAAGCUGUAAGGUGUUCAGAGGAGCU
UUCAGUCGGAUGUUUACAGCGGCAGGCUGCCA
>hsa-mir-26a-2 MI0000750 Homo sapiens miR-26a-2 stem-loop
GGCUGUGGCUGGAUUCAAGUAAUCCAGGAUAGGCUGUUUCCAUCUGUGAGGCCUAUUCUU
GAUUACUUGUUUCUGGAGGCAGCU
>cbr-mir-72 MI0000751 Caenorhabditis briggsae miR-72 stem-loop
UGGACUCGCCCGAGCUAGGCAGAUGUUGGCAUAGCUGAAUGCAAAUCAGAAAUCGAAAUU
CGAAAAGUUUGAAUUUCGCGCGCUCAGCUUCGCCACAUCGUGCCAUGCGUAGGCUUGAGA
CCA
>cel-mir-354 MI0000753 Caenorhabditis elegans miR-354 stem-loop
CAGAGCCGACUAAGCACCUUGGUGCGGCUGCAGACGGGUAUCCGGCUCGACGUUCAUACA
UCACGACUUCUUUCCUUUUACCUUGUUUGUUGCUGCUCCUAUUGGUUUUG
>cel-mir-355 MI0000754 Caenorhabditis elegans miR-355 stem-loop
AAUAAUGUCAAGAAUUGAAUGGUUUGUUUUAGCCUGAGCUAUGAGUCAUCGGAAUAUGCA
UAGCUUCUUGCUAAAACAUGCCAAUCAAUCUUAAUUGACGAAGUUUUUGA
>cel-mir-356a MI0000755 Caenorhabditis elegans miR-356 stem-loop
UAAAGUUUCCUUGAGAACAAUGUGGUUGAGCAACGCGAACAAAUCAUCAAUGUAAAUUUC
AGCGGAUUCGUUACGACGUGUCUCACCACAUCGUUAGUAGGAUUUCAGAA
>cel-mir-357 MI0000756 Caenorhabditis elegans miR-357 stem-loop
ACGCUGUACUACUCACCAGCGGAUCCCUACAACGCUGCGCAUAUGCAUGAACACAAUGAA
AAUGUAAAUGCCAGUCGUUGCAGGAGUUCGCAUACAGUAGUAAAAUGCGC
>cel-mir-358 MI0000757 Caenorhabditis elegans miR-358 stem-loop
AAACUCGCGACGGCUGGCGACCUGGCCAGGCAUUCCAACUGUCAAACUUACAAAGCUUUC
UCGACAAUUGGUAUCCCUGUCAAGGUCUCAAUCCGUUCAGCGAAUUCGUU
>cel-mir-359 MI0000758 Caenorhabditis elegans miR-359 stem-loop
AAUGCUCCUUGAAAUUUCAAUCGUUAGAGUAACACACAGUUACACGACCUCAUCAAUCGU
GUCACUGGUCUUUCUCUGACGAAUUGAAGUUCUGGAGACAAUUUUGGUUG
>cel-mir-360 MI0000759 Caenorhabditis elegans miR-360 stem-loop
CAUUCUGUUAGGAAGCAUCAAUGUGUUGUGACCGUUGUUACGGUCAAUUUGCAAAUUGAA
AAAAUGACCGUAAUCCCGUUCACAAUACAUUGUUCGUUUUCUCCAAAGGU
>hsa-mir-361 MI0000760 Homo sapiens miR-361 stem-loop
GGAGCUUAUCAGAAUCUCCAGGGGUACUUUAUAAUUUCAAAAAGUCCCCCAGGUGUGAUU
CUGAUUUGCUUC
>mmu-mir-361 MI0000761 Mus musculus miR-361 stem-loop
GAAGCUUAUCAGAAUCUCCAGGGGUACUUAGUAUUUGAAAAGUCCCCCAGGUGUGAUUCU
GAUUUGUUUC
>hsa-mir-362 MI0000762 Homo sapiens miR-362 stem-loop
CUUGAAUCCUUGGAACCUAGGUGUGAGUGCUAUUUCAGUGCAACACACCUAUUCAAGGAU
UCAAA
>mmu-mir-362 MI0000763 Mus musculus miR-362 stem-loop
CUCGAAUCCUUGGAACCUAGGUGUGAAUGCUGCUUCAGUGCAACACACCUGUUCAAGGAU
UCAAA
>hsa-mir-363 MI0000764 Homo sapiens miR-363 stem-loop
UGUUGUCGGGUGGAUCACGAUGCAAUUUUGAUGAGUAUCAUAGGAGAAAAAUUGCACGGU
AUCCAUCUGUAAACC
>mmu-mir-363 MI0000765 Mus musculus miR-363 stem-loop
UGUUAUCAGGUGGAACACGAUGCAAUUUUGGUUGGUGUAAUAGGAGGAAAAUUGCACGGU
AUCCAUCUGUAAACC
>hsa-mir-365a MI0000767 Homo sapiens miR-365a stem-loop
ACCGCAGGGAAAAUGAGGGACUUUUGGGGGCAGAUGUGUUUCCAUUCCACUAUCAUAAUG
CCCCUAAAAAUCCUUAUUGCUCUUGCA
>mmu-mir-365-1 MI0000768 Mus musculus miR-365-1 stem-loop
ACCGCAGGGAAAAUGAGGGACUUUUGGGGGCAGAUGUGUUUCCAUUCCGCUAUCAUAAUG
CCCCUAAAAAUCCUUAUUGCUCUUGCA
>hsa-mir-365b MI0000769 Homo sapiens miR-365b stem-loop
AGAGUGUUCAAGGACAGCAAGAAAAAUGAGGGACUUUCAGGGGCAGCUGUGUUUUCUGAC
UCAGUCAUAAUGCCCCUAAAAAUCCUUAUUGUUCUUGCAGUGUGCAUCGGG
>hsa-mir-302b MI0000772 Homo sapiens miR-302b stem-loop
GCUCCCUUCAACUUUAACAUGGAAGUGCUUUCUGUGACUUUAAAAGUAAGUGCUUCCAUG
UUUUAGUAGGAGU
>hsa-mir-302c MI0000773 Homo sapiens miR-302c stem-loop
CCUUUGCUUUAACAUGGGGGUACCUGCUGUGUGAAACAAAAGUAAGUGCUUCCAUGUUUC
AGUGGAGG
>hsa-mir-302d MI0000774 Homo sapiens miR-302d stem-loop
CCUCUACUUUAACAUGGAGGCACUUGCUGUGACAUGACAAAAAUAAGUGCUUCCAUGUUU
GAGUGUGG
>hsa-mir-367 MI0000775 Homo sapiens miR-367 stem-loop
CCAUUACUGUUGCUAAUAUGCAACUCUGUUGAAUAUAAAUUGGAAUUGCACUUUAGCAAU
GGUGAUGG
>hsa-mir-376c MI0000776 Homo sapiens miR-376c stem-loop
AAAAGGUGGAUAUUCCUUCUAUGUUUAUGUUAUUUAUGGUUAAACAUAGAGGAAAUUCCA
CGUUUU
>hsa-mir-369 MI0000777 Homo sapiens miR-369 stem-loop
UUGAAGGGAGAUCGACCGUGUUAUAUUCGCUUUAUUGACUUCGAAUAAUACAUGGUUGAU
CUUUUCUCAG
>hsa-mir-370 MI0000778 Homo sapiens miR-370 stem-loop
AGACAGAGAAGCCAGGUCACGUCUCUGCAGUUACACAGCUCACGAGUGCCUGCUGGGGUG
GAACCUGGUCUGUCU
>hsa-mir-371a MI0000779 Homo sapiens miR-371a stem-loop
GUGGCACUCAAACUGUGGGGGCACUUUCUGCUCUCUGGUGAAAGUGCCGCCAUCUUUUGA
GUGUUAC
>hsa-mir-372 MI0000780 Homo sapiens miR-372 stem-loop
GUGGGCCUCAAAUGUGGAGCACUAUUCUGAUGUCCAAGUGGAAAGUGCUGCGACAUUUGA
GCGUCAC
>hsa-mir-373 MI0000781 Homo sapiens miR-373 stem-loop
GGGAUACUCAAAAUGGGGGCGCUUUCCUUUUUGUCUGUACUGGGAAGUGCUUCGAUUUUG
GGGUGUCCC
>hsa-mir-374a MI0000782 Homo sapiens miR-374a stem-loop
UACAUCGGCCAUUAUAAUACAACCUGAUAAGUGUUAUAGCACUUAUCAGAUUGUAUUGUA
AUUGUCUGUGUA
>hsa-mir-375 MI0000783 Homo sapiens miR-375 stem-loop
CCCCGCGACGAGCCCCUCGCACAAACCGGACCUGAGCGUUUUGUUCGUUCGGCUCGCGUG
AGGC
>hsa-mir-376a-1 MI0000784 Homo sapiens miR-376a-1 stem-loop
UAAAAGGUAGAUUCUCCUUCUAUGAGUACAUUAUUUAUGAUUAAUCAUAGAGGAAAAUCC
ACGUUUUC
>hsa-mir-377 MI0000785 Homo sapiens miR-377 stem-loop
UUGAGCAGAGGUUGCCCUUGGUGAAUUCGCUUUAUUUAUGUUGAAUCACACAAAGGCAAC
UUUUGUUUG
>hsa-mir-378a MI0000786 Homo sapiens miR-378a stem-loop
AGGGCUCCUGACUCCAGGUCCUGUGUGUUACCUAGAAAUAGCACUGGACUUGGAGUCAGA
AGGCCU
>hsa-mir-379 MI0000787 Homo sapiens miR-379 stem-loop
AGAGAUGGUAGACUAUGGAACGUAGGCGUUAUGAUUUCUGACCUAUGUAACAUGGUCCAC
UAACUCU
>hsa-mir-380 MI0000788 Homo sapiens miR-380 stem-loop
AAGAUGGUUGACCAUAGAACAUGCGCUAUCUCUGUGUCGUAUGUAAUAUGGUCCACAUCU
U
>hsa-mir-381 MI0000789 Homo sapiens miR-381 stem-loop
UACUUAAAGCGAGGUUGCCCUUUGUAUAUUCGGUUUAUUGACAUGGAAUAUACAAGGGCA
AGCUCUCUGUGAGUA
>hsa-mir-382 MI0000790 Homo sapiens miR-382 stem-loop
UACUUGAAGAGAAGUUGUUCGUGGUGGAUUCGCUUUACUUAUGACGAAUCAUUCACGGAC
AACACUUUUUUCAGUA
>hsa-mir-383 MI0000791 Homo sapiens miR-383 stem-loop
CUCCUCAGAUCAGAAGGUGAUUGUGGCUUUGGGUGGAUAUUAAUCAGCCACAGCACUGCC
UGGUCAGAAAGAG
>mmu-mir-375 MI0000792 Mus musculus miR-375 stem-loop
CCCCGCGACGAGCCCCUCGCACAAACCGGACCUGAGCGUUUUGUUCGUUCGGCUCGCGUG
AGGC
>mmu-mir-376a MI0000793 Mus musculus miR-376a stem-loop
UAAAAGGUAGAUUCUCCUUCUAUGAGUACAAUAUUAAUGACUAAUCGUAGAGGAAAAUCC
ACGUUUUC
>mmu-mir-377 MI0000794 Mus musculus miR-377 stem-loop
UGAGCAGAGGUUGCCCUUGGUGAAUUCGCUUUAUUGAUGUUGAAUCACACAAAGGCAACU
UUUGUUUG
>mmu-mir-378a MI0000795 Mus musculus miR-378 stem-loop
AGGGCUCCUGACUCCAGGUCCUGUGUGUUACCUCGAAAUAGCACUGGACUUGGAGUCAGA
AGGCCU
>mmu-mir-379 MI0000796 Mus musculus miR-379 stem-loop
AGAGAUGGUAGACUAUGGAACGUAGGCGUUAUGUUUUUGACCUAUGUAACAUGGUCCACU
AACUCU
>mmu-mir-380 MI0000797 Mus musculus miR-380 stem-loop
AAGAUGGUUGACCAUAGAACAUGCGCUACUUCUGUGUCGUAUGUAGUAUGGUCCACAUCU
U
>mmu-mir-381 MI0000798 Mus musculus miR-381 stem-loop
UACUUAAAGCGAGGUUGCCCUUUGUAUAUUCGGUUUAUUGACAUGGAAUAUACAAGGGCA
AGCUCUCUGUGAGUA
>mmu-mir-382 MI0000799 Mus musculus miR-382 stem-loop
UACUUGAAGAGAAGUUGUUCGUGGUGGAUUCGCUUUACUUGUGACGAAUCAUUCACGGAC
AACACUUUUUUCAGUA
>mmu-mir-383 MI0000800 Mus musculus miR-383 stem-loop
CUCAGAUCAGAAGGUGACUGUGGCUUUGGGUGGAUAUUAAUCAGCCACAGCACUGCCUGG
UCAGAAAGAG
>cel-lsy-6 MI0000801 Caenorhabditis elegans lsy-6 stem-loop
CCAUCAAAUGCGUCUAGUAUCAAAAUCAUGUAAAAACUGUAAAACAGAUUUUGUAUGAGA
CGCAUUUCGAUGA
>hsa-mir-340 MI0000802 Homo sapiens miR-340 stem-loop
UUGUACCUGGUGUGAUUAUAAAGCAAUGAGACUGAUUGUCAUAUGUCGUUUGUGGGAUCC
GUCUCAGUUACUUUAUAGCCAUACCUGGUAUCUUA
>hsa-mir-330 MI0000803 Homo sapiens miR-330 stem-loop
CUUUGGCGAUCACUGCCUCUCUGGGCCUGUGUCUUAGGCUCUGCAAGAUCAACCGAGCAA
AGCACACGGCCUGCAGAGAGGCAGCGCUCUGCCC
>hsa-mir-328 MI0000804 Homo sapiens miR-328 stem-loop
UGGAGUGGGGGGGCAGGAGGGGCUCAGGGAGAAAGUGCAUACAGCCCCUGGCCCUCUCUG
CCCUUCCGUCCCCUG
>hsa-mir-342 MI0000805 Homo sapiens miR-342 stem-loop
GAAACUGGGCUCAAGGUGAGGGGUGCUAUCUGUGAUUGAGGGACAUGGUUAAUGGAAUUG
UCUCACACAGAAAUCGCACCCGUCACCUUGGCCUACUUA
>hsa-mir-337 MI0000806 Homo sapiens miR-337 stem-loop
GUAGUCAGUAGUUGGGGGGUGGGAACGGCUUCAUACAGGAGUUGAUGCACAGUUAUCCAG
CUCCUAUAUGAUGCCUUUCUUCAUCCCCUUCAA
>hsa-mir-323a MI0000807 Homo sapiens miR-323a stem-loop
UUGGUACUUGGAGAGAGGUGGUCCGUGGCGCGUUCGCUUUAUUUAUGGCGCACAUUACAC
GGUCGACCUCUUUGCAGUAUCUAAUC
>hsa-mir-326 MI0000808 Homo sapiens miR-326 stem-loop
CUCAUCUGUCUGUUGGGCUGGAGGCAGGGCCUUUGUGAAGGCGGGUGGUGCUCAGAUCGC
CUCUGGGCCCUUCCUCCAGCCCCGAGGCGGAUUCA
>hsa-mir-151a MI0000809 Homo sapiens miR-151a stem-loop
UUUCCUGCCCUCGAGGAGCUCACAGUCUAGUAUGUCUCAUCCCCUACUAGACUGAAGCUC
CUUGAGGACAGGGAUGGUCAUACUCACCUC
>hsa-mir-135b MI0000810 Homo sapiens miR-135b stem-loop
CACUCUGCUGUGGCCUAUGGCUUUUCAUUCCUAUGUGAUUGCUGUCCCAAACUCAUGUAG
GGCUAAAAGCCAUGGGCUACAGUGAGGGGCGAGCUCC
>hsa-mir-148b MI0000811 Homo sapiens miR-148b stem-loop
CAAGCACGAUUAGCAUUUGAGGUGAAGUUCUGUUAUACACUCAGGCUGUGGCUCUCUGAA
AGUCAGUGCAUCACAGAACUUUGUCUCGAAAGCUUUCUA
>hsa-mir-331 MI0000812 Homo sapiens miR-331 stem-loop
GAGUUUGGUUUUGUUUGGGUUUGUUCUAGGUAUGGUCCCAGGGAUCCCAGAUCAAACCAG
GCCCCUGGGCCUAUCCUAGAACCAACCUAAGCUC
>hsa-mir-324 MI0000813 Homo sapiens miR-324 stem-loop
CUGACUAUGCCUCCCCGCAUCCCCUAGGGCAUUGGUGUAAAGCUGGAGACCCACUGCCCC
AGGUGCUGCUGGGGGUUGUAGUC
>hsa-mir-338 MI0000814 Homo sapiens miR-338 stem-loop
UCUCCAACAAUAUCCUGGUGCUGAGUGAUGACUCAGGCGACUCCAGCAUCAGUGAUUUUG
UUGAAGA
>hsa-mir-339 MI0000815 Homo sapiens miR-339 stem-loop
CGGGGCGGCCGCUCUCCCUGUCCUCCAGGAGCUCACGUGUGCCUGCCUGUGAGCGCCUCG
ACGACAGAGCCGGCGCCUGCCCCAGUGUCUGCGC
>hsa-mir-335 MI0000816 Homo sapiens miR-335 stem-loop
UGUUUUGAGCGGGGGUCAAGAGCAAUAACGAAAAAUGUUUGUCAUAAACCGUUUUUCAUU
AUUGCUCCUGACCUCCUCUCAUUUGCUAUAUUCA
>mmu-mir-335 MI0000817 Mus musculus miR-335 stem-loop
UCUUUUGGGCGGGGGUCAAGAGCAAUAACGAAAAAUGUUUGUUUUUCGUAAACCGUUUUU
CAUUAUUGCUCCUGACCCCCUCUCAUGGGUUAUAGCCA
>cbr-lsy-6 MI0000818 Caenorhabditis briggsae lsy-6 stem-loop
CCACAGAAUGCGUCCAGUAUCAAAAUCACAUCAAAGAGAAUACGGUGGAUUUUGUAUGAG
ACGCAUUCCGUGGC
>cel-mir-392 MI0000819 Caenorhabditis elegans miR-392 stem-loop
UUUUUGAAAAUCUCGCAGACGUGUUCAGUCAGCAUUCGUGGUUGAGGAUAUCGAACACAA
AAAAAGAUAUCAUCGAUCACGUGUGAUGACAGAUUUUCUGCGACUAACAG
>mmu-mir-133a-2 MI0000820 Mus musculus miR-133a-2 stem-loop
AGAAGCCAAAUGCUUUGCUGAAGCUGGUAAAAUGGAACCAAAUCAGCUGUUGGAUGGAUU
UGGUCCCCUUCAACCAGCUGUAGCUGCGCAUUGAUCACGCCGCA
>mmu-mir-133b MI0000821 Mus musculus miR-133b stem-loop
CCUCCAAAGGGAGUGGCCCCCUGCUCUGGCUGGUCAAACGGAACCAAGUCCGUCUUCCUG
AGAGGUUUGGUCCCCUUCAACCAGCUACAGCAGGGCUGGCAAAGCUCAAUAUUUGGAGA
>hsa-mir-133b MI0000822 Homo sapiens miR-133b stem-loop
CCUCAGAAGAAAGAUGCCCCCUGCUCUGGCUGGUCAAACGGAACCAAGUCCGUCUUCCUG
AGAGGUUUGGUCCCCUUCAACCAGCUACAGCAGGGCUGGCAAUGCCCAGUCCUUGGAGA
>mmu-mir-181b-2 MI0000823 Mus musculus miR-181b-2 stem-loop
UUGAUGGCUGCACUCAACAUUCAUUGCUGUCGGUGGGUUUGAAUGUCAACCAACUCACUG
AUCAAUGAAUGCAAACUGCGGGCCAAAAA
>hsa-mir-325 MI0000824 Homo sapiens miR-325 stem-loop
AUACAGUGCUUGGUUCCUAGUAGGUGUCCAGUAAGUGUUUGUGACAUAAUUUGUUUAUUG
AGGACCUCCUAUCAAUCAAGCACUGUGCUAGGCUCUGG
>hsa-mir-345 MI0000825 Homo sapiens miR-345 stem-loop
ACCCAAACCCUAGGUCUGCUGACUCCUAGUCCAGGGCUCGUGAUGGCUGGUGGGCCCUGA
ACGAGGGGUCUGGAGGCCUGGGUUUGAAUAUCGACAGC
>hsa-mir-346 MI0000826 Homo sapiens miR-346 stem-loop
GGUCUCUGUGUUGGGCGUCUGUCUGCCCGCAUGCCUGCCUCUCUGUUGCUCUGAAGGAGG
CAGGGGCUGGGCCUGCAGCUGCCUGGGCAGAGCGG
>rno-let-7a-1 MI0000827 Rattus norvegicus let-7a-1 stem-loop
UUCACUGUGGGAUGAGGUAGUAGGUUGUAUAGUUUUAGGGUCACACCCACCACUGGGAGA
UAACUAUACAAUCUACUGUCUUUCCUAAGGUGAU
>rno-let-7a-2 MI0000828 Rattus norvegicus let-7a-2 stem-loop
CGGCAUGCUCCCAGGCUGAGGUAGUAGGUUGUAUAGUUUAGAGUUACAACAAGGGAGAUA
ACUGUACAGCCUCCUAGCUUUCCUUGGGACUUGCAC
>rno-let-7b MI0000829 Rattus norvegicus let-7b stem-loop
GCGGGGUGAGGUAGUAGGUUGUGUGGUUUCAGGGCAGUGAUGUCGCCCCUCCGAAGAUAA
CUAUACAACCUACUGCCUUCCCUGA
>rno-let-7c-1 MI0000830 Rattus norvegicus let-7c-1 stem-loop
UGUGUGCAUCCGGGUUGAGGUAGUAGGUUGUAUGGUUUAGAGUUACACCCUGGGAGUUAA
CUGUACAACCUUCUAGCUUUCCUUGGAGCACACU
>rno-let-7c-2 MI0000831 Rattus norvegicus let-7c-2 stem-loop
ACGGCCUUUGGGGUGAGGUAGUAGGUUGUAUGGUUUUGGGCUCUGCCCCGCUCUGCGGUA
ACUAUACAAUCUACUGUCUUUCCUGAAGUGGCCGC
>rno-let-7e MI0000832 Rattus norvegicus let-7e stem-loop
CGCGCCCCCCGGGCUGAGGUAGGAGGUUGUAUAGUUGAGGAAGACACCCGAGGAGAUCAC
UAUACGGCCUCCUAGCUUUCCCCAGGCUGCGCC
>rno-let-7f-1 MI0000833 Rattus norvegicus let-7f-1 stem-loop
AUCAGAGUGAGGUAGUAGAUUGUAUAGUUGUGGGGUAGUGAUUUUACCCUGUUUAGGAGA
UAACUAUACAAUCUAUUGCCUUCCCUGAG
>rno-let-7f-2 MI0000834 Rattus norvegicus let-7f-2 stem-loop
UGUGGGAUGAGGUAGUAGAUUGUAUAGUUUUAGGGUCAUACCCCAUCUUGGAGAUAACUA
UACAGUCUACUGUCUUUCCCACG
>rno-let-7i MI0000835 Rattus norvegicus let-7i stem-loop
CUGGCUGAGGUAGUAGUUUGUGCUGUUGGUCGGGUUGUGACAUUGCCCGCUGUGGAGAUA
ACUGCGCAAGCUACUGCCUUGCUAG
>rno-mir-7a-2 MI0000836 Rattus norvegicus miR-7a-2 stem-loop
GGACAGACCAGCCCUGUCUGGAAGACUAGUGAUUUUGUUGUUGUGUCUGUGUCCAACAAC
AAGUCCCAGUCUGCCACAUGGUGUUGGUCACAUCA
>rno-mir-7b MI0000837 Rattus norvegicus miR-7b stem-loop
AGGCCAGAACACAUGAGCCAAUGCUAUGUGGAAGACUUGUGAUUUUGUUGUUCUGAUAUG
AUAUGACAACAAGUCACAGCCAGCCUCAUAGAGUGGACUCCCAUCACCUU
>rno-mir-9a-1 MI0000838 Rattus norvegicus miR-9a-1 stem-loop
CGGGGUUGGUUGUUAUCUUUGGUUAUCUAGCUGUAUGAGUGGUGUGGAGUCUUCAUAAAG
CUAGAUAACCGAAAGUAAAAAUAACCCCA
>rno-mir-9a-3 MI0000839 Rattus norvegicus miR-9a-3 stem-loop
GGAGGCCCGUUUCUCUCUUUGGUUAUCUAGCUGUAUGAGUGCCACAGAGCCGUCAUAAAG
CUAGAUAACCGAAAGUAGAAAUGACUCUAA
>rno-mir-9a-2 MI0000840 Rattus norvegicus miR-9a-2 stem-loop
GGAAGCGAGUUGUUAUCUUUGGUUAUCUAGCUGUAUGAGUGUAUUGGUCUUCAUAAAGCU
AGAUAACCGAAAGUAAAAACUCCUUCA
>rno-mir-10a MI0000841 Rattus norvegicus miR-10a stem-loop
GACCUGUCUGUCUUCUGUAUAUACCCUGUAGAUCCGAAUUUGUGUAAGGAAUUUUGUGGU
CACAAAUUCGUAUCUAGGGGAAUAUGUAGUUGACAUAAACACUCCGCUCA
>rno-mir-10b MI0000842 Rattus norvegicus miR-10b stem-loop
CCAAAGUUGUAACGUUGUCUAUAUAUACCCUGUAGAACCGAAUUUGUGUGGUACCCACAU
AGUCACAGAUUCGAUUCUAGGGGAAUAUAUGGUCGAUGCAAAAACUUCA
>rno-mir-15b MI0000843 Rattus norvegicus miR-15b stem-loop
UUGGAACCUUAAAGUACUGUAGCAGCACAUCAUGGUUUACAUACUACAGUCAAGAUGCGA
AUCAUUAUUUGCUGCUCUAGAAAUUUAAGGAAAUUCAU
>rno-mir-16 MI0000844 Rattus norvegicus miR-16 stem-loop
CAUACUUGUUCCGCUCUAGCAGCACGUAAAUAUUGGCGUAGUGAAAUAAAUAUUAAACAC
CAAUAUUAUUGUGCUGCUUUAGUGUGACAGGGAUA
>rno-mir-17-1 MI0000845 Rattus norvegicus miR-17-1 stem-loop
GUCAGGAUAAUGUCAAAGUGCUUACAGUGCAGGUAGUGGUGUGUGCAUCUACUGCAGUGA
AGGCACUUGUGGCAUUGUGCUGAC
>rno-mir-18a MI0000846 Rattus norvegicus miR-18a stem-loop
UGCGUGCUUUUUGUUCUAAGGUGCAUCUAGUGCAGAUAGUGAAGUAGACUAGCAUCUACU
GCCCUAAGUGCUCCUUCUGGCAUAAGAAGUUAUGUC
>rno-mir-19b-1 MI0000847 Rattus norvegicus miR-19b-1 stem-loop
CACUGGUCUAUGGUUAGUUUUGCAGGUUUGCAUCCAGCUGUAUAAUAUUCUGCUGUGCAA
AUCCAUGCAAAACUGACUGUGGUGGUG
>rno-mir-19b-2 MI0000848 Rattus norvegicus miR-19b-2 stem-loop
ACAUUGCUACUUACGGUUAGUUUUGCAGAUUUGCAGUUCAGCGUAUAUGUGGAUAUAUGG
CUGUGCAAAUCCAUGCAAAACUGAUUGUGAUGAUGU
>rno-mir-19a MI0000849 Rattus norvegicus miR-19a stem-loop
GCAGCCCUCUGUUCGUUUUGCAUAGUUGCACUACAAGAAGAAUGUAGUUGUGCAAAUCUA
UGCAAAACUGAUGGUGGCCUGC
>rno-mir-21 MI0000850 Rattus norvegicus miR-21 stem-loop
UGUACCACCUUGUCGGGUAGCUUAUCAGACUGAUGUUGACUGUUGAAUCUCAUGGCAACA
GCAGUCGAUGGGCUGUCUGACAUUUUGGUAUC
>rno-mir-22 MI0000851 Rattus norvegicus miR-22 stem-loop
ACCUGGCUGAGCCGCAGUAGUUCUUCAGUGGCAAGCUUUAUGUCCUGACCCAGCUAAAGC
UGCCAGUUGAAGAACUGUUGCCCUCUGCCACUGGC
>rno-mir-23a MI0000852 Rattus norvegicus miR-23a stem-loop
CGGCCGGCUGGGGUUCCUGGGGAUGGGAUUUGAUGCCAGUCACAAAUCACAUUGCCAGGG
AUUUCCAACUGACCC
>rno-mir-23b MI0000853 Rattus norvegicus miR-23b stem-loop
CUCACCUGCUCUGGCUGCUUGGGUUCCUGGCAUGCUGAUUUGUGACUUGAGAUUAAAAUC
ACAUUGCCAGGGAUUACCACGCAACCAUGACCUUGGC
>rno-mir-24-1 MI0000854 Rattus norvegicus miR-24-1 stem-loop
CUCCGGUGCCUACUGAGCUGAUAUCAGUUCUCAUUUCACACACUGGCUCAGUUCAGCAGG
AACAGGAG
>rno-mir-24-2 MI0000855 Rattus norvegicus miR-24-2 stem-loop
GCCUCUCCCUGGGCUCCGCCUCCUGUGCCUACUGAGCUGAAACAGUUGAUUCCAGUGCAC
UGGCUCAGUUCAGCAGGAACAGGAGUCCAGCCCCCAUAGGAGCUGGCA
>rno-mir-25 MI0000856 Rattus norvegicus miR-25 stem-loop
GGCCAGUGUUGAGAGGCGGAGACACGGGCAAUUGCUGGACGCUGCCCUGGGCAUUGCACU
UGUCUCGGUCUGACAGUGCCGGCC
>rno-mir-26a MI0000857 Rattus norvegicus miR-26a stem-loop
AAGGCCGUGGCCUUGUUCAAGUAAUCCAGGAUAGGCUGUGCAGGUCCCAAGGGGCCUAUU
CUUGGUUACUUGCACGGGGACGCGGGCCUG
>rno-mir-26b MI0000858 Rattus norvegicus miR-26b stem-loop
UGCCCGGGACCCAGUUCAAGUAAUUCAGGAUAGGUUGUGGUGCUGGCCAGCCUGUUCUCC
AUUACUUGGCUCGGGGGCCGGUGCC
>rno-mir-27b MI0000859 Rattus norvegicus miR-27b stem-loop
ACCUCUCUAACAAGGUGCAGAGCUUAGCUGAUUGGUGAACAGUGAUUGGUUUCCGCUUUG
UUCACAGUGGCUAAGUUCUGCACCUGAAGAGAAGGUG
>rno-mir-27a MI0000860 Rattus norvegicus miR-27a stem-loop
UGGCCUGUGGAGCAGGGCUUAGCUGCUUGUGAGCAAGGUCUACAGCAAAGUCGUGUUCAC
AGUGGCUAAGUUCCGCCCCCUGGACCC
>rno-mir-28 MI0000861 Rattus norvegicus miR-28 stem-loop
GGUCCCUACCCGCAAGGAGCUCACAGUCUAUUGAGUUCCUUUUCUGAUUCUCCCACUAGA
UUGUGAGCUCCUGGAGGGCAGGCACU
>rno-mir-29b-2 MI0000862 Rattus norvegicus miR-29b-2 stem-loop
CUUCUGGAAGCUGGUUUCACAUGGUGGCUUAGAUUUUUCCAUCUUUGUAUCUAGCACCAU
UUGAAAUCAGUGUUUUAGGAG
>rno-mir-29a MI0000863 Rattus norvegicus miR-29a stem-loop
ACCCCUUAGAGGAUGACUGAUUUCUUUUGGUGUUCAGAGUCAAUAGAAUUUUCUAGCACC
AUCUGAAAUCGGUUAUAAUGAUUGGGGA
>rno-mir-29b-1 MI0000864 Rattus norvegicus miR-29b-1 stem-loop
CUUCAGGAAGCUGGUUUCAUAUGGUGGUUUAGAUUUAAAUAGUGAUUGUCUAGCACCAUU
UGAAAUCAGUGUUCUUGGUGG
>rno-mir-29c-1 MI0000865 Rattus norvegicus miR-29c-1 stem-loop
AUCUCUUACACAGGCUGACCGAUUUCUCCUGGUGUUCAGAGUCUGUUUUUGUCUAGCACC
AUUUGAAAUCGGUUAUGAUGUAGGGGGA
>rno-mir-30c-1 MI0000866 Rattus norvegicus miR-30c-1 stem-loop
ACCAUGUUGUAGUGUGUGUAAACAUCCUACACUCUCAGCUGUGAGCUCAAGGUGGCUGGG
AGAGGGUUGUUUACUCCUUCUGCCAUGGA
>rno-mir-30e MI0000867 Rattus norvegicus miR-30e stem-loop
GGGCAGUCUUUGCUACUGUAAACAUCCUUGACUGGAAGCUGUAAGGUGUUGAGAGGAGCU
UUCAGUCGGAUGUUUACAGCGGCAGGCUGCCA
>rno-mir-30b MI0000868 Rattus norvegicus miR-30b stem-loop
CCGAGUUUCAGUUCAUGUAAACAUCCUACACUCAGCUGUCAUACAUGAGUUGGCUGGGAU
GUGGAUGUUUACGUCAGCUGUCUUGGA
>rno-mir-30d MI0000869 Rattus norvegicus miR-30d stem-loop
AAGUCUGUGUCUGUAAACAUCCCCGACUGGAAGCUGUAAGCCACAGCCAAGCUUUCAGUC
AGAUGUUUGCUGCUACUGGCUC
>rno-mir-30a MI0000870 Rattus norvegicus miR-30a stem-loop
GCAACUGUAAACAUCCUCGACUGGAAGCUGUGAAGCCACAAAUGGGCUUUCAGUCGGAUG
UUUGCAGCUGC
>rno-mir-30c-2 MI0000871 Rattus norvegicus miR-30c-2 stem-loop
GAGUGACAGAUACUGUAAACAUCCUACACUCUCAGCUGUGAAAAGUAAGAAAGCUGGGAG
AAGGCUGUUUACUCUCUCUGCCUU
>rno-mir-31a MI0000872 Rattus norvegicus miR-31a stem-loop
UGCUCCUGAAACUUGGAACUGGAGAGGAGGCAAGAUGCUGGCAUAGCUGUUGAACUGAGA
ACCUGCUAUGCCAACAUAUUGCCAUCUUUCCUGUCUGACAGCAGCU
>rno-mir-32 MI0000873 Rattus norvegicus miR-32 stem-loop
GGGGAUAUUGCACAUUACUAAGUUGCAUGUUGUCACGGCCUCAAUGCAAUUUAGUGUGUG
UGAUAUUCUC
>rno-mir-33 MI0000874 Rattus norvegicus miR-33 stem-loop
CCGUGGUGCAUUGUAGUUGCAUUGCAUGUUCUGGCAGUACCUGUGCAAUGUUUCCACAGU
GCAUCACGG
>rno-mir-34b MI0000875 Rattus norvegicus miR-34b stem-loop
GUGCUCGGUUUGUAGGCAGUGUAAUUAGCUGAUUGUAGUGCGGUGCUGACAAUCACUAAC
UCCACUGCCAUCAAAACAAGGCAC
>rno-mir-34c MI0000876 Rattus norvegicus miR-34c stem-loop
AGUCUAGUUACUAGGCAGUGUAGUUAGCUGAUUGCUAAUAGUACCAAUCACUAACCACAC
AGCCAGGUAAAAAGACU
>rno-mir-34a MI0000877 Rattus norvegicus miR-34a stem-loop
CCGGCUGUGAGUAAUUCUUUGGCAGUGUCUUAGCUGGUUGUUGUGAGUAUUAGCUAAGGA
AGCAAUCAGCAAGUAUACUGCCCUAGAAGUGCUGCACGUUGU
>rno-mir-92a-1 MI0000878 Rattus norvegicus miR-92a-1 stem-loop
CUUUCUACACAGGUUGGGAUUUGUCGCAAUGCUGUGUUUCUGUAUAGUAUUGCACUUGUC
CCGGCCUGUUGAGUUUGG
>rno-mir-92a-2 MI0000879 Rattus norvegicus miR-92a-2 stem-loop
UGCCCAUUCAUCCACAGGUGGGGAUUAGUGCCAUUACUUGUGUUAGAUAAAAAGUAUUGC
ACUUGUCCCGGCCUGAGGAAGAAAAGAGGGUU
>rno-mir-93 MI0000880 Rattus norvegicus miR-93 stem-loop
AGUCAUGGGGGCUCCAAAGUGCUGUUCGUGCAGGUAGUGCAUUGCCUGACCUACUGCUGA
GCUAGCACUUCCCGAGCCCCCAGGACA
>rno-mir-96 MI0000881 Rattus norvegicus miR-96 stem-loop
CCAGUACCAUCUGCUUGGCCGAUUUUGGCACUAGCACAUUUUUGCUUGUGUCUCUCCGCU
CUGAGCAAUCAUGUGCAGUGCCAAUAUGGGAAAAGCGGGCUGCUGC
>rno-mir-98 MI0000882 Rattus norvegicus miR-98 stem-loop
CUGCACAUGCUGGGGUGAGGUAGUAAGUUGUAUUGUUGUGGGGUAGGGAUUUUAGGCCCC
AAUAAGAAGAUAACUAUACAACUUACUACUUUCCCUGGUGUGUGGCAU
>rno-mir-99a MI0000883 Rattus norvegicus miR-99a stem-loop
CCCAUUGGCAUAAACCCGUAGAUCCGAUCUUGUGGUGAAGUGGACCGCACAAGCUCGUUU
CUAUGGGUCUGUGGCAGUGUG
>rno-mir-99b MI0000884 Rattus norvegicus miR-99b stem-loop
GGCACCCACCCGUAGAACCGACCUUGCGGGGCCUUCGCCGCACACAAGCUCGUGUCUGUG
GGUCCGUGUC
>rno-mir-100 MI0000885 Rattus norvegicus miR-100 stem-loop
CCUGUUGCCACAAACCCGUAGAUCCGAACUUGUGCUGACCAUGCACACAAGCUUGUGUCU
AUAGGUAUGUGUCUGUUAGG
>rno-mir-101a MI0000886 Rattus norvegicus miR-101a stem-loop
UGCCCUGGCUCAGUUAUCACAGUGCUGAUGCUGUCCAUUCUAAAGGUACAGUACUGUGAU
AACUGAAGGAUGGCA
>rno-mir-103-2 MI0000887 Rattus norvegicus miR-103-2 stem-loop
GUCUUCGUGCUUUCAGCUUCUUUACAGUGCUGCCUUGUAGCAUUCAGGUCAAGCAGCAUU
GUACAGGGCUAUGAAAGAACCAAGAA
>rno-mir-103-1 MI0000888 Rattus norvegicus miR-103-1 stem-loop
UUCUUACUGCCCUCGGCUUCUUUACAGUGCUGCCUUGUUGCAUAUGGAUCAAGCAGCAUU
GUACAGGGCUAUGAAGGCAUUGAGAC
>rno-mir-106b MI0000889 Rattus norvegicus miR-106b stem-loop
CCUGCUGGGACUAAAGUGCUGACAGUGCAGAUAGUGGUCCUCUCUGUGCUACCGCACUGU
GGGUACUUGCUGCUCCAGCAGG
>rno-mir-107 MI0000890 Rattus norvegicus miR-107 stem-loop
UUCUCUCUGCUUUAAGCUUCUUUACAGUGUUGCCUUGUGGCAUGGAGUUCAAGCAGCAUU
GUACAGGGCUAUCAAAGCACAGAGAGC
>rno-mir-122 MI0000891 Rattus norvegicus miR-122 stem-loop
CCUUAGCAGAGCUCUGGAGUGUGACAAUGGUGUUUGUGUCCAAAACAUCAAACGCCAUCA
UCACACUAAACAGCUACUGCUAGGC
>rno-mir-124-3 MI0000892 Rattus norvegicus miR-124-3 stem-loop
UGAGGGCCCCUCUGCGUGUUCACAGCGGACCUUGAUUUAAUGUCUAUACAAUUAAGGCAC
GCGGUGAAUGCCAAGAGAGGCGCCUCC
>rno-mir-124-1 MI0000893 Rattus norvegicus miR-124-1 stem-loop
AGGCCUCUCUCUCCGUGUUCACAGCGGACCUUGAUUUAAAUGUCCAUACAAUUAAGGCAC
GCGGUGAAUGCCAAGAAUGGGGCUG
>rno-mir-124-2 MI0000894 Rattus norvegicus miR-124-2 stem-loop
AUCAAGAUCAGAGACUCUGCUCUCCGUGUUCACAGCGGACCUUGAUUUAAUGUCAUACAA
UUAAGGCACGCGGUGAAUGCCAAGAGCGGAGCCUACGGCUGCACUUGAA
>rno-mir-125a MI0000895 Rattus norvegicus miR-125a stem-loop
UGCCGGCCUCUGGGUCCCUGAGACCCUUUAACCUGUGAGGACGUCCAGGGUCACAGGUGA
GGUUCUUGGGAGCCUGGCGCCUGGC
>rno-mir-125b-1 MI0000896 Rattus norvegicus miR-125b-1 stem-loop
UGCGCUCCCCUCAGUCCCUGAGACCCUAACUUGUGAUGUUUACCGUUUAAAUCCACGGGU
UAGGCUCUUGGGAGCUGCGAGUCGUGC
>rno-mir-125b-2 MI0000897 Rattus norvegicus miR-125b-2 stem-loop
ACCAGACUUUUCCUAGUCCCUGAGACCCUAACUUGUGAGGUAUUUUAGUAACAUCACAAG
UCAGGCUCUUGGGACCUAGGCGGAGAGG
>rno-mir-126a MI0000898 Rattus norvegicus miR-126a stem-loop
UGACAGCACAUUAUUACUUUUGGUACGCGCUGUGACACUUCAAACUCGUACCGUGAGUAA
UAAUGCGUGGUCA
>rno-mir-127 MI0000899 Rattus norvegicus miR-127 stem-loop
UUUGAUCACUGUCUCCAGCCUGCUGAAGCUCAGAGGGCUCUGAUUCAGAAAGAUCAUCGG
AUCCGUCUGAGCUUGGCUGGUCGGAAGUCUCAUCAUC
>rno-mir-128-1 MI0000900 Rattus norvegicus miR-128-1 stem-loop
UGAGCUGUUGGAUUCGGGGCCGUAGCACUGUCUGAGAGGUUUACAUUUCUCACAGUGAAC
CGGUCUCUUUUUCAGCUGCUUC
>rno-mir-128-2 MI0000901 Rattus norvegicus miR-128-2 stem-loop
UGUGCAGUGGGAAGGGGGGCCGAUGCACUGUAAGAGAGUGAGUAGCAGGUCUCACAGUGA
ACCGGUCUCUUUCCCUACUGUGUC
>rno-mir-129-1 MI0000902 Rattus norvegicus miR-129-1 stem-loop
UGGGUCUUUUUGCGGUCUGGGCUUGCUGUUCUCUCCACAGUAGUCAGGAAGCCCUUACCC
CAAAAAGUAUCU
>rno-mir-130a MI0000903 Rattus norvegicus miR-130a stem-loop
UGCUGCUGGCCGGAGCUCUUUUCACAUUGUGCUACUGUCUACACGUGUACCGAGCAGUGC
AAUGUUAAAAGGGCAUCGGCCUUGUAGU
>rno-mir-130b MI0000904 Rattus norvegicus miR-130b stem-loop
GGCUUGCUGGACACUCUUUCCCUGUUGCACUACUGUGGGCCUCUGGGAAGCAGUGCAAUG
AUGAAAGGGCAUCCGUCAGGCC
>rno-mir-132 MI0000905 Rattus norvegicus miR-132 stem-loop
CCGCCCCCGCGUCUCCAGGGCAACCGUGGCUUUCGAUUGUUACUGUGGGAACCGGAGGUA
ACAGUCUACAGCCAUGGUCGCCCCGCAGCACGCCCACGCUC
>rno-mir-133a MI0000906 Rattus norvegicus miR-133a stem-loop
CAAUGCUUUGCUAAAGCUGGUAAAAUGGAACCAAAUCGCCUCUUCAAUGGAUUUGGUCCC
CUUCAACCAGCUGUAGCUAUGCAUUGA
>rno-mir-134 MI0000907 Rattus norvegicus miR-134 stem-loop
CAGGGUGUGUGACUGGUUGACCAGAGGGGCGUGCACUUUGUUCACCCUGUGGGCCACCUA
GUCACCAACCCUC
>rno-mir-135a MI0000908 Rattus norvegicus miR-135a stem-loop
AGAUAAAUUCACUCUAGUGCUUUAUGGCUUUUUAUUCCUAUGUGAUCGUAAUAAAGUCUC
AUGUAGGGAUGGAAGCCAUGAAAUACAUUGUGAAAAUUCA
>rno-mir-136 MI0000909 Rattus norvegicus miR-136 stem-loop
UGAGCCCUCGGAGGACUCCAUUUGUUUUGAUGAUGGAUUCUUAAGCUCCAUCAUCGUCUC
AAAUGAGUCUUCAGAGGGUUCU
>rno-mir-137 MI0000910 Rattus norvegicus miR-137 stem-loop
GGCCCUCUGACUCUCUUCGGUGACGGGUAUUCUUGGGUGGAUAAUACGGAUUACGUUGUU
AUUGCUUAAGAAUACGCGUAGUCGAGGAGAGUACCAGCGGCA
>rno-mir-138-2 MI0000911 Rattus norvegicus miR-138-2 stem-loop
GUUGCUGCAGCUGGUGUUGUGAAUCAGGCCGACGAGCAACGCAUCCUCUUACCCGGCUAU
UUCACGACACCAGGGUUGCACC
>rno-mir-138-1 MI0000912 Rattus norvegicus miR-138-1 stem-loop
CUCUGGCAUGGUGUUGUGGGACAGCUGGUGUUGUGAAUCAGGCCGUUGCCAAUCAGAGAA
CGGCUACUUCACAACACCAGGGUCUCACUGCACUGCAGG
>rno-mir-139 MI0000913 Rattus norvegicus miR-139 stem-loop
GUGUAUUCUACAGUGCACGUGUCUCCAGUGUGGCUCGGAGGCUGGAGACGCGGCCCUGUU
GGAGUAAC
>rno-mir-141 MI0000914 Rattus norvegicus miR-141 stem-loop
GGCUGACUCUGAGUCCAUCUUCCAGUGCAGUGUUGGAUGGUUGAAGUACGAAGCUCCUAA
CACUGUCUGGUAAAGAUGGCCCCCGGGUCAGUUC
>rno-mir-142 MI0000915 Rattus norvegicus miR-142 stem-loop
GACAGUGCAGUCACCCAUAAAGUAGAAAGCACUACUAACAGCACUGGAGGGUGUAGUGUU
UCCUACUUUAUGGAUGAGUGUACUGUG
>rno-mir-143 MI0000916 Rattus norvegicus miR-143 stem-loop
GCGGAGCGCCUGUCUCCCAGCCUGAGGUGCAGUGCUGCAUCUCUGGUCAGUUGGGAGUCU
GAGAUGAAGCACUGUAGCUCAGGAAGGGAGAAGAUGUUCUGCAGC
>rno-mir-144 MI0000917 Rattus norvegicus miR-144 stem-loop
GGGCCUUGGCUGGGAUAUCAUCAUAUACUGUAAGUUUGUGAUGAGACACUACAGUAUAGA
UGAUGUACUAGUCUGGGUACCCC
>rno-mir-145 MI0000918 Rattus norvegicus miR-145 stem-loop
CACCUUGUCCUCACGGUCCAGUUUUCCCAGGAAUCCCUUGGAUGCUAAGAUGGGGAUUCC
UGGAAAUACUGUUCUUGAGGUCAUGGCU
>rno-mir-146a MI0000919 Rattus norvegicus miR-146a stem-loop
UGUGUAUCCUCAGCUCUGAGAACUGAAUUCCAUGGGUUAUAGCAAUGUCAGACCUGUGAA
GUUCAGUUCUUUAGCUGGGAUAGCUCUAUCGUCAU
>rno-mir-150 MI0000920 Rattus norvegicus miR-150 stem-loop
CUUCUCAAGGCCCUGUCUCCCAACCCUUGUACCAGUGCUGUGCCUCAGACCCUGGUACAG
GCCUGGGGGACAGGGACUUGGGGAC
>rno-mir-152 MI0000921 Rattus norvegicus miR-152 stem-loop
UGUUCCCCGGGCCCAGGUUCUGUGAUACACUCCGACUCGGGCUCUGGAGCAGUCAGUGCA
UGACAGAACUUGGGCCCGGUAGGAC
>rno-mir-153 MI0000922 Rattus norvegicus miR-153 stem-loop
AGCGGUGGCCAGUGUCAUUUUUGUGAUGUUGCAGCUAGUAAUAUGAGCCCAGUUGCAUAG
UCACAAAAGUGAUCAUUGGAAACUGUG
>rno-mir-154 MI0000923 Rattus norvegicus miR-154 stem-loop
GCGGUGCUUGAAGAUAGGUUAUCCGUGUUGCCUUCGCUUUAUUCGUGACGAAUCAUACAC
GGUUGACCUAUUUUUCAGUACCAA
>rno-mir-181c MI0000924 Rattus norvegicus miR-181c stem-loop
AGAACUUGCCAAGGGUUUGGGGGAACAUUCAACCUGUCGGUGAGUUUGGGCAGCUCAGAC
AAACCAUCGACCGUUGAGUGGACCCCGAGGCCUGGAACUGCCACCC
>rno-mir-181a-2 MI0000925 Rattus norvegicus miR-181a-2 stem-loop
AGAUGGGCAACCAAGGCAGCCUUAAGAGGACUCCAUGGAACAUUCAACGCUGUCGGUGAG
UUUGGGAUUCAAAAACAAAAAAAACCACCAACCGUUGACUGUACCUUGGGAUUCUUA
>rno-mir-181b-1 MI0000926 Rattus norvegicus miR-181b-1 stem-loop
CCUGUGCAGAGAUGAUGUUUACAAAGGUCACAAUCAACAUUCAUUGCUGUCGGUGGGUUG
AACUGUGUAGAAAAGCUCACUGAACAAUGAAUGCAACUGUGGCCCCGCUU
>rno-mir-181b-2 MI0000927 Rattus norvegicus miR-181b-2 stem-loop
UGAUGGCUGCACUCAACAUUCAUUGCUGUCGGUGGGUUUGAAUGUCAACCAACUCACUGG
UCAAUGAAUGCAAACUGCGGGCCAAAAA
>rno-mir-183 MI0000928 Rattus norvegicus miR-183 stem-loop
CCAGAGAGUGUGACUCCUGUCCUGUGUAUGGCACUGGUAGAAUUCACUGUGAACAGUCUC
GGUCAGUGAAUUACCGAAGGGCCAUAAACAGAGCAGAGACAGAUCCGCGA
>rno-mir-184 MI0000929 Rattus norvegicus miR-184 stem-loop
CACUUUCCCUUAUCAGUUUUCCAGCCAGCUUUGUGACUGUAAAUGUUGGACGGAGAACUG
AUAAGGGUAAGUGACUG
>rno-mir-185 MI0000930 Rattus norvegicus miR-185 stem-loop
GGGGGUGAGGGAUUGGAGAGAAAGGCAGUUCCUGAUGGUCCCCUCCCAGGGGCUGGCUUU
CCUCUGGUCCUUCUCUCCCA
>rno-mir-186 MI0000931 Rattus norvegicus miR-186 stem-loop
UGCUUACAACUUUCCAAAGAAUUCUCCUUUUGGGCUUUCUCAUUUUAUUUUAAGCCCAAA
GGUGAAUUUUUUGGGAAGUUUGAGCU
>rno-mir-187 MI0000932 Rattus norvegicus miR-187 stem-loop
GGGCUCACAGGACACAAUGCGGAUCCUCAGGCUACAACACAGGACCCGGGCGCUGCUCUG
ACCCCUCGUGUCUUGUGUUGCAGCCGGAGGGACGCAGGUCUGCA
>rno-mir-190a-1 MI0000933 Rattus norvegicus miR-190-1 stem-loop
UGCAGGCCUCUGUGUGAUAUGUUUGAUAUAUUAGGUUGUUAUUUAAUCCAACUAUAUAUC
AAGCAUAUUCCUACAGUGUCUUGCC
>rno-mir-191a MI0000934 Rattus norvegicus miR-191a stem-loop
GGCUGGACAGCGGGCAACGGAAUCCCAAAAGCAGCUGUUGUCUCCAGAGCAUUCCAGCUG
CACUUGGAUUUCGUUCCCUGCUCUCCUGCCU
>rno-mir-192 MI0000935 Rattus norvegicus miR-192 stem-loop
GUCAAGAUGGAGUGCACAGGGCUCUGACCUAUGAAUUGACAGCCAGUACUCUGAUCUCGC
CUCUGGCUGCCAGUUCCAUAGGUCACAGGUAUGUUCGCCUCAAUGCCAGC
>rno-mir-193a MI0000936 Rattus norvegicus miR-193 stem-loop
GCGGACGGGAGCUGAGAGCUGGGUCUUUGCGGGCAAGAUGAGGGUGUCAGUUCAACUGGC
CUACAAAGUCCCAGUCCUCGGCUCCC
>rno-mir-194-1 MI0000937 Rattus norvegicus miR-194-1 stem-loop
AUGGAGUCAUCACGUGUAACAGCAACUCCAUGUGGACUGUGCACAGAUCCCAGUGGAGCU
GCUGUUACUUUUGAUGGCCUCCA
>rno-mir-194-2 MI0000938 Rattus norvegicus miR-194-2 stem-loop
UGGCUCCCACCCCCUGUAACAGCAACUCCAUGUGGAAGUGCCCACUGAUUCCAGUGGGGC
UGCUGUUAUCUGGGGUGGAGGCUGG
>rno-mir-195 MI0000939 Rattus norvegicus miR-195 stem-loop
AACUCUCCUGGCUCUAGCAGCACAGAAAUAUUGGCACGGGUAAGUGAGUCUGCCAAUAUU
GGCUGUGCUGCUCCAGGCAGGGUGGUG
>rno-mir-196a MI0000940 Rattus norvegicus miR-196a stem-loop
UGUUUGCUCAGCUGAUCUGUGGCUUAGGUAGUUUCAUGUUGUUGGGAUUGAGUUUUGAAC
UCGGCAACAAGAAACUGCCUGAGUUACAUCAGUCGGUUUUCGUCGAGGGC
>rno-mir-199a MI0000941 Rattus norvegicus miR-199a stem-loop
UGGAAGCUUCUGGAGAUCCUGCUCCGUCGCCCCAGUGUUCAGACUACCUGUUCAGGACAA
UGCCGUUGUACAGUAGUCUGCACAUUGGUUAGACUGGGCAAGGGCCAGCA
>rno-mir-200c MI0000942 Rattus norvegicus miR-200c stem-loop
CCCUCGUCUUACCCAGCAGUGUUUGGGUGCUGGUUGGGAGUCUCUAAUACUGCCGGGUAA
UGAUGGAGG
>rno-mir-200a MI0000943 Rattus norvegicus miR-200a stem-loop
CUGGGCCUCUGUGGGCAUCUUACCGGACAGUGCUGGAUUUCUUGGCUUGACUCUAACACU
GUCUGGUAACGAUGUUCAAAGGUGACCCA
>rno-mir-200b MI0000944 Rattus norvegicus miR-200b stem-loop
CCAACUUGGGCAGCCGUGGCCAUCUUACUGGGCAGCAUUGGAUAGUGUCUGAUCUCUAAU
ACUGCCUGGUAAUGAUGACGGCGGAGCCCUGCACG
>rno-mir-203a MI0000945 Rattus norvegicus miR-203a stem-loop
GCGCGCCUGGUCCAGUGGUUCUUAACAGUUCAACAGUUCUGUAGCGCAAUUGUGAAAUGU
UUAGGACCACUAGACCCGGCGCGCACGGCAGCGGCGA
>rno-mir-204 MI0000946 Rattus norvegicus miR-204 stem-loop
GGCUACAGCCCUUCUUCAUGUGACUCGUGGACUUCCCUUUGUCAUCCUAUGCCUGAGAAU
AUAUGAAGGAGGCUGGGAAGGCAAAGGGACGUUCAAUUGUCAUCACUGGC
>rno-mir-205 MI0000947 Rattus norvegicus miR-205 stem-loop
AAACAGCCCCAGACAAUCCAUGGGUCCUCCUGUCCUUCAUUCCACCGGAGUCUGUCUUAU
GCCAACCAGAUUUCAGUGGAGUGAAGCUCAGGAGGCAUGGAGCUGCCA
>rno-mir-206 MI0000948 Rattus norvegicus miR-206 stem-loop
CUUCCCCAGGCCACAUGCUUCUUUAUAUCCUCAUAGAUAUCACUGCGCUAUGGAAUGUAA
GGAAGUGUGUGGUUUUGGCAAGUG
>rno-mir-208a MI0000949 Rattus norvegicus miR-208 stem-loop
UUCCUUUGACGGGUGAGCUUUUGGCCCGGGUUAUACCUGACUCUCACGUAUAAGACGAGC
AAAAAGCUUGUUGGUCAGAGGAG
>rno-mir-210 MI0000950 Rattus norvegicus miR-210 stem-loop
CCGGGGCAGUCCCUCCAGGCUCAGGACAGCCACUGCCCACAGCACACUGCGUUGCUCCGG
ACCCACUGUGCGUGUGACAGCGGCUGAUCUGUCCCUGGGCAGCGCGAACC
>rno-mir-211 MI0000951 Rattus norvegicus miR-211 stem-loop
CAGCUUGGACCUGUGACCUCUGGGCUUCCCUUUGUCAUCCUUUGCCUAGGCCUCUGAGUG
GGGCAAGGACAGCAAAGGGGGGCUCAGUGGUCACCUCUACUGCAGA
>rno-mir-212 MI0000952 Rattus norvegicus miR-212 stem-loop
CGGGAUAUCCCCGCCCGGGCAGCGCGCCGGCACCUUGGCUCUAGACUGCUUACUGCCCGG
GCCGCCCUCAGUAACAGUCUCCAGUCACGGCCACCGACGCCUGGCCCCGCC
>rno-mir-181a-1 MI0000953 Rattus norvegicus miR-181a-1 stem-loop
AGGUUGCUUCAGUGAACAUUCAACGCUGUCGGUGAGUUUGGAAUUCAAAUAAAAACCAUC
GACCGUUGAUUGUACCCUAUAGCUAACCAUUAUCUACUCC
>rno-mir-214 MI0000954 Rattus norvegicus miR-214 stem-loop
GUCCUGGAUGGACAGAGUUGUCAUGUGUCUGCCUGUCUACACUUGCUGUGCAGAACAUCC
GCUCACCUGUACAGCAGGCACAGACAGGCAGUCACAUGACAACCCAGCCU
>rno-mir-216a MI0000955 Rattus norvegicus miR-216a stem-loop
GUUAGCUAUGAGUUAGUUUAAUCUCAGCUGGCAACUGUGAGAUGUCCCUAUCAUUCCUCA
CAGUGGUCUCUGGGAUUAUGCUAAACAGAGCAAUUUCCUUGACCUC
>rno-mir-217 MI0000956 Rattus norvegicus miR-217 stem-loop
ACCACAGUCAUUGUAGUUUUGAUGUCGCAGAUACUGCAUCAGGAACUGACUGGAUAAGAC
UCAGUCACCAUCAGUUCCUAAUGCAUUGCCUUCAGCAUCUAAACA
>rno-mir-218a-2 MI0000957 Rattus norvegicus miR-218a-2 stem-loop
GACCAGUUGCCGCGGGGCUUUCCUUUGUGCUUGAUCUAACCAUGUGGUGGAACGAUGGAA
ACGGAACAUGGUUCUGUCAAGCACCGCGGAAAGCAUCGCUCUCUCCUGCA
>rno-mir-218a-1 MI0000958 Rattus norvegicus miR-218a-1 stem-loop
GUGAUAACGUAGCGAGAUUUUCUGUUGUGCUUGAUCUAACCAUGUGCUUGCGAGGUAUGA
GUAAAACAUGGUUCCGUCAAGCACCAUGGAACGUCACGCAGCUUUCUACA
>rno-mir-219a-1 MI0000959 Rattus norvegicus miR-219a-1 stem-loop
CUGUCCCGGGCCGCGGCUCCUGAUUGUCCAAACGCAAUUCUCGAGUCUCUGGCUCCGGCC
GAGAGUUGCGUCUGGACGUCCCGAGCCGCCGCCCCCAAACCUCGAGGGGG
>rno-mir-219a-2 MI0000960 Rattus norvegicus miR-219a-2 stem-loop
ACUCAGGGGCUUCACCACUGAUUGUCCAAACGCAAUUCUUGUACGAGUCUGCGGCCAACC
GAGAAUUGUGGCUGGACAUCUGUGGUUGAGCUCCGG
>rno-mir-221 MI0000961 Rattus norvegicus miR-221 stem-loop
UGAAUAUCCAGGUCUGGGGCAUGAACCUGGCAUACAAUGUAGAUUUCUGUGUUUGUUAGG
CAACAGCUACAUUGUCUGCUGGGUUUCAGGCUACCUGGAAGCAUUUCUC
>rno-mir-222 MI0000962 Rattus norvegicus miR-222 stem-loop
AAGGAUUAGGGUGCCCUCAGUGGCUCAGUAGCCAGUGUAGAUCCUGUCUUUGGUAAUCAG
CAGCUACAUCUGGCUACUGGGUCUCUGAUGGCAUCAUCUAGCU
>rno-mir-223 MI0000963 Rattus norvegicus miR-223 stem-loop
UCUGGCCUUCUGCAGUGUUACGCUCCGUGUAUUUGACAAGCUGAGUUGGACACUCUGUGU
GGUAGAGUGUCAGUUUGUCAAAUACCCCAAGUGUGGCUCAUGCUUAUCAG
>rno-mir-290 MI0000964 Rattus norvegicus miR-290 stem-loop
UCAUCUUGCGGUUCUCAAACUAUGGGGGCACUUUUUUUUUCUUUAAAAAGUGCCGCCAGG
UUUUAGGGCCUGCCGGUUGAG
>rno-mir-291a MI0000965 Rattus norvegicus miR-291a stem-loop
CCGGUGUAGUAGCCAUCAAAGUGGAGGCCCUCUCUUGGGCCCGAGCUAGAAAGUGCUUCC
ACUUUGUGUGCCACUGCAUGGG
>rno-mir-292 MI0000966 Rattus norvegicus miR-292 stem-loop
CAACCUGUGAUACUCAAACUGGGGGCUCUUUUGGGUUUUCUUUGGAAGAAAAGUGCCGCC
AGGUUUUGAGUGUUACCGAUUG
>rno-mir-296 MI0000967 Rattus norvegicus miR-296 stem-loop
GGACCUUUCUGGAGGGCCCCCCCUCAAUCCUGUUGUGCUCGCUUCAGAGGGUUGGGUGGA
GGCUCUCCUGAAGGUGUC
>rno-mir-297 MI0000968 Rattus norvegicus miR-297 stem-loop
AUGCAUGUAUGUGUGCAUGUAUGCAUGCAUGCAUGUAUGUAUGUAUGGUGCACUUGUGUG
UGUGUG
>rno-mir-298 MI0000969 Rattus norvegicus miR-298 stem-loop
CCAGGCCUUCGGCAGAGGAGGGCUGUUCUUCCCUUGGGUUUUAUGACUGGGAGGAACUAG
CCUUCUCUCUGCUUAGGAGUGG
>rno-mir-299a MI0000970 Rattus norvegicus miR-299 stem-loop
AAGAAAUGGUUUACCGUCCCACAUACAUUUUGAGUAUGUAUGUGGGACGGUAAACCGCUU
CUU
>rno-mir-300 MI0000971 Rattus norvegicus miR-300 stem-loop
GCUACUUGAAGAGAGGUUAUCCUUUGUGUGUUUGCUUUACGCGAAAUGAAUAUGCAAGGG
CAAGCUCUCUUCGAGGAGC
>rno-mir-320 MI0000972 Rattus norvegicus miR-320 stem-loop
GCCUCGCUGUCCUCCGCCUUCUCUUCCCGGUUCUUCCCGGAGUCGGGAAAAGCUGGGUUG
AGAGGGCGAAAAAGGAUAUGGG
>mmu-mir-215 MI0000974 Mus musculus miR-215 stem-loop
AGCUCUCAGCAUCAACGGUGUACAGGAGAAUGACCUAUGAUUUGACAGACCGUGCAGCUG
UGUAUGUCUGUCAUUCUGUAGGCCAAUAUUCUGUAUGUCACUGCUACUUAAA
>ath-MIR167d MI0000975 Arabidopsis thaliana miR167d stem-loop
UGUUGGUUUUUAGAAGCUGAAGCUGCCAGCAUGAUCUGGUAAUCGCUACAUACGACAUAC
ACACAUCACUAAACUUCUUUAUAAUUUAUGCACACACAUACAGCUCUUAAUGGCCACAAC
UCAAAGUUAUAAUUAGUGCAUGAUCUCUAGUUAUUUGACUGCUUUUAAUAUAUGUUUAUG
GAUUCACGCAUGUGUGUGUAUGUACAUAAUUUACAUGCAUGCACUUUGUGUAUGGUACAC
AUCAAUUUGAACCCGUUCAAAAUUCUGUUUUUAUUAGUAUAUAUAUAGAUGUAUGUGGUG
UGUGUGUCAGUGUGUGUGUGUGUUUAUAGAUAGUAGUACUAGGUCAUCCUGCAGCUUCAG
UCACUAAAUCACCAACA
>ath-MIR169b MI0000976 Arabidopsis thaliana miR169b stem-loop
CCCAACGGAGUAGAAUUGCAUGAAGUGGAGUAGAGUAUAAUGCAGCCAAGGAUGACUUGC
CGGAACGUUGUUAACCAUGCAUAUGAAUAAUGUGAUGAUUAAUUAUGUGAUGAACAUAUU
UCUGGCAAGUUGUCCUUCGGCUACAUUUUGCUCUCUUCUUCUCAUGCAAACUUUCCUUGG
G
>ath-MIR169c MI0000977 Arabidopsis thaliana miR169c stem-loop
UCGUCCAUUAUGAGUAUUAAUUAUGGUUAGGGAAUCUUACAGAAUGAAAAUGAAGGUGUG
AAUGGAUUGUCUCAUCUAAAGCCUUGAAUGUGGGAAAAAGGCCAUUGUUGUUCAGCCAAG
GAUGACUUGCCGGUAGCUUGUAUUAUGAUUACUCUAUAUUCGAUUUAUAUUAUGGAGAUG
AUGGUUUAUAUAUAUUUACUUAUCUACAUAGUUUUAGUUGAUUUUUUUUCGUACGUAAUA
UAAUACGAAAAAGUAUUUACUUAUUUAUAUAUGUGUGUUGGGGCAAGAAGUGUAACCAAG
CUAGCCCGGCAAGUCAUCUAUGGCUAUGCAACUGUCUCUUCCUCUCAUUCUAGGCUUACG
AUGACACGUAAAAAAUCCCAAAUAUCACUAAUAUGAUAUGAAUAUGGAUGA
>ath-MIR169d MI0000978 Arabidopsis thaliana miR169d stem-loop
GUAUCAUAGAGUCUUGCAUGGAAAAAUUAAAGAAUGAGAUUGAGCCAAGGAUGACUUGCC
GAUGUUAUCAACAAAUCUUAACUGAUUUUGGUGUCCGGCAAGUUGACCUUGGCUCUGUUU
CCUUCUUUUCUUUUCAAUGUCAAACUCUAGAUAU
>ath-MIR169e MI0000979 Arabidopsis thaliana miR169e stem-loop
UGAUGAUGAUGAUGAGUCACUAAUUAAUUGUAUCAUAGAGUCUUGCAUGGAAAAAUAGAA
AAUGAGAUUGAGCCAAGGAUGACUUGCCGAUUUUCUCAACGAAUCUUACUGAUUAUGGUA
UCCGGCAAGUUGACUUUGGCUCUGUUUCCUUCCCUUCUUUUCGAUGUCAAACUCUAGAUA
CCUAACCACAUAUCAUAUAUAUCAUCAUCAUUCAUCA
>ath-MIR169f MI0000980 Arabidopsis thaliana miR169f stem-loop
GGGUCUUGCAUGAAGGAAUAACGAAUGGAAUUGAGCCAAGGAUGACUUGCCGGUUUAAAC
CCAACCGGUUUAUGACCAUUGAUUUGGUCUCAUUCACAAUCUGUUGAUUCGUGUCUGGCA
AGUUGACCUUGGCUCUGCUUCGUUCUCUAUUCUUCCAUGUUAGAUUC
>ath-MIR169g MI0000981 Arabidopsis thaliana miR169g stem-loop
UGCCUAUAAAUACCUUCAUCACGAGUAUGACAAGAUCACAAGACAAGAAAAGAAAGGUAG
AGAAAACAUGAUAAUGAUGAUUACGAUGAUGAGAGUCUCUAGUUGUAUCAGAGGGUCUUG
CAUGGAAGAAUAGAGAAUGAGGUUGAGCCAAGGAUGACUUGCCGGGUUUUUUUACCAAUG
AAUCUAAUUAACUGAUUCUGGUGUCCGGCAAGUUGACCUUGGCUCUGUUUCCUUCUCUUC
UUUUGGAUGUCAGACUCCAAGAUAUCUAUCAUCAUGAAUCGUGAUCAAACUUUGUAAUUU
CAUUGAAAUGUGUUUUUCUUGAUGCGAAUUUUUUGGCUUACGGUUUUUCGAUUUGAAUGA
UCAGAUUUUUGUUUUUGCA
>ath-MIR169h MI0000982 Arabidopsis thaliana miR169h stem-loop
UCAUAUAAGAGAAAAUGGUGACAUGAAGAAUGAGAACUUGUGUGGUAGCCAAGGAUGACU
UGCCUGCGUUUUAGACCAUAUAUAUCAAAGACUCACUCGAUCGAUAGUCUUAGAGUUGGU
UGGUCGUCAGGCAGUCUCCUUGGCUAUUCAAACAAUUCUCAUUCUCUUCAUUCACAUUUC
UCUUUUUUGG
>ath-MIR169i MI0000983 Arabidopsis thaliana miR169i stem-loop
GAAGGAGAUGUCAAAGAUGAAUAGAAGAAUCAUAUUUGGUAGCCAAGGAUGACUUGCCUG
ACUCUUUGUGUAAAAUGUUUAGUGUCUUGUUUGAAGUCACUAUAAGUUGUAUCAAGCAAU
GACCAUUUUGCUUAUAAAAAAGAUAUCAGGCAGUCUCCUUGGCUAUCCUUAUAUGUUCUU
CUCUUUCAUCUCAGACAUUCACCUUC
>ath-MIR169j MI0000984 Arabidopsis thaliana miR169j stem-loop
GAGUAUAAUGAGGAAGAGAGGUCUAACAUGGCGAAAAGAGUCAUGUUUAGUAGCCAAGGA
UGACUUGCCUGAUCUUUUUCACCUCCAUGAUUCAAUUUGUAAUUCAUGGGUUUUGGAUUA
UUAUACAUUCAAAAGUAUAAUAAUUUGAAAUCAUGUUGAAUCUUGCGGGUUAGGUUUCAG
GCAGUCUCCUUGGCUAUCUUGACAUGCUUUUUUCAUUCACG
>ath-MIR169k MI0000985 Arabidopsis thaliana miR169k stem-loop
UUAGAAGGAGAUGUCAAAGAUGAAUAGGAGAACAAUAUUUGGUAGCCAAGGAUGACUUGC
CUGCUUCUCUGAACAAAAUGGUCGAUGUCAUGUUUUGAAGUGACUAUAAGUUAUACCAAG
AAAUGACCAUUUUGUUUAUAAAUAGACAUCAGGCAGUCUCCUUGGCUAUCCUUAUAUGUU
CUUCUUUCUCAACUCAGAUAUUUACCUUCAUCC
>ath-MIR169l MI0000986 Arabidopsis thaliana miR169l stem-loop
AUGAAGAAGAGAGGUCUAAUAUGGCGAAAAGAGUCAUGUUUAAUAGCCAAGGAUGACUUG
CCUGAUCUUUUUCACCUCCAUGAUUCAAUUUUAAGUUCGUGGAUUUUGGAUUAUUAUGCG
UUUAAAAGGUAUAAUAAUUUGAGAUCAUGUUGAAUCUUGCGGGUUAGGUUUCAGGCAGUC
UCUUUGGCUAUCUUGACAUGCUUUCUUCAUC
>ath-MIR169m MI0000987 Arabidopsis thaliana miR169m stem-loop
UAGAAGGAGAAGUCAAAGAUGAAUAGAAGAAUCAUAUUUGGUAGCCAAGGAUGACUUGCC
UGUUUCUUUGAGUAAAAUGGGUUAGUGUCAUGUUUGACAAGUGACUAUAAGUUAUAUCAA
GCAAUGACCAUUUUACUCAUCAAAAGACAUCAGGCAGUCUCCUUGGCUAUCCUUAUAUGU
UCUUCUCUCUCAUCUCAGACGUUUACCUUCAU
>ath-MIR169n MI0000988 Arabidopsis thaliana miR169n stem-loop
GAUGAAGAAGAGAGGUCUAACAUGGCGGAAAGCGUCAUGUUUAGUAGCCAAGGAUGACUU
GCCUGAUCUUUUUCGCCUCCACGAUUCAAUUUCAAAUUCAUGCAUUUUGGAUUAUUAUAC
CUUUUAAAGUAUAAUAGGUCAAAUAUCAUGUUGAAUCUUGCGGGUUAGGUUUCAGGCAGU
CUCUUUGGCUAUCUUGACAUGCUUUUUCCAUCCAU
>ath-MIR171b MI0000989 Arabidopsis thaliana miR171b stem-loop
UGCAAGGUAACGCGAGAUAUUAGUGCGGUUCAAUCAAAUAGUCGUCCUCUUAACUCAUGG
AGAACGGUGUUGUUCGAUUGAGCCGUGCCAAUAUCACGCGGUAAACCAAAAAUGGCA
>ath-MIR171c MI0000990 Arabidopsis thaliana miR171c stem-loop
UGAGCGCACUAUCGGACAUCAAAUACGAGAUAUUGGUGCGGUUCAAUCAGAAAACCGUAC
UCUUUUGUUUUAAAGAUCGGUUUAUUUGAUUGAGCCGUGCCAAUAUCACGCGUUUA
>ath-MIR172c MI0000991 Arabidopsis thaliana miR172c stem-loop
AGCUACUGUUCGCUGUUGGAGCAUCAUCAAGAUUCACAAAUCAUCAAGUAUUCGUGUAAA
UAAACCCAUUUAUGAUUAGAUUUUUGAUGUAUGUAUGAGAAUCUUGAUGAUGCUGCAGCU
GCAAUCAGUGGCU
>ath-MIR172d MI0000992 Arabidopsis thaliana miR172d stem-loop
AGUCAUUGUUUGCUAUUGCAACAUCUUCAAGAUUCAGAAAUCAGAUUCUCUUAUGGGUUU
UCUUUUGAGCCUUUAUUUUUUGGUUUGAGAAUCUUGAUGAUGCUGCAGCGGCAAUUAAAU
GGCU
>ath-MIR390a MI0001000 Arabidopsis thaliana miR390a stem-loop
GUAGAGAAGAAUCUGUAAAGCUCAGGAGGGAUAGCGCCAUGAUGAUCACAUUCGUUAUCU
AUUUUUUGGCGCUAUCCAUCCUGAGUUUCAUUGGCUCUUCUUACUAC
>ath-MIR390b MI0001001 Arabidopsis thaliana miR390b stem-loop
GAGAAAUAGCUAUAAAGCUCAGGAGGGAUAGCGCCAUGGCUCACCAGUGCUGUAUGUUUU
GUAUAUGCGUACAUGUAUAUCUGUUGGCGCUAUCCAUCCUGAGUUCCAUAGCUUCUUCUU
>ath-MIR391 MI0001002 Arabidopsis thaliana miR391 stem-loop
UAGAGUGAUUACACAUACAAGUGGUCUUGCUUCUUCUAUGGUUUUAAAACUGCAAAUAAA
GAUUUGCUUCGCAGGAGAGAUAGCGCCAUCACCUCUUCUAAGAAGUUAACUAGUGGUGAC
GGUAUCUCUCCUACGUAGCAAUCCUUAUAUAUGCAUCUUAAUACGGAGAGAUCAAGGUAU
UUCAGUUGUUCAAUAAUCACCCUCUA
>ath-MIR393a MI0001003 Arabidopsis thaliana miR393a stem-loop
AGAGGAAGGAUCCAAAGGGAUCGCAUUGAUCCUAAUUAAGGUGAAUUCUCCCCAUAUUUU
CUUUAUAAUUGGCAAAUAAAUCACAAAAAUUUGCUUGGUUUUGGAUCAUGCUAUCUCUUU
GGAUUCAUCCUUC
>ath-MIR393b MI0001004 Arabidopsis thaliana miR393b stem-loop
AGAGAAAGGAUCCAAAGGGAUCGCAUUGAUCCUAAUUAAGCUGAUUUAUUCCCCAAUAAU
UGUUUUUUUUUUCCUUCUCAAUCGAAAGAUGGAAGAAAAACAAAUUCCAAACAUUUUGCU
UACUUUUCCGGAUCAUGCGAUCUCUUUGGAUUCAUUCUUU
>ath-MIR394a MI0001005 Arabidopsis thaliana miR394a stem-loop
CUUACAGUCAUCUUUGGCAUUCUGUCCACCUCCUUCUAUACAUAUAUGCAUGUGUAUAUA
UAUAUGCGUUUCGUGUGAAAGAAGGAGGUGGGUAUACUGCCAAUAGAGAUCUGUUAG
>ath-MIR394b MI0001006 Arabidopsis thaliana miR394b stem-loop
CUUACAGAGAUCUUUGGCAUUCUGUCCACCUCCUCUCUCUAUAUUUAUGUGUAAUAAGUG
UACGUAUCUACGGUGUGUUUCGUAAGAGGAGGUGGGCAUACUGCCAAUAGAGAUCUGUUA
G
>ath-MIR395a MI0001007 Arabidopsis thaliana miR395a stem-loop
AUGUCUCCUAGAGUUCCUCUGAGCACUUCAUUGGGGAUACAAUUUUUCUAAAUGAUUAUC
CACUGAAGUGUUUGGGGGAACUCCCGGACCCAU
>ath-MIR395b MI0001008 Arabidopsis thaliana miR395b stem-loop
AUGUCCCCAUGAGUUCCCUUUAACGCUUCAUUGUUAAAUACUCAAAGCCACAUUGGUUUG
UAUACAACACUGAAGUGUUUGGGGGGACUCUUGGUGUCAU
>ath-MIR395c MI0001009 Arabidopsis thaliana miR395c stem-loop
AUGUCCACAUGAGUUCCCUUUAACGCUUCAUUGUUGAAUACUCAAAGCCACAUUGGUUUG
UAUAUAACACUGAAGUGUUUGGGGGGACUCUUGGUGUCAU
>ath-MIR395d MI0001010 Arabidopsis thaliana miR395d stem-loop
AUGUCCUCUAGAGUUCUCCUGAACACUUCAUUGGAAAUUUGUUAUUCAGUAAGCUAACAG
UUAAUUCCACUGAAGUGUUUGGGGGAACUCCCGAUGUCAU
>ath-MIR395e MI0001011 Arabidopsis thaliana miR395e stem-loop
AUGUUUUCUAGAGUUCCUCUGAGCACUUCAUUGGAGAUACAAUUUUUUAUAAAAUAGUUU
UCUACUGAAGUGUUUGGGGGAACUCCCGGGCUGAU
>ath-MIR395f MI0001012 Arabidopsis thaliana miR395f stem-loop
AUGUCCCCUUGAGUUCCCUUAAACGCUUCAUUGUUCAUACUUUGUUAUCAUCUAUCGAUC
GAUCAAUCAAUCUGAUGAACACUGAAGUGUUUGGGGGGACUCUAGGUGACAU
>ath-MIR396a MI0001013 Arabidopsis thaliana miR396a stem-loop
CUCUGUAUUCUUCCACAGCUUUCUUGAACUGCAAAACUUCUUCAGAUUUUUUUUUUUUUC
UUUUGAUAUCUCUUACGCAUAAAAUAGUGAUUUUCUUCAUAUCUCUGCUCGAUUGAUUUG
CGGUUCAAUAAAGCUGUGGGAAGAUACAGAC
>ath-MIR396b MI0001014 Arabidopsis thaliana miR396b stem-loop
GGUCAUACUUUUCCACAGCUUUCUUGAACUUUCUUUUUCAUUUCCAUUGUUUUUUUCUUA
AACAAAAGUAAGAAGAAAAAAAACUUUAAGAUUAAGCAUUUUGGAAGCUCAAGAAAGCUG
UGGGAAAACAUGACA
>ath-MIR397a MI0001015 Arabidopsis thaliana miR397a stem-loop
UGAAUGAACAUCAUUGAGUGCAGCGUUGAUGUAAUUUCGUUUUGUUUUUCAUUGUUGAAU
GGAUUAAAAGAAUUUAUACCAGCGUUGCGCUCAAUUAUGUUUUUCUA
>ath-MIR397b MI0001016 Arabidopsis thaliana miR397b stem-loop
UGAAUGAACAUCAUUGAGUGCAUCGUUGAUGUAAUUUUACUUAUUUUAUUCCAUUGUUGA
AUUAAUUAAAGAAGUAUAUAUCAGCGUUGCAUUCAAUUAUGUUUUUCUA
>ath-MIR398a MI0001017 Arabidopsis thaliana miR398a stem-loop
UGAAAUUUCAAAGGAGUGGCAUGUGAACACAUAUCCUAUGGUUUCUUCAAAUUUCCAUUG
AAACCAUUGAGUUUUGUGUUCUCAGGUCACCCCUUUGAAUCUCCC
>ath-MIR398b MI0001018 Arabidopsis thaliana miR398b stem-loop
UGGAUCUCGACAGGGUUGAUAUGAGAACACACGAGUAAUCAACGGCUGUAAUGACGCUAC
GUCAUUGUUACAGCUCUCGUUUUCAUGUGUUCUCAGGUCACCCCUGCUGAGCUCUU
>ath-MIR398c MI0001019 Arabidopsis thaliana miR398c stem-loop
UGGAUCUCGACAGGGUUGAUAUGAGAACACACGAGCAAUCAACGGCUAUAACGACGCUAC
GUCAUUGUUACAGCUCUCGUUUCAUGUGUUCUCAGGUCACCCCUGCUGAGCUCUU
>ath-MIR399a MI0001020 Arabidopsis thaliana miR399a stem-loop
AAAUGCAUUACAGGGUAAGAUCUCUAUUGGCAGGAAACCAUUACUUAGAUCUUUGCAUCU
CUUUAUGCAUUGCUUUUAAUUAGUGAGUUAUCUGCCAAAGGAGAUUUGCCCUGUAAUUCU
UCU
>ath-MIR399b MI0001021 Arabidopsis thaliana miR399b stem-loop
UCACUAGUUUUAGGGCGCCUCUCCAUUGGCAGGUCCUUUACUUCCAAAUAUACACAUACA
UAUAUGAAUAUCGAAAAUUUCCGAUGAUCGAUUUAUAAAUGACCUGCCAAAGGAGAGUUG
CCCUGAAACUGGUUC
>ath-MIR399c MI0001022 Arabidopsis thaliana miR399c stem-loop
GGAGCAGUAAUAGGGCAUCUUUCUAUUGGCAGGCGACUUGGCUAUUUGUAUCUUUUGUGU
UCUUGACUAUUGGCUAUGUCACUUGCCAAAGGAGAGUUGCCCUGUCACUGCUUC
>ath-MIR399d MI0001023 Arabidopsis thaliana miR399d stem-loop
GGUUGGAUUACUGGGCGAAUACUCCUAUGGCAGAUCGCAUUGGCUAGAUAUGCAAGUAAA
AUGCUUCUCUGCCAAAGGAGAUUUGCCCCGCAAUUCAUCC
>ath-MIR399e MI0001024 Arabidopsis thaliana miR399e stem-loop
GAAAGCAUUACAGGGCGAAUCCUCUAUUGGCAGUGGAAGUUGAUGACCCUUAUAUGUUAU
UUUCUCAUCAUUUUCCUCUGCCAAAGGAGAUUUGCCUCGCAAUGCUUCA
>ath-MIR399f MI0001025 Arabidopsis thaliana miR399f stem-loop
AUAUGCAUUACAGGGCAAGAUCACCAUUGGCAGAGAUCUAUUACUUCAUUCUUGCAUCAU
AUGCAUAAAUGUUUGUGGUGAGCUCUCUGCCAAAGGAGAUUUGCCCGGUAAUUCUCUU
>osa-MIR393a MI0001026 Oryza sativa miR393 stem-loop
UGGGGAAGCAUCCAAAGGGAUCGCAUUGAUCCUUCAUCGCUCUCGCUCGCUUCCAUGGCG
GUCGUCGUCUACAAGCAGCUUGACGGAUCAUGCGAUCCUUUUGGAGGCUUCCUCU
>osa-MIR394 MI0001027 Oryza sativa miR394 stem-loop
UACUGAGAGUUCUUUGGCAUUCUGUCCACCUCCUUGUCGAAUCCUCAGAGACAGAAAUCU
CAUAUCUGUUGAUCUUGGAGGUGGGCAUACUGCCAAUGGAGCUGUGUAGG
>osa-MIR395b MI0001028 Oryza sativa miR395b stem-loop
GAGUCCCUAGGAGUUCCUUUCAAGCACUUUACGACACACUGUAUUGAGAGUUGUCGUGAA
GUGUUUGGGGGAACUCUUAGUGUCGC
>osa-MIR395d MI0001029 Oryza sativa miR395d stem-loop
GUAUUGUCGUGAGUUCCCUUCAAGCACUUCACGUGGCACUAUCUCAAUGCCUACUAUGUG
AAGUGUUUGGGGGAACUCUCGAUAUCAC
>osa-MIR395e MI0001030 Oryza sativa miR395e stem-loop
GUAUUAUCGAGAGUUCCCUUCAACCACUUCACGUGGCACUGUUUCAAGGCCUAUUGUGUG
AAGUGUUUGGGGGAACUCUCGAUAUCAC
>osa-MIR395g MI0001031 Oryza sativa miR395g stem-loop
GUAUCACCGUGAGUUCCCUUCGAACACUUCACGUGGCACUAUUUCAAUGCCUAUUGUGAA
GUGUUUGGGGGAACUCUCGAUGUCAU
>osa-MIR395h MI0001032 Oryza sativa miR395h stem-loop
UUGUUACCUGGAGUUUCCUCAACACACUUCACAUCUGCUAGGCCCUAUUACAAUUGCGCA
AUGUGGAGUCUGCAAUUGGUAGUGAAGUGUUUGGGGGAACUCUAGGUGGCAC
>osa-MIR395i MI0001033 Oryza sativa miR395i stem-loop
GUUUUACCGGGAGUUCUCUUCAAGCACUUCACGUAGAGCUUUCUAUUGACAUGGAGCUUU
AGAACAAUGUGAAGUGUUUGGGGGAACUCUUGGUACCAA
>osa-MIR395j MI0001034 Oryza sativa miR395j stem-loop
GUGUUCCCAAGAGUUCCUUGCAAGCACUUCACAUAGAACUUCUGUUACUCUCAUGUAACA
UUGGGAACUUGAGAAGCUACUGUGAAGUGUUUGGGGGAACUCUAGGUGGCAC
>osa-MIR395k MI0001035 Oryza sativa miR395k stem-loop
GUUUUAUCGGGAGUUUCCUUCAAGCACUUCACGUAGAGCUUUCUAUUGAUAUGGAGCUUU
GGAACAAUGUGAAGUGUUUGGGGGAACUCUUGAUACCAA
>osa-MIR395l MI0001036 Oryza sativa miR395l stem-loop
GCGUUCCUUCCAAGCACUUCACACAGAGCUUUUAUUUCUCUCACAUCGAUUGAGAACUUA
AUUAGAAGCUUUUGUGAAGUGUUUGGGGGAACUC
>osa-MIR395s MI0001037 Oryza sativa miR395s stem-loop
GUAUCACCGUGAGUUCCCUUCAAGCACUUCACGUGGCACUAUUUCAAUGCCUAUUGUGAA
GUGUUUGGGGGAACUCUCGAUGUUCC
>osa-MIR395t MI0001038 Oryza sativa miR395t stem-loop
UUAUCCACUGGAGUUCUCCUCAAACCACUUCAGCAGAUAGCUAGCUAGGCCUCAUUGCAU
UGCACCACUGUUGCAUAACUAUGAGCAUGGGGCCAAAAGUUAGCUGCUUAUAGUGAAGUG
UUUGGGGAAACUCCGGUUGGCAA
>osa-MIR395c MI0001041 Oryza sativa miR395c stem-loop
GUAUUAUCAAGAGUUCUCUUUAAGCACUUCAUACGACACCAUUAUUUAUAGGGUUGUUGU
GAAGUGUUUGGAGGAACUCUCGGUGUCAU
>osa-MIR395a MI0001042 Oryza sativa miR395a stem-loop
UUGUCCACUGGAGUUCUCCUCAAUCCACUUCAGUAGAUAGCUAUGGCUAGGCCUCAUUGC
AUUGCACUGUUACAUAACUGUGAUCAUGGGGCCAAAAGCUAGCUAUGUAUAGUGAAGUGC
UUGGGGGAACUCCAGUUGACAC
>osa-MIR395f MI0001043 Oryza sativa miR395f stem-loop
UUAUCGCGGGUUCCCUUCAAUCACUUCACAUGGUACUAUUUCAAGGCCUACUAUGUGAAU
UGUUUGGGGGAACUCUCGAUGU
>osa-MIR395u MI0001044 Oryza sativa miR395u stem-loop
ACACUGCCAGGAAUUCCCUUCAAGCAAUUCAUGAAACAAUAUUUUGAGAGUUGUUGUGAA
GCGUUUGGGGGAAAUCUCAGUGUCGC
>osa-MIR396a MI0001046 Oryza sativa miR396a stem-loop
CUUUGUGAUCUUCCACAGCUUUCUUGAACUGCACGCAUGAUGAAUAAUCCCUUUGGUUAA
UUGUGAUCUGGUCUCUGAGAGAUCGUAGUUAGACUCGAUCGGUUGCAUUGGCAUCAGAGA
GAGCAGUUCAAUAAAGCUGUGGGAAAUUGCAGAG
>osa-MIR396b MI0001047 Oryza sativa miR396b stem-loop
CUUUGUGGUCUUCCACAGCUUUCUUGAACUGCAUCUUUGAGAGAGAUUAGCAUCCCUAUG
UGUGGAUUUUGCUUGCACGAGUGUGCAGUUCAAUAAAGCUGUGGGAAAUUACAGAG
>osa-MIR396c MI0001048 Oryza sativa miR396c stem-loop
UGCCAUGCCUUUCCACAGCUUUCUUGAACUUCUCUUGUGCCUCACUCACUUUCAUUACUG
GAGAGAUAUGCAUCAUCAGUGGAAGCUUAUAGGGAGAGGAGUGCAAGAAGAGGGUCAAGA
AAGCUGUGGGAAGAAAUGGCA
>osa-MIR397a MI0001049 Oryza sativa miR397a stem-loop
AUCAAAUGCAUCAUUGAGUGCAGCGUUGAUGAACAACGGUAACCGGUCCAUGUUGAUGCG
CAUUUGGCCGGUGAUCUGAUCAUCAUCAGCGCUUCACUCAAUCAUGCGUUUGGC
>osa-MIR397b MI0001050 Oryza sativa miR397b stem-loop
AGGGAAGGCAUUAUUGAGUGCAGCGUUGAUGAACCUGCCGGCCGGCUAAAUUAAUUAGCA
AGAAAGUCUGAAACUGGCUCAAAGGUUCACCAGCACUGCACCCAAUCACGCCUUUGCU
>osa-MIR398a MI0001051 Oryza sativa miR398a stem-loop
GCUGAACCCAGAGGAGUGGUACUGAGAACACAGGUGCCAAUACAAUGUAUGGUGAGCUAC
UGUAUAAUGGAGUAAUUCUGUAACUGUGUUCUCAGGUCACCCCUUUGGGUUUCUU
>osa-MIR398b MI0001052 Oryza sativa miR398b stem-loop
GGAGUUCCUACAGGGGCGAGCUGGGAACACACGGUGAUGAGGCGGUCUGGUCUUUCGUGU
GUUCUCAGGUCGCCCCUGCCGGGACUCU
>osa-MIR399a MI0001053 Oryza sativa miR399a stem-loop
CUGUGAAUUACAGGGCAGUUCACCUUUGGCACAAGGGCAAGCAGUAGAAACCAUGCGUGC
UUGCUAGAGCUGGAAAUGAUGCUGGUAGCAUUGCAUGGUUCAGGGAUCACAGAUCUCGUG
CCAAAGGAGAAUUGCCCUGCGAUUUUGUC
>osa-MIR399b MI0001054 Oryza sativa miR399b stem-loop
GUGAGAAUCACAGUGCGAUUCUCCUCUGGCAUGGCAUGAGAGGCCUAAAAAAGAGACGCA
CUGCCGUGCCAAAGGAGAAUUGCCCUGCCAUUCAGAA
>osa-MIR399c MI0001055 Oryza sativa miR399c stem-loop
CGGCGAAUUACAGGGCGGUUUCUCCUUUGGCACGUACGGAGGCAAGGCAUGCGGUGAAAA
AUCUCUAGCUAGCCAUGCGUGCCAAAGGAGAAUUGCCCUGCGAUUCACCA
>osa-MIR399d MI0001056 Oryza sativa miR399d stem-loop
AAGACAGUAGUAGGCAGCUCUCCUCUGGCAGGUGCAUUCUAGGUGAUUUUGUAAUUGUAU
AUGCAUCCAAGGUAUAUACAGUCCGGCCAUGGUGCUACAUUGCAAUCAUCCAUAUGUGAU
UGCAUUGUGUAUAUAUAUACAUGGUGGCCUUUGAUAGACCAUCAUAUAUCGGUUGGUUAU
GUGCAUGUAUGUAUAUACCAGCUGCUACUAGCUUUGAUCGAUCGCCAUGUAGCGAUUGAA
UUCACCAAAACGGCCUGCCAAAGGAGAGUUGCCCUGCGACUGUCUU
>osa-MIR399e MI0001057 Oryza sativa miR399e stem-loop
ACAUGCAUUACCGGGUGAGUCUUCCUUGGCAGUGUUCGAAUCGGCAGUACCGGUCUGCAA
GUGAUCGGUCAAUCACCAGUUCACCGCUGCCAAAGGAGAUUUGCCCAGCAAUGCAACU
>osa-MIR399f MI0001058 Oryza sativa miR399f stem-loop
UGGUGGAUUACCGGGCCAUGUCUCCUUGGGCAGAGGUGAUCAGAUUGCACACUUCACUUC
AACCUCUUGCUCUAGCUUGUUCUCUCUGCCAAAGGAGAUUUGCCCAGCAAUCCACAU
>osa-MIR399g MI0001059 Oryza sativa miR399g stem-loop
AUGUGCAUUGCAGGGCAACUACUCCAUUGGCAGAGGGAUGGAUUGGAUAUGGAUAUGGCU
GAUGCUUCCAUUUGAUCCCAUCCCUAUCUGCCAAAGGAGAUUUGCCCAGCGAUUCACUC
>osa-MIR399h MI0001060 Oryza sativa miR399h stem-loop
CCAUGCAUUACUGGGCAGGUCUCCCUUGGCAGUGGCCGAUCGAGCUGAUCAAACCACGCA
AAAGCCACUGCCAAAGGAGACUUGCCCAGCAAUGCAGAU
>osa-MIR399i MI0001061 Oryza sativa miR399i stem-loop
GUGAGAAUCACAGUGCAGUUCUCCUCUGGCAUGGAGGGCAAGAGGAGCUGAAUAGCUAAU
GGAUGAUAAACUGCUAGCCUUUCCCUGCCAAAGGAGAGCUGCCCUGCCAUUCAGUG
>osa-MIR399j MI0001062 Oryza sativa miR399j stem-loop
AGUCCAGUUUCAGGGCUCCUCUCUCUUGGCAGGGAGCAUGUGAAGUCUUUUGUAGCUCAC
UCAUUUUCAGCCCUCUGCCAAAGGAGAGUUGCCCUAAAACUGGACU
>osa-MIR399k MI0001063 Oryza sativa miR399k stem-loop
AGCUGCAUUGCUGGGCAAGUUGUCCUUUGGCAGAUGUUGCAGUUCAUCAUCGAUGCCUGG
GGGUUACCAGACUACUGCCAAAGGAAAUUUGCCCCGGAAUUCAUCU
>ebv-mir-BHRF1-1 MI0001064 Epstein Barr virus miR-BHRF1-1 stem-loop
UAUUAACCUGAUCAGCCCCGGAGUUGCCUGUUUCAUCACUAACCCCGGGCCUGAAGAGGU
UGACAA
>ebv-mir-BHRF1-2 MI0001065 Epstein Barr virus miR-BHRF1-2 stem-loop
CUUUUAAAUUCUGUUGCAGCAGAUAGCUGAUACCCAAUGUUAUCUUUUGCGGCAGAAAUU
GAAAG
>ebv-mir-BHRF1-3 MI0001066 Epstein Barr virus miR-BHRF1-3 stem-loop
UCUAACGGGAAGUGUGUAAGCACACACGUAAUUUGCAAGCGGUGCUUCACGCUCUUCGUU
AAAAU
>ebv-mir-BART1 MI0001067 Epstein Barr virus miR-BART1 stem-loop
GGGGGUCUUAGUGGAAGUGACGUGCUGUGAAUACAGGUCCAUAGCACCGCUAUCCACUAU
GUCUCGCCCG
>ebv-mir-BART2 MI0001068 Epstein Barr virus miR-BART2 stem-loop
ACUAUUUUCUGCAUUCGCCCUUGCGUGUCCAUUGUUGCAAGGAGCGAUUUGGAGAAAAUA
AA
>ath-MIR400 MI0001069 Arabidopsis thaliana miR400 stem-loop
UGAGGAUUGUUUAUGAGAGUAUUAUAAGUCACUACAUUUGGUAAGCAAAGUGUUGUUUCU
CAAACGAAGUGACUUAUGAUAAUCUCAUGAAUGGAUUUUGCA
>ath-MIR401 MI0001070 Arabidopsis thaliana miR401 stem-loop
UAUAUAGACCCUAAAAACGUCCAGGGACUAAUAAUGCAAAUAUGGAAAUCUUCUGGGGCA
AACUUGAGCUUCUGAAAACUUGAAAGCGUUUAGGGUUUUUGCUGGGCCGAAACUGGUGUC
GACCGACACCAAGAGUGUGUCGCUCGACACUCAUCGCUGAUUCCUGAACCAAAAUCGUUC
UUAGUUUCCUUUUCCUUAGUUUUUGCUCCAAAAUGUCUCCUUAUCUCCAUUGUUGUCCCA
UUGCAUAGAA
>ath-MIR402 MI0001071 Arabidopsis thaliana miR402 stem-loop
CGUGGUAGAUAAGUUUGAGUUGCAUAGUGGCAGUCUUCCUUUGUUUGUUAACCCAUAUUU
UCAUGAUUCGAGGCCUAUUAAACCUCUGUUACAUCUGCUUUUUGAAAAGUUGUCAUUUUU
CUGAAAUCUUCUUGCCUCAAUUUCCAACAGCAGAUUCAUCUUUCAUUGGAUGAUCCGUUA
GUUUUUGAUAGAAAAAAUGAGGUGGGAAGAAAUUAAGACUGACUUCGAAAUAGCCUUUAA
AAUAGGGGUUUAUAGACCUCGAAUCAUAUCAAACGAGUCUGCUACUAUGCUACUGAAAAC
UUUAUCAAA
>ath-MIR403 MI0001072 Arabidopsis thaliana miR403 stem-loop
UUGUCAUUAGAAGAGUCGUAUUACAUGUUUUGUGCUUGAAUCUAAUUCAACAGGCUUUAU
GUAAGAGAUUCUUUAACAAUUCCUAUAAUCUUUGUUGUUGGAUUAGAUUCACGCACAAAC
UCGUAAUCUGUCUUU
>ath-MIR404 MI0001073 Arabidopsis thaliana miR404 stem-loop
UAGCAUGUUCGUUUCAUUAACGCUGGCGGUUGCGGCAGCGGCUGCGGUAGCGGUGGCGGC
AAACACUACCGCAGGUUGUUGUUCGUUUUGUUGCCGCAGACGCUGCCGCAGCCGCUGCCG
CAACCGCAGGUUUCUUUGUUCGUUUCGACG
>ath-MIR405a MI0001074 Arabidopsis thaliana miR405a stem-loop
UCAAAAUGGGUAACCCAACCCAACCCAACUCAUAAUCAAAUGAGUUUAUGAUUAAAUGAG
UUAUGGGUUGACCCAACUCAUUUUGUUAAAUGAGUUGGGUCUAACCCAUAACUCAUUUCA
UUUGAUGGGUUGAGUUGUUAAAUGGGUUAACCAUUUA
>ath-MIR405b MI0001075 Arabidopsis thaliana miR405b stem-loop
UUAACCCAUUUAACAAUUCAACCCAUCAAAUGAAAUGAGUUAUGGGUUAGACCCAACUCA
UUUAACAAAAUGAGUUGGGUCUAACCCAUAACUCAUUUAAUUAUAAACUCAUUUGAUUAU
GAGU
>ath-MIR405d MI0001077 Arabidopsis thaliana miR405d stem-loop
ACCCAUCAAAUGAAAUGAGUUAUGGGUUGACCCAACUCAUUUUGUUAAAUGAGUUGGGUC
UAACCCAUAACUCAUUUAAUCAUAAA
>ath-MIR406 MI0001078 Arabidopsis thaliana miR406 stem-loop
UAAAGUCUUAAUUUUUAGUUAUCACGAUUUAGCACAUAUCAAUCUAUAGAUUUGAUUUUU
CUUUUAUUAGUUCUUAAAUUUUGAUUUGAGACAGUAACUAUUCAAAUAGAAUGCUAUUGU
AAUCCAGAAUCCGAAAGAAACGAAUCAAAAAAAAAAAAAACGAGUCUUCAUAGUAAAAAU
CGAUUAACUAAAAAGGAUGG
>ath-MIR407 MI0001079 Arabidopsis thaliana miR407 stem-loop
UGGGAAAAAUGUUAAAAAAAUCGCCAACUUUUAAAAAUGGGACAAAAAAAUCGCCAACUC
CUGAAAUGUCAUUUAAAUCAUAUACUUUUGGUUGACUUUUCCAGAAAGAUAAUAAAGCAA
AGAUUCGUAAUCAACAAAACUUUGCUCUGUUAUCUUUCUAAAGAACUCAAUCAAAAGUAU
GUGAUUAAAACGACAUUUCAGGAGUUGGUGAUUUUUCAUCCCAUUUUUCAAAGUUGGCAA
UUUUUUUGACAUUUUUUCCAAUG
>ath-MIR408 MI0001080 Arabidopsis thaliana miR408 stem-loop
AAGGUUAGAUUGGUAUUGCAAUGAAAGAAGACAAAGCGGUAAUGAGAGAGAGACAGGGAA
CAAGCAGAGCAUGGAUUGAGUUUACUAAAACAUUAAACGACUCUGUUUUGUCUCUACCCA
UGCACUGCCUCUUCCCUGGCUCCCUCUUUUUUUCUCUAUAUUUCUCUCUCUCCUUUCAUU
UCACAGCUUUCAAUGGAAUUUUAUUGCUACUGCUAACG
>ath-MIR156g MI0001082 Arabidopsis thaliana miR156g stem-loop
AUAACGAAGGCGACAGAAGAGAGUGAGCACACAUGGCUCUUUUUCUAGCAUGCUCAUGCU
CGAAAGCUCUGCGUGCUUACUCUCUUCUUGUCUCCUGCUCUCU
>ath-MIR156h MI0001083 Arabidopsis thaliana miR156h stem-loop
AUGAAAAAUGUUGACAGAAGAAAGAGAGCACAACCUGGGAUUAGCAAAAAGAUAGUUUUG
CCCUUGUCGGGAGUGUGCUCUCUUUCCUUCUGCCACCAUCAUUGCG
>ath-MIR158b MI0001084 Arabidopsis thaliana miR158b stem-loop
AUCUCUGUGCUUCUUUGUCUACACUUUUGGAAAAGGUGAUGAUAUCAUUGCUUUUCCCCA
AAUGUAGACAAAGCAAUACCGUGAU
>ath-MIR159c MI0001085 Arabidopsis thaliana miR159c stem-loop
GUGUAACAGAAGGAGCUCCCUUCCUCCAAAACGAAGAGGACAAGAUUUGAGGAACUAAAA
UGCAGAAUCUAAGAGUUCAUGUCUUCCUCAUAGAGAGUGCGCGGUGUUAAAAGCUUGAAG
AAAGCACACUUUAAGGGGAUUGCACGACCUCUUAGAUUCUCCCUCUUUCUCUACAUAUCA
UUCUCUUCUCUUCGUUUGGAUUGAAGGGAGCUCCUUUUCUUCUUC
>ath-MIR319c MI0001086 Arabidopsis thaliana miR319c stem-loop
UAGAUAUAGAAGGAGAUUCUUUCAGUCCAGUCAUGGAUAGAAAAAGAAGAGGGUAGAAAU
AUCUGCCGACUCAUCCAUCCAAACACUCGUGGUAGAGAAACGAUAAAUUUAAACCGCAGU
GACUGUGUGAAUGAUGCGGGAGAUAUUUUUGAUCCUUCUUUAUCUGUGUUUGGACUGAAG
GGAGCUCCUUCUUUUUCUA
>ath-MIR164c MI0001087 Arabidopsis thaliana miR164c stem-loop
UAACACUUGAUGGAGAAGCAGGGCACGUGCGAACACAAAUGAAAUCGAUCGGUACUUGUU
GAUCAUAUUUUCGCACGUGUUCUACUACUCCAACACGUGUCU
>ath-MIR167c MI0001088 Arabidopsis thaliana miR167c stem-loop
CCAGUAGCAGUUAAGCUGCCAGCAUGAUCUUGUCUUCCUCUCUUAGGUUUCAUAUAUAGU
UAAUAAAUAUUUUAUAUAUUUCUUGUUCUUACAAGAUUAUAUGAUCAUAGCUUAGAGAGA
GAGAGAGACUAGGUCAUGCUGGUAGUUUCACCUGCUAAUG
>ath-MIR172e MI0001089 Arabidopsis thaliana miR172e stem-loop
GUAGUCGCAGAUGCAGCACCAUUAAGAUUCACAAGAGAUGUGGUUCCCUUUGCUUUCGCC
UCUCGAUCCGCAGAAAAGGGUUCCUUAUCGAGUGGGAAUCUUGAUGAUGCUGCAUCAGCA
AAUAC
>osa-MIR156k MI0001090 Oryza sativa miR156k stem-loop
UUGAGAGUGAUGACAGAAGAGAGAGAGCACAACCCGGCAGCAGCGACGACGGCGGUCGCU
UCUGCCAGGGCCGUGUGCUCUCUGAUCUAUCUGUCAUUGCCGUCCA
>osa-MIR156l MI0001091 Oryza sativa miR156l stem-loop
GCUAGGGAGCCGACAGAAGAGAGUGAGCAUAUAUAGUUCUUUCCUUGCAUAUGUGGUCAU
AUGUGUGUUGACUGAAGAGAUACAUAUAUAUAGAGAGAGAGAGUUCAUGUGCUUGAAGCU
AUAUGUGCUCACUUCUCUUUCUGUCAGCAAAUUAUC
>osa-MIR159a MI0001092 Oryza sativa miR159a stem-loop
GUUGUGGACGUUGAGCUCCUUUCGGUCCAAAAAGGGGUGUUGCUGUGGGUCGAUUGAGCU
GCUGGGUCAUGGAUCCCGUUAGCCUACUCCAUGUUCAUCAUUCAGCUCGAGAUCUGAAAG
AAACUACUCCAAUUUAUACUAAUAGUAUGUGUGUAGAUAGGAAAAUGAUGGAGUACUCGU
UGUUGGGAUAGGCUUAUGGCUUGCAUGCCCCAGGAGCUGCAUCAACCCUACAUGGACCCU
CUUUGGAUUGAAGGGAGCUCUGCAUCUUUUGU
>osa-MIR159b MI0001093 Oryza sativa miR159b stem-loop
GGUUAUGAAGUGGAGCUCCUUUCGUUCCAAUGAAAGGUUUAUCUGAAGGGUGAUACAGCU
GCUUGUUCAUGGUUCCCACUAUUCUAUCUCAUAGGAAAAGAGAUAGGCUUGUGGUUUGCA
UGACCAAGGAGCCGAAUCAACUCCUUGCUGACCACUCUUUGGAUUGAAGGGAGCUCUGCA
UCUUGAUC
>osa-MIR159c MI0001094 Oryza sativa miR159c stem-loop
GAGGAGGAAGAGGAGCUCCUUUCGAUCCAAUUCAGGAGAGGAAGUGGUAGGAUGCAGCUG
CCGAUUCAUGGAUACCUCUGGAGUGCAUGGCAGCAAUGCUGUAGGCCUGCACUUGCAUGG
GUUUGCAUGACCCGGGAGAUGAACCCACCAUUGUCUUCCUCUAUUGAUUGGAUUGAAGGG
AGCUCCACAUCUCUCUC
>osa-MIR159d MI0001095 Oryza sativa miR159d stem-loop
UGAUGUGAGGAGGAGCUCCUUUCGAUCCAAUUCAGGAGAGGAAGUGGUGGGAUGCAGCUG
CCGGUUCAUGGAUACCUCUGCAGUUCAUGCCGGUAGGCCUGCACUUGCAUGGGUUUGCAU
GACCUGGGAGAUGAACCUGCCAUUGUGUUCCUCUAUUGAUUGGAUUGAAGGGAGCUCCGG
CUACACCUA
>osa-MIR159e MI0001096 Oryza sativa miR159e stem-loop
GAUGAAGAAGAAGAGCUCCCUUUCGAUCCAAUUCAGGAGAGGAAGUGGUAGGAUGCAGCU
GCCGGUUCAUGGAUACCUCUGGAGUGCAGGGCAAAUAGUCCUACCCUUUCAUGGGUUUGC
AUGACUCGGGAGAUGAACCCGCCAUUGUCUUCCUCUAUUGAUUGGAUUGAAGGGAGCUCC
UCUAGCUACAU
>osa-MIR159f MI0001097 Oryza sativa miR159f stem-loop
GAAGAAGAAGACGAGCUCCCUUCGAUCCAAUCCAGGAGAGGAAGUGGUAGGAUGCAGCUG
CCGGUUCAUGGAUACCUCUGCAGUGCAUGUCGUAGGCUUGCACUUGCAUGGGUUUGCAUG
ACCCGGGAGAUGAACCCACCAUUGUCUUCCUCUUAUGCUUGGAUUGAAGGGAGCUCUACA
CCUCUCUC
>osa-MIR319a MI0001098 Oryza sativa miR319a stem-loop
UGUGUAAGAAGAGAGCUCUCUUCAGUCCACUCUCAGAUGGCUGUAGGGUUUUAUUAGCUG
CCGAAUCAUCCAUUCACCUACCAAGAAAGUUGCAGGAGUGUAUCUCUUGGUAGCGGACUG
GAUGACGCGGGAGCUAAAAUUUAGCUCUGCGCCGUUUGUGGUUGGACUGAAGGGUGCUCC
CUUGCUCAAGC
>osa-MIR319b MI0001099 Oryza sativa miR319b stem-loop
GAUGGAUGGAAGAGAGCGUCCUUCAGUCCACUCAUGGGCGGUGCUAGGGUCGAAUUAGCU
GCCGACUCAUUCACCCACAUGCCAAGCAAGAAACGCUUGAGAUAGCGAAGCUUAGCAGAU
GAGUGAAUGAAGCGGGAGGUAACGUUCCGAUCUCGCGCCGUCUUUGCUUGGACUGAAGGG
UGCUCCCUCCUCCUCGA
>osa-MIR160e MI0001100 Oryza sativa miR160e stem-loop
GUAGGGGAUAUGCCUGGCUCCCUGUAUGCCGCUCGCAUGGCUGCCAACCCAAUGAACUCG
AUCUCGUUGUUGGCCGCUGCGUACGGCGUGCGAGGUGCCAAGCAUGGCCCUCUU
>osa-MIR160f MI0001101 Oryza sativa miR160f stem-loop
GGAUUAACGCUGCCUGGCUCCCUGAAUGCCAUCCGAGAAGCGUGCCGCUGUGGCCGGCUG
CUUCCUGGUUGGCAUUGAGGGAGUCAUGCAGGGUUUGCUC
>osa-MIR162b MI0001102 Oryza sativa miR162b stem-loop
UGGGUGAUGCCUGGGCGCAGUGGUUUAUCGAUCUCUUCCCUGCCUUGUGCUGCUCCGAUC
GAUGCCCGUGCUGAUUCUUGAUAAUAUACAACGCAGGAAUCGAUCGAUAAGCCUCUGCAU
CCAGAUCUCACUUU
>osa-MIR164c MI0001103 Oryza sativa miR164c stem-loop
AGGUUCUUGUUGGAGAAGCAGGGUACGUGCAAAAUGCACACCGGUUGGUCGAGCUAAUUA
ACAAGCUCUGACGACCAUGGUGAUCGAAUGCACGUGCUCCCCUUCUCCACCAUGGCCUU
>osa-MIR164d MI0001104 Oryza sativa miR164d stem-loop
CAAACCGUGCUGGAGAAGCAGGGCACGUGCUCGACGGCGGGGCUGGCUGGCCGGCCGGCU
UGCAGCAUGUGCGCUCCUUCUCCAGCAUGGCUUC
>osa-MIR164e MI0001105 Oryza sativa miR164e stem-loop
UUGUGCAGGGUGGAGAAGCAGGGCACGUGAGCGGCCAUCCAGUGUAGCUUCGCUGCGCGU
CCAUGGCGGCGAACGCGCGUGAUCUGGAGUUUGGAUGGUCGUUCAUGUGUCCGUCUUCUC
CACCGAGCACUG
>osa-MIR166k MI0001107 Oryza sativa miR166k stem-loop
AUUAGGUUAAGGGGUUUGUUGUCUGGCUCGAGGCAUCCGGGACUCCGGUUUCUCCUUUCC
UACUGGAGGCGCCUAAUUUCCGGCGAGCUCGGAGCCUCGGACCAGGCUUCAAUCCCUUUA
ACCAUGC
>osa-MIR166l MI0001108 Oryza sativa miR166l stem-loop
GUUAGGUUAAGGGGAUUGUUGUCUGGUUCAAGGUCUCCACAUUGUGCAAAAUGUUCAUUC
AUGGAGGCACAGGAUGCUUGGUGAUCUCGGACCAGGCUUCAAUCCCUUUAACCAGCA
>osa-MIR167d MI0001109 Oryza sativa miR167d stem-loop
CAUUAGGAGCUGAAGCUGCCAGCAUGAUCUGAUGAGUGCUUAUUAGGUGAGGGCAGAAUU
GACUGCCAAAACAAAGAUCAGAUCAUGCUGUGCAGUUUCAUCUGCUUGUG
>osa-MIR167e MI0001110 Oryza sativa miR167e stem-loop
UGUGAGAGAAUGAAGCUGCCAGCAUGAUCUGGUUGUCAGGCAUGAGCCAAAUCUAUCCAU
GGUGUUGGUGGUACUGAAAUUACCGCGUUUUCGAGGUUUUUCGUCGUGUCAACUUGCGAA
GGGAAUUACGGGUUCUUGAUGAGCAUUGGUGAUAGGAGGUGUGGGCUUGGUUAGUAGAGG
UAGAAUUAUGAUUGUUCUUGUGAGUUUCAGUAAGAGGUGGGAGUGAUUGGAAUUUGGCUC
CAUCAGAUCAUGUUGCAGCUUCACUCUCUCACC
>osa-MIR167f MI0001111 Oryza sativa miR167f stem-loop
CACAAGUGGAUGAAGCUGCCAGCAUGAUCUGAUCACAGUAGUUCUCUAGCUGAUGAUGAU
UUACAAAACCUAGAGACAUGCAUCAGAUCAUCUGGCAGUUUCAUCUUCUCAUG
>osa-MIR167g MI0001112 Oryza sativa miR167g stem-loop
CAUAAGCAGGUGAAGCUGCCAGCAUGAUCUGAAAGCAUCUCAAACCAGCGAUCAGAUCAU
CCGGCAGCUUCAUCUUCUCAUG
>osa-MIR167h MI0001113 Oryza sativa miR167h stem-loop
CACAAGUUGGUGAAGCUGCCAGCAUGAUCUGAUGAUGAUGAUGAUCCACCUCUCUCAUCU
GUGUUCUUGAUUAAUUACGGAUCAAUCGAUCAGGUCAUGCUGUAGUUUCAUCUGCUGGUU
>osa-MIR167i MI0001114 Oryza sativa miR167i stem-loop
UGUGAGAGGCUGAAGCUGCCAGCAUGAUCUGGUCCAUGAGUUGCACUGCUGAAUAUAUUG
AAUUCAGCCAGGAGCUGCUACUGCAGUUCUGAUCUCGAUCUGCAUUCGUUGUUCUGAGCU
AUGUAUGGAUUUGAUCGGUUUGAAGGCAUCCAUGUCUUUAAUUUCAUCGAUCAGAUCAUG
UUGCAGCUUCACUCUCUCACU
>osa-MIR168a MI0001115 Oryza sativa miR168a stem-loop
CGCCUCGGGCUCGCUUGGUGCAGAUCGGGACCCGCCGCCGCCGCUGCCGGGGCCGGAUCC
CGCCUUGCACCAAGUGAAUCGGAGCCG
>osa-MIR168b MI0001116 Oryza sativa miR168b stem-loop
UGGUCUUGUGAGGCUUGGUGCAGCUCGGGAACUGUUCUUGAUGGACUGGCAGGAACUCCA
UGUCCACCACUGCCACUCCUGUGUUGUGGCAUUCCUCCUUGCCGUU
>osa-MIR169b MI0001117 Oryza sativa miR169b stem-loop
GAACGGAAUGCAGCCAAGGAUGACUUGCCGGUACGUGUAUGCAUGUUUCAAGGUACUAUA
UGUGCCCCCAACUGUUUUAGAUCCAUGCUGACAUUUUCCGGCAAGUUGUCCUUGGCUACG
UCUUGUUC
>osa-MIR169c MI0001118 Oryza sativa miR169c stem-loop
GAACGGGAUGCAGCCAAGGAUGACUUGCCGGCUCCUGGUAUUGGGGGAAUCUCAGCUUUG
CUGAAGCGCCUUGGAGUUAGCCGGCAAGUCUGUCCUUGGCUACACCUAGCUC
>osa-MIR169d MI0001119 Oryza sativa miR169d stem-loop
AUUUAUCGUGUAGCCAAGGAUGAAUUGCCGGCGUUUCACGCUGUUGAUGGUGCGUGCAUA
UAUAAGUUGGCGCCGGCAAGUCAUUUCAGGCUACAUGUUUGCC
>osa-MIR169e MI0001120 Oryza sativa miR169e stem-loop
GCUGGUUGUGUAGCCAAGGAUGACUUGCCGGCCUGGUUUGUGUUCAUCAGCAAUCCAGCA
UAUGCUGUAUUGCCGUGUGUGAUCGAUCGAUGCAUGGACCGGCAAGUUAUUUUCUUUGGC
UACAUUACAACC
>osa-MIR169f MI0001121 Oryza sativa miR169f stem-loop
GGGCCUUCCAUGAGGACAAGAGCUGAUUCGGUAGCCAAGGAUGACUUGCCUAAUGCCUAU
GUGCAUGUGUUUAUACGCUGCUCAUCUGCAUUUUGAUUAUCCCCUGAUCAGUCCUGUCGU
CAAUUAUAUGUGUGUGUAGUACUCUGUACUCAUACAUAUAUAGGCAUGUCUUCCUUGGCU
AUUCGGAGCGGCUCUUGUCUCUCGUGGAAGGCUG
>osa-MIR169g MI0001122 Oryza sativa miR169g stem-loop
CUGCCUCUGGUAGCCAAGGAUGACUUGCCUAUUGUGCUCUUCUGAAUGAUGCAGUGCCAU
GAUCAGUGUGGCCUGGCUGGUUCAGAUGAGCCGAGAUAGGCAGUCUCCUUGGCUAGCCUG
AGUGGC
>osa-MIR169h MI0001123 Oryza sativa miR169h stem-loop
UUAGCUCUGGUAGCCAAGGAUGACUUGCCUGUGUCCUUGUGUGUAAGGAUCAUUAAUUAU
UAUUCAGAAAAUGAUCCUUUCAGCAGGUUUCAUGGGCAGUCUCCUUGGCUAGCCUGAGUG
AU
>osa-MIR169i MI0001124 Oryza sativa miR169i stem-loop
GGAAGAGAGCAAGGCUUGCAUGGUGAUAAGGGUGUAGCUCUGGUAGCCAAGGAUGACUUG
CCUGUGUCCUUGUGUAGAGGAUCAUUCAGAAAAUGAGCCUUGAACUGGUUCAUAGGCAGU
CUCCUUGGCUAGUCUGAGUCGCUCUUAUCACUCAUGUUAGGCUUGCAUCUCGUUGA
>osa-MIR169j MI0001125 Oryza sativa miR169j stem-loop
UCGCAUCUGGUAGCCAAGGAUGACUUGCCUGUGUCUCUGCUCAUGUGCAGUAGAAGAAGA
UGCAUUUCUAGCUGCUUUCUGCAUAUGUGAUCUCACAGGCAGUCUCCUUGGCUAGCCUGA
GCGGC
>osa-MIR169k MI0001126 Oryza sativa miR169k stem-loop
UCUGUCUAGAUAGCCAAGGAUGACUUGCCUGUGGCCUCUUGGAGAGAGAGGUGUAGCUUA
AUUAGCAGCAUGGUUUGAGCAUUGCUUGAUCGGUUGAUCGCUUCGCUUGCUCUGCAUGAG
AUCUUACAGGCAGUCUCCUUGGCUAGUCUGGGCGGC
>osa-MIR169l MI0001127 Oryza sativa miR169l stem-loop
UUAUCUCUGAUAGCCAAGGAUGACUUGCCUGUGUCCUCCCUGAAGGAUUAGCAAUUUAAU
GAUCCUUUAAGCUGGUUCAUGGGCAGUCUCCUUGGCUAGCCUGAGUGG
>osa-MIR169m MI0001128 Oryza sativa miR169m stem-loop
UGAGUCCUGGUAGCCAAGGAUGACUUGCCUGUAUAUUUAUAUAUAUAUGUGUGUGUGAUC
AAUGGAUGGAUUGAUCAAGCUGCUUGCAGGCUCAUGCAUAUAUAUGUACAGGCAGUCUCC
UUGGCUAGCCCGGCUACC
>osa-MIR169n MI0001129 Oryza sativa miR169n stem-loop
CUCCCUUUGGUAGCCAAGAAUGACUUGCCUAUGUGUUUUGCCUUGUGUUGGCUCAUCCAU
CCAUCUAUCAGCCGUUGCAGAUUUGCAGUGGCAGAUUAAAGGGUUUCAGAAAGAAAUUCU
UGUGAUGGAUGUGCAAUGUGGCUGCAUGGGCCGGUCUUCUUGGCUAGCCAGAGUGGC
>osa-MIR169o MI0001130 Oryza sativa miR169o stem-loop
CUCCCUUUGGUAGCCAAGAAUGACUUGCCUACGCUUUUGCCCUCUGUUGGCUCAUCCAUC
CGUCUAUCUAUCUGCCAUGGCAGAUGGCAGAUUAAGGGUUUCUGAAAGAAAUUCUUGUGA
UAGGAUGUGCAAUGAGGCUGCAUGGGCCGGUCUUCUUGGCUAGCCAGAGUGGC
>osa-MIR169p MI0001131 Oryza sativa miR169p stem-loop
GAGCAAGGUGUAGCCAAGGACAAACUUGCCGGAUCAACAGAGAAGGACUGCCAGUCUCCG
GCCAAUUAAUUAACCUCGCCGUCGGCCAUCGCCGGCCGGCAAGUCAUCCUUGGCUGCAUC
CUGCUC
>osa-MIR169q MI0001132 Oryza sativa miR169q stem-loop
CCACUCAGGCUAGCCAAGGAGACUGCCCAUGAACCAGCUUAAAGGAUCAUUAAAUUGCUA
AUCCUUCAGGGAGGACACAGGCAAGUCAUCCUUGGCUAUCAGAGAUAA
>osa-MIR171b MI0001133 Oryza sativa miR171b stem-loop
GCGACGACGGGAUAUUGGGGCGGUUCAAUCAGAAAGCUUGUGCUCCGGAAGCGAGGAGCU
CUACUCUUUUGAUUGAGCCGUGCCAAUAUCACGUCGCAUC
>osa-MIR171c MI0001134 Oryza sativa miR171c stem-loop
GUGGGAACGGGAUAUUGGUGCGGUUCAAUCAGAAAGCUUGUGCUCCGAAGGCGAGGGGCU
CCACUCUUUGAUUGAGCCGUGCCAAUAUCACGUCGCCUU
>osa-MIR171d MI0001135 Oryza sativa miR171d stem-loop
UUGUAGCUAUGAUGUUGGCCCGGCUCACUCAGAUGGAUCAUCGGUGCAGAAGAGUGCAUG
AAUCUGAUGCAGUCUCAGUGUAGUAUGCUCCAUGCUGGAACUUCUGAUUGAGCCGUGCCA
AUAUCUCAGCACCAU
>osa-MIR171e MI0001136 Oryza sativa miR171e stem-loop
UGGUAGCUAUGAUGUUGGCUCGGCUCACUCAGACGGCAUUGGCGUGAUGCAAAGCAUGCA
UGCGUGCUUGCUAGCUCACUUGUGUUUCUGAUUGAGCCGUGCCAAUAUCUUAGUGCUCU
>osa-MIR171f MI0001137 Oryza sativa miR171f stem-loop
GGGAGAGUGCGAUGUUGGCAUGGUUCAAUCAAACCGGGCAAACUUAUGCACUAGCUAAGC
AAGAUGCAGGGAUAUGCAGUAUGGUUUUGUUUGGUCUGAUUGAGCCGUGCCAAUAUCACA
AGCUUGC
>osa-MIR171g MI0001138 Oryza sativa miR171g stem-loop
GACAUGGCAUGGUAUUGACUUGGCUCAUCUCAGCAACAGCAAACUGCAUGCAGCGCUGGA
GGUGAGCCGAGCCAAUAUCACUUCAUGUC
>osa-MIR172a MI0001139 Oryza sativa miR172a stem-loop
GUGUUUGCGGGCGUGGCAUCAUCAAGAUUCACAUCCAUGCAUAUAUCACAAGACGCACAU
AUACAUCCGAUUUGGCUGAGAAUCUUGAUGAUGCUGCAUCCGCAGACAA
>osa-MIR172b MI0001140 Oryza sativa miR172b stem-loop
GUGAUUUCUGACGUGGCAUCAUCAAGAUUCACACAUUACAUUGCAUGCAUGCAUAUGUCU
AUGCAUCUUUGAGCUUGUUGUUCUGAUCUCAACAACCUAGCUAGCUAAUAUUUCUCUCCU
GGCCCUGACCUGCAUGAUGCAUGGUUGCACGCAUGGAGAGAGAAGAGAGAGAUCGAAGCU
AAUUAAACGCAUGUGUAUAUAUGUGUGGGAAUCUUGAUGAUGCUGCAUCGGAAAUUAA
>osa-MIR172c MI0001141 Oryza sativa miR172c stem-loop
CUUGUUGCGGGUGCAGCGUCAUCAAGAUUCACGUGUGCCGCACGGCACACGUAUCGGUUU
UCAAGUGUAGUCAUCGUGCGUGAAUCUUGAUGAUGCUGCACCAGCAAAGAG
>osa-MIR166g MI0001142 Oryza sativa miR166g stem-loop
AGCAUGGUGUCUGGAAUGGAGGCUGAUCCAAGAUCAUUGCUUGGUGCAAAAUACUAGGGC
AUUGUUGUAAGUGCCAUUAGUUCUUUUUUGUUUCCGAGUUUGUUAUCGAGGAUCUCGGAC
CAGGCUUCAUUCCUCACACCGUGCU
>osa-MIR166h MI0001143 Oryza sativa miR166h stem-loop
GGUGGCUUGUGGGGAAUGUUGGCUGGCUCGAGGUAUCCACAUCUUAAUUCCUCUCCGGCG
AUCGAGCCGGCUCGGGCGUGUGGAAGCGUCGGACCAGGCUUCAUUCCUCGCAAGCCGAU
>osa-MIR166i MI0001144 Oryza sativa miR166i stem-loop
AGAUAGGUGUUUGGAAUGCAGUUUGAUCCAAGAUCUGCCUAUAUAUAUGGUGUGUAUAUC
AUAUCUUGUGAUAUGGGGGAUAUGCAACAGGUGUGUGACAGGGGUAGGUAGAUCUCGGAU
CAGGCUUCAUUCCUCACACCAAUAC
>hsa-mir-384 MI0001145 Homo sapiens miR-384 stem-loop
UGUUAAAUCAGGAAUUUUAAACAAUUCCUAGACAAUAUGUAUAAUGUUCAUAAGUCAUUC
CUAGAAAUUGUUCAUAAUGCCUGUAACA
>mmu-mir-384 MI0001146 Mus musculus miR-384 stem-loop
UGUUAAAUCAGGAAUUGUAAACAAUUCCUAGGCAAUGUGUAUAAUGUUGGUAAGUCAUUC
CUAGAAAUUGUUCACAAUGCCUGUAACA
>osa-MIR171h MI0001147 Oryza sativa miR171h stem-loop
AGAAGAAGAGGACAUGGUUUGGUAUUGUUUCGGCUCAUGUCGUUCACACAGAUGUGAGCC
GAACCAAUAUCACUCAUGUAUUCUUCAUUCAGAGAACUUCU
>osa-MIR393b MI0001148 Oryza sativa miR393b stem-loop
UCGGCCUGAGGAAACUAGUGGAGGACUCCAAAGGGAUCGCAUUGAUCUGGCUAGCUAUCU
CGAUCGAUCGCCUCAUCGAUCGACGACGACGUGCGUGAUCGAUCAGUGCAAUCCCUUUGG
AAUUUUCCUCUU
>osa-MIR408 MI0001149 Oryza sativa miR408 stem-loop
GGGAGUUCUGUGAUUGGAGAGGAGAGGAGACAGGGAUGAGGCAGAGCAUGGGAUGGGGCU
AUCAACAGAUGUAGAUUAUUCCUUGCACAAGAGAUGAUGAUGAGCUGUGAAUGAGUUCUG
AGAGAUGGCUGGUGUUGUUGUUGCUCCCUCCCCUGCACUGCCUCUUCCCUGGCUCCCCUG
CACACCUCUCUCUCUCUCUCUCUCUCUCUGUGU
>hsa-mir-196b MI0001150 Homo sapiens miR-196b stem-loop
ACUGGUCGGUGAUUUAGGUAGUUUCCUGUUGUUGGGAUCCACCUUUCUCUCGACAGCACG
ACACUGCCUUCAUUACUUCAGUUG
>mmu-mir-196b MI0001151 Mus musculus miR-196b stem-loop
AACUGGUCGGUGAUUUAGGUAGUUUCCUGUUGUUGGGAUCCACCUUUCUCUCGACAGCAC
GACACUGCCUUCAUUACUUCAGUUG
>rno-mir-196b-1 MI0001152 Rattus norvegicus miR-196b-1 stem-loop
AACUGGUCGGUGAUUUAGGUAGUUUCCUGUUGUUGGGAUCCACCUUUCUCUCGACAGCAC
GACACUGCCUUCAUUACUUCAGUUG
>osa-MIR172d MI0001154 Oryza sativa miR172d stem-loop
AAACAGUCGGUGCUUGCAGGUGCAGCACCAUCAAGAUUCACAUCGAGUUCAUCCCUAAAC
GAGAUCGAGGUUGGCUGACUAUAUGUGAUGAGAAUCUUGAUGAUGCUGCAUCAGCAAACG
CUCGACUACU
>osa-MIR171i MI0001155 Oryza sativa miR171i stem-loop
UAAAAAGAGGUAUUGGCGUGCCUCAAUCCGAAGGCAUGGCUGAUUACAGGCACCUCGACC
GAUCUAGCGCAUGCAGCCAUGUUUCUUGGAUUGAGCCGCGUCAAUAUCUCUCCUUGCUUC
>osa-MIR167j MI0001156 Oryza sativa miR167j stem-loop
UUGUGAUGUGUGCACCUUAAGCAGCUGAAGCUGCCAGCAUGAUCUGAUCUUUUGCGAUCU
CUUUUUUUAUCUGAAUAAGUUGAUGGAAAUAUUGGGUUCCUAAGAUUCAGAUCGUGCUGC
GCAGUUUCAUCUGCUAAUCGAUGCACUACACUGUGAAUUU
>osa-MIR166m MI0001157 Oryza sativa miR166m stem-loop
CUCUGCUUUGGUGGUUGGCUGAUGUUCUCGGUUAAGGGGUUUGUUGUCUGGUUCAAGGCC
UCCUGCUGUCCUACAUCACAUUUUUUUUUCUUUGUUCUGAAUUUCUGAUGGAUGUGUGUG
UGCAUGAUGCAUGGCUGGUGGUGACCUCGGACCAGGCUUCAUUCCCUUUAACCAGCAUUU
GCGUUAAUACCAUCAGGCAU
>osa-MIR166j MI0001158 Oryza sativa miR166j stem-loop
UGAUCCAUGGCUGUUGAGAGGAAUGACGUCCGGUCUGAAGAUCGCCGUCCCCAGGCGGUG
GCUUCGGACCAGGCUUCAUUCCCCAUGACUCAUGGAACCC
>osa-MIR164f MI0001159 Oryza sativa miR164f stem-loop
UGAGGAUGGCGAGGCGCGCGAGGUGGAGAAGCAGGGCACGUGCAUUCCUAGAGCUUCCGU
CCAGCUCCCCGGCGGGCUAGCUAGCUCACUCCGCCGCCGCCGCCGCCGCCGCCGGCGCGC
GCACGGCUGGCUGGCUCCGGCCGGCUGAGAUGCAUGCACGGAUGCAUGUGCCCUUCUUCU
CCACCGUGCACGCCUCGCCUGCAGCAAGGA
>mmu-mir-409 MI0001160 Mus musculus miR-409 stem-loop
UGGUACUCGGAGAGAGGUUACCCGAGCAACUUUGCAUCUGGAGGACGAAUGUUGCUCGGU
GAACCCCUUUUCGGUAUCA
>mmu-mir-410 MI0001161 Mus musculus miR-410 stem-loop
GGGUACUUGAGGAGAGGUUGUCUGUGAUGAGUUCGCUUUAUUAAUGACGAAUAUAACACA
GAUGGCCUGUUUUCAAUACCA
>mmu-mir-376b MI0001162 Mus musculus miR-376b stem-loop
UGGUAUUUAAAAGGUGGAUAUUCCUUCUAUGGUUACGUGCUUCCUGGAUAAUCAUAGAGG
AACAUCCACUUUUUCAGUAUCA
>mmu-mir-411 MI0001163 Mus musculus miR-411 stem-loop
UGGUACUUGGAGAGAUAGUAGACCGUAUAGCGUACGCUUUAUCUGUGACGUAUGUAACAC
GGUCCACUAACCCUCAGUAUCA
>mmu-mir-412 MI0001164 Mus musculus miR-412 stem-loop
GGGUAUGGGACGGAUGGUCGACCAGCUGGAAAGUAAUUGUUUCUAAUGUACUUCACCUGG
UCCACUAGCCGUCGGUGCCC
>mmu-mir-370 MI0001165 Mus musculus miR-370 stem-loop
AGACGGAGAGACCAGGUCACGUCUCUGCAGUUACACAGCUCAUGAGUGCCUGCUGGGGUG
GAACCUGGUUUGUCUGUCU
>gga-mir-29a MI0001166 Gallus gallus miR-29a stem-loop
ACCCCUUUAGAGGAUGACUGAUUUCUUUUGGUGUUCAGAGUCAAUAAUAUUUUCUAGCAC
CAUUUGAAAUCGGUUAUAGUGAUUGGGGA
>gga-mir-29b-1 MI0001167 Gallus gallus miR-29b-1 stem-loop
CCUCAGGAAGCUGGUUUCAUAUGGUGGUUUAGAUUUAACUAUUCAUUGUCUAGCACCAUU
UGAAAUCAGUGUUCUUGGAGG
>gga-let-7i MI0001168 Gallus gallus let-7i stem-loop
CUGGCUGAGGUAGUAGUUUGUGCUGUUGGUCGGGUUGUGACAUUGCCCGCUGUGGAGAUA
ACUGCGCAAGCUACUGCCUUGCUA
>gga-mir-135a-2 MI0001169 Gallus gallus miR-135a-2 stem-loop
AGAUAAAUUCACUCUAGUGUUUUAUGGCUUUUUAUUCCUAUGUGAUAGUAAUAAAGUCUC
AUGUAGGGAUGGAAGCCAUGAAAUACAUUGUGAAAAAUCA
>gga-mir-33-1 MI0001170 Gallus gallus miR-33 stem-loop
CUGUAGUGCAUUGUAGUUGCAUUGCAUGUGCUGGCAGUAACUGUGCAAUGUUCCUGCAGU
GCAGUACAG
>gga-let-7a-3 MI0001171 Gallus gallus let-7a-3 stem-loop
GGGUGAGGUAGUAGGUUGUAUAGUUUUAGGGUUAUGCCCUGCCUGUCAGAUAACUAUACA
AUCUACUGUCUUUCCU
>gga-let-7b MI0001172 Gallus gallus let-7b stem-loop
CAGGAUGAGGUAGUAGGUUGUGUGGUUUCAGGGUAGUGAUUUUGCCCCAAUCAGGAGAUA
ACUAUACAACCUACUGCCUUCCCUG
>gga-mir-99a MI0001173 Gallus gallus miR-99a stem-loop
CCAAUUGGCAUAAACCCGUAGAUCCGAUCUUGUGUUGAAAUGCACUGCACAAGCUCGCUU
CUAUGGGUCUGUGUCAGUAUG
>gga-let-7c MI0001174 Gallus gallus let-7c stem-loop
GCAUCCGGGUUGAGGUAGUAGGUUGUAUGGUUUAGAGUUACACCCUGGGAGUUAACUGUA
CAACCUUCUAGCUUUCCUUGGAGC
>gga-mir-125b-2 MI0001175 Gallus gallus miR-125b-2 stem-loop
AUCAGACUUUUCCUAGUCCCUGAGACCCUAACUUGUGAGGUUUUGUAGCAACAAUCACAA
GUCAGGCUCUUGGGACCUAGGCGGAGGGGA
>gga-mir-155 MI0001176 Gallus gallus miR-155 stem-loop
UGUUAAUGCUAAUCGUGAUAGGGGUUUUUACCUCUGAAUGACUCCUACAUGUUAGCAUUA
ACA
>gga-mir-222a MI0001177 Gallus gallus miR-222a stem-loop
UGUAGUUGCCCAUCAAUCGCUCAGUAGUCAGUGUAGAUUCUGUCUUUACAAUCAGCAGCU
ACAUCUGGCUACUGGGUCUCUGAUGACAUCUCAUAUCU
>gga-mir-221 MI0001178 Gallus gallus miR-221 stem-loop
GACUGUCCAGGUUUGGGGCAUGAACCUGGCAUACAAUGUAGAUUUCUGUGUUUGUUAAGC
AACAGCUACAUUGUCUGCUGGGUUUCCAGCUGCCUGGAA
>gga-mir-92-1 MI0001179 Gallus gallus miR-92 stem-loop
CUUUCUACACAGGUUGGGAUCAGUUGCAAUGCUGUGCGUUUCUGUGGUAUUGCACUUGUC
CCGGCCUGUUGAGGUUGG
>gga-mir-19b MI0001180 Gallus gallus miR-19b stem-loop
CACUGUUCUCUGGUUAGUUUUGCAGGUUUGCAUCCAGCUGUAUGAUACUCUGCUGUGCAA
AUCCAUGCAAAACUGACUGUGGCAGUG
>gga-mir-20a MI0001181 Gallus gallus miR-20a stem-loop
UGACAGCUCUUGUAGCACUAAAGUGCUUAUAGUGCAGGUAGUGUUCACUAAUCUACUGCA
UUAUAAGCACUUAAAGUACUGCUAGCUGUAGAACUACA
>gga-mir-19a MI0001182 Gallus gallus miR-19a stem-loop
GCAGUCUUCUGUUAGUUUUGCAUAGUUGCACUACAGGAAGAAUGUAGUUGUGCAAAUCUA
UGCAAAACUGAUGGUGGCCUG
>gga-mir-18a MI0001183 Gallus gallus miR-18a stem-loop
GUGCUUUUUGUACUAAGGUGCAUCUAGUGCAGAUAGUGAAGUAGAUUAGCAUCUACUGCC
CUAAGUGCUCCUUCUGGCAUAAGAAGUUAUGUC
>gga-mir-17 MI0001184 Gallus gallus miR-17 stem-loop
GUCAGAGUAAUGUCAAAGUGCUUACAGUGCAGGUAGUGAUAUAUAGAACCUACUGCAGUG
AAGGCACUUGUAGCAUUAUGUUGAC
>gga-mir-16-1 MI0001185 Gallus gallus miR-16-1 stem-loop
GUCUGUCAUACUCUAGCAGCACGUAAAUAUUGGUGUUAAAACUGUAAAUAUCUCCAGUAU
UAACUGUGCUGCUGAAGUAAGGCU
>gga-mir-15a MI0001186 Gallus gallus miR-15a stem-loop
CCUUGGCAUAACGUAGCAGCACAUAAUGGUUUGUGGGUUUUGAAAAGGUGCAGGCCAUAU
UGUGCUGCCUCAAAAAUACAAGG
>gga-mir-26a MI0001187 Gallus gallus miR-26a stem-loop
GUCACCUGGUUCAAGUAAUCCAGGAUAGGCUGUAUCCAUUCCUGCUGGCCUAUUCUUGGU
UACUUGCACUGGGAGGC
>gga-mir-153 MI0001188 Gallus gallus miR-153 stem-loop
AGCGGUUGCCAGUGUCAUUUUUGUGAUGUUGCAGCUAGUAAUAUGAGCCCAGUUGCAUAG
UCACAAAAGUGAUCAUUGGAAACUGUG
>gga-mir-148a MI0001189 Gallus gallus miR-148a stem-loop
GAAGCAAAGUUCUGUGACACUCAGACUCUGGUUACGAUAGCAGUCAGUGCACUACAGAAC
UUUGUCUC
>gga-mir-196-2 MI0001190 Gallus gallus miR-196-2 stem-loop
AACUGCUCUGUGGUUUAGGUAGUUUCAUGUUGUUGGGGCUCCACCUUUCUCUCUACAGCA
CGAAACUGCCUUAAUUACUUCAGUUGAUAUCAUC
>gga-mir-138-1 MI0001191 Gallus gallus miR-138-1 stem-loop
CCCUGCCGGGUGCCGUGCAGCAGCUGGUGUUGUGAAUCAGGCCGUCACCAGUCGGAGAAC
GGCUACUUCACAACACCAGGGUGGCACUGCACCACA
>gga-mir-128-2 MI0001192 Gallus gallus miR-128-2 stem-loop
UGUCCAGCUGGAAGGGGGGCCGUUACACUGUAAGAGAGUGAGUAGCAGGUCUCACAGUGA
ACCGGUCUCUUUUCCUGCUGUGUC
>gga-mir-187 MI0001193 Gallus gallus miR-187 stem-loop
AAACUAUUGUGAGACCUCCGGCUACAACACAGGACAUGGGAGCUUUUCUGAACCCUCGUG
UCUUGUGUUGCAGCCAGAGGGGCACA
>gga-mir-32 MI0001194 Gallus gallus miR-32 stem-loop
GGAGAUAUUGCACAUUACUAAGUUGCAUGUUGUCACGGCCUCAGUGCAAUUUAGUGUGUG
CGAUACUUUC
>gga-mir-133a-1 MI0001195 Gallus gallus miR-133a-1 stem-loop
CAAUGCUUUGCUAAAGCUGGUAAAAUGGAACCAAAUCACCUCUUCAAUGGAUUUGGUCCC
CUUCAACCAGCUGUAGCUAUGCAUUGA
>gga-mir-1a-2 MI0001196 Gallus gallus miR-1a-2 stem-loop
ACCUGCUCAGAGCACAUACUUCUUUAUGUACCCAUAUGAACAUACAAUGCUAUGGAAUGU
AAAGAAGUAUGUAUUUUUGGCAGGC
>gga-mir-124a MI0001197 Gallus gallus miR-124a stem-loop
AGGCUCUGCCUCUCCGUGUUCACAGCGGACCUUGAUUUAAUGUCAUACAAUUAAGGCACG
CGGUGAAUGCCAAGAGCGGAUCCUCCAGGCGGCAUU
>gga-mir-30d MI0001198 Gallus gallus miR-30d stem-loop
GUUGCUGUAAACAUCCCCGACUGGAAGCUGUAGCAGCUUGAGCUUUCAGUCAGAUGUUUG
CUGC
>gga-mir-30b MI0001199 Gallus gallus miR-30b stem-loop
CUAACUUUUAGUUCCUGUAAACAUCCUACACUCAGCUAUAACAAGUGGUAGGGCUGGGGG
GUGGAUGUUUACUUCAACUGACUUGGA
>gga-mir-216a MI0001200 Gallus gallus miR-216 stem-loop
GAUGGCUGUGAAUUGGCUUAAUCUCAGCUGGCAACUGUGAGCAGUUAAUAAUUCUCACAG
UGGUAUCUGGGAUUAUGCUAAACACAGCAAUUUCUUUGCUCUAAUG
>gga-mir-217 MI0001201 Gallus gallus miR-217 stem-loop
AAAGUCACUGCAGAGUUCUUGAUGUCGCAGAUACUGCAUCAGGAACUGAUUGGAUAAUAA
UCAGUCACCAUCAGUUCCUAAUGCAUUGCCUUCAGCAUCUAAACAAG
>gga-mir-194 MI0001202 Gallus gallus miR-194 stem-loop
UGGUGCUCUCAUAUGUAACAGCAACUCCAUGUGGACUACACUGACUUCCAGUGGAGAUGC
UGUUACUUUUGAUAG
>gga-mir-215 MI0001203 Gallus gallus miR-215 stem-loop
UCAGUAAGAACUGGUGUCCAGGAAAAUGACCUAUGAAUUGACAGACUGCUUUCAAAAUGU
GCCUGUCAUUUCUAUAGGCCAAUAUUCUGUGCACUUUUCCUACUU
>gga-mir-30a MI0001204 Gallus gallus miR-30a stem-loop
GCGACUGUAAACAUCCUCGACUGGAAGCUGUGAAGCAGCAGAUGGGGCUUUCAGUCGGAU
GUUUGCAGCUGC
>gga-mir-30c-2 MI0001205 Gallus gallus miR-30c-2 stem-loop
AGGUACUGUAAACAUCCUACACUCUCAGCUGUGGAAACUAAGAAAGCUGGGAGAAGGCUG
UUUACUCUCCCU
>gga-mir-133b MI0001206 Gallus gallus miR-133b stem-loop
CUCUGCUCUGGCUGGUCAAACGGAACCAAGCCCGUCUUCUUCGGAGGUUUGGUCCCCUUC
AACCAGCUAUAGCAGUGUUGAAAA
>gga-mir-206 MI0001207 Gallus gallus miR-206 stem-loop
GAGAUGACAUGCUUCUUUAUAUCCCCAUAUGGAUUAGGCUGCUAUGGAAUGUAAGGAAGU
GUGUGGUUUCAGGGAG
>gga-mir-223 MI0001208 Gallus gallus miR-223 stem-loop
CUGCAGUGCAGCACUGCGUGUAUUUGACAAGCUGAGUUUGACACUCAGUCUGGCAGAGUG
UCAGUUUGUCAAAUACCCCAAGUGAGGCACUUGCUGAGCA
>gga-mir-18b MI0001209 Gallus gallus miR-18b stem-loop
CGUGGUCCUUGUGUUAAGGUGCAUCUAGUGCAGUUAGUGACGUAGCGUAGAAUCUACUGC
CCUAAAUGCUCCUUCUGGCACAAG
>gga-mir-106 MI0001210 Gallus gallus miR-106 stem-loop
CCUUGAGUUGUGCAAAAGUGCUUACAGUGCAGGUAGAGCUCAGCACCUACUGCAGUAUAA
GCACUUCUGGCAUGACCGUGG
>gga-mir-302a MI0001211 Gallus gallus miR-302a stem-loop
CCACAACUUAAAUGUGGAUGUGCUUGCUUUGUUCUGAAAAGAAAGUGCUUCCAUGUUUUA
GUGAUGG
>gga-mir-218-1 MI0001212 Gallus gallus miR-218-1 stem-loop
UGAUAAUGUAGCGAGAUUUUCUGUUGUGCUUGAUCUAACCAUGUGGUUGUGAGGUAUGAG
UAAAACAUGGUUCUGUCAAGCACCAUGGAACGUCACGCAGCUUUCUACA
>gga-mir-103-2 MI0001213 Gallus gallus miR-103-2 stem-loop
UCUCUGUGCUUUCAGCUUCUUUACAGUGCUGCCUUGUUGCGUUCAUGUCAAGCAGCAUUG
UACAGGGCUAUGAAAGAACAGAG
>gga-mir-203a MI0001214 Gallus gallus miR-203 stem-loop
CUCAGCCUCCUUGGUGCAGUGGUUCUUAACAGUUCAACAGUUCUCUAUCAUAAUUGUGAA
AUGUUUAGGACCACUUGACCAGCGAGGCCCGGGCAUCG
>gga-mir-107 MI0001215 Gallus gallus miR-107 stem-loop
CUCUUUGCUUUCAGCUUCUUUACAGUGUUGCCUUGUGGCAUGGAGUUCAAGCAGCAUUGU
ACAGGGCUAUCAAAGCAUGGA
>gga-mir-10b MI0001216 Gallus gallus miR-10b stem-loop
CAGAACGUUAUUACGUUGUCUAUAUAUACCCUGUAGAACCGAAUUUGUGUGAUAUUCAUA
UAGUCACAGAUUCGAUUCUAGGGGAAUAUAUGGUCGAUGCAAAAACUUCA
>gga-mir-128-1 MI0001217 Gallus gallus miR-128-1 stem-loop
UGAGCUGUUGAAUUCGGGGCCGUAACACUGUCUGAGAGGUUUAUAUUUCUCACAGUGAAC
CGGUCUCUUUUUCAGCUGCUUC
>gga-mir-181a-1 MI0001218 Gallus gallus miR-181a-1 stem-loop
UGUAGUGGUUGCUUCAGUGAACAUUCAACGCUGUCGGUGAGUUUGGAAUUUAAGUGAAAA
CCAUCGACCGUUGAUUGUACCCUCCAGCUAACCAUCCUCCUCCU
>gga-mir-181b-1 MI0001219 Gallus gallus miR-181b-1 stem-loop
AAAAGGUCACAAUCAACAUUCAUUGCUGUCGGUGGGUUUAACUAUGUGGACAAGCUCACU
GAACAAUGAAUGCAACUGUGGCCCCACAU
>gga-mir-199-2 MI0001220 Gallus gallus miR-199-2 stem-loop
GAAGCGUCCGGAGAUCCUGCUCCGUCGCCCCAGUGUUCAGACUACCUGUUCAGGACAAUG
CUGUUGUACAGUAGUCUGCACAUUGGUUAGACUGGGCAAGGGAAAGCA
>gga-mir-137 MI0001221 Gallus gallus miR-137 stem-loop
UCUGACUCUCUUCGGUGACGGGUAUUCUUGGGUGGAUAAUACGGAUUACGUUGUUAUUGC
UUAAGAAUACGCGUAGUCGAGGAGAGUACCGGCGGC
>gga-mir-16-2 MI0001222 Gallus gallus miR-16-2 stem-loop
CCUACUUGUUCCGCCCUAGCAGCACGUAAAUAUUGGUGUAGUAAAAUAAACCUUAAACCC
CAAUAUUAUUGUGCUGCUUAAGCGUGGCAGAGAU
>gga-mir-15b MI0001223 Gallus gallus miR-15b stem-loop
UGAGGCCUUAAAGUACUCUAGCAGCACAUCAUGGUUUGCAUGCUGUAGUGAAGAUGCGAA
UCAUUAUUUGCUGCUUUAGAAAUUUAAGGAA
>gga-mir-190a MI0001224 Gallus gallus miR-190 stem-loop
UGCAGGACUCUGUGUGAUAUGUUUGAUAUAUUAGGUUGUUAUUUAAUCCAACUAUAUAUC
AAACAUAUUCCUACAGUGUCCUGCC
>gga-mir-204-2 MI0001225 Gallus gallus miR-204-2 stem-loop
CUACUGAGACUGUGUGACCUGUGGGCUUCCCUUUGUCAUCCUAUGCCUGGAGAUCACAGU
GAGGCAGGGACAGCAAAGGGAUGCUCAGCUGUCGUCUCUUC
>gga-mir-7-2 MI0001226 Gallus gallus miR-7-2 stem-loop
GGACGGCCGCGGUGCCCUCUGGAAGACUAGUGAUUUUGUUGUUGUAUGGCUCAUCCCACC
ACAACAAGUCACAGUCUGCCUUAGGGCGCACGGCCCCGC
>gga-mir-184 MI0001227 Gallus gallus miR-184 stem-loop
CCGCUCUCACCCCCUUAUCACUUUUCCAGCCCAGCUUCUUCGCUCUGACUGUUGGACGGA
GAACUGAUAAGGGU
>gga-mir-138-2 MI0001228 Gallus gallus miR-138-2 stem-loop
GUUGCUGCAGCUGGUGUUGUGAAUCAGGCCGACGGCAAGCGCUUCCUACUAUCCGGCUAU
UUCACUACACCAGGGUUGCAUCA
>gga-mir-140 MI0001229 Gallus gallus miR-140 stem-loop
UGCGUCUCUCCGUGUCCUGCCAGUGGUUUUACCCUAUGGUAGGUUACGUCAUGCUGUUCU
ACCACAGGGUAGAACCACGGACGGGAUGCCGGGGC
>gga-let-7g MI0001230 Gallus gallus let-7g stem-loop
AGGCUGAGGUAGUAGUUUGUACAGUUUGAGGGUCUAUGAUACCACCCGGUACAGGAGAUA
ACUGUACAGGCCACUGCCUUGCC
>gga-mir-135a-1 MI0001231 Gallus gallus miR-135a-1 stem-loop
GCCUCACUGUCCUGUAUGGCUUUUUAUUCCUAUGUGAUUAUACAUCCCGCUUCAUAUAGG
GAUUGAAGCCGUGCAAGGCGCUGGGGUC
>gga-let-7d MI0001232 Gallus gallus let-7d stem-loop
AUUGGGCUCCUAGGAAGAGGUAGUGGGUUGCAUAGUUUUAGGGCAGGGAUUUUGCUCACA
AGGAGGUAACUAUACAACCUGCUGCCUUUCUUAGGGCUUUAUU
>gga-let-7f MI0001233 Gallus gallus let-7f stem-loop
UCAGAGUGAGGUAGUAGAUUGUAUAGUUGUAGGGUAGUUAUUUUACCCUGUUCAGGAGAU
AACUAUACAAUCUAUUGCCUUCCCUGA
>gga-let-7a-1 MI0001234 Gallus gallus let-7a-1 stem-loop
UGCACUGUGGGAUGAGGUAGUAGGUUGUAUAGUUUUAGGGUCAUACCCGCAACUGGGAGA
UAACUAUACAAUCUACUGUCUUUCCUAAAG
>gga-mir-146a MI0001235 Gallus gallus miR-146a stem-loop
GUGUAUCCUCAGCUUUGAGAACUGAAUUCCAUGGGUUGUAAUUGAAUCCUUUGUCAGACC
CAUGGGGCUCAGUUCUUCAGCUUGGAUAUUUCUGUCUUC
>gga-mir-103-1 MI0001236 Gallus gallus miR-103-1 stem-loop
UGCUGCCUUCGGCUUCUUUACAGUGCUGCCUUGUUGCAUAUGGAUCAAGCAGCAUUGUAC
AGGGCUAUGAAGGCACUG
>gga-mir-218-2 MI0001237 Gallus gallus miR-218-2 stem-loop
GGGGUUUUCCUUUGUGCUUGAUCUAACCAUGUGGUAGAACAAUACAAAUUGAACAUGGUU
CUGUCAAGCACCAUGGAAGGCUGCAUACUCCCUGC
>gga-mir-205b MI0001238 Gallus gallus miR-205b stem-loop
AUACACUACUAGGGCCUUCCUGAUGCCCUUCAUUCCACCGGAAUCUGUCAGUGCAGAAAC
CAGAUUUCAGUGAAAUGAAGCCCAUCAGAGAGGCAGCU
>gga-mir-130b MI0001239 Gallus gallus miR-130b stem-loop
GGGCGGGCUGCCCCUCUUUCCCUGUUGCACUACUGUCACGGUCGCAGCGAGCAGUGCAAU
AAUGAAAGGGCGUCAGU
>gga-mir-301a MI0001240 Gallus gallus miR-301 stem-loop
UGGCUGCUGGUAUCGCUGGCUCUGACAAUGUUGCACUACUGUCUGCACAAAUAAAGCAGU
GCAAUAAUAUUGUCAAAGCAUUUGGUUCCAGUC
>gga-mir-130a MI0001241 Gallus gallus miR-130a stem-loop
UGCUGUUGUCCAGAGCCCUUUUUCUGUUGUACUACUGGCAAUUAUGAUGAGCAGUGCAAU
AUUAAAAGGGCAUUGGCUGGCAG
>gga-mir-181b-2 MI0001242 Gallus gallus miR-181b-2 stem-loop
CUAAUGGCUGCAAUCAACAUUCAUUGCUGUCGGUGGGUUUUCAUUGCUAUCAACUCACUG
AUCAAUGAAUGCAAACUGCGGACCA
>gga-mir-181a-2 MI0001243 Gallus gallus miR-181a-2 stem-loop
GCCAUCUUUGGAUAGCUUCAGUGAACAUUCAACGCUGUCGGUGAGUUUGAGAACUAAGAA
AAACCAUCGACCGUUGACUGUACCUUGAGGU
>gga-mir-126 MI0001244 Gallus gallus miR-126 stem-loop
GCUGGUGACGGCCCAUUAUUACUUUUGGUACGCGCUGUGACACUUCAAACUCGUACCGUG
AGUAAUAAUGCGCUGUGGUCAGCA
>gga-mir-199-1 MI0001245 Gallus gallus miR-199-1 stem-loop
CUCCACUCCGUCUGCCCAGUGUUCAGACUACCUGUUCAGGACUACGAGAUUGUACAGUAG
UCUGCACAUUGGUUAGGCUGUGCUGGGAUACACC
>gga-mir-219a MI0001246 Gallus gallus miR-219a stem-loop
CUCUGCUCCUGAUUGUCCAAACGCAAUUCUUGUGCGCUGGAGCCGUACGAACCAAGAAUU
GUGUCUGGACAUCUGUAGCAGAGAU
>gga-mir-1a-1 MI0001247 Gallus gallus miR-1a-1 stem-loop
UGAGAGACAUACUUCUUUAUAUGCCCAUAUGAACCUGGCAAUCUAUGGAAUGUAAAGAAG
UAUGUAUUUCA
>gga-mir-133a-2 MI0001248 Gallus gallus miR-133a-2 stem-loop
GUGAGGCCAAAUGCUUUGCUAAAGCUGGUAAAAUGGAACCAAAUCAACUGUUCAAUGGAU
UUGGUCCCCUUCAACCAGCUGUAGCUGUGCAUUGAU
>gga-mir-200a MI0001249 Gallus gallus miR-200a stem-loop
GGUCCUCUGUGGGCAUCUUACUAGACAGUGCUGGAUUUCUUGGAUCUAUUCUAACACUGU
CUGGUAACGAUGUUUAAAGGGUGAACC
>gga-mir-200b MI0001250 Gallus gallus miR-200b stem-loop
GCCAUUACCAUCUUACUGGGCAGCAUUGGAUGUUCUCUGUUUUUCUAAUACUGCCUGGUA
AUGAUGAUUGUGGUGUUUCGUGCAC
>gga-mir-34a MI0001251 Gallus gallus miR-34a stem-loop
GCCAGCUGUGAGUGUUUCUUUGGCAGUGUCUUAGCUGGUUGUUGUGAGCAAUAGUUAAGG
AAGCAAUCAGCAAGUAUACUGCCCUAGAAGUGCUACACAUUGUUGGGCC
>gga-mir-124b MI0001252 Gallus gallus miR-124b stem-loop
AGCCCCAGCGUUUUGUGUUCACUGCAGACCUUGAUUUAAUGUCACACGAUUAAGGCACGC
AGUGAAUGCCAAAGUUUGGGGCAGCCUGGGCUG
>gga-mir-1b MI0001254 Gallus gallus miR-1b stem-loop
ACAUACUUCUUCAUAUGCCCAUAUGGAGUCGGCCGGCGUUAUGGAAUGUUAAGAAGUAUG
UAUC
>gga-mir-133c MI0001255 Gallus gallus miR-133c stem-loop
UGCCUUCCUGGGGCUGGUAAAAAGGAACCAGAUCAACUACAACUGGAUUUGGUCCCCUUC
AACCAGCUGCAGUGGGGCA
>gga-mir-30e MI0001256 Gallus gallus miR-30e stem-loop
CGGGGCAGUCAUCGCUGCUGUAAACAUCCUUGACUGGAAGCUGUGAGGUGUCAGCGGGGG
CUUUCAGUCGGAUGUUUACAGCUGCAGGCUGCUGCA
>gga-mir-30c-1 MI0001257 Gallus gallus miR-30c-1 stem-loop
ACCAUGCUGUAGCACGUGUAAACAUCCUACACUCUCAGCUGUGAACUCGAGGUGGCUGGG
AGAGGAUUGUUUACGCCUUCUGCCAUGGA
>gga-mir-100 MI0001258 Gallus gallus miR-100 stem-loop
CCUGUUGCCACAAACCCGUAGAUCCGAACUUGUGGUCAUAUUCCACACAAGCUUGUAUCU
AUAGGUAUGUGUCUGUCUGG
>gga-let-7a-2 MI0001259 Gallus gallus let-7a-2 stem-loop
AGGUUGAGGUAGUAGGUUGUAUAGUUUAGAAUUACACCAAGGGAGAUAACUGUACAACCU
CCUAGCUUUCCU
>gga-mir-34b MI0001260 Gallus gallus miR-34b stem-loop
GUGCUUGGUUUGCAGGCAGUGUAGUUAGCUGAUUGUACCCAGCGCCCCACAAUCACUAAA
UUCACUGCCAUCAAAACAAGGCAC
>gga-mir-34c MI0001261 Gallus gallus miR-34c stem-loop
AGCCUGGUUACCAGGCAGUGUAGUUAGCUGAUUGCCACCAGGACCAAUCACUAACCACAC
AGCCAGGUAAAAAG
>gga-let-7j MI0001262 Gallus gallus let-7j stem-loop
GUGAGGUAGUAGGUUGUAUAGUUUGGUGGGAGGGAUUCUGUCCCAUUUCAGGUGAUAACU
AUACAGUCUAUUGCCUUCCUUAA
>gga-let-7k MI0001263 Gallus gallus let-7k stem-loop
GGCUGAGGUAGUAGAUUGAAUAGUUGUGGAGUCCUAUCCUCCCUUUGAGCUAACUAUACA
AUCUACUGUCUUUCCUAAGGAGA
>gga-mir-135a-3 MI0001264 Gallus gallus miR-135a-3 stem-loop
CCCUCUGCUGUGGUCUAUGGCUUUUUAUUCCUAUGUGAUUGCUUUUCCUAACUCAUGUAG
GGCGAAAAGCCAUGGGCUACUCAGGGGAGGGACUCC
>gga-mir-29c MI0001265 Gallus gallus miR-29c stem-loop
UCUCUUACACAGGCUGACCGAUUUCUCUUGGUGUUCAGAGUCUCAGUUUCUGUCUAGCAC
CAUUUGAAAUCGGUUAUGAUGUAGGGGGA
>gga-mir-29b-2 MI0001266 Gallus gallus miR-29b-2 stem-loop
CCUCUGGAAGCUGGUUUCACAUGGUGGCUUAGAUUUUCCCACUUUGUAUCUAGCACCAUU
UGAAAUCAGUGUUCUAGGAG
>gga-mir-205a MI0001267 Gallus gallus miR-205a stem-loop
GACAAUCCAUGGGUUCUGUUGUCCUUCAUUCCACCGGAGUCUGUCUCGUACCUAACCAGA
UUUCAGUGGAGUGAAGCACAAGAGACAUGGAGAUGA
>gga-mir-196-1 MI0001268 Gallus gallus miR-196-1 stem-loop
UGAACUAGAACUGCUCUGUGAAUUAGGUAGUUUCAUGUUGUUGGGCUUUAAAUUUUAAAC
ACAAGAACAUCAAACUACCUGAUUUACUCCAGUUA
>gga-mir-7-3 MI0001269 Gallus gallus miR-7-3 stem-loop
CUGUGGUCUGGCUCUGUGUGGAAGACUAGUGAUUUUGUUGUUAUGAUUUAUAAAGGUGAC
AACAAAUCAUAGCCUGCCAUACAGCACAGAUCUUC
>gga-mir-101-1 MI0001270 Gallus gallus miR-101 stem-loop
ACUAUCCUUUUUCGGUUAUCAUGGUACCGGUGCUGUAUACGUGAAAGGUACAGUACUGUG
AUAACUGAAGAAUGGUGGU
>gga-mir-204-1 MI0001271 Gallus gallus miR-204-1 stem-loop
GUCAACAGUGUCUGUUCAUGUGACCCGUGGACUUCCCUUUGUCAUCCUAUGCCUGAGAAU
AUAUGAAGGGGGCUGGGAAGGCAAAGGGACGUUCAACUGUCAUC
>gga-mir-7-1 MI0001272 Gallus gallus miR-7-1 stem-loop
UGGAUGUUGGUCUAGUUCUGUGUGGAAGACUAGUGAUUUUGUUGUUUUUAGAUAAUUAAA
UUGACAACAAAUCACAGUCUGCCAUAUGGCACAGAUCAUGCCUCUACAG
>gga-mir-23b MI0001273 Gallus gallus miR-23b stem-loop
UGUUGUGGCUGUUUGGGUUCCUGGCAUGAUGAUUUGUGAGUUAAGAUUAAAAUCACAUUG
CCAGGGAUUACCACAUAGCCAUGACC
>gga-mir-27b MI0001274 Gallus gallus miR-27b stem-loop
ACCUCUCUGGUGAGGUGCAGAGCUUAGCUGAUUGGUGAACAGUGAUUGUUUCCCUCUUUG
UUCACAGUGGCUAAGUUCUGCACCUGAAGAGAAGGUG
>gga-mir-24 MI0001275 Gallus gallus miR-24 stem-loop
CUCCGGUGCCUACUGAGCUGAUAUCAGUUCUGAUUUUACAUACUGGCUCAGUUCAGCAGG
AACAGGAG
>gga-mir-31 MI0001276 Gallus gallus miR-31 stem-loop
UUCUUUCAUGCAGAGCUGGAGGGGAGGCAAGAUGUUGGCAUAGCUGUUAACCUAAAAACC
UGCUAUGCCAACAUAUUGUCAUCUUUCCUGUCUG
>gga-mir-122-1 MI0001277 Gallus gallus miR-122-1 stem-loop
CAGAGCUGUGGAGUGUGACAAUGGUGUUUGUGUCCAAUCUAUCAAACGCCAUUAUCACAC
UAAAUAGCUACUGGUAG
>gga-mir-183 MI0001278 Gallus gallus miR-183 stem-loop
ACUCCUGUUCUGUGUAUGGCACUGGUAGAAUUCACUGUGCAACCCCGCGGUCAGUGAAUU
ACCAUAGGGCCAUAAACAGAGCAGAGAAAGACCCGCGA
>gga-mir-7b MI0001279 Gallus gallus miR-7b stem-loop
UGGACAUUGGUCUAGUUCUGUGUGGAAGACUAGUGAUUUUUGUUGUUUUUAGAUAACUAA
AUUGACAACAAAUCACAGUCUACCAUAUGGCACAGACUAUGCCUCUACAG
>gga-mir-122-2 MI0001280 Gallus gallus miR-122-2 stem-loop
CAGAGCUAUGGAGUGUGACAAUGGUGUUUGUGUCCAAUCUAUCAAACGCCAUUAUCACAC
UAAAUAGCUACUGGUAG
>gga-mir-142 MI0001281 Gallus gallus miR-142 stem-loop
GACAGUGCAGUCACCCAUAAAGUAGAAAGCACUACUAAACAGCACUGCAGGGUGUAGUGU
UUCCUACUUUAUGGAUGAGUGUACUGUG
>gga-mir-196-3 MI0001282 Gallus gallus miR-196-3 stem-loop
UUUCAUGCAGCUGAUCUGUGGUUUAGGUAGUUUCAUGUUGUUGGGAUUGGCUUUUAGCUC
GGCAACAAGAAACUGCCUUAAUUACGUCAGUUAGUCUUCAUCAAGGGC
>gga-mir-9-2 MI0001283 Gallus gallus miR-9-2 stem-loop
GGAAGCGAGUUGUUAUCUUUGGUUAUCUAGCUGUAUGAGUGUUUUGGUCUUCAUAAAGCU
AGAUAACCGAAAGUAAAAACUCCUUCA
>dps-bantam MI0001287 Drosophila pseudoobscura bantam stem-loop
AUUUGACUACGAAACCGGUUUUCGAUUUGGUUUGACUGUUUUUUAUACAAGUGAGAUCAU
UUUGAAAGCUGAUUUUGUCAA
>dps-let-7 MI0001288 Drosophila pseudoobscura let-7 stem-loop
UCUGGCAAAUUGAGGUAGUAGGUUGUAUAGUAGUACUUCAGAUCGUACUAUACAAUGUGC
UAGCUUUCUUUGCUUGA
>dps-mir-1 MI0001289 Drosophila pseudoobscura miR-1 stem-loop
GCCUUUGAGAGUUCCAUGCUUCCUUGCAUUCAAUAGUAUAACAUAAAGCAUAUGGAAUGU
AAAGAAGUAUGGAGCGAAAUCUGGCAAG
>dps-mir-2a-1 MI0001290 Drosophila pseudoobscura miR-2a-1 stem-loop
GCUGGGCUCACAAAGUGGUUGUGAAAUGCAUUUUGCUUUGCCCGCAUAUCACAGCCAGCU
UUGAUGAGCUCGGC
>dps-mir-2a-2 MI0001291 Drosophila pseudoobscura miR-2a-2 stem-loop
AUCUAAGCCUCAUCAAGUGGUUGUGAUAUGGAUACCCAACGCAUAUCACAGCCAGCUUUG
AUGAGCUAGGAU
>dps-mir-2b-1 MI0001292 Drosophila pseudoobscura miR-2b-1 stem-loop
CUGCGACGCUCUUUAAAGUGGCGGUGACGUGUUGGUAAUAAUAUUCAUAUCACAGCCAGC
UUUGAGGAGCGUUGCGG
>dps-mir-2b-2 MI0001293 Drosophila pseudoobscura miR-2b-2 stem-loop
UUGUGUCAUUCUUCAAAGUGGUUGUGAAAUGUUUGCCUUUUUAUGCCUAUUCAUAUCACA
GCCAGCUUUGAGGAGCGACACGA
>dps-mir-2c MI0001294 Drosophila pseudoobscura miR-2c stem-loop
UGGUAUCCUUACUUUCAGUGUCAUCAAAAAUGGCUGAAGAAAGAUAUAUUUGCAUUUGAA
GCGUAUCACAGCCAGCUUUGAUGGGCAUUGCAAUGAGCAUCGA
>dps-mir-3 MI0001295 Drosophila pseudoobscura miR-3 stem-loop
GAUCCUGGGAUGCAUUUUGUGCAGUUAUGUCUACGUGAUCAUCCUCAUCACUGGGCAAAG
UGUGUCUCAGGAU
>dps-mir-4 MI0001296 Drosophila pseudoobscura miR-4 stem-loop
UUGCAAUUAGUUUCUUUGGUCGUCCAGCCUUAGGUGAUUUCUCUGAUCAUAAAGCUAGAC
AACCAUUGAAGUUCGUUGUGG
>dps-mir-iab-4 MI0001297 Drosophila pseudoobscura miR-iab-4 stem-loop
UCGUAUACGUAUACUGAAUGUAUCCUGAGUGUAUCCUAUCCGGUAUACCUUCAGUAUACG
UAACACGA
>dps-mir-5 MI0001298 Drosophila pseudoobscura miR-5 stem-loop
GCUAAAAGGAACGAUCGUUGUGAUAUGCGUUAAUUCACCGUUACAUAUCACAGUGAUUUU
CCUUUAUAGCGC
>dps-mir-6-1 MI0001299 Drosophila pseudoobscura miR-6-1 stem-loop
UUUGAAGUAGAGAGAAUAGUUGCUGUGCUAUAUGUCCUUCGACUCUAUAUAUCACAGUGG
CUGUUCUUUUUGUACCUAAA
>dps-mir-6-3 MI0001300 Drosophila pseudoobscura miR-6-3 stem-loop
CAAAAAGAAGGGAACGGUUGCUGCUGAUGUAGUUCAAGUUUUGCACAAUUUAUAUCACAG
UGGCUGUUCUUUUUUGUUUG
>dps-mir-6-2 MI0001301 Drosophila pseudoobscura miR-6-2 stem-loop
CCAACCGCAGGGAACCGCUGCUGCUGAUAUAUUAUCCACCCAUCUUUGACAUUUCUAUAU
CACAGUGGCUGUUCUUUUUGGUU
>dps-mir-7 MI0001302 Drosophila pseudoobscura miR-7 stem-loop
GAGUGUAUUCCGUAUGGAAGACUAGUGAUUUUGUUGUUUGGUCUCUGCUAAUAACAAUAA
AUCCCUUGUCUUCUUACGGCGUGCAUCU
>dps-mir-8 MI0001303 Drosophila pseudoobscura miR-8 stem-loop
AAGGACAUCUGUUCACAUCUUACCGGGCAGCAUUAGAUCCUUUAGAUACCUCUAAUACUG
UCAGGUAAAGAUGUCGUCCGUGUCCUU
>dps-mir-9a MI0001304 Drosophila pseudoobscura miR-9a stem-loop
GCUAUGUUGUCUUUGGUUAUCUAGCUGUAUGAGUGAUAAAUAACGUCAUAAAGCUAGCUU
ACCGAAGUUAAUAUUAGC
>dps-mir-9b MI0001305 Drosophila pseudoobscura miR-9b stem-loop
UGCACAUUAUUUGAUCUUUGGUGAUUUUAGCUGUAUGGUGUAUAUCAAAGAUCCAUAGAG
CUUUAUCACCAAAACCCAAAUGGUUUUUGCA
>dps-mir-9c MI0001306 Drosophila pseudoobscura miR-9c stem-loop
AUUUUUGCUGUUUCUUUGGUAUUCUAGCUGUAGAUUGUUUUUUGCACAUUGUAUAUCAUC
UAAAGCUUUUAUACCAAAGCUCCAGCUUAAAU
>dps-mir-10 MI0001307 Drosophila pseudoobscura miR-10 stem-loop
CCACGUCUACCCUGUAGAUCCGAAUUUGUUUUACAUUAGCUUUAAGGACAAAUUCGGUUC
UAGAGAGGUUUGUGUGG
>dps-mir-11 MI0001308 Drosophila pseudoobscura miR-11 stem-loop
CUCUUGUCAAGAACUUAUUCUGUGACCUGCGUGACAUUUAGCCACAUCACAGUCUGAGUU
CUUGCUGAGCG
>dps-mir-12 MI0001309 Drosophila pseudoobscura miR-12 stem-loop
UACGGCUGAGUAUUACAUCAGGUACUGGUGUGCUUUAAAUCCAACAACCAGUACUUAUGU
UAUACUACGCCGUG
>dps-mir-13a MI0001310 Drosophila pseudoobscura miR-13a stem-loop
UACGUAACCCAUCAAACGGUUGUGAAAUGUUGCAUUUAUCAAAUCAUAUCACAGCCAUUU
UGAUGAGUUUCGUG
>dps-mir-13b-1 MI0001311 Drosophila pseudoobscura miR-13b-1 stem-loop
CCAUGUCGUUAAAAUGUUUGUGACCUUAUGUACUCUUGAAUCAUAUCACAGCCAUUUUGA
CGAGUUUGG
>dps-mir-13b-2 MI0001312 Drosophila pseudoobscura miR-13b-2 stem-loop
AUUUACGCGUCAAAAUGACUGUGAGCUAUGUGUUUUUGAUCUCAUAUCACAGCCAUUUUG
ACGAGUUUG
>dps-mir-14 MI0001313 Drosophila pseudoobscura miR-14 stem-loop
UGUGGGAGCGAGACGGGGACUCACUGUGCUUUUGAAGUAGUCAGUCUUUUUCUCUCUCCU
AUA
>dps-mir-31a MI0001314 Drosophila pseudoobscura miR-31a stem-loop
UCUGUUGGUAAAUUGGCAAGAUGUCGGCAUAGCUGAAGUUGAAAAGCGAUCUUUGAGAAC
GCUAUGCUGCAUCUAGUCAGUUAUUCAAUGGA
>dps-mir-31b MI0001315 Drosophila pseudoobscura miR-31b stem-loop
AAUUUGGCAAGAUGUCGGAAUAGCUGAGAGCAAAAAGAAGAUGAUUUGAAAUGCGGCUAU
GCCUCAUCUAGUCAAUUGCAUUCAUUUGA
>dps-mir-33 MI0001316 Drosophila pseudoobscura miR-33 stem-loop
CCGGAGAUGACACGCAGGUGCAUUGUAGUCGCAUUGUCUGUCCAUCUUGAUUUCAGGCAA
UACAACUGCAAUGCAAGCUCUGUGCAUUUCA
>dps-mir-34 MI0001317 Drosophila pseudoobscura miR-34 stem-loop
AAUUGGCUAUGCGCUUUGGCAGUGUGGUUAGCUGGUUGUGUAGCCAAAAUAUUGCCUUUG
ACCAUUCACAGCCACUAUCUUCACUGCCGCCGCGACAAGC
>dps-mir-79 MI0001318 Drosophila pseudoobscura miR-79 stem-loop
CUGCUCUGCUUCUGCUUUGGCGCUUUAGCUGUAUGAUAGAUUUAAAAUACUUCAUAAAGC
UAGAUUACCAAAGCAUUGGCUCUG
>dps-mir-87 MI0001319 Drosophila pseudoobscura miR-87 stem-loop
CAUAUUUCAUUCGCGCCUGUAUCUUGCUGAACCGUAGCCAUAAUGGUCUUUCAUCCCGGU
UGAGCAAAAUUUCAGGUGUGUGAGAAAUUUGUUAAGCA
>dps-mir-92a MI0001320 Drosophila pseudoobscura miR-92a stem-loop
AUAGAGAUUGCCCGUAGGACGGGAAGGUGUCAACGUUUUAAAUUUUGAACAAACAUUGCA
CUUGUCCCGGCCUAUGGGCGGCUUGUCAUACACA
>dps-mir-92b MI0001321 Drosophila pseudoobscura miR-92b stem-loop
UAAAACGUCACCUGAUGUAGGCCGUGCCCAGUGCUUAUUUGUCGUUGUUUGAAAAUACAA
AUUGCACUAGUCCCGGCCUGCAGAGAGUGUCGCACACAAC
>dps-mir-100 MI0001322 Drosophila pseudoobscura miR-100 stem-loop
CCAUUAACAGAAACCCGUAAUUCCGAACUUGUGCUGUUUUAUAUCUGUUACAAGACCGGC
AUUAUGGGAGUCUGUCAAUGCAAACAACUGGUUUUUGGCA
>dps-mir-124 MI0001323 Drosophila pseudoobscura miR-124 stem-loop
UCGUUUGGUACGUUUUUCUCCUGGUAUCCACUGUAGGCCUAUAUGUAUUUCGACCAUAAG
GCACGCGGUGAAUGCCAAGAGCGGACGAAACUCUACUA
>dps-mir-125 MI0001324 Drosophila pseudoobscura miR-125 stem-loop
GACAUGUGCAAAUGUUUGUAUGGCUGAUUCCCUGAGACCCUAACUUGUGACUUUUAAUAC
CAGUUUCACAAGUUUUGAUCUCCGGUAUUGGACGCAAACUUGCUGAUGUU
>dps-mir-133 MI0001325 Drosophila pseudoobscura miR-133 stem-loop
UACAACGGCUGUAUGUAGCUGGUUGACAUCGGGUCAGAUCUAUUUUAUCAAGUAUUUGGU
CCCCUUCAACCAGCUGUAUCAGUGGUUGAUUCCAAC
>dps-mir-184 MI0001326 Drosophila pseudoobscura miR-184 stem-loop
GGUCGACCGGUGCAUUCGUACCCUUAUCAUUCUCGCGCCCCGUGUGCAUUAAAAGACAAC
UGGACGGAGAACUGAUAAGGGCUCGUAUCACCAACUCAUC
>dps-mir-210a MI0001327 Drosophila pseudoobscura miR-210a stem-loop
GGUACUUAUUGCAGCUGCUGGCCACUGCACAAGAUUAGAUUUAAGACUCUUGUGCGUGUG
ACAGCGGCUAUUGUAAGAGGCCAUAUUAGCAUCA
>dps-mir-219 MI0001328 Drosophila pseudoobscura miR-219 stem-loop
UAAUUCGAUUUUUAGCUAUGAUUGUCCAAACGCAAUUCUUGUUGAUAUCCAAUACUCAAG
GGUUGUGACUGGACAUCGCGGCUCGAAAUAAGAAUACAAC
>dps-mir-263a MI0001329 Drosophila pseudoobscura miR-263a stem-loop
ACAUCCCGGCACAGUUAAUGGCACUGGAAGAAUUCACGGGGUUUUUCAAUACAACCCGUG
AUCUCUUAGUGGCAUCUAUGGUGCGGGACUCA
>dps-mir-263b MI0001330 Drosophila pseudoobscura miR-263b stem-loop
UUGCUGGCAUUGGCUCUUGGCACUGGGAGAAUUCACAGUUGGUUUCCAUAUAUUCUGUGG
UUCUGCGGGUGCCAAAAUCGAAUGUUCGGCU
>dps-mir-274 MI0001331 Drosophila pseudoobscura miR-274 stem-loop
UCCCGUGCUGCAGUUUCAUUUUGUGACCGACACUAACGGGUAAUGGCUGGCCGCAGGACU
ACUCGUUUUUGCGAUCACAAUACUGAAAUUGCAGCAA
>dps-mir-275 MI0001332 Drosophila pseudoobscura miR-275 stem-loop
AAAGUCUCCUACCAUGCGCGCUAAUCAGAGACCGGGGCUGGUUUUUUCACUGCAGUCAGG
UACCUGAAGUAGCGCGCGUGGUGCUAGACA
>dps-mir-276a MI0001333 Drosophila pseudoobscura miR-276a stem-loop
CCUGGUUUUUGCCAUCAGCGAGGUAUAGAGUUCCUACGUUCAUAUUAUAAACUCGUAGGA
ACUUCAUACCGUGCUCUUGGAAGACCAAAAGACAACGAA
>dps-mir-276b MI0001334 Drosophila pseudoobscura miR-276b stem-loop
AAAGCGAAGCCUCUUUACCAUCAGCGAGGUAUAGAGUUCCUACGUGCCGUAUCCAAAGUC
GUAGGAACUUAAUACCGUGCUCUUGGAGGGCUGUCCAUC
>dps-mir-277 MI0001335 Drosophila pseudoobscura miR-277 stem-loop
UUGAAGGUUUUGGGUUGCGUGUCAGGAGUGCAUUUGCACUGAAACAUUCUGAAGCUUGUA
AAUGCACUAUCUGGUACGACAUUCCAGAACGUACAAUCUU
>dps-mir-278 MI0001336 Drosophila pseudoobscura miR-278 stem-loop
GUAAUGGUACGGUGCGACCGGACGAUGGUUCACAACGACCGUGUCUCUUAAACUGGUCGG
UGGGACUUUCGUCCGUUUGUAACGCCAUUUGUCAGCGA
>dps-mir-279 MI0001337 Drosophila pseudoobscura miR-279 stem-loop
UCAUACUACUGUUUUUAGUGAGUGAGGGUCCAGUGUUUCACAUUGAUUUUCUUAGUAUUU
GUGACUAGAUCCACACUCAUUAAUAACGGUAGUUC
>dps-mir-280 MI0001338 Drosophila pseudoobscura miR-280 stem-loop
GGCUUUUAUGUAUUUACGUUGCAUAUGAAAUGAUAUUUAUAGUAAACAGAUUAUUUUAUA
UGCAGGUAUGUGCAGCUGAAGAGCCUGUCCAUUG
>dps-mir-281-1 MI0001339 Drosophila pseudoobscura miR-281-1 stem-loop
CGAAUAGGUGAAUAAAGAGAGCUGUCCGUCGACAGUCAACGUACCAAUUUAAUACUGUCA
UGGAAUUGCUCUCUUUGUAUAAUAUUCG
>dps-mir-281-2 MI0001340 Drosophila pseudoobscura miR-281-2 stem-loop
CGAAUAGUGAAAUAAAGAGAGCUAUCCGUCGACAGUCAAGUUAAUCAGAUUGUAAUACUG
UCAUGGAAUUGCUCUCUUUGUAUAAUAUUCG
>dps-mir-282 MI0001341 Drosophila pseudoobscura miR-282 stem-loop
UGCCUUAUAAAUCUAGCCUCUACUAGGCUUUGUCUGUGCAUUUGAAAACCCGAUCAGACA
UAGCCUAUAAGAGGUUAGGUGUACCAAGGAAGAA
>dps-mir-283 MI0001342 Drosophila pseudoobscura miR-283 stem-loop
CUCACGAUUCUCAAAGGUAAAUAUCAGCUGGUAAUUCUGGGAGCUAAGCAAGAUAUGAAA
CACUCGGAAUUUCAGUUGGUAUCGACUUUUUUGAAUU
>dps-mir-284 MI0001343 Drosophila pseudoobscura miR-284 stem-loop
GUUGCAGUUCCUGGAAUUAAGUUGACUGUGUAGCCUGGGAAGGCAAGGCUUGAGCACUGC
UUCUGAAGUCAGCAACUUGAUUCCAGCAAUUGCGGCCCAA
>dps-mir-285 MI0001344 Drosophila pseudoobscura miR-285 stem-loop
UCGAAUCGAAGAACUGAGAUCGAUUGGUGCAUAGAUAUCAAGAGGACUCGCUAAUUUUCA
ACUCUAGCACCAUUCGAAAUCAGUGCUUUUGAUGAGAACC
>dps-mir-286 MI0001345 Drosophila pseudoobscura miR-286 stem-loop
UUAAAAUUAAAUGGCGAUUGUCGGUUUGGUCGCUUUUUACCAGGGUUCCGAUCAAGCGAA
GUGACUAGACCGAACACUCGUGCUAUAAUUUUAGAAU
>dps-mir-287 MI0001346 Drosophila pseudoobscura miR-287 stem-loop
AUGUGUGAGUGUGGGGCCUGAAAUUUUGCACACAUUUACAAUAAUUGUAAAUGUGUUGAA
AAUCGUUUGCACAACUGUGA
>dps-mir-288 MI0001347 Drosophila pseudoobscura miR-288 stem-loop
GGCCAUGUCGUAAUUAGCAGGGUACAGCGUUGCCGGCGAUAAUUAAUGACGUUGGUCACG
UUGGUUUCAUGUCGAUUUCAUUUCAUGACACGGCCG
>dps-mir-289 MI0001348 Drosophila pseudoobscura miR-289 stem-loop
GAGUUUACAGUGAAAUAAAUAUUUAAGUGGAGCCUGCGACUGGGACUCCAGCUCUCCGAC
UGGGCUAACUCACUUGAGCGUUUGUUGGCACGUAAAAGAC
>dps-mir-304 MI0001349 Drosophila pseudoobscura miR-304 stem-loop
GCAGCAUUGAAUAAUCUCAAUUUGUAAAUGUGAGCGAUUUGAGGCAUUUGACACACUCAC
UUUGCAACUGGAGAUUGCUCGAAACUGC
>dps-mir-305 MI0001350 Drosophila pseudoobscura miR-305 stem-loop
CAUGUCUAUUGUACUUCAUCAGGUGCUCUGGUGUGUCCUGUAACCCGGCACAUGUUGAAG
UACACUCAAUAUG
>dps-mir-306 MI0001351 Drosophila pseudoobscura miR-306 stem-loop
CACUUUGCCGGCUCAGGUACUUAGUGACUCUCAAUGCUUUCGACAUCUUGAGAGUCUCUC
UGUGCCUGCACUGGCGGUGG
>dps-mir-307a MI0001352 Drosophila pseudoobscura miR-307a stem-loop
UGUCUUGCUUUGACUCACUCAACCUGGGUGUGAUGUUAUUUCGAUAUGGUAUCCAUCACA
ACCUCCUUGAGUGAGCGAUAGCAGGAUA
>dps-mir-308 MI0001353 Drosophila pseudoobscura miR-308 stem-loop
CUCGCAGUAUAUUUUUGUGUUUUGUUGUGUCUGAAACGCAAAUCACAGGAUUAUACUGUG
AG
>dps-mir-309 MI0001354 Drosophila pseudoobscura miR-309 stem-loop
AUUAUACGAUAAACUUUGUUCAGUUUUGCCAACUUGCUUGCAGCACUGGGUGAAGUUUGU
CUUAUAAU
>dps-mir-314 MI0001355 Drosophila pseudoobscura miR-314 stem-loop
UCGUAACUUGUGUGGCUUCGAAUGUACCUAGUUGAGGAAAACUCCGAAAUGGAUUUUGUU
ACCUCUGGUAUUCGAGCCAAUAAGUUCGG
>dps-mir-315 MI0001356 Drosophila pseudoobscura miR-315 stem-loop
CACUUAUCUAUUUUUGAUUGUUGCUCAGAAAGCCCUUAUAAUUAACCAGUUGGCUUUCGA
GCAAUUAUCAAAGCCAAAUAAGUG
>dps-mir-316 MI0001357 Drosophila pseudoobscura miR-316 stem-loop
AAAUUCUAGUCGAUUUGUCUUUUUCCGCUUACUGGCGUUUUAUUCGAUCAACGACAGGAA
AGGGAAAAAGGCGUAUUUACUAUGAGUUU
>dps-mir-317 MI0001358 Drosophila pseudoobscura miR-317 stem-loop
UGCAACUGCCGUUGGGAUACACCCUGUGCUCGCUUUGAAUAUGGUGCAAGCAAGUGAACA
CAGCUGGUGGUAUCCAAUGGCCGUUCUGCA
>dps-mir-318 MI0001359 Drosophila pseudoobscura miR-318 stem-loop
UUUAUGGGAUGCACCAAGUUCAGUUUUGUCACAUUUCGAGCAUCACUGGGCUUUGUUUAU
CUCAUAAG
>dre-mir-7b MI0001360 Danio rerio miR-7b stem-loop
UGAACGCUGGCUUGCUUCUGUGUGGAAGACUUGUGAUUUUGUUGUUGUUAGUUAGAUGAA
GUGACAACAAAUCACGGUCUGCCCUACAGCACAGGCCCAGCAUC
>dre-mir-7a-1 MI0001361 Danio rerio miR-7a-1 stem-loop
UGUGGAAGACUAGUGAUUUUGUUGUUGUUUCUUCUGCUUUCUGACAACAAGUCACAGUCU
ACCUCAGCGAGCGGGCCCU
>dre-mir-7a-2 MI0001362 Danio rerio miR-7a-2 stem-loop
UUUUGGGCAUUAUGGAAGACUAGUGAUUUUGUUGUUGUGACGUCAUCAGUACUGACAACA
AGUCACAGUCUGCCUCAGUGACCAGAAUCCACUCGUC
>dre-mir-10a MI0001363 Danio rerio miR-10a stem-loop
UGUCUGUCAUCUAUAUAUACCCUGUAGAUCCGAAUUUGUGUGAAUAUACAGUCGCAAAUU
CGUGUCUUGGGGAAUAUGUAGUUGACAUAAACACAACGC
>dre-mir-10b-1 MI0001364 Danio rerio miR-10b-1 stem-loop
GUCUAUAUAUACCCUGUAGAACCGAAUUUGUGUGAAAAAAUAACAUUCACAGAUUCGAUU
CUAGGGGAGUAUAUGGUC
>dre-mir-34a MI0001365 Danio rerio miR-34 stem-loop
CUGCUGUGAGUGGUUCUCUGGCAGUGUCUUAGCUGGUUGUUGUGUGGAGUGAGAACGAAG
CAAUCAGCAAGUAUACUGCCGCAGAAACUCGUCACCUU
>dre-mir-181b-1 MI0001366 Danio rerio miR-181b-1 stem-loop
CAUGUACGCACCUUCAGUUCUUCAAAGGUCAUAAUCAACAUUCAUUGCUGUCGGUGGGUU
UAGUCUUGUAACAGCUCUCUGAACAAUGAAUGUAACUGUGGCCCAGAUU
>dre-mir-181b-2 MI0001367 Danio rerio miR-181b-2 stem-loop
CUAAUGACUGCAAUAAACAUUCAUUGCUGUCGGUGGGUUUCUAAUAGACACAACUCACUG
AUCAAUGAAUGCAAACUGCGGUGCAA
>dre-mir-182 MI0001368 Danio rerio miR-182 stem-loop
GUAUUUGGCAAUGGUAGAACUCACACUGGUGAGGUAGUCAGAUCCGGUGGUUCUAGACUU
GCCAACUA
>dre-mir-183 MI0001369 Danio rerio miR-183 stem-loop
GACUCCUGUUCUGUGUAUGGCACUGGUAGAAUUCACUGUGAAAGCACACUAUCAGUGAAU
UACCAAAGGGCCAUAAACAGAGCAGAGAAAGAACCACG
>dre-mir-187-1 MI0001370 Danio rerio miR-187-1 stem-loop
UGACCUGUGGCUGGGCCAGGGGCUGCAACACAGGACAUGGGAGCUGUCUCUCACUCCCGC
UCGUGUCUUGUGUUGCAGCCAGUGGAACG
>dre-mir-192 MI0001371 Danio rerio miR-192 stem-loop
CUAGGACACAGGGUGAUGACCUAUGAAUUGACAGCCAGUGUUUGCAGUCCAGCUGCCUGU
CAGUUCUGUAGGCCACUGCCCUGUU
>dre-mir-196a-1 MI0001372 Danio rerio miR-196a-1 stem-loop
CGCGCGGCUGGUGCGUGGUUUAGGUAGUUUCAUGUUGUUGGGAUUGGCUUCCUGGCUCGA
CAACAAGAAACUGCCUUGAUUACGUCAGUUCGUCUUCAUCAAGGGC
>dre-mir-199-1 MI0001373 Danio rerio miR-199-1 stem-loop
UCCUGCUCCGUCAUCCCAGUGUUCAGACUACCUGUUCAGGAUCAUACUGGUGUACAGUAG
UCUGCACAUUGGUUAGACUGUGCAUGG
>dre-mir-199-2 MI0001374 Danio rerio miR-199-2 stem-loop
GGAGUUUUUGUGGACGCCCGUCCCGCCUGCCCAGUGUUCAGACUACCUGUUCAGGAAUUA
GUGUUUGUACAGUAGUCUGCACAUUGGUUAGGCUGG
>dre-mir-199-3 MI0001375 Danio rerio miR-199-3 stem-loop
CCUCCCCCUCGCCUGCCCAGUGUUCAGACUACCUGUUCAUCAUGCUGCAGCUGAACAGUA
GUCCGCACAUUGGUUAGGCUGGGCUGGGACACACACAC
>dre-mir-203a MI0001376 Danio rerio miR-203a stem-loop
GUGUUUGGGUCUCUUCUGGUCCCUCUGGUGCAGUGGUUCUUAACAGUUCAACAGUUCUAU
CUCAAAAUUGUGAAAUGUUUAGGACCACUUGACCAG
>dre-mir-204-1 MI0001377 Danio rerio miR-204-1 stem-loop
UCAUGUGACCUGUGGACUUCCCUUUGUCAUCCUAUGCCUGGAGUAAUAGAGGGGGCUGGG
AAGUCAAAGGGACGCUCAGGCGUCAUCAUUCGC
>dre-mir-205 MI0001378 Danio rerio miR-205 stem-loop
AAACUACUGUGCAUUCUAUCCUUCAUUCCACCGGAGUCUGUGUAGUUGUUCAAUCAGAUU
UCAGUGGUGUGAAGUGUAGGAAACACGGA
>dre-mir-210 MI0001379 Danio rerio miR-210 stem-loop
GCAGGUAAGCCACUGACUAACGCACAUUGCGCCUAUUCUCCACUCCACUGUGCGUGUGAC
AGCGGCUAACCAG
>dre-mir-181a-1 MI0001380 Danio rerio miR-181a-1 stem-loop
GUUUGCCUCAGUGAACAUUCAACGCUGUCGGUGAGUUUGAGCUAAAUGGAAAAAAACCAU
CGACCGUUGAUUGUACCCUGCGGC
>dre-mir-214 MI0001381 Danio rerio miR-214 stem-loop
UGACUGAGAGCGUUGUCUGUCUGCCUGUCUACACUUGCUGUGCAGAACUUCCUGCACCUG
UACAGCAGGCACAGACAGGCAGACAGAUGGCAGCCCGCCU
>dre-mir-216a MI0001382 Danio rerio miR-216a stem-loop
GCUGAUUUUUGGCAUAAUCUCAGCUGGCAACUGUGAGUAGUGUUUUCAUCCCUCUCACAG
GCGCUGCUGGGGUUCUGUCACACACAGCA
>dre-mir-217 MI0001383 Danio rerio miR-217 stem-loop
AUGAGAACUUUCUGAUGUUGGUGAUACUGCAUCAGGAACUGAUUGGAUGAUAUUCAGGAG
CCAUCAGUUCCUGAUGCACUCCCAUCAGCAUCGAAAGA
>dre-mir-219-1 MI0001384 Danio rerio miR-219-1 stem-loop
AGGGUCCCAGAGAUUGAUUGUCCAAACGCAAUUCUUGUAACAUAUAAUAUAAAUCCAAGA
AUUGUGCCUGGACAUCUGUUGCUGGAGAUUC
>dre-mir-219-2 MI0001385 Danio rerio miR-219-2 stem-loop
UGAUUGUCCAAACGCAAUUCUUGUGAAAUGUCGAGCGAUCAGUCGAGAAUUGUGCCUGGA
CAUCUGUUGCUGGAGGCUCC
>dre-mir-221 MI0001387 Danio rerio miR-221 stem-loop
GUCGUGAACCUGGCAUACAAUGUAGAUUUCUGUGUGGUACUAUCUACAGCUACAUUGUCU
GCUGGGUUUCAGGCCAGCAGAAUAAUUCUGCUC
>dre-mir-222a MI0001388 Danio rerio miR-222 stem-loop
GCCGGUGGCUUGUUCGGGUGCUCAUGAGAUGCUCAGUAGUCAGUGUAGAUCCUGUGUCAC
AAUCAGCAGCUACAUCUGGCUACUGGGUCUCUGAUGGCAUUUUCUGCU
>dre-mir-223 MI0001389 Danio rerio miR-223 stem-loop
CUCUCCUCCUGAUCUAGACUCUUCUCUUAGAGUAUUUGACAGACUGUGGUUGACACUCGA
UCUAAAGGGGUGUCAGUUUGUCAAAUACCCCAAGAGAGG
>cbr-mir-64a MI0001392 Caenorhabditis briggsae miR-64 stem-loop
UCAAGAAUCCUCGGCCUCGCCGACCAUGACACUGAAGCGUGUACGGAUGGAAAGUUGAAG
CCUUCCGUUCCGCUAGUGUGCCAUGCAACGGCGAGUGCCUUGGCACUUUG
>cbr-mir-231 MI0001394 Caenorhabditis briggsae miR-231 stem-loop
CUAGCACCUCAAUGUUGUUCUGUCUGUUUCCAUAGCUUAUAUUGUAAGGUACUUAUAAGC
UCGUGAACAACAGGCAGGACAACUGGAAGUGGUGUUUUUUUUCA
>cbr-mir-356 MI0001395 Caenorhabditis briggsae miR-356 stem-loop
CCUCAUCCAACCAAUGUGGAUGAGCAACGCGAACAAAUCCUCUUAUAAGAGAUUUGCCAC
GCCGCCGCUCACCACACUGGCUUUCAGAAGGUGCCAGGAAUCAGAAGACGAG
>cbr-mir-83 MI0001396 Caenorhabditis briggsae miR-83 stem-loop
GCAGAAGGCACCACUCGAAAAAACUGAGUUUAUGUGUGUACUUGACGGCGAUCAGAGCAA
CGAUCUAGCACCAUAUAAAUUCAGUGUUUUCGUGGACAGAGAGCCAAGUUU
>cbr-mir-246 MI0001397 Caenorhabditis briggsae miR-246 stem-loop
GAAAAGUCCUAGUGAUAAAACAGCACCUGGCCAAUAUUAUGUAAUAUCAGAAGCAAAUUG
AUUAUUACAUGUAUUGGGUAGGAGCUGUUCAAGCUAUGGUUAAAUGGGU
>cbr-mir-51 MI0001398 Caenorhabditis briggsae miR-51 stem-loop
CGUCAUCGAAUCUCAACGUCAAACGGAUCCGAAGACGUCCAUCUACCCGUAGCUCCUUGC
CAUGUUACUGGUAAAAGUGAACAUGGAAGUUGGUCCGGGUACAUGGCCAGUAGGAGUUAU
GAAGACGUGUUGAGGUUUCAAGAUU
>cbr-mir-357-1 MI0001400 Caenorhabditis briggsae miR-357-1 stem-loop
CUACAUCAGAAGAGACAGCGAAUCCCGGCAAUCACCGUGCAUUUUCAUCUACCAGAGGCA
CUAAUGAAAAUGCCAGUCAUUGACGGAAUUCGUUGAAUCUGGAAUUAAAGCAU
>cbr-mir-253 MI0001401 Caenorhabditis briggsae miR-253 stem-loop
AACAUUUUUCGAGUUUCAGUCCUUCUCACACACCUCACUAACACUAACUACAGAUUUCUA
GAUGUUAGUAGGCGUUGUGGGAAGGGCGGAGAUGACGAAUACUUUGUGCA
>cbr-mir-70 MI0001402 Caenorhabditis briggsae miR-70 stem-loop
AAAACGGAUGUAUCUCUAGGAACAGCCAUCAUGUAAGACAUUUCUAACUGAAAGAUGUAA
UACGUGAUUGGUGUUCCCAGAGUUUACCGUUUCCUUCUUUUAUUUUUCCAAA
>cbr-mir-358 MI0001403 Caenorhabditis briggsae miR-358 stem-loop
ACUCCCCAUUCGGAUUGAUACCCGACUUCCGGAUACCAAAUGUCAUAUCCAACUCGUUUC
GUCAAUUGGUAUCCUUAGUCGUGGUCUCAAUCUGUACACGGCGAGAGUGUUGU
>cbr-mir-61 MI0001404 Caenorhabditis briggsae miR-61 stem-loop
UACUUGAUCGGUGUCUCGAGCCGAGUUAAGGCUAAUAGUCCUUCCGGUGUAUGGUAAUGA
CUAGAACCUUGACUCUGCUCGAGUUACUGAGCUCUUUGACCCCGCCC
>cbr-mir-360 MI0001405 Caenorhabditis briggsae miR-360 stem-loop
UUCCAUAAAAAAGCGCCUAGGGUUUUGUGACCGUUGUUACGGUCAAUUCAUGUCUGACAC
AAUGACCGUAAUCCCGUUCACAACACCUUGUGUGGCUUGAAUAAUGAAAUU
>cbr-mir-239a MI0001406 Caenorhabditis briggsae miR-239a stem-loop
GAGAAUGACGAUCCAAGUUUAUGCGAUUUUUGUACUACAAUUAGGUACUGGACACCAGCA
GCGAGUGUAUCCAGAAUCUAUACUAGUACAAAAAUAGCUAACAGGAUUAAGAU
>cbr-mir-249 MI0001407 Caenorhabditis briggsae miR-249 stem-loop
AUUUGUUAUUUUGUGCGCCCUCAAUGCUACUAGCAACGCUCAAAAAUCACUGUACGACAA
AUGACUAUAUUUUGUCACAGGAUUUUUGAGUGUUGCUAGUCGGAGAAGG
>cbr-mir-240 MI0001408 Caenorhabditis briggsae miR-240 stem-loop
CGCUGUCUUUAUUUUGAAACUGUUUUCAAAUCGAGAAUUUCGAGGCCUGAAUGCAAGAAC
CGUUUUGAGCAUACUGGCCUCCAAAUUUUCGCUUUGAAUUUUAGUUACGCGUG
>cbr-mir-254 MI0001409 Caenorhabditis briggsae miR-254 stem-loop
CUCCACUCUAUGCGGGUUGCCGUAUACAGAAGCAUCGAUUUUCACACGCCAUGAUGCGCC
UGUGCAAAUCUUUUGCAACUGUAUACGGCGAUUUAGCAGACCAUAUUG
>cbr-mir-239b MI0001410 Caenorhabditis briggsae miR-239b stem-loop
UAGGACAGACAUGCAAUUUUUGUACUGCACAAAAGUACUGACUAUUUCUCAGCGCUUUUG
UCCAGUGCAAGAAUGGCAAGAGCUGGUCCAUUUUUUUAGGGAUUAAACAAUU
>cbr-mir-62 MI0001411 Caenorhabditis briggsae miR-62 stem-loop
CCCUUGCAACUCGGCUAUUAUAAGGUGGGUUAGAUCCCAUAUCCUUCCGCUUGAUGGAAA
UGAUAUGUAAUCUAGCUUACAGGUCUCUCAACAUCUCCAAGACGGUGCUA
>cbr-mir-55 MI0001412 Caenorhabditis briggsae miR-55 stem-loop
AAAAUUGAAUCGUCACAAAGGGGGACUCGGCGGAAAAUAUGGUGGUAUACUACACAGUGA
AUAGAUAUACCCGUAUAUUUUUCUGCCGAGCCCCUCCACGACAUCAAUAAGG
>cbr-mir-84 MI0001413 Caenorhabditis briggsae miR-84 stem-loop
UUGCUAUAUAUUCAGCCGUACUGUCUGAAAAUAACAUCUGAGGUAGUUUGCAAUGCUGUC
GACGUAACUGAAAAGUCAACAUCAUUCCAACUUCCUCGGCUGUUCAAAAGGCUA
>cbr-mir-354 MI0001414 Caenorhabditis briggsae miR-354 stem-loop
CCAGAGCCGACUAAGUGCCUUGGUGCGGCUACAGACGGGUAUCCGGCUCGAUGUUCAUAC
ACCGCGACUCUUUCCUUUUACCUUGUUUGUUGCUGCUCCUUUUGGUUUU
>cbr-mir-35a MI0001415 Caenorhabditis briggsae miR-35 stem-loop
UAGUCCAGUUCUGGACAUUCGCGGGUUUUUUCCUUCGGUGAUAUUCGAAGAAUCGCUAUC
ACCGGGUGAAAACUUGCAAGUGUCUUGCUUCGACUGGUCAUUUUGCUUGUAU
>cbr-mir-36 MI0001416 Caenorhabditis briggsae miR-36 stem-loop
UGAAACCUUCGGACCAUUGUGAAUUUUUGCUGCGGUGUUACAACUAACAUCUGUAUCACC
GGGUGAAAAUUCGCAAUGGUCCGAUGGGUAUUCA
>cbr-mir-38 MI0001418 Caenorhabditis briggsae miR-38 stem-loop
GAGCCUGGACCUGUACCGGGUUCUCUUUGUGGUGAUAUGACAACUCAUAACCAUUCCUUA
UCACCGGGAGACAACCUGGUAUAGGUCCAGCGACUC
>cbr-mir-39 MI0001419 Caenorhabditis briggsae miR-39 stem-loop
CAGAGAUGCAGGGAGCCCAACUGGUUCUCACUGCAGUGAUAAGCUAUGUUACAGUCUAUC
ACCGGGUGAAAAACGGUUAGGCUCUUUAAGCAUCUCUG
>cbr-mir-40 MI0001420 Caenorhabditis briggsae miR-40 stem-loop
CCCCUGCCCUCACCCCAGCGGGUUUUCAUCGCAGUGAUAUGACGCAUUCAAACCAUUUCU
UAUCACCGGGUGUCAAUCAGCUAGGGUGUGGGCGCGGG
>cbr-mir-41a MI0001421 Caenorhabditis briggsae miR-41 stem-loop
UGAAAGCAGGUCCCAAAUGCCUUGGUGGUUUUUCGCCGUAGUGAUACAACAUCGAAGCCA
UACGAUAUCACCGGGUGAAAAACUCCCAAGGUCGGGACAUUUUUAUUUGU
>cbr-mir-355 MI0001422 Caenorhabditis briggsae miR-355 stem-loop
CUACUGAUUAUGAUUAGUCAGCAAUCGGAUGGUUUGUUUUAGCCUGAGCUAUGUGUUAUU
GCAUAUUCAUAGCUACUUGCUAAAACAUACCAAUCGAGUUGACUGACAU
>rno-mir-421 MI0001423 Rattus norvegicus miR-421 stem-loop
CACACUGUAGGCCUCAUUAAAUGUUUGUUGAAUGAAAAAAUGAAUCAUCAACAGACAUUA
AUUGGGCGCCUGCUCUGUG
>ath-MIR413 MI0001424 Arabidopsis thaliana miR413 stem-loop
GAUCCAUAGUUUCUCUUGUUCUGCACAUCCACUAACUUCAGGAACCAUGUCCCAGUUUCA
GGUUAGAUCAAGUGGGAAAACAAAUGGAAGAUUGUGGCUAUGCAGAAACUGGAACUAUUC
GUC
>ath-MIR414 MI0001425 Arabidopsis thaliana miR414 stem-loop
UCAUCAUUAUCAUCAUCAUCAUAUUCAUCUUCAUCAUCAUCGUCAUCAUCAUCAUCAUCA
UCGUAUGAGAAGAUAGAGAAGAGUGAGAGUAUGAGAUUUGAGUUGAGA
>ath-MIR415 MI0001426 Arabidopsis thaliana miR415 stem-loop
AGAACAGAGCAGAAACAGAACAUAUAUUCUCUGUCUUUUUUUGUGGCAAAAGUAAAUGGC
GAGAAGACAACUCUUUUACCAUCGAAUGUUCUUGGUUUUAGCUCUUCUCU
>ath-MIR416 MI0001427 Arabidopsis thaliana miR416 stem-loop
CGAAACUGAACCCGGUUUGUACGUAUGGACCGCGUCGUUGGAAUCCAAAAGAACCAGGUU
CGUACGUACACUGUUCAUCG
>ath-MIR417 MI0001428 Arabidopsis thaliana miR417 stem-loop
AAAUAUAUUCAAAAGUGGUCAAAACACGUCACUAUUUCCUUUAUGUUUUCCCCUUAUUGA
UGGAAAUGGUUAAACAUGAAGGUAGUGAAUUUGUUCGAAUAAUAUGUUGAUAUAUUU
>ath-MIR418 MI0001429 Arabidopsis thaliana miR418 stem-loop
UUUAAAUUUAGAAUCUAGCGUAAAAAGAAAAUCCGAAUCAGGAACUCUAAUGUGAUGAUG
AACUGACCUUAGA
>ath-MIR419 MI0001430 Arabidopsis thaliana miR419 stem-loop
AAAUUAUGAAUGCUGAGGAUGUUGUUAUUACGAGCAAUGAGAUGUCUUUUUUUAAAAAAA
AAAAUUUGGUUGCUUGCUUGCAAGAGGACAUCUUAGCAUCAAAUUU
>ath-MIR420 MI0001431 Arabidopsis thaliana miR420 stem-loop
UUCUAAACUAAUCACGGAAAUGCAAAAAUUGGAUACUACACUAUCAACUUUUUUCUUUUG
UUCUCUUUAUCUCGUGAAUUUCCAUUUAAUGAGUUUAGUU
>osa-MIR413 MI0001433 Oryza sativa miR413 stem-loop
ACGGCUAGUUUCACUUGUUCUGCACAUGUGGAAAACAGUUAGCACUCUAUCUGAGUCGUA
AUCCCAAGCAUUAUUACAGAAAAAUAAAAGUGCAUUACAAAGAAGUCAGACAU
>osa-MIR414 MI0001434 Oryza sativa miR414 stem-loop
GUUGCCGCUGCCGUCAUCCUCAUCAUCAUCGUCCUUGCAUGAAACCGCCAGCAAAUCCUU
GCGCGGGGGGAGGGGGAAGGGGAGGGGGAGGGGUCGGAGGGGCGGC
>osa-MIR415 MI0001435 Oryza sativa miR415 stem-loop
AGAGAGUUUUACAGAGCAGAAACAGAACAGAAGCAGAGCAGCUGUGUAUACACAACACUG
CAACUAUCCCUAUCACUGAGGGACAAAGCAGAAACCAGCUGAGCUCUCCUUGGCUGUCUG
UACAAGCAAAGCAAAAGCUUCAAG
>osa-MIR416 MI0001436 Oryza sativa miR416 stem-loop
GAUGAGGAGUAUGAAUAGAAAGAAUUAGAAAAGCUACGGUGGUUGUUGAGCAGCGCCAAA
AAAAACUCUGCUUUGCUCUGUUUCUGUGUUCGUCCGUACACUGUUCAUC
>osa-MIR417 MI0001437 Oryza sativa miR417 stem-loop
UUUGGUACAAAUUUGAAUUCUUAAAUCUCUUAUAUUAUGAUAUGAAUGUAGUGAAUUUGU
UCCAUG
>osa-MIR418 MI0001438 Oryza sativa miR418 stem-loop
CGUUAGCUGUCUGCAAUCUGCCAUUCUUAUCAUCGCACAUUUAAUGUGAUGAUGAAAUGA
CGCAUUUCUGUCAAGUCUCACC
>osa-MIR419 MI0001439 Oryza sativa miR419 stem-loop
UCUUCUCUGUUCUCUGUGAUGAAUGCUGACGAUGUUGUAGAUGUGAACUUUUUUUUUCUC
UGUUGUCUAUGAUGAAUGCUUGUUGUCCUGGAGAUAUUGUAGA
>ath-MIR426 MI0001441 Arabidopsis thaliana miR426 stem-loop
GAGGGGGGACAAUUUUUGGAAAUUUGUCCUUACGGGUAGUACUAGAAUACUUGUCCACAU
GACGAUUUGAAAUAACCGAAGGACAUAUGAGGAAAAAAUAAAAUUAAACUC
>osa-MIR426 MI0001442 Oryza sativa miR426 stem-loop
UCGCAUUUUUGGAAGUUUGUCCUUACGAAAAGGCUAGCAAAAUUUAGUGAGGCAAUGAAU
GAAAAGACAUCUAGCGAUACUAAAAUUAAAAUUUGAUAACCCUAAAAUGUGUCAAACUUU
GGCAUUUCGUGAAAAUCCUUCAAUGCGA
>hsa-mir-422a MI0001444 Homo sapiens miR-422a stem-loop
GAGAGAAGCACUGGACUUAGGGUCAGAAGGCCUGAGUCUCUCUGCUGCAGAUGGGCUCUC
UGUCCCUGAGCCAAGCUUUGUCCUCCCUGG
>hsa-mir-423 MI0001445 Homo sapiens miR-423 stem-loop
AUAAAGGAAGUUAGGCUGAGGGGCAGAGAGCGAGACUUUUCUAUUUUCCAAAAGCUCGGU
CUGAGGCCCCUCAGUCUUGCUUCCUAACCCGCGC
>hsa-mir-424 MI0001446 Homo sapiens miR-424 stem-loop
CGAGGGGAUACAGCAGCAAUUCAUGUUUUGAAGUGUUCUAAAUGGUUCAAAACGUGAGGC
GCUGCUAUACCCCCUCGUGGGGAAGGUAGAAGGUGGGG
>mmu-mir-425 MI0001447 Mus musculus miR-425 stem-loop
AAAGUGCUUUGGAAUGACACGAUCACUCCCGUUGAGUGGGCACCCAAGAAGCCAUCGGGA
AUGUCGUGUCCGCCCAGUGCUCUUU
>hsa-mir-425 MI0001448 Homo sapiens miR-425 stem-loop
GAAAGCGCUUUGGAAUGACACGAUCACUCCCGUUGAGUGGGCACCCGAGAAGCCAUCGGG
AAUGUCGUGUCCGCCCAGUGCUCUUUC
>xla-mir-427 MI0001449 Xenopus laevis miR-427 stem-loop
AGCACCCAAAACGGGGCUCUCUCUUGUGACUGAAUUAUGAUGAGAAAGUGCUUUCUGUUU
UGGGCGUU
>xla-mir-428 MI0001450 Xenopus laevis miR-428 stem-loop
CACGUCGGCCUAACUGGAGCCCUGUCUCAUUGCAGCUGUGAGUAAGUGCUCUCUAGUUCG
GUUGCUGAGUG
>xla-mir-429 MI0001451 Xenopus laevis miR-429 stem-loop
UGGAUGUCUUACCAGACAUGGUUAGAUCUGGAUGCAUCUGUCUAAUACUGUCUGGUAAUG
CCGUCCAU
>xla-mir-19b MI0001452 Xenopus laevis miR-19b stem-loop
GCUCCUGUCAGUUUAGCUGGUUUGCAUCAGCUGGCUACUGUGCUGUGCAAAUCCAUGCAA
AACUGACUGUGGC
>xla-mir-20 MI0001453 Xenopus laevis miR-20 stem-loop
GCAGUUCCAAAGUGCUCAUAGUGCAGGUAGUUGUAUUCAUGUUCUACUGUAAUAUGGGCA
CUUACAGUACUGCU
>xla-mir-18 MI0001454 Xenopus laevis miR-18 stem-loop
CCUUGUGUUAAGGUGCAUCUAGUGCAGUUAGUGACAUAGCGUAGCAUCUACUGCCCUAAA
UGCUCCUUUUGGCACAGGG
>xla-mir-133a MI0001455 Xenopus laevis miR-133a stem-loop
CAGUGCUUUGCUAAAGCUGGUAAAAUGGAACCAAAUCACCUCUUCAAUGGAUUUGGUCCC
CUUCAACCAGCUGUAGGAUUGCAUUG
>zma-MIR156d MI0001456 Zea mays miR156d stem-loop
AGGCUCUCGAGAGAUUGACAGAAGAGAGUGAGCACACGGCGCGACGAACGACAUAGCAUG
UAUGCCGUCCUCGCCGCGUGCUCACUUCUCUUUCUGUCAGCCUCUUUCUCUCGAUGGCU
>zma-MIR156f MI0001457 Zea mays miR156f stem-loop
UGGCUGCUAGAUGGUGUGGCUGACAGAAGAGAGUGAGCACGCAUCGGCCAGACUGCAUCU
AUAUACGGCUGCCCCAAAGCGACGGAUCGAUGGAUGCCUAGCCUAGGCCUAGGCGCAGCU
GCUGUUGCGUGCUCACUUCUCUUUCUGUCAGCUCUCUCUCUCAUCCU
>zma-MIR156g MI0001458 Zea mays miR156g stem-loop
GGCUGACAGAAGAGAGUGAGCACGCAUCGGCCAGACUGCAUCUAUAUACGGCUGCUCCUG
GCGAAUGGAUAGAUGCCAAGGCGCAGCUGCUGUUGCGUGCUCACUUCUCUUUCUGUCAGC
U
>zma-MIR156b MI0001459 Zea mays miR156b stem-loop
AGAUGAGUUUUUUGAAGGUUUGACAGAAGAGAGUGAGCACACACGGUGGUUUCUUACCAU
GAGUGUCAUGCUAGGAGCUGUGCGUGCUCACCCUCUAUCUGUCAGUCACUCAUCAAGCCC
AUCU
>zma-MIR156c MI0001460 Zea mays miR156c stem-loop
GGUGGAGGAGAGGUGAAAGCUGACAGAAGAGAGUGAGCACACAUGGUGCCUUUCUUGCAU
GAUGUAUGAUCGAGAGAGUUCAUGCUCGAAGCUAUGCGUGCUCACUUCUCUCUUUGUCAG
CCAUUAGAACUCCUCUAUC
>zma-MIR156e MI0001461 Zea mays miR156e stem-loop
CCGGCGGGCGCGCGCGCGGUGACAGAAGAGAGUGAGCACACGGCCGGUGUGACGGCACCG
GCGCGGAUGUGCCGUCGCGGCCGCGUGCUCACUGCUCUCUCUGUCAUCCGCUGGCACACC
CUCACG
>zma-MIR156a MI0001462 Zea mays miR156a stem-loop
UUCGUUCCGUGGCUAACUGACAGAAGAGAGUGAGCACACAGCGGGCAGACUGCAUCGAUC
GAUCUGCAUCCGAGACGGCGCACGUACGAAUGAUGAUGCAGCUGCUGCUGCGUGCUCACU
UCUCUCUCUGUCAGUCCUCUAGCUGCUACGGC
>zma-MIR156h MI0001463 Zea mays miR156h stem-loop
CGGGCUCGCGCGCGCGCGGUGACAGAAGAGAGUGAGCACACGGCCGGGCGUGACGGCACG
UGCCGUCGCGGCCGCGUGCUCACUGCUCUUUCUGUCAUCCGCUGGUCCGGGCCUC
>zma-MIR156i MI0001464 Zea mays miR156i stem-loop
CGCGGCGGGCGGUGACAGAAGAGAGUGAGCACACGGCCGGGCGGAACGGCACCGGCGGAU
GGUGCCGUCGCGGACGCGUGCUCACUGCUCUAUCUGUCAUCCACUCUCUCCCCCGCU
>zma-MIR160a MI0001465 Zea mays miR160a stem-loop
UUGUGUGCGUGCCUGGCUCCCUGUAUGCCACACAUGUAGCGCCCAACCCAGAUGYUAAGG
UUGCCUGCUGUGGGUGGCGUGCAAGGGGCCAAGCAUGCAUCCAU
>zma-MIR160c MI0001466 Zea mays miR160c stem-loop
AGGAUGUGCCUGGCUCCCUGUAUGCCACUCAUCUAGAGCAACGACAGCUUGGUAGGGUUG
CCUAUAAGAUGGAUGGCGUGCAUGGUGCCAAGCAUAUCUC
>zma-MIR160d MI0001467 Zea mays miR160d stem-loop
GGCCAGGGGCGGGAUCGAUAUGCCUGGCUCCCUGUAUGCCACUCGCAUGGCUGCCAACUC
AUCAUGCAUACACUGCUAGCUAGUCGUUGGCUCCACUGCGGAUGGCGUGCGUGGAGCCAA
GCAUGACCGAUCAUCUCCUCCU
>zma-MIR160b MI0001468 Zea mays miR160b stem-loop
CGAUCGGCUCGUGUCGUGUGUGCCUGGCUCCCUGUAUGCCACACAUGUAGCCAACCCGUG
GCGUGAUUGGAUGCUGUGGGUGGCGUGCAAGGAGCCAAGCAUGCAUAACAGGCCAUGAUC
A
>zma-MIR164a MI0001469 Zea mays miR164a stem-loop
CAGUGACAAGGACCACGCUGGAGAAGCAGGGCACGUGCAUGCGCAUACCAUAUAGCUAGA
CGAUGUUCUCUCUCGCUCCGCUCGACCAAGCUUCAUGUAUGGAUGGGUACGCACGCACGU
GUUCUCCUUCUCCAUCGAGGUCUUUCUCACUU
>zma-MIR164d MI0001470 Zea mays miR164d stem-loop
UGAGUGAGAAGGACCACGCUGGAGAAGCAGGGCACGUGCAUGCACAUACGCCAUUCUCGA
UCUCUCCUCUCCACCACUACUGCAUCUAGCUAUCUCCAUGGAUGGAUGUACGUAGCUCGG
ACUGGAUCGAUCGGAGAAGCAAUAAGCUAGCGAGCUCAUGCAUGCUGGCUGUGCACGCAC
GUGGUCUCCUUCUCCAUCACGGUUCUUUCUCACUUC
>zma-MIR164b MI0001471 Zea mays miR164b stem-loop
UAGACGGUGGCUGUGCGUGGUGGAGAAGCAGGGCACGUGCAUUACCAUCCAAUGCCGCCG
GGUGGGUGGGUGGAAUGGAUGGAUGGUUCUUGAUGUGCCCAUCUUCUCCACCGAGCACGA
ACUGUCUU
>zma-MIR164c MI0001472 Zea mays miR164c stem-loop
UGGCGAGGUGCGCGCGGUGGAGAAGCAGGGCACGUGCAUUCUUUCCGUCGCCGGCCGGCU
UGGCAGCGGCCGGCGGCCCGGCUCUCGCAGUCACGCGUACGUCGCCUGAGCGGCGCGCGC
GAGAGAGAGAGACACGGCAGGUCGUCGCCGGCGCGGCUAACUGGUGCAGGUGCAGCAGCU
AGCUUCUGAAACCCAGCCAGCCAGCCAGCCGGCCGGCCGGCCGAUCGAUGCGUGCAUGUG
CCCUUCUUCUCCAUCGGGCACGCCUCGCCU
>zma-MIR169a MI0001473 Zea mays miR169a stem-loop
UAGGCUCGGGGACUAUGGUGCAGCCAAGGAUGACUUGCCGAUCGAUGUGACGCCUCUUGA
UCUCGUCGUCGUCAGAUCGUCGCCGAUCAUCGGCAAGUUGUUCUUGGCUACACCGUGGCU
CCUGCUCCUG
>zma-MIR169b MI0001474 Zea mays miR169b stem-loop
UAGGCUCGGGGACUACGGUGCAGCCAAGGAUGACUUGCCGAUCUAUCGUCGAUCAACGAG
CGACGCCUCUGAUGUCUGAUCUCGACAUCUAUCGUCGUCAGACCAUCAUCAUCUAUCGGC
AAGUUGUUCUUGGCUACACCGUGGCUCCUGCUCCUG
>zma-MIR167a MI0001475 Zea mays miR167a stem-loop
UGCUCUUGCGAAUGAGUGAAGCUGCCAGCAUGAUCUAGCUCUGAUUUGGUUGGCACCAUA
UUAGCAGGCGUCCACGCACAGCUAGACUAGAGUGGCCUCGCGCGCUCUCGUCUGGUCUGU
GUCUCGCUUUGUGCCUGCAAAUCGUUGUUAGAUCAUGCAUGACAGCCUCAUUCCUUCACA
AUUCUGGGGC
>zma-MIR167b MI0001476 Zea mays miR167b stem-loop
AGUGCCCAAGAUAAAGGGUGAAGCUGCCAGCAUGAUCUAACGACGGCAUUGCUCUGCUGC
UGCAGUGAGGCUUGCGAGUGAUGGUUAGAUCAUGCUGUGACAGUUUCACUCUUUCCCUUU
GGGCACA
>zma-MIR167d MI0001477 Zea mays miR167d stem-loop
UGCCCAAGGGAACGAGUGAAGCUGCCAGCAUGAUCUAGCUCUGAGUGAUCACCCGAAAAA
GAACAAUAGUUCUAGGUGGUCAUGCCUUGCUAGGUCAUGCUGCUGCAGCCUCACUUCUUC
CCGUCGUUGGGCA
>zma-MIR167c MI0001478 Zea mays miR167c stem-loop
UGCCCAAGGGAACGAGUGAAGCUGCCAGCAUGAUCUAGCUCGGAGUGAUCACGCGAGGAG
AACAAUAGCUCGAGGUGGUCAUGCCUUGCUAGAUCAUGCUGUGGCAGCCUCACUUCUUCC
CGUCCUUGGGCA
>zma-MIR160e MI0001479 Zea mays miR160e stem-loop
AGGGAAUAUGCCUGGCUCCCUGUAUGCCACUCGCACGGCUACCACACCCCGGUGGCCGCU
GCGGCUGGCGUGCGAGGUGCCAAGCAUGGCCCCC
>zma-MIR166a MI0001480 Zea mays miR166a stem-loop
UGAGGGGAAUGUUGUCUGGCUCGGGGCCGCCGCCGCCGCUCCUUCCUUCUCUAGUCUCUC
UUCUCUCCUAGCAGCUACUCUUCGCUUCCUACUCCUAUCUCGAUCCCUCUCUUCUUCUUC
UUCUUCUUCUUCCUCUUCCCCCCUCUCUUGGAUCGAGACCGAGCGGACGGAGACGAGUGG
UGUAGAUCUCGGACCAGGCUUCAUUCCCCCCAA
>zma-MIR162 MI0001481 Zea mays miR162 stem-loop
CUGGGCGCAGUGGUUUAUCGAUCUCUUCCUUGCCUUGUGCUGGUCCGGCCGGGAGUGGUG
GUUCAAGCGUUUUAUUGUUGCAGCAGCUCGCAAACAACGCGGGAAUCGGUCGAUAAACCU
CUGCAUCCAG
>zma-MIR166h MI0001482 Zea mays miR166h stem-loop
GGGGAAUGACGUCCGGUCCGAACGAGCCACGGCUGCUGCUGCGCCGCCGCGGGCUUCGGA
CCAGGCUUCAUUCCCC
>zma-MIR166e MI0001483 Zea mays miR166e stem-loop
GGGGAAUGUUGUCUGGCUCGAGGUGCAGAAACAUACAGAUCUCAUCGGUCUAGGUUCUUG
UCGAUCUCGGACCAGGCUUCAUUCCCC
>zma-MIR166i MI0001485 Zea mays miR166i stem-loop
GGGGAAUGUCGUCUGGCGCGAGACCGUACCAGACGACGUGCUCUCUCGGUCGUCGGACGG
UCUCGGACCAGGCUUCAUUCCCC
>zma-MIR166f MI0001486 Zea mays miR166f stem-loop
GGGGAAUGACGUCCGGUCCGAACAAGCCACGGCUGCUGCUGCGCUACCGCCGCGGCUUCG
GACCAGGCUUCAUUCCCC
>zma-MIR166g MI0001487 Zea mays miR166g stem-loop
GGGGAAUGUUGUCUGGUUGGAGACCUAACACCRCGAAUUAAUCAUCCAUGCCAUGGAAGC
AGCAUAUGCCCGCCUGCAUCUAUCCAUGCAUGAUGGUGGAAGGUUUCGGACCAGGCUUCA
UUCCCC
>zma-MIR166b MI0001488 Zea mays miR166b stem-loop
GUGGAAUGUUGUCUGGUUCAAGGUCUUGCUWUCCGAUUUGAGGAUGAUCCAUGCUUGCAU
GUGUAGUUUUUUUUGUUCCUCAGAUCUACAAGAUCUCGGACCAGGCUUCAUUCCCC
>zma-MIR166c MI0001489 Zea mays miR166c stem-loop
GGGGAAUGUUGUCUGGCUCGAGGUGCAGAAACACGCAGAUCUCAUCGAGGUCGUCUUGGU
UGUUGUUGAUCUCGGACCAGGCUUCAUUCCCC
>zma-MIR166d MI0001490 Zea mays miR166d stem-loop
GUGGAAUGUUGUCUGGUUCAAGGUCUUUUGCUUUGUGAUCCAUCUGUGUAGAGCUUCUAA
GUAUUCCUUGGAUCUGCAAGAUCUCGGACCAGGCUUCAUUCCCC
>zma-MIR171a MI0001491 Zea mays miR171a stem-loop
GAUAUUGGCGAGGUUCAAUCAGAUGAUGUAUUUUUCUUAUAUAUAAAUUUGCAUGCAUGA
AGGUGUGAAUCCAGUGUCUGAUUGAGCCGCGCCAAUAUC
>zma-MIR171b MI0001492 Zea mays miR171b stem-loop
CGGGAUAUUGGCGCGGUUCAAUCAGAAAGCUUGCGCUCCAGGCCCGAGGGGCUCCACUCU
UUGAUUGAGCCGUGCCAAUAUCACG
>zma-MIR172a MI0001493 Zea mays miR172a stem-loop
GCGUGGCAUCAUCAAGAUUCACAACCCAUCAAUCCGAACCACUGAUUUGGAAUGCAUGYA
UGAGAAUCUUGAUGAUGCUGCAU
>zma-MIR172d MI0001494 Zea mays miR172d stem-loop
GUGCAGCACCAUCAAGAUUCACAUCCCCAGCUCGAUCUGUGCAUGAUGAGAUGAGAAUCU
UGAUGAUGCUGCAU
>zma-MIR172b MI0001495 Zea mays miR172b stem-loop
GUGCAGCACCAUCAAGAUUCACAUCGUCCAACUCAUGCAUCAUGCAUAUAUGCAUCUUCA
AUGAUGCGUGCCUCGCAUGUGUGUGUAUAUAUAUAUGAUGAGAUGAGAAUCUUGAUGAUG
CUGCAU
>zma-MIR172c MI0001496 Zea mays miR172c stem-loop
GUGCAGCACCACCAAGAUUCACAUCCAACUCUCACGCAUCUUCAGUGAUGCAUGCAUGCU
CUGUGAUGUCUCGCAGCAGCUAUAUGCAUAUGUGAUGAGAUGAGAAUCUUGAUGAUGCUG
CAU
>sbi-MIR166d MI0001497 Sorghum bicolor miR166d stem-loop
GGGGAAUGUUGUCUGGCUCGAGGUGCAGGAACAUGCAGAUCUCAUCGGUCUAGAUUGUUG
UUGAUCUCGGACCAGGCUUCAUUCCCC
>sbi-MIR166c MI0001498 Sorghum bicolor miR166c stem-loop
GGGGAAUGUUGUCUGGUCGGAGACCUAACACCGCGAAUCAUCCAUGGAGCAGCAUGCAUG
GUGGUGGAUGGUUUCGGACCAGGCUUCAUUCCCC
>sbi-MIR166b MI0001499 Sorghum bicolor miR166b stem-loop
GGGGAAUGAUGUCCGGUCCGAAGACGCUGUGCGGCGAAAGCGGCGGCGGCUUCGGACCAG
GCUUCAUUCCCC
>sbi-MIR166a MI0001500 Sorghum bicolor miR166a stem-loop
GUGGAAUGUUGUCUGGUUCAAGGUCUCGCUUGUGAUUUAAGGAUGAUUUGUGCAUGCGUA
AUUUUUAUUCCUUGAAUCUAUGAGAUCUCGGACCAGGCUUCAUUCCCC
>sbi-MIR172b MI0001501 Sorghum bicolor miR172b stem-loop
GCGUGGCAUCAUCAAGAUUCACACACUGCUUGCAAAUGCAUACAUGCAUCUCUGCCGCCU
UCUUUGCCUGCCAUUAAUAGCAGUUUUACUACAUGUUUUAGCUGCUGCUGCAUCAUAUAU
GCCUCUGUGAAUAUAUAUGUGUAUGUGUGGGAAUCUUGAUGAUGCUGCAU
>sbi-MIR172c MI0001502 Sorghum bicolor miR172c stem-loop
GUGCAGCACCAUCAAGAUUCACAUGGUCCAACUCAUGCAUCUUCAGUGAUGCUCAUGUGA
UGGCUCGCAGUUGCUAUAUAUGCAUAUGUGAUGAGAUGAGAAUCUUGAUGAUGCUGCAU
>sbi-MIR172a MI0001503 Sorghum bicolor miR172a stem-loop
GUGCAGCAUCAUCAAGAUUCACAUCCAGCUCAUCCUCGGUGAUAUGCUAUAUACAUAAAU
AUAUGCGUAUGUGAUGAGAUGAGAAUCUUGAUGAUGCUGCAU
>sbi-MIR156a MI0001504 Sorghum bicolor miR156a stem-loop
UGACAGAAGAGAGUGAGCACACGGCGCGACGAACGGCAUAAUAUGUAUGUCGUCCUCGCC
GCGUGCUCACUUCUCUUUCUGUCA
>sbi-MIR156c MI0001505 Sorghum bicolor miR156c stem-loop
UGACAGAAGAGAGUGAGCACACAUGGUGCCUUUCUUGCAUGAUGAAUGAGUGGAUUCAUG
CUCGAAGCUAUGCGUGCUCACUUCUCUCUCUGUCA
>sbi-MIR156b MI0001506 Sorghum bicolor miR156b stem-loop
UGACAGAAGAGAGUGAGCACACACGGUGGUUUCUUAGCAUGAGUGCCAUGUUGGGAGCUG
UGCGUGCUCACUCUCUAUCUGUCA
>sbi-MIR160d MI0001507 Sorghum bicolor miR160d stem-loop
UGCCUGGCUCCCUGUAUGCCACUCGCUUAGCUGCCAACAACUCAUACUACGUUGUUAACG
ACGUUGGCUCUACUGCGGAUGGCGUGCGAGGAGCCAAGCA
>sbi-MIR160a MI0001508 Sorghum bicolor miR160a stem-loop
UGCCUGGCUCCCUGUAUGCCACACAUGUAGCCCAACCCAUAUGCUAAGGUUGCCUGCUGU
GGGUGGCGUGCAAGGGGCCAAGCA
>sbi-MIR160c MI0001509 Sorghum bicolor miR160c stem-loop
UGCCUGGCUCCCUGUAUGCCACUCAUCUAGAUCAACAACUACCUAUGGUUGCCUAUGAUG
GUUGGCGUGCACGGUGCCAAGCA
>sbi-MIR160b MI0001510 Sorghum bicolor miR160b stem-loop
UGCCUGGCUCCCUGUAUGCCACACAUGUAGCCCAACCCGUGGCGUGAUUGGAUGCUGUGG
GUGGCGUGCAAGGAGCCAAGCA
>sbi-MIR160e MI0001511 Sorghum bicolor miR160e stem-loop
UGCCUGGCUCCCUGUAUGCCACUCGCACGGCUACCACCCCAAGAUCAUCGAUCGAUCUCG
GUGGCCGCUGCGGCUGGCGUGCGAGGUGCCAAGCA
>sbi-MIR164a MI0001512 Sorghum bicolor miR164 stem-loop
UGGAGAAGCAGGGCACGUGCAUUACCAUCCAAUGCCGCCAAGCUCGAUCCUCCUCUGAGC
UUGCUAGCUCCAUCAGCUCGCCAGCCAUGGCUGGAUGGAUGGUUCUUCAUGUGCCCAUCU
UCUCCA
>sbi-MIR167a MI0001513 Sorghum bicolor miR167a stem-loop
UGAAGCUGCCAGCAUGAUCUAGCUCUGAGUGAUCACCCGAGAAGAACAAUAGUUCGAGGU
GGUCUCGCCUUGCUAGGUCAUGCUGCGGCAGCCUCA
>sbi-MIR167b MI0001514 Sorghum bicolor miR167b stem-loop
UGAAGCUGCCAGCAUGAUCUAACAACGGCAUUGCUCCUCCGUGUAGCGCCCUGUGCUUGC
UUUUGCUUGUCUCCAUGGAGAAGACAGCGGCAAAGCUUAGCUUUGCUUCGCUUAGCUUGC
UGGCUUUUCGUAUGGGCUGGCGGCGGGUUGCUGCGUGAAGCUUGCAAGUGAUGGUUAGAU
CAUGCUGUGACAGUUUCA
>sbi-MIR169b MI0001515 Sorghum bicolor miR169b stem-loop
CAGCCAAGGAUGACUUGCCGGAUAUGUGCAUGCAUAUGUUACAAGGCAGCAUAUGCACCC
UGUUACAAGCCUGCCUGUUCUCCGGCAAGUUGUCCUUGGCUA
>sbi-MIR169a MI0001516 Sorghum bicolor miR169a stem-loop
CAGCCAAGGAUGACUUGCCGAUCGAUCGAUGCAAACUCCUCUGAUGUCUGAUCUCAUCAG
AUUAUCGUUGUCGGCAAGUUGUUCUUGGCUA
>gga-mir-20b MI0001517 Gallus gallus miR-20b stem-loop
CUAGCAGUAUCAAAGUGCUCAUAGUGCAGGUAGCUUGGCAUUGGACCUACUGUAAUGUGG
GCACUUACAGUACUGUUAGAUAAAG
>hsa-mir-18b MI0001518 Homo sapiens miR-18b stem-loop
UGUGUUAAGGUGCAUCUAGUGCAGUUAGUGAAGCAGCUUAGAAUCUACUGCCCUAAAUGC
CCCUUCUGGCA
>hsa-mir-20b MI0001519 Homo sapiens miR-20b stem-loop
AGUACCAAAGUGCUCAUAGUGCAGGUAGUUUUGGCAUGACUCUACUGUAGUAUGGGCACU
UCCAGUACU
>oar-mir-431 MI0001520 Ovis aries miR-431 stem-loop
CGUCCUGCGAGGUGUCUUGCAGGCCGUCAUGCAGGCCACACUGACGGAAACGUUGCAGGU
CGUCUUGCAGGGCGUCUCGCAAGACGACACA
>oar-mir-127 MI0001521 Ovis aries miR-127 stem-loop
GCUUUGAUCACUGUCUCCAGCCUGCUGAAGCUCAGAGGGCUCUGAUUCAGAAAGAUCAUC
GGAUCCGUCUGAGCUUGGCUGGUCGGAAGUCUCCUCAUCUGCUUCCUUCGGGUU
>oar-mir-432 MI0001522 Ovis aries miR-432 stem-loop
GCAUGACUCCUCCAAGUCUUGGAGUAGGUCAUUGGGUGGAUCCUUUAUUUCCCUAUGUGG
GCCACUGGAUGGCUCCUCCAUGUCUUGGCG
>oar-mir-136 MI0001523 Ovis aries miR-136 stem-loop
UCGGAUGAGCCCUCGGAGGACUCCAUUUGUUUUGAUGAUGGAUUCUUACGCUCCAUCAUC
GUCUCAAAUGAGUCUUCAGAGGGUUCUAUCAU
>mmu-mir-431 MI0001524 Mus musculus miR-431 stem-loop
CGUCCUGCGAGGUGUCUUGCAGGCCGUCAUGCAGGCCACACUGACGGUAACGUUGCAGGU
CGUCUUGCAGGGCUUCUCGCAAGACGACAUC
>mmu-mir-433 MI0001525 Mus musculus miR-433 stem-loop
UGCCCGGGGAGAAGUACGGUGAGCCUGUCAUUAUUCAGAGAGGCUAGAUCCUCUGUGUUG
AGAAGGAUCAUGAUGGGCUCCUCGGUGUUCUCCAGGUAGCGGCACCACACCAUGAAGGCA
GCCC
>mmu-mir-434 MI0001526 Mus musculus miR-434 stem-loop
UCGACUCUGGGUUUGAACCAAAGCUCGACUCAUGGUUUGAACCAUUACUUAAUUCGUGGU
UUGAACCAUCACUCGACUCCUGGUUCGAACCAUC
>dre-mir-430a-1 MI0001527 Danio rerio miR-430a-1 stem-loop
GUCACUAUCGGUGCCCUCACAAAGGCACUGACUUGGAUGCUGCAUGUGGUAAGUGCUAUU
UGUUGGGGUAGUUUCAAGUGAC
>dre-mir-430b-1 MI0001528 Danio rerio miR-430b-1 stem-loop
CAGUUGAGGUCAACUCUAACUUUAGCAUCUUUCUUUUAAGCAAAGUAGAAAGUGCUAUCA
AGUUGGGGUAGAUGUUUGCUG
>dre-mir-430c-1 MI0001529 Danio rerio miR-430c-1 stem-loop
AUUAAGAUCACUUCAAACAGGAGCAUUGAUUUGUCCUUUGUUCAUAAGUGCUUCUCUUUG
GGGUAGUUUUAAU
>sbi-MIR393a MI0001530 Sorghum bicolor miR393 stem-loop
ACAAUGCCUGGAGGAAGCAUCCAAAGGGAUCGCAUUGAUCCGUCACUCCUUCCAUUCUAU
CAUGGGUGGUCGUCGUCUACAAGGACUUCGUUCCCGACGGAUCAUGCGAUCCUUUUGGAG
GCUUCCUCUAGACAUUACU
>sbi-MIR394a MI0001531 Sorghum bicolor miR394a stem-loop
CUUUACAUACUGAGAGUUCCUUGGCAUUCUGUCCACCUCCUUGCCCAUCGUCAGAUAUAU
GUGUUGCUUUUGGAGGUGGACAUACUGCCAAUGGAGCUGUGUAGGCCUCU
>sbi-MIR395b MI0001533 Sorghum bicolor miR395b stem-loop
GUUAGGUUUGGUGUCCCUAGGAGUUCUCUGCAAGCACUUCACGAGGCAUCGUUUUGAGAG
CUUUUGUGAAGUGUUUGGGGGAACUCUUAGUGUCACAAAUCAUUU
>sbi-MIR395a MI0001534 Sorghum bicolor miR395a stem-loop
GGUUGGUUGGUUGUCACCUGGAGUUCUCCACAAACUACUUCAGUAGCAACACACACCCCU
AGUUUAAUGCACCGUGUUUGCAUGUUUGUGUGGAGCUGUGUGUGUACAUAGUGAAGUGUU
UGGGGGAACUCUGGGUGGCAAUCAGCAAUU
>sbi-MIR395d MI0001536 Sorghum bicolor miR395d stem-loop
UCAAGUUUGGUGUCCCCAGGAGUUCUCUGCAAACACUUCACAAAGCACUUUUUUAGAGCU
UUUGUGAAGUGUUUGGGGGAACUCUUGGUGCCACUGAUCAUUU
>sbi-MIR395e MI0001537 Sorghum bicolor miR395e stem-loop
AUUAGGUUUGGUGUCCCCGGGAGUUCUCUGCAAGCACUUCACGAGGCACUAUUUUGAGAG
CUUUUGUGAAGUGUUUGGGGGAACUCUUGAUGCCACUAACCAUUU
>sbi-MIR396b MI0001538 Sorghum bicolor miR396b stem-loop
AGAUGGCCUUCUUUGUGAUCUUCCACAGCUUUCUUGAACUGCAUCUCUAAGAGGAGCAGC
UUGAACUCUCUACCUGCAUGAGCAGGUGCAGUUCAAUAAAGCUGUGGGAAACUGCAGAGA
GAGGCCAA
>sbi-MIR396a MI0001539 Sorghum bicolor miR396a stem-loop
ACAUGGCCCUCCUUGCCGUCUUCCACAGCUUUCUUGAACUGCAUGCUGGUAGUGCUGUGU
GCAUCCGUUCCAAUAUUCCAAGAGGCAGUUCAAUAAAGCUGUGGGAAAUUGCAGAGAGAG
ACCAG
>sbi-MIR396c MI0001540 Sorghum bicolor miR396c stem-loop
UUCAAGUCCAUGCCAUGCCUUUCCACAGCUUUCUUGAACUUCUCCUCCUCCUCCUCUCUC
UUAGAAGGGUAGCUUUGAACAUCUCUCUCUCUCUCUCUCUCUCUCUCUCUCUCUCUCCAA
AGAAGGUCAAGAAAGCUGUGGGAAGAAAUGACAUAACAAGGA
>sbi-MIR399a MI0001541 Sorghum bicolor miR399a stem-loop
UGCCGGCGCCGGCGAAUUACGGGGCAGUUCGUCUUUGGCACAAAGGCACGUCCAGAACUA
CUCGAUGAGGGUCACUUGAGCUGAACUGAACAUGCGUGCCAAAGGAGAAUUGCCCUGCGA
UUCGCCCGUGCAGAAG
>sbi-MIR399c MI0001542 Sorghum bicolor miR399c stem-loop
CAUAUGCUGAGCAUGAAUUACAGGGUACAUCUCCUUUGGCACAGAUGCAUGCAGCAGAAU
GCAUAUAUGCAUAUGCGAAACUGUCGAGCGUGCCAAAGGAGAAUUGCCCUGCGAUUCUAG
GCUCUGCAAU
>sbi-MIR399d MI0001543 Sorghum bicolor miR399d stem-loop
GUGCAGGCUGAAGACAGUUGUAGGCAGCUCUCCUCUGGCAGGCGGUCAUCGUCGUCGUCA
UCGACGGCUGGUUCUGUGUUCAUCCGGAUCCAUCGUGCAGCCGUGCAUGCAUGCAGUAAU
AUUCGGUUACAUGCAUGCAUUAUGCACGCACGUACGUCGUCGUCCUGCCAAAGGAGAGUU
GCCCUGCGACUGUCUCCAGCUUCCU
>sbi-MIR399e MI0001544 Sorghum bicolor miR399e stem-loop
ACAUGCGGGGCCAUGCAUUACCGGGUGGGUCUCCUCUGGCAGUAACUUGGCUGGUCGCCU
GGUCCAUGAUACCUGCGUGCAGACACUGCCAAAGGAGAUUUGCCCAGCAAUGCAGUUUUG
AGUCCC
>sbi-MIR399f MI0001545 Sorghum bicolor miR399f stem-loop
CAUAUGCGAGUCGAGGAUUACCGGGCCAUUUCUCCUUGGGCAGAGUAAUUGAAUUUUACU
UUGCUGGAUCCGGUUUGCUCUGCCAAAGGAGAUUUGCCCAGCAAUCCACAUUUGUAAUAU
>sbi-MIR399b MI0001546 Sorghum bicolor miR399b stem-loop
UAGCUCAGGGUGAGAAUCACAGUGCAGCUCUCCUCUGGCAUGAAGGCUGAGAGAGUCAUG
AGCAGUUUUCUGGCCUUUCCCUGCCAAAGGAGAGCUGCCCUGCCAUUCAUUAGCCCUGCA
A
>sbi-MIR399g MI0001547 Sorghum bicolor miR399g stem-loop
CCAGAUGUGCACUUGCAUUGCUGGGCAACUUCUCCUUUGGCAGAUGCGCAAUGUGCUCCG
ACCCUGGGGCUUCUUCCGCGCCUACUGCCAAAGGAAAUUUGCCCCGGAAUUCACCUGCAC
AGCCA
>sbi-MIR156d MI0001548 Sorghum bicolor miR156d stem-loop
UGGACCUCUGGAGUGAGUGAUGACAGAAGAGAGAGAGCACAACCCAGCACCAGCGAGGAG
AAGCCUCGCUUCUGCGAGGGCCGUGUGCUCUCUGCUCUCACUGUCAUCGCCGACAGGCCA
CCCAA
>sbi-MIR164b MI0001549 Sorghum bicolor miR164b stem-loop
GAGGGGCGAGCAAACCGUGCUGGAGAAGCAGGGCACGUGCUCGUCGUCGCUGCAUGCGUG
GUCGUCGUCGCAGCACGUGCGCUCCUUCUCCAACAUGGCUUCUCGCCCCCA
>sbi-MIR166e MI0001550 Sorghum bicolor miR166e stem-loop
CAAGUUGAAGGUUAGGUUAAUGGGGUUGUUGUCUGGUUCAAGGUCGCCACAGCAGACAAA
GCCCAUUUUGCUUAGCAUGCAGCAUGGGUUUAUCUCUAUUGAUGAUCGAUCUCGGACCAG
GCUUCAAUCCCUUUAACUAGCAUCUGCAUAU
>sbi-MIR167d MI0001551 Sorghum bicolor miR167d stem-loop
GUGGUGCAUCCUCUAGUAGCUGAAGCUGCCAGCAUGAUCUGAUGAGGUGAGGUUUAUUUG
CUAGUUGGUCACAGGCUAACAGCAUGAUGGCCCAACAAAUCAACGAUCAGAUCAUGCUGU
GCAGUUUCAUCUGCUCGUGGAUGCACAU
>sbi-MIR167f MI0001552 Sorghum bicolor miR167f stem-loop
UCCGGUGCACUAGAGGUGGAUGAAGCUGCCAGCAUGAUCUGAGAAACUAGUGCUUGAUCC
UUUUACUGAUUUCCAUCUAGCCUGCAUCUAUAUAUAUACCUUGAUGCAUGAAUCAUGGUC
UGAUGAUAGUUAAGCGAGAUCAGAUCGUCUGGCAGUUUCAUCUUCUUAUGGCAGCACAA
>sbi-MIR167g MI0001553 Sorghum bicolor miR167g stem-loop
AUUUGUGCACCUUAAGCAGCUGAAGCUGCCAGCAUGAUCUGAUCUUAAUUUCUUUUACUG
GCAAACUUCGGAUGCCUAAGAUCAGAUCGUGCUGCGCAGUUUCACCUGCUAAUUGGAGCA
CAG
>sbi-MIR167e MI0001554 Sorghum bicolor miR167e stem-loop
AGUGGUGCACCACAAGUUGGUGAAGCUGCCAGCAUGAUCUGAUGUCUUUAUAUAUAUUAA
UUACCUCUGAUUUCUCCCUGACUGUUAUGGAUCGAUGAAUUCAGAUAUGAGGGGAAGGAA
GAAAGAGGAAUAAUGAGCAUCAGGUCAUGCUGUAGUUUCAUCCGCUGGUGGGAGCACAU
>sbi-MIR167c MI0001555 Sorghum bicolor miR167c stem-loop
CUUUGCUGGUGUGAGAGGUUGAAGCUGCCAGCAUGAUCUGGUGGCCGGCCGGCCGGCGUC
UCUCAAGUGCGCUCGGAUCGGAGACGCGUCGCCAGAUCAUGUUGCAGCUUCACUCUCUCG
CAACCACCAAA
>sbi-MIR168 MI0001556 Sorghum bicolor miR168 stem-loop
GCCGCCGCGCCGCCUCGGGCUCGCUUGGUGCAGAUCGGGACCUGCCGCCGUGCUCGGACG
GGACAGAUCCCGCCUUGCACCAAGUGAAUCCGAGCCGGAGCAGCCG
>sbi-MIR169c MI0001557 Sorghum bicolor miR169c stem-loop
UGGCGAGAGCCUGCCUUUGGUAGCCAAGGAUGACUUGCCUACACGGCCUUGCGAGUUCCG
GUUGCAUGGCCAGUUCAGUUGGGUUUGUGGGCGGUCACCUUGGCUAGCCUGAGUGGCUCU
UGCCUG
>sbi-MIR169d MI0001558 Sorghum bicolor miR169d stem-loop
GAAGAAGAGGGGCCUUGCAUGGUGGCGAGAGCCUGCCUUUGGUAGCCAAGGAUGACUUGC
CUACAUGGCAUUGCGAGUUCCGGUUGCAUGGCCAGUUCAGCUGAGUUUGUGGGCGGUCAC
CUUGGCUAGCCUGAGUGGCUCUUGCCUGUCAUGGAAGGCCUCUUCUUCUGUC
>sbi-MIR169f MI0001560 Sorghum bicolor miR169f stem-loop
CGAUGAGAGCACUGCUCUGGUAGCCAAGGAUGACUUGCCUGUGGCCUCCACUCCACCUGC
GGCAGGAGGCUCUUCUUCUGCGCGCGCGUGUGUGUGUGGUUGUCGAUCGCAGGCAGUCUC
CUUGGCUAGCCUCAGCGGCUCUCAUCCU
>sbi-MIR169g MI0001561 Sorghum bicolor miR169g stem-loop
GCGAUAAGAGUCUGCCCAGAUAGCCAAGGAUGACUUGCCUGUGGCCUCUUGGCUUGGCUU
GAGAGCUUAUUAACUCUGUGCACGUUUAAUUUGCUCUUCUUGUGGCCUCGAUCACAGGCA
GUCUCCUUGGCUAGUCCGGGCGGCUCUUAUCU
>sbi-MIR169i MI0001563 Sorghum bicolor miR169i stem-loop
GAUGGAGAGCCCCCUUUUGCUAGCCAAGAAUGACUUGCCUAUGCAUGCCCUCUGUUGGCA
AUUCCUCCAGCCAUGGAGAUUGCACAAGGUGAAUUUUUGCGGCAUAGAUGAUGGAUGCAA
UGUGGCUGCAUGGGCAGGUCUUCUUGGCUAGCCAGAGUGCUCUCAUCCA
>sbi-MIR171b MI0001564 Sorghum bicolor miR171b stem-loop
AUGGCCGCCGCGCGCGACGGGGUAUUGGCGCGGUUCAAUUCGAGAGCUCGAGCCCUAGAC
UAGACGCCAGGGAGAGAGGGGGCUCUGCUCUCUGAUUGAGCCGUGCCAAUAUCACGUCCC
GCUUGAAUGGCU
>sbi-MIR171d MI0001565 Sorghum bicolor miR171d stem-loop
AUAAUGGAAUAGUAGCUAUGAUGUUGGCUCGGCUCACUCAGACCACCUCUCCGAUCCUCA
GCUCGUGUCCAUUGCGACAUCGAUCAUGUAUAUAUGUCGCUGGUCGUGGUUUCUGAUUGA
GCCGUGCCAAUAUCUCAGUACUCUUCCAUAUAU
>sbi-MIR171a MI0001566 Sorghum bicolor miR171a stem-loop
UUGGUUGGCUGAGAGAGUGCGAUGUUGGCAUGGUUCAAUCAAAUCAUCGCCCGGCAAGGU
GACUUAAAUUUUGCGCUUUCGAUCGAUCGAGGUGCAGGGAGGUGUUUCCAGGCACCGUGU
UUGAUUGAGCCGUGCCAAUAUCACAACCUUCUCUAGCCUAU
>sbi-MIR171c MI0001567 Sorghum bicolor miR171c stem-loop
AGAACGAGACGACAUGGCAUGGUAUUGACUUGGCUCAUCUCUCAUCCACAGCAAACUUCA
CAAGUGCCUGAGGUGAGCCGAGCCAAUAUCACUUCAUGUCAUCUAGCGU
>sbi-MIR172e MI0001568 Sorghum bicolor miR172e stem-loop
UCGGAGCCGACUCUCUGCAGGUGCAGCAGCAUCAAGGUUCGCCAGCAGCAAGCGAUCGAU
CGAGGCGUGUGUGUGUGAAUCUUGAUGAUGCUGCACCAGCAAUGAGCCGGCCGGC
>sbi-MIR166f MI0001569 Sorghum bicolor miR166f stem-loop
CCUUGGUCAUGGGGGUUUGUGGGGAAUGUUGGCUGGCUCGAGGCAUCCGCGUCCUGGCUU
GCAGAUCGUUUUGCCUGCUACCGGAAAGAUCGAGAGGCGUCGGACCAGGCUUCAUUCCUC
GCAAACCGGUGCAUCCAUG
>sbi-MIR171e MI0001570 Sorghum bicolor miR171e stem-loop
AGGAGGAAGAAGACGACAUGGCGUGGUAUUGUUUCGGCUCAUGUCCUUCUUGCUUCGAGU
CUGUCGUCGGAUUUUGGAUGUGAUGUGAGCCGAACCAAUAUCACUCAUGUAUUCUUCAUU
CUGA
>sbi-MIR159a MI0001572 Sorghum bicolor miR159 stem-loop
AGCGAAGCUCCUAUCAUUCCAAUGAAGGGCCCUUUUCAUGGGUGGUUCCGCUGCUCGUUC
AUGGUUCCCACUAUCCUAUCUCAUCAUGUAUGUGUGUAUGUACUCUAGAGGGCCCGAGAA
GAGAUUCAUGUGGUCGUCAGUCUUUGAGAUAGGCUUGUGGUUUGCAUGACCGAGGAGCUG
CACCGUCCCCUUGCUGGCCGCUCUUUGGAUUGAAGGGAGCUCUGCA
>sbi-MIR319a MI0001573 Sorghum bicolor miR319 stem-loop
CUGCCGCCAUGGUUGUGAUAUGGCCGGAUGGAAGAGAGCGUCCUUCAGUCCACUCAGGGG
CGGUGCUAGGGUCGAAUUAGCUGCCGACUCAUUCACCCACAUGCCAAGCAAACGGCCAUG
GAAACGAGCUAGCUUUGCAGAUGAGUGAAUGAAGCGGGAGGUAAAAGCUUCGAUCUCGCA
CCAUCUUUGCUUGGACUGAAGGGUGCUCCCUCCUCCCCUCCUUAAUUGUUUACUUUACCC
AUGGCGCAG
>ame-bantam MI0001574 Apis mellifera bantam stem-loop
UCGAAAACGAAACUGGUUUUCACAAUGAUUUGACAGAUAGAUUCGAUUCUGAGAUCAUUG
UGAAAGCUGAUUUUGUUGAAAAGUCGA
>ame-mir-1-1 MI0001575 Apis mellifera miR-1-1 stem-loop
CCGGGCGAUGCUGUUCCGUGCUUCCUUACUUCCCAUAGUGGAUGCGACGUAUGGAAUGUA
AAGAAGUAUGGAGCUGCGCCCGG
>ame-mir-12 MI0001576 Apis mellifera miR-12 stem-loop
AAGACAUGGGUGUGAGUAUUACAUCAGGUACUGGUGUGAUAUUCAGACAACCAGUACUUG
UGUUAUACUUACGCUCAUGUCUU
>ame-mir-124 MI0001577 Apis mellifera miR-124 stem-loop
UGCUCCUUGCGUUCACUGCGGGCUUCCAUGUGCCAACUUUUCAAAAUUCAUAAGGCACGC
GGUGAAUGCCAAGAGCG
>ame-mir-125 MI0001578 Apis mellifera miR-125 stem-loop
GUAAAGCCUGCCGCGUCGCCGGUCCCCUGAGACCCUAACUUGUGACGUCGCGACCGAUAU
CUCACAGGCUAGAUUCUCUGGUAUUGGCGAUGAGUGCUGCCUUUUGC
>ame-mir-133 MI0001579 Apis mellifera miR-133 stem-loop
UAAUGUUAAGCUUAGCUGGUUGAACACGGGUCAAAUAUAUCGCACGAUUGACGCAUUUGG
UCCCCUUCAACCAGCUGUAGUUGACAUUA
>ame-mir-184 MI0001580 Apis mellifera miR-184 stem-loop
UUCGUGCCCAAAGCCCCUUAUCAUUCUCCUGUCCGGUGUAGAAUUGUUAGACGACUGGAC
GGAGAACUGAUAAGGGCCCGAGGGUCACAGAA
>ame-mir-210 MI0001581 Apis mellifera miR-210 stem-loop
UGGACCCUAAUGCAGCUGCUGGCCACUGCACAAGAUUAGACAUAAGACUCUUGUGCGUGU
GACAGCGGCUAUGAUGGGGUUUCCA
>ame-mir-219 MI0001582 Apis mellifera miR-219 stem-loop
AAUUGAAUGUCUCAGGCAAUGAUUGUCCAAACGCAAUUCUUGUCUAAACGGUACGAAAUC
AAGAAUUGUGUGGGGACAUCAGCGCUCGAGGUGCGAUUCAAC
>ame-mir-263a MI0001583 Apis mellifera miR-263 stem-loop
AGCUUGGACUCUGUAAAUGGCACUGGAAGAAUUCACGGGGGAUUUAAGAAACGGGCCCGU
GGAGCUCCCGUGUCAUACACAGCGUCCGGCU
>ame-mir-276 MI0001584 Apis mellifera miR-276 stem-loop
UGGUAGAGAUCCAGCAGCGAGGUAUAGAGUUCCUACGUAGUGUUCAGAAAGUAGGAACUU
CAUACCGUGCUCUUGGACUUGCCG
>ame-mir-277 MI0001585 Apis mellifera miR-277 stem-loop
GGCAGUUGGGGCUCGUGCCAGAUGCGCGUUUACACGGGCCCUGAAUACUGUAAAUGCACU
AUCUGGUACGACAUCUCUCCUGUC
>ame-mir-278 MI0001586 Apis mellifera miR-278 stem-loop
UCACGAGUAGUGUGUCCGGAUGAGGUCUUCAUCGACCGUGAUUUAAUUUCAUAAGGUCGG
UGGGACUUUCGUCCGUUUGCAAGACUCGAGGA
>ame-mir-281 MI0001587 Apis mellifera miR-281 stem-loop
CGACGAAAGGCGCGCGCUAUAAAGAGAGCUAUCCAUCGACAGUAUGGUUAUAAUAGACAC
UGUCAUGGAGUUGCUCUCUUUGUAGACACUGCUAUGUUCAACG
>ame-mir-282 MI0001588 Apis mellifera miR-282 stem-loop
GGACAGAGUAACUUGAUUUAGCCUCUCCUAGGCUUUGUCUGUAUAUAAAGAACGGAGACA
UAGCCUAGAAUAGGUUAGGUCAGGGCUCGUUC
>ame-mir-2-1 MI0001589 Apis mellifera miR-2-1 stem-loop
GGCGCGUGUGCACCGCUCACAAAGUGGUUGUGAUAUGCUGAUACGAGCGUUCAUAUCACA
GCCAGCUUUGAUGAGCGUGGCGUCGCGUC
>ame-mir-2-2 MI0001590 Apis mellifera miR-2-2 stem-loop
UCGACUGUUCCUCCCAUCAGAGUGGUUGUGAUGUGGUAACUUGGACUCGUAUCACAGCCA
GCUUUGAUGAGCGGAACGGUGCGA
>ame-mir-305 MI0001591 Apis mellifera miR-305 stem-loop
GGAGGCUGCAUGUUAAUUGUACUUCAUCAGGUGCUCUGGUGAACUCGAUACCCGGCACCU
GUUGGAGCGCAAUUCAUAUGACUGUGCCCU
>ame-mir-315 MI0001592 Apis mellifera miR-315 stem-loop
GCUCUUUAUGCUUUUGAUUGUUGCUCAGAAAGCCUUGAUUAUGAUAUUGGCUUUCGGGCA
AUAAUCAUAAUCACGAAAGGGU
>ame-mir-317 MI0001593 Apis mellifera miR-317 stem-loop
GCUCUCGGAGAACAGGGAGCCACUCUGCGUUCACUCGGUGGGUAAUGAAGCGGGUGAACA
CAGCUGGUGGUAUCUCAGUUUUCUGAGGGC
>ame-mir-7 MI0001594 Apis mellifera miR-7 stem-loop
CGAGCGCCGUUGCAUGGAAGACUAGUGAUUUUGUUGUUCUACUUUCGAUAUAACAAGGAA
UCACUAAUCAUCCUACAAAGGCGCUCG
>ame-mir-8 MI0001595 Apis mellifera miR-8 stem-loop
GGAGUAUCUGUUCACAUCUUACCGGGCAGCAUUAGAUUGAAGUUGACCUUCUAAUACUGU
CAGGUAAAGAUGUCGUCAGGAUUCC
>ame-mir-9a MI0001596 Apis mellifera miR-9a stem-loop
UGGCGCGGACAUUUUCUUUGGUUAUCUAGCUGUAUGAGUAUUAUUCGACAUCAUAAAGCU
AGGUUACCGGAGUUAAGCUCCUCGCCA
>ame-mir-9b MI0001597 Apis mellifera miR-9b stem-loop
UAAUGCUAGUGCUCUUUGCUUUGGUAAUCUAGCUUUAUGAUCCUUAAUUAAAAUCAUAGA
GCUAUAUUACCAAAGUAAAGGCAAAAGCUUUG
>ame-mir-iab-4 MI0001598 Apis mellifera miR-iab-4 stem-loop
GUGAAACCCCCUGUACGUAUACUGAAUGUAUCCUGAGUGUAUUUCUGUCCGGUAUACCUU
CAGUAUACGUAACAGGAGGCUACAC
>aga-bantam MI0001599 Anopheles gambiae bantam stem-loop
UGUGUGGAUGAAAUGUAAUCACAGAACCGGUUUUCAUUUUCGAUCUGACUUAUUUUUUUC
ACAAACAAGUGAGAUCACUUUGAAAGCUGAUUUUGUACAAUUAAUUCAACG
>aga-let-7 MI0001600 Anopheles gambiae let-7 stem-loop
GCCUACUCCCGUGUUGAGGUAGUUGGUUGUAUAGUACCGUGGUUCCAAUACUCGACUAUA
CAAUCCGCUAACUUACCUCGUGGGUAGAGU
>aga-mir-1 MI0001601 Anopheles gambiae miR-1 stem-loop
GAAGCAAAGCUGCGAAAGUUCCAUGCUUCCUUGCAUUCAAUAGUAUGUUUGUAAAACCCU
AUGGAAUGUAAAGAAGUAUGGAGCGAUUGGGCUAGUUC
>aga-mir-10 MI0001602 Anopheles gambiae miR-10 stem-loop
GUCGAUUUAUGUUCUACAUCCACCCUGUAGAUCCGAAUUUGUUUGAAUUUAUAUUAAUAA
CAAAUUCGGUUCUAGAGAGGUUUGUGUGGGGCAUUUGUUAAC
>aga-mir-100 MI0001603 Anopheles gambiae miR-100 stem-loop
GCCCCGUCUGUGGAAACCCGUAGAUCCGAACUUGUGCUGCACUGUACAACUGGACACAAG
AACGGAUAUAUGGGAUUCUGUCGACGGUUGGC
>aga-mir-124 MI0001604 Anopheles gambiae miR-124 stem-loop
CGUUUUUCUCCUGGUGUUCACUGUAGGCCUGUAUGUUCUAUUGCGGAUUUCAUAAGGCAC
GCGGUGAAUGCCAAGAGCGAACG
>aga-mir-125 MI0001605 Anopheles gambiae miR-125 stem-loop
UAUUGUUUCGUUUUUUUGUAUCUGCUGAUUCCCUGAGACCCUAACUUGUGACUAUCGUUG
CAAAGUUUCACAAGUUUUGAUCUCCGGUAUUAGCGGUUGAGAUGCAACGGUA
>aga-mir-133 MI0001606 Anopheles gambiae miR-133 stem-loop
UGUUGACGCAAUAUUUUCCCUUUGCGAAUGCAUUUGGUCCCCUUCAACCAGCUGUAGCAG
UGAUUGCAAUCAACAGU
>aga-mir-13b MI0001607 Anopheles gambiae miR-13b stem-loop
UGCUCGUGGUCAGGUCGUAAAAAUGGUUGUGCCGUGUCGAUUUAAGAAAAGUUCAUAUCA
CAGCCAUUUUGACGAGUUUGACCACUCUUGAGCA
>aga-mir-14 MI0001608 Anopheles gambiae miR-14 stem-loop
GCCCGAUAAGCCUGUGGGAGCGAGAUUAAGGCUUGCUGGUUAUCACGUUAAACGUAGUCA
GUCUUUUUCUCUCUCCUAUCGGUACUAACGGUGC
>aga-mir-184 MI0001609 Anopheles gambiae miR-184 stem-loop
GGUGCACUCGAACCCUUAUCAUUCUUUCGCCCCGUGUGCUUUCUAACAACUGGACGGAGA
ACUGAUAAGGGCCCGGGUCACC
>aga-mir-210 MI0001610 Anopheles gambiae miR-210 stem-loop
GAAAUUCAUUGCAGCUGCUGACCACUGCACAAGAUUAGAAUGCGACUCUUGUGCGUGUGA
CAACGGCUAUUAUGGGUUUU
>aga-mir-219 MI0001611 Anopheles gambiae miR-219 stem-loop
UUUCUAGCUCUGAUUGUCCAAACGCAAUUCUUGUCCUGUGCUGGUUUAGCUACUCAAGAG
UUGUGACUGGACAUCCGUGGCUCGGAA
>aga-mir-263a MI0001612 Anopheles gambiae miR-263 stem-loop
CCCUGGUACAUGUAAUGGCACUGGAAGAAUUCACGGGAUUUUUUUCAACAUUCCCGUGUU
CUCUUAGUGGCAUACCUAGUACAGGG
>aga-mir-275 MI0001613 Anopheles gambiae miR-275 stem-loop
UGAGCCGUCUAAUGACACGCGCUAAGCAGGAACCGGGACUUGGUACACAUUCGCUAGCAG
UCAGGUACCUGAAGUAGCGCGCGUUAUUCGGCUCA
>aga-mir-276 MI0001614 Anopheles gambiae miR-276 stem-loop
GGUGACUGCCAUCAGCGAGGUAUAGAGUUCCUACGGUAAUCGAUUGAAACUUUGUAGGAA
CUUCAUACCGUGCUCUUGGAUAGCCGUUUACC
>aga-mir-277 MI0001615 Anopheles gambiae miR-277 stem-loop
GUUUUGGGGUACGUGUCAGAGGUGCAUUUACAUCGAACUAUUCCAGUUGAGGUAUUUGUA
AAUGCACUAUCUGGUACGACAUUCCAGAAU
>aga-mir-278 MI0001616 Anopheles gambiae miR-278 stem-loop
GGUACGGUACGGACGGACGAUAGUCUUCAACGACCGUUCCGUUUGACACGAGGUCGGUGG
GACUUUCGUCCGUUUGUAAGGCC
>aga-mir-279 MI0001617 Anopheles gambiae miR-279 stem-loop
UUCCUAUCAGUGUAAAUGGGUGUGAAUCUAGUGAUUUCACAUGAAUUUUCGAUUGUGACU
AGAUCCACACUCAUUAAUGUUGUUUGGAA
>aga-mir-281 MI0001618 Anopheles gambiae miR-281 stem-loop
GCAAUCGAAUAUGAAAAUAAAGAGAGCUAUCCGUCGACAGUAGGGAUAUAAUUCACUGUC
AUGGAAUUGCUCUCUUUAUGUACAAUUCGAUAUUCAACGUGC
>aga-mir-282 MI0001619 Anopheles gambiae miR-282 stem-loop
GUAACAGAGCUAAUCUAGCCUCUUCUAGGCUUUGUCUGUACAGUUUCUGCAAACCAGACA
UAGCCUGUCAGAGGUUAGGUGAAAUCUGCUAGC
>aga-mir-283 MI0001620 Anopheles gambiae miR-283 stem-loop
UUCGACCGAAAGGUAAAUAUCAGCUGGUAAUUCUAGGCUAUCAAUCCAUCGUGCAUCCCG
GGAUUUCAGCUGAUAUCCACUUUUCCGUCGAG
>aga-mir-2-1 MI0001621 Anopheles gambiae miR-2-1 stem-loop
GCAUGUCCUGUCUCUCAAAGUGGCUGUGAAAUGGUGCACUUUCGAUCCGAUAUCUCAUAU
CACAGCCAGCUUUGAUGAGCUAGGCCG
>aga-mir-2-2 MI0001622 Anopheles gambiae miR-2-2 stem-loop
UAUUGGGUGCCAUGCAUUGUCAUCAAACUUGGUUGUUGUAGCUUGCUUUGAUAGUUGCUA
UCACAGCCAGCUUUGAUGAGCAAUGCGUCACUUACCUA
>aga-mir-305 MI0001623 Anopheles gambiae miR-305 stem-loop
UUUGUCACAUGUCUAUUGUACUUCAUCAGGUGCUCUGGUGGAUUUGAGAAAACCCGGCAC
AUGUUGGAGUACACUCUAUGUGCUGACAAG
>aga-mir-307 MI0001624 Anopheles gambiae miR-307 stem-loop
UGGACUCAUUCUCUCGAUCACUCACUCAACCUGGGUGUGAUGCUUUUUUGAAUCAUCACA
ACCUCCUUGAGUGAGCGACCGCGGAUUGACUAAAACCA
>aga-mir-308 MI0001625 Anopheles gambiae miR-308 stem-loop
GCUUCUCGUGCGAUGUUUCGCAGUAUAUCCCUGUGAGUUUGCUACUUUUCAAUGGUCAAA
UCACAGGAGUAUACUGUGAGAUGUUGCCGGUUACUUAGGC
>aga-mir-315 MI0001626 Anopheles gambiae miR-315 stem-loop
UAUAAAAUUUUGAUUGUUGCUCAGAAAGCCGUGUCGAUUAAGCAAUUCGCUUUCGGGCAG
UAAUCAAAGUCAAAUA
>aga-mir-317 MI0001627 Anopheles gambiae miR-317 stem-loop
CGUCUCUGCCACUGGGAUACUCCUUGUGCUCGCUGUGCAUAUCGAUUCAAACUAGUGAAC
ACAUCUGGUGGUAUCUCAGUGGCCGGGAUG
>aga-mir-7 MI0001628 Anopheles gambiae miR-7 stem-loop
GGCAAAACAUUGUAUGGAAGACUAGUGAUUUUGUUGUUUGGCUUAUGAUACUAACAAUAA
AUCUCUCGUCUUUCUACAAAGUUUGCC
>aga-mir-79 MI0001629 Anopheles gambiae miR-79 stem-loop
GUGCCCUUUUGUCCGCGCUUUGGCGCUUUAGCUGUAUGAUAGAAUUUGAACUAUUUCAUA
AAGCUAGAUUACCAAAGCAUAGACGAAUUGGGAC
>aga-mir-8 MI0001630 Anopheles gambiae miR-8 stem-loop
GGGUGUCUGUUCACAUCUUACCGGGCAGCAUUAGAUAUGUUAUCGGAUAUUUCUAAUACU
GUCAGGUAAAGAUGUCGUCCGAGCCC
>aga-mir-9a MI0001631 Anopheles gambiae miR-9a stem-loop
GUCAAUGUUCUCUUUGGUUAUCUAGCUGUAUGAGUGUAUUUUAAACGUCAUAAAGCUAGC
AUACCGAAGUUAAUAAUUGAC
>aga-mir-92a MI0001632 Anopheles gambiae miR-92a stem-loop
UCAGGACUACGCGUCGGCCGGCUCAAGAGCAAAAUUGUGUUUCAUACUAAUAUUGCACUU
GUCCCGGCCUAUGUGUGGUAAGGCCUGAA
>aga-mir-92b MI0001633 Anopheles gambiae miR-92b stem-loop
GGGCUCCGGAUGUAGGACGUGACAGGUGCAUUAUUUGCUGAUUUUCAAUGUCAAAUUGCA
CUUGUCCCGGCCUGCAGCUUACCGCCC
>aga-mir-9b MI0001634 Anopheles gambiae miR-9b stem-loop
UGCCACUUAUUGGGACUUUGGUGAUUUUAGCUGUAUGUUGAAUGCAUUCCUAACCACAUA
UAGCUUUAUCACCAAAAACCUAAUGUGUGUGUA
>aga-mir-9c MI0001635 Anopheles gambiae miR-9c stem-loop
UUUCCGGCUGUAUCUUUGGUAUUCUAGCUGUAGAAUGUUGUUUUCAUUGUAAUAUCUCUA
AAGCUUUAGUACCAGAGGUCCAACUGGGAA
>aga-mir-iab-4 MI0001636 Anopheles gambiae miR-iab-4 stem-loop
GUGCCGCUUCAUGAACGUAUACUGAAUGUAUCCUGAGUGCUACUUAUCCGGUAUACCUUC
AGUAUACGUAACAAGAGGCGACAC
>hsa-mir-448 MI0001637 Homo sapiens miR-448 stem-loop
GCCGGGAGGUUGAACAUCCUGCAUAGUGCUGCCAGGAAAUCCCUAUUUCAUAUAAGAGGG
GGCUGGCUGGUUGCAUAUGUAGGAUGUCCCAUCUCCCAGCCCACUUCGUCA
>mmu-mir-448 MI0001638 Mus musculus miR-448 stem-loop
ACGAGGAGGUUGAACAUCCUGCAUAGUGCUGCCAGGAAAUCCCUACUUCAUACUAAGAGG
GGGCUGGCUGGUUGCAUAUGUAGGAUGUCCCAUCUCCUGGCCCACUUCGUCA
>rno-mir-448 MI0001639 Rattus norvegicus miR-448 stem-loop
ACGGGGAGGUUGAACAUCCUGCAUAGUGCUGCCAGGAAAUCCCUACUUCAUACUAAGAGG
GGGCUGGCUGGUUGCAUAUGUAGGAUGUCCCAUCUCCCGGCCCACUUCGUCA
>cfa-mir-448 MI0001640 Canis familiaris miR-448 stem-loop
GCAGGGAGGUUGAACAUCCUGCAUAGUGCUGCCAGGAAAUCCCUAUUUUAUACUAAGGGG
GCUGGCUGGUUGCAUAUGUAGGAUGUCCCAUCUCCCCGCCCACUUCAUCG
>hsa-mir-429 MI0001641 Homo sapiens miR-429 stem-loop
CGCCGGCCGAUGGGCGUCUUACCAGACAUGGUUAGACCUGGCCCUCUGUCUAAUACUGUC
UGGUAAAACCGUCCAUCCGCUGC
>mmu-mir-429 MI0001642 Mus musculus miR-429 stem-loop
CCUGCUGAUGGAUGUCUUACCAGACAUGGUUAGAUCUGGAUGCAUCUGUCUAAUACUGUC
UGGUAAUGCCGUCCAUCCACGGC
>rno-mir-429 MI0001643 Rattus norvegicus miR-429 stem-loop
UGCCUGCUGAUGGAUGUCUUACCAGACAUGGUUAGAUCUGGAUGUAUCUGUCUAAUACUG
UCUGGUAAUGCCGUCCAUCCAUGGC
>cfa-mir-429 MI0001644 Canis familiaris miR-429 stem-loop
AGCCUGCUGAUGGGCGUCUUACCAGACACGGUUAGAUCUGGGUUCUGGUGUCUAAUACUG
UCUGGUAAUGCCGUUCAUCCAUGGC
>mmu-mir-365-2 MI0001645 Mus musculus miR-365-2 stem-loop
AGAGUGAUCAAGGACAGCAAGAAAAAUGAGGGACUUUCAGGGGCAGCUGUGUUUCCUGAC
UCAGUCAUAAUGCCCCUAAAAAUCCUUAUUGUUCUUGCAGUGUGCAUCGGAG
>cfa-mir-365-2 MI0001647 Canis familiaris miR-365-2 stem-loop
AGAGUGUUCAAGGACAGCAAGAAAAAUGAGGGACUUUCAGGGGCAGCUGUGUUUUCUGAC
UCAGUCAUAAUGCCCCUAAAAAUCCUUAUUGUUCUUGCAGUGUGCAUCGGG
>hsa-mir-449a MI0001648 Homo sapiens miR-449a stem-loop
CUGUGUGUGAUGAGCUGGCAGUGUAUUGUUAGCUGGUUGAAUAUGUGAAUGGCAUCGGCU
AACAUGCAACUGCUGUCUUAUUGCAUAUACA
>mmu-mir-449a MI0001649 Mus musculus miR-449a stem-loop
CUGUGUGUGAUGGCUUGGCAGUGUAUUGUUAGCUGGUUGAGUAUGUGAGCGGCACCAGCU
AACAUGCGACUGCUCUCCUAUUGCACACACA
>rno-mir-449a MI0001650 Rattus norvegicus miR-449a stem-loop
CUGUGUGCGAUGGGUUGGCAGUGUAUUGUUAGCUGGUUGAGUAUGUAAAAGGCACCAGCU
AACAUGCAACUGCUCUCCUAUUGCACAUACA
>cfa-mir-449a MI0001651 Canis familiaris miR-449 stem-loop
CCGUGUGUGAUGGGUUGGCAGUGUAUUGUUAGCUGGUUGAAUAUAUGAAUGGCAUCAGCU
AACAUGCAACUGCUAUCUUAUUGCAUAUACA
>hsa-mir-450a-1 MI0001652 Homo sapiens miR-450a-1 stem-loop
AAACGAUACUAAACUGUUUUUGCGAUGUGUUCCUAAUAUGCACUAUAAAUAUAUUGGGAA
CAUUUUGCAUGUAUAGUUUUGUAUCAAUAUA
>mmu-mir-450a-1 MI0001653 Mus musculus miR-450a-1 stem-loop
GAGAGAUACUGAGCUGUUUUUGCGAUGUGUUCCUAAUAUGUGCUAUAAUUAUAUUGGGAA
CAUUUUGCAUAAAUAGCUUUGUGUCAAUACA
>rno-mir-450a MI0001654 Rattus norvegicus miR-450a stem-loop
GAGAGAUGCGGAGCUGUUUUUGCGAUGUGUUCCUAAUGUGUGCUACAAUUAUAUUGGGAA
CAUUUUGCAUAAAUAGUUUUACAUCGACACA
>cfa-mir-450a MI0001655 Canis familiaris miR-450a stem-loop
GAAAGAUGCUGAACUGUUUUUGCGAUGUGUUCCUAAUAUGCAGUAUGAACAUAUUGGGAG
CAUUUUGCAUGCAUGGUUUUGUAUCAAUAUA
>rno-mir-365 MI0001656 Rattus norvegicus miR-365 stem-loop
ACAGCAAGAAAAAUGAGGGACUUUCAGGGGCAGCUGUGUUUCCUGACUCAGUCAUAAUGC
CCCUAAAAAUCCUUAUUGUUCUUGCA
>cfa-mir-365-1 MI0001657 Canis familiaris miR-365-1 stem-loop
ACCGCAGGGAAAAUGAGGGACUUUUGGGGGCAGAUGUGUUUCCAUUCCACUAUCAUAAUG
CCCCUAAAAAUCCUUAUUGCUCUUGCA
>mghv-mir-M1-1 MI0001669 Mouse gammaherpesvirus 68 miR-M1-1 stem-loop
UGGUCGAGGAAGUGGGUCCAACUUUAUCCCUAUAGUGUGAUAGAAAUGGCCGUACUUCCU
UUAUA
>mghv-mir-M1-2 MI0001670 Mouse gammaherpesvirus 68 miR-M1-2 stem-loop
GAGAGGGGGAGUGUGUGGUCUGUAGAGAGACAUGAGUUGAUCGGCAGACCCCCUCUCCCC
CUCUUU
>mghv-mir-M1-3 MI0001671 Mouse gammaherpesvirus 68 miR-M1-3 stem-loop
GAAGUAGCGAACCUCUGCUCACUGCCCGGGCCCUCCGGGAGGUGAGCAGGAGUUGCGCUU
U
>mghv-mir-M1-4 MI0001672 Mouse gammaherpesvirus 68 miR-M1-4 stem-loop
CGAGCCCUGACCAUCGAGGAGCACGUGUUAUUCUAGACCUCUCUUCCAGCUAAGAUAGCA
UGUGCCGUCCUCUUUGUUUCCCAAGUCAGUAUUC
>mghv-mir-M1-5 MI0001673 Mouse gammaherpesvirus 68 miR-M1-5 stem-loop
CAGAGUUGAGAUCGGGUCGUCUCCCCCUGGCGGAAGGAGGCAAACCCGAGCUCCUCCUUC
>mghv-mir-M1-6 MI0001674 Mouse gammaherpesvirus 68 miR-M1-6 stem-loop
CAACCACCUCCCACAAUUUCAGAGUCUUAGCCAGAUUAUCUGAAACUGUGUGAGGUGGUU
UUU
>mghv-mir-M1-7 MI0001675 Mouse gammaherpesvirus 68 miR-M1-7 stem-loop
AAAGGUGGAGGUGCGGUAACCUCCUAAGAUUACUGUUGGGAUAUCGCGCCCACCUUUAUU
>mghv-mir-M1-8 MI0001676 Mouse gammaherpesvirus 68 miR-M1-8 stem-loop
UUUACCAGCACUCACUGGGGGUUUGGUCAGGAGAUCAAGUAGAUCUGACCAACCCUAAGU
GAGUUUUUCUU
>mghv-mir-M1-9 MI0001677 Mouse gammaherpesvirus 68 miR-M1-9 stem-loop
UGAGGUUCCCGGCAAAUGUUGGAUAGAUAGGUAACUUCUCACAUUUGCCUGGACCUUUUU
>hcmv-mir-UL22A MI0001678 Human cytomegalovirus miR-UL22A stem-loop
CCUGUCUAACUAGCCUUCCCGUGAGAGUUUAUGAACAUGUAUCUCACCAGAAUGCUAGUU
UGUAGAGG
>hcmv-mir-UL36 MI0001679 Human cytomegalovirus miR-UL36 stem-loop
CCACGUCGUUGAAGACACCUGGAAAGAGGACGUUCGCUCGGGCACGUUCUUUCCAGGUGU
UUUCAACGUGCGUGG
>hcmv-mir-UL112 MI0001680 Human cytomegalovirus miR-UL112 stem-loop
GACAGCCUCCGGAUCACAUGGUUACUCAGCGUCUGCCAGCCUAAGUGACGGUGAGAUCCA
GGCUGUC
>hcmv-mir-UL148D MI0001681 Human cytomegalovirus miR-UL148D stem-loop
AGCAGGUGAGGUUGGGGCGGACAACGUGUUGCGGAUUGUGGCGAGAACGUCGUCCUCCCC
UUCUUCACCGCC
>hcmv-mir-US5-1 MI0001682 Human cytomegalovirus miR-US5-1 stem-loop
UGAACGCUUUCGUCGUGUUUUUCAUGCAGCUUUUACAGACCAUGACAAGCCUGACGAGAG
CGUUCA
>hcmv-mir-US5-2 MI0001683 Human cytomegalovirus miR-US5-2 stem-loop
GGAGGCUUUCGCCACACCUAUCCUGAAAGCGUUGCAUUCUUUAUGAUAGGUGUGACGAUG
UCUUU
>hcmv-mir-US25-1 MI0001684 Human cytomegalovirus miR-US25-1 stem-loop
UGUGAACCGCUCAGUGGCUCGGACCGCCGGCUGUUUCUGCGCACCGGUCCGAACGCUAGG
UCGGUUCUCA
>hcmv-mir-US25-2 MI0001685 Human cytomegalovirus miR-US25-2 stem-loop
CGGUUAGCGGUCUGUUCAGGUGGAUGAGGGCUCUUCACGGUCGGGCACUCGGCUGUGCCU
GUCAUCCACUUGGAGAGCUCCCGCGGUCCG
>hcmv-mir-US33 MI0001686 Human cytomegalovirus miR-US33 stem-loop
CACGGUUGAUUGUGCCCGGACCGUGGGCGCGACGAAACCCACCGUCACGGUCCGAGCACA
UCCAAACGUG
>osa-MIR435 MI0001687 Oryza sativa miR435 stem-loop
UUCCACCUUCCCAAAAACUCCCCAGCAGACCUGGAGCGAAAAUUGCCUUGAAUUAGCUUC
AGACCUAUAGUGUCGUUGAUAGUUUAGGGACAUGUUUUAUCCGGUAUUGGAGUUGAGGGA
UGAAAAUUGGAC
>osa-MIR437 MI0001688 Oryza sativa miR437 stem-loop
CCCUCUGUUUCAUAUUGUAUUGUGUUUUAGUUUUGUUGUAAGUCAAAAUUCUUUUACUUU
GACCAAGUUUGUAGUAAAAUAAUUAACAUCUAAAAUACCAAAUAAAUACACUAUUGAGAC
AUAUUUCUUGGUUGAUUUUUCUAUAAACUUGGUCAAAGUUAGAGAAGUUUGACUUAGGAC
AAAACUAAACACCUUAUGAUAUGGAACAGAGGG
>osa-MIR438 MI0001689 Oryza sativa miR438 stem-loop
AACGUGUUUUGGGCAAACUUGUUUUCCCACGCGUUAUAGUGAAAACUUUUGGAAUAUGUU
UGUUAUGGGAGUAUAUAUUAUUGAUAUUGGAUCUAGAAGCAUAAUUUUAUAUAACGUGUG
UUACGGGUGGACAUGGUUUCAAAAGUUUUCACUUUAACGCGUGGGAUAUCAUCUACUUCC
UCCGUU
>osa-MIR390 MI0001690 Oryza sativa miR390 stem-loop
GGUAUGGAACAAUCCUUGAAGCUCAGGAGGGAUAGCGCCUCGAAAUCAAACUAGGCGCUA
UCUAUCCUGAGCUCCAUGGUUUGUUCUUACC
>osa-MIR439a MI0001691 Oryza sativa miR439a stem-loop
UACCCUGUCGAACUGACGCAGUUCGACAUGUACCUGUCGAACUGUGGUUGUUCGAUAGGU
AUCCCUGUCGAACCGCGGUUGUUCGACAGGGUG
>osa-MIR439b MI0001692 Oryza sativa miR439b stem-loop
UUCCUGUCGAAUUGUGGUUGUUCGAUAGGUACCCCUGUCGAACCGCGGUUGUUCGACAGG
>osa-MIR439c MI0001693 Oryza sativa miR439c stem-loop
UACCCUGUCGAACUGACGCAGUUCGACAUGUACCUGUCGAACUGUGGUUGUUCGAUAGGU
AUCCCUGUCGAACCGCGGUUGUUCGACAGGGUG
>osa-MIR439d MI0001694 Oryza sativa miR439d stem-loop
CCACCUACCCUGUCGAACUCACGUAGUUCGACAUGUACCUGUCGAACUGUGGUUGUUCGA
UAGGUAUCCCUGUCGAACCGCGGUUGUUCGAUAGGGUG
>osa-MIR439e MI0001695 Oryza sativa miR439e stem-loop
CCACCUACCCUGUCGAACUGACGCAGUUCGACAUGUACCUGUCGAACUGUGGUUGUUCGA
UAGGUAUCCCUGUCGAACCGCGGUUGUUCGACAGGGUG
>osa-MIR439f MI0001696 Oryza sativa miR439f stem-loop
ACCUACCCUGUCGAACUGACGCAGUUCGACAUGUACCUGUCGAACUGUGGUUGUUCGAUA
GGUAUCCCUGUCGAACCGCGGUUGUUCGACAGGGUG
>osa-MIR439g MI0001697 Oryza sativa miR439g stem-loop
UCCUGUCGAACUGACGCAGUUCGACAUGUACCUGUCGAACUGUGGUUGUUCGAUAGGUAU
CCCUGUCGAACCGCGGUUGUUCGACAGG
>osa-MIR439h MI0001698 Oryza sativa miR439h stem-loop
ACCACCUACCCUGUCGAACUCACGCAGUUCGACAUGUACCUGUCGAACUGUGGUUGUUCG
AUAGGUAUCCCUGUCGAACCGCGGUUGUUCGACAGGGUG
>osa-MIR439i MI0001700 Oryza sativa miR439i stem-loop
GCAGGGACAUAUCCAACGGGCAGUGUUCGAUAGGGGCGUGGCUACAGUGACACUACAAUG
UUUUUUUCUAUUUUUAAAAUUAUUUAAUCACAUGUCGAACCGCGGUUGUUCGAUAGGUAC
CCUGU
>osa-MIR440 MI0001701 Oryza sativa miR440 stem-loop
AUUGCUAUUGUUGGUGCUGGGCUCGUCCUGAUCACUAGGAGACUCUGAUCAAGCUAGGCC
UAAACUUAUGUAUUAGUGUCUCCUGAUGAUCGGGACAAGGCUAACACCGAUGAGAGCGAU
>osa-MIR396e MI0001703 Oryza sativa miR396e stem-loop
GCGGGCAUGCUUUCCACAGGCUUUCUUGAACUGUGAACUCGUGGGGGUGUAUGUGCUCAU
GUUGGGAUUGUGGUCGGUGGCCUCCAAUUCUCUGAAAAGAAAGCUGAAUUGUCGAGCUCC
CCGUUCUGUCUUUGGUCGUCUCUACCUGUUGAUGGUUCAAGAAAGCCCAUGGAAACCAUG
CCGC
>osa-MIR443 MI0001708 Oryza sativa miR443 stem-loop
CGUCCCAUAAAAACAAACCCAAAACUAGAUGUGAUAUAUCACAAUACAAUAAAUCUGGAU
AGGAGUCUAUCCAGAUACUUCUAUCUAGAUUUAUUGUACUGGGAUAUGUCACAUAUAUUC
AGUUUUAUAUUUGUUUUUUUUUUGGACG
>osa-MIR444a MI0001719 Oryza sativa miR444a stem-loop
AUGCAAUUGGGGGCAGCAAGCUAGAGGUGGCAACUGCAUAAUUUGCAAGAAAUUGUUGGC
UGAAGAUCAUACCGAUGAUAUUCUUGCAAGUUAUGCAGUUGCUGCCUCAAGCUUGCUGCC
UCCUGUUGCCA
>dre-mir-429a MI0001720 Danio rerio miR-429 stem-loop
CUUGUUGAUGGACGUCUUACCAGACAUGGUUAGAUGUAAUAACUUGUGUCUAAUACUGUC
UGGUAAUGCCGUCCAUCACAUG
>hsa-mir-431 MI0001721 Homo sapiens miR-431 stem-loop
UCCUGCUUGUCCUGCGAGGUGUCUUGCAGGCCGUCAUGCAGGCCACACUGACGGUAACGU
UGCAGGUCGUCUUGCAGGGCUUCUCGCAAGACGACAUCCUCAUCACCAACGACG
>rno-mir-431 MI0001722 Rattus norvegicus miR-431 stem-loop
UCCUGCGCGUCCUGCGAGGUGUCUUGCAGGCCGUCAUGCAGGCCACACUGACGGUAACGU
UGCAGGUCGUCUUGCAGGGCUUCUCGCAAGACGACAUCUUCAUCGCCAACGACG
>hsa-mir-433 MI0001723 Homo sapiens miR-433 stem-loop
CCGGGGAGAAGUACGGUGAGCCUGUCAUUAUUCAGAGAGGCUAGAUCCUCUGUGUUGAGA
AGGAUCAUGAUGGGCUCCUCGGUGUUCUCCAGG
>rno-mir-433 MI0001724 Rattus norvegicus miR-433 stem-loop
CCGGGGAGAAGUACGGUGAGCCUGUCAUUAUUCAGAGAGGCUAGAUCCUCUGUGUUGAGA
AGGAUCAUGAUGGGCUCCUCGGUGUUCUCCAGG
>hsa-mir-329-1 MI0001725 Homo sapiens miR-329-1 stem-loop
GGUACCUGAAGAGAGGUUUUCUGGGUUUCUGUUUCUUUAAUGAGGACGAAACACACCUGG
UUAACCUCUUUUCCAGUAUC
>hsa-mir-329-2 MI0001726 Homo sapiens miR-329-2 stem-loop
GUGGUACCUGAAGAGAGGUUUUCUGGGUUUCUGUUUCUUUAUUGAGGACGAAACACACCU
GGUUAACCUCUUUUCCAGUAUCAA
>hsa-mir-451a MI0001729 Homo sapiens miR-451a stem-loop
CUUGGGAAUGGCAAGGAAACCGUUACCAUUACUGAGUUUAGUAAUGGUAAUGGUUCUCUU
GCUAUACCCAGA
>mmu-mir-451a MI0001730 Mus musculus miR-451 stem-loop
CUUGGGAAUGGCGAGGAAACCGUUACCAUUACUGAGUUUAGUAAUGGUAACGGUUCUCUU
GCUGCUCCCACA
>rno-mir-451 MI0001731 Rattus norvegicus miR-451 stem-loop
UUUGGGAAUGGCGAGGAAACCGUUACCAUUACUGAGUUUAGUAAUGGUAAUGGUUCUCUU
GCUGCUCCCACA
>dre-mir-451 MI0001732 Danio rerio miR-451 stem-loop
AGAGGCGGCGAAACCGUUACCAUUACUGAGUUUAGUAAUGGUAAGGGUUCUGCUGCCUUU
>hsa-mir-452 MI0001733 Homo sapiens miR-452 stem-loop
GCUAAGCACUUACAACUGUUUGCAGAGGAAACUGAGACUUUGUAACUAUGUCUCAGUCUC
AUCUGCAAAGAAGUAAGUGCUUUGC
>mmu-mir-452 MI0001734 Mus musculus miR-452 stem-loop
GCUAAGCAGUUACAACUGUUUGCAGAGGAAACUGAGACUUUAUAACUAUGUCUCAGUCUC
AUCUGCAAAGAGGUAAGUGCUUUGC
>hsa-mir-409 MI0001735 Homo sapiens miR-409 stem-loop
UGGUACUCGGGGAGAGGUUACCCGAGCAACUUUGCAUCUGGACGACGAAUGUUGCUCGGU
GAACCCCUUUUCGGUAUCA
>mtr-MIR162 MI0001738 Medicago truncatula miR162 stem-loop
AGAUGAGGUGAAGUUCGUCACUGGAUGCAGCGGUUCAUCGAUCUGUUCCUGAAUUUUGUU
UGUCUCGUAAAACAAACAUGAAUCGGUCGAUAAACCUCUGCAUCCAGCGCUCACUUUCCC
CUCU
>mtr-MIR160a MI0001739 Medicago truncatula miR160 stem-loop
AGAUAUAUAUACUAAUUGCGUGCCUGGCUCCCUGUAUGCCAUUUGUAGAGUUCAUCAAGA
UGUUGAUGACUUUAAUGAAUGGCGUGCGAGGAGCCAUGCAUGUUGUGUAUAUUUUCUAU
>mtr-MIR166a MI0001740 Medicago truncatula miR166 stem-loop
CAGACAUACGAAGGAGUUCAGGGGAAUGGUGUCUGAUUCGAGACCAUUCGUCACAAGUAA
ACAGUAGCCUUGAGAAUGAUCUCGGACCAGGCUUCAUUCCCCCUAGCUCAUAGUAUCAUG
C
>mtr-MIR169a MI0001741 Medicago truncatula miR169a stem-loop
AAGAGGCAGAGAGAGUAAUGCAGCCAAGGAUGACUUGCCGACAACAUUGGCGAAUGUUCA
UGUGAUUUCUGCCUCAUUGUGCCGGCAAGUUGUCCUUGGCUAUGUUAGUCUCUCAUCUUC
U
>mtr-MIR399b MI0001743 Medicago truncatula miR399b stem-loop
UCAUAGGGCAUGUCUCUAUUGGUAGGUGAUAUGGUGAUAUUUCAUUUGAAUUAGAGGCUU
CAGAAAUUCACUUGCCAAAGGAGAGCUGCCCUGUGAGUGUUUAGCUUAAACA
>mtr-MIR399d MI0001744 Medicago truncatula miR399d stem-loop
UAAAGUAAGCAAAUCAGUCAUAGGGCAUGUCUCUAUUGGCAGGUGAUAUGGUGAUAUUUC
AUUUGACUUUAAGGCUCUAAAAAUUCACUUGCCAAAGGAGAGCUGCCCUACGAGUGUUUA
GCUUAAACA
>mtr-MIR393a MI0001745 Medicago truncatula miR393 stem-loop
AACUGCAACUUGAGGAGGCAUCCAAAGGGAUCGCAUUGAUCCUAUAAUAUUUCAACUUUA
GUCACUUUAAUUUUCUCUCAUAUAAUACUUAAUUGGGAUCAUGCCAUCCCUUUGGAUUUC
UCCUUUAGUAGCUAC
>mtr-MIR395a MI0001746 Medicago truncatula miR395a stem-loop
UUUUUGUUGAUUGUUUCUUAGAGUUCCUUUGAACGCUUCAUGCAUGAGAAUAUGUAUUUG
GUCUAAUAUCCAUUAGAAAAGAUAGUUCUUCAUCAAUGAAGUGUUUGGGGGAACUCUUGG
GUUCAACCAGCACCA
>mtr-MIR395b MI0001747 Medicago truncatula miR395b stem-loop
UACUUGUUGAUUUUCUCUUGGAGUUCCUCUGAAUGCUUCAAACAUGAGACAAUCUUGAUA
GAAAUUAUGGAUAGUUCUUGUUCAAUGAAGUAUUUGGGGGAACUCUUGGAAUUGAAUCAA
CAUA
>mtr-MIR399c MI0001748 Medicago truncatula miR399c stem-loop
GUUCUGCUGUUGAGGAAUGAUAGGGAAAAUCUCUUUUGGCAGAGAGGAGUAAAAAUCUUA
AACAGGAAUGUUUCUGGUUUGCCAAAGGAGAUUUGCCCUGCCAUUUUUGACAGCUAUUG
>mtr-MIR399a MI0001749 Medicago truncatula miR399a stem-loop
UCCAAGUUGCAGUUGAAUUACAGGGUGAGUUCUCCAUUGGCAGGUAGCUAGUCACUAUAU
GAUAUGCAUUGCAAUCAUUUCUUAGUGUGCAAUCUGCCAAAGGAGAUUUGCCCAGCGAUU
CUCCUGCAACUCUA
>mtr-MIR399e MI0001750 Medicago truncatula miR399e stem-loop
UCCAAGUUGCAGUUGAAUUACAGGGUGAGUUCUCCAUUGGCAGGUAGCUAGCCACUAUAU
GAUAUGCAUUGCAAUCAUCACUUAGUGUGUAAUCUGCCAAAGGAGAUUUGCCCAGCGAUU
CUCAUGCAACUCUA
>mtr-MIR319a MI0001751 Medicago truncatula miR319 stem-loop
AUUAUUAGAAAUAGAUGAAGAGAGCUUCCUUCAGUCCACUCAUGGAAGGGUAAGGGGUUU
GAAUUACCUGCUGACUCAUUGAUUCAAACACAAUAGACAAUUAUGGGGUUAUGCUAUUGU
GAAUGUGUGAAUGAUGCAGGAGGUGAAUUUCUUCCUUUUCUUCUUUGCUUGGACUGAAGG
GAGCUCCCUUUUUCUAUUUAUAAAUUA
>mtr-MIR156a MI0001752 Medicago truncatula miR156 stem-loop
AGCCAUGAAUCAGUCCGAGAUGACAGAAGAGAGAGAGCACACCCACCUGAUUACAAGUAA
CAAAAAACUACCAACUAUCAACAUUUUGUCUACUAUGAAGAAAAUCACAUGUCUAGACUA
UAGUUACGAAUGGAAGAUACAUUCAAUGAUGUUUAUGAAAAUUUGAGACGGUCGAGGACU
AUAGUUACUCUAUCGCAUACAUUUAAUGACAAAAAAAAUUGUGUACUCUUAUUUAUUUUC
AAUACAUCUUCAUUCAAUUUCUAUGCAAGAAUCAAAAUGCAGUAUAAAAAAUUGCAUUCA
AUAUCAUGGUAAAAAAAUUGUUCAAAAAAAGUAAAUAUCAUGGUAAAAAAAUCAUUAGAU
UUUGCAAUAAGUAAGAGUCAAGUUUUACCUUGUGAGGAAUUCCUCCCAACAGAAUCAUGG
GAGCUCUUUCUUCUUCUCUCAUUGUGCCCUGCCAGUCUCC
>mtr-MIR171a MI0001753 Medicago truncatula miR171 stem-loop
UGAAUUCCCCUCCGCUUUUUGAUGUUGGCUUGUCUCAAUCAAAUCAAAGUUCUUGAAAUU
UGAGUUCUUUAGUCUGAUUGAGUCGUGCCAAUAUCAUAUUAAGCGAUAAAAGUC
>sof-MIR156 MI0001754 Saccharum officinarum miR156 stem-loop
GGUGGAGAAGAGGUGGAGGCUGACAGAAGAGAGUGAGCACACAUGGUGCCUUUCUUGCAU
GAUGAACGAUCGAGAGGUUCAUGCUCGAAGCUAUGCGUGCUCACUUCUCUCUCUGUCAGC
CGUUAGAACUCUCUCUC
>sof-MIR396 MI0001755 Saccharum officinarum miR396 stem-loop
AGAUGGCCUUCUUUGUGAUCUUCCACAGCUUUCUUGAACUGCAUCUCUAAGAGGAGCAGC
UCGAAGCCUCGAACUCUACCUGCAUGAGCAGGUGCAGUUCAAUAAAGCUGUGGGAAACUG
CAGAGAGAGGCCAA
>sof-MIR159a MI0001756 Saccharum officinarum miR159a stem-loop
CCUGAUGCUUGGAUUUGAAGCGGAGCUCCUAUCAUUCCAAUGAAGGGCCGUUCUGAAGGG
UUGUUCCGCUGCUCGUUCAUGGUUCCCACUAUCCUAUCUCAUCAUGUAUGUGUGUAUGUA
UUUUCGAGAGGGAGGAGAGGAGCUAGACUCUCAUGGUGGUCGUCUUUGAGAUAGGCUUGU
GGUUUGCAUGACCGAGGAGCUGCACCGUCCCCUUGCUGGCCGCUCUUUGGAUUGAAGGGA
GCUCUGCAUCCUGAUCCAUCCAUCC
>sof-MIR159b MI0001757 Saccharum officinarum miR159b stem-loop
CCUGAUGCUUGGAUUUGAAGCGGAGCUCCUAUCAUUCCAAUGAAGGGCCGUUCUGAAGGG
UGGUUCCGCUGCUCGUUCAUGGUUCCCACUAUCCUAUCUCAUCAUGUAUGUGUGUAUGUA
UUUUCGGAGAGGGAGGAGAGGAGCUAGACUCUCACGGUGGUCGUCUUUGAGAUAGGCUUG
UGGUUUGCAUGACCGAGGAGCUGCACCGUCCCCUUGCUGGCCGCUCUUUGGAUUGAAGGG
AGCUCUGCAUCCUGAACCAUCCAUCC
>sof-MIR159d MI0001758 Saccharum officinarum miR159d stem-loop
CCUGAUGCUUGGAUUUGAAGCGGAGCUCCUAUCAUUCCAAUGAAGGGCCGUUCUGAAGGG
UUGUUCCGCUGCUCGUUCAUGGUUCCCACUAUCCUAUCUCAUCAUGUAUGUGUGUAUGUA
UUUUCGAGAGGGAGGAGAGGAGCUAGACUCUCAUGGGGGUCGUCUAUGAGAUACGCUUGU
GGUUUGCAUGACCGAUGAGCUGCACCGUCCCCUUGCUGGCCGCUCUUUGGAUUGAAGGGA
GCUCUGCAUCCUGAUCCAUCCAUCC
>sof-MIR159e MI0001759 Saccharum officinarum miR159e stem-loop
CUGAUGCUUGGAUUUGAAGCGGAGCUCCUAUCAUUCCAAUGAAGGGCCGUUCUGAAGGGU
GGUUCCGCUGCUCGUUCAUGGUUCCCACUAUCCUAUCUCAUCAUGUAUGUGUGUAUGUAU
UUUCGAGAGGGAGGAGAGGAGCUAGACUCUCACGGUGGUCGUCUUUGAGAUAGGCUUGUG
GUUUGCAUGACCGAAGAGCUGCACCGUCCCCUUGCUGGCCGCUCUUUGGAUUGAAAGGAG
CUCUUGCAUCUGAUCCAUCCAUCC
>sof-MIR159c MI0001760 Saccharum officinarum miR159c stem-loop
UGAAGACGACGACGAAGAAGAAGAUGGCGAAGAAAAGUGAUCGAAGAGCUCCCUUCGAUC
CAAUCCAGGAGGGGAAGUGGUCGGUUGCAGCUGCCGGUUCAUGGAUGCCUCUCUGGUGCA
GCAAUGACUAAUGCUCACCUGCACUUGCAUGGGUGUGCAUGACCCGGGAGAUGAACCCAC
CAUCAUCUUUCCCUCGUGCUUGGAUUGAAGGGAGCUCCUCUCUCUUUCCUCUCUCUCU
>sof-MIR167a MI0001761 Saccharum officinarum miR167a stem-loop
AGUGGUGCACCACAAGUUGGUGAAGCUGCCAGCAUGAUCUGAUGGUGGUAUAUAUGAAUA
UAUGAUGUCUUUACCUCUGAUCUCUCCCUGACUGUCACCGAUCCAUGAAUCCAGGAUGAG
GGGAGGGAAGAAAGAGGGAUAAUGAGCAUCAGGUCAUGCUGUAGUUUCAUCUGCUGGUGG
GAGCACAU
>sof-MIR167b MI0001762 Saccharum officinarum miR167b stem-loop
AGUGGUGCACCACAAGUUGGUGAAGCUGCCAGCAUGAUCUGAUGGUGGUAUAUAUGAAUA
UAUGAUGUCUUUACCUCUGAUCUCUCCCUGACUGUCACGGAUCCAUGAAUCCAGGAUGAG
GGGAGGGAAGAAAGAGGGAUAAUGAGCAUCAGGUCAUGCUGUAGUUUCAUCUGCUGGUGG
GAGCACAU
>sof-MIR168a MI0001763 Saccharum officinarum miR168a stem-loop
GCCGCCGCGCCGCCUCGGGCUCGCUUGGUGCAGAUCGGGACCCGCCGCCCGGCCGACGGG
ACGGAUCCCGCCUUGCACCAAGUGAAUCGGAGCCGGCGCAGCCA
>sof-MIR168b MI0001764 Saccharum officinarum miR168b stem-loop
CCGCCCCGCGCCGUCUGGGCUCGCUUGGGCAGAUCGGGACCCGCCGCCCGGCCGACGGGA
CGGAUCCCGCCUUGCACCAAGUGAAUCGGAGCCGGCGCAGCCA
>sof-MIR408a MI0001765 Saccharum officinarum miR408a stem-loop
AGAAGAUGGGUAUGGUUGGAGACAGGGAUGAGGCAGAGCAUGGGAUGAGGCCAUCAACAA
AAUUUCCAAUUUCUGUCCUCCGCUAGGCCGCUACUGCAUUUCUGUUUGCUUGCUCACAAA
ACGGAGGGAUUUGUGAGAGUUAUCAGGCAGAAAGAACAAAGAAGGUGCCUCCCUGGUGAA
GUGGUGAUGGCCUGACCUGAGACGGCUGAGAGCUCAGCUGGUGUCCUGUUGUUGCUUCCU
CCCCUGCACUGCCUCUUCCCUGGCUCCCCACCGUUGCCCUUGC
>sof-MIR408b MI0001766 Saccharum officinarum miR408b stem-loop
AGAAGAUGGGUAUGGUUGGAGACAGGGAUGAGGCAGAGCAUGGGAUGGGGCCAUCAACAA
AAUUUCCAAUUUCUGUCCUCCGCUAGGCCGCUACUGCAUUUAUGUUUGCUUGCUCACAAA
ACGGAGGGAUUUGUGAGAGUUAUCAGGCAGAAAGAACAAAGAAGGUGCCUCCCUGGUGAA
GUGGUGAUGGCCUGACCUGAGAGGGCUGAGAGCUCAGCUGGUGUCCUGGUGUUGUUGCUU
CCUCCCCUGCACUGCCUCUUCCCUGGCUCCCCACCGUUGCCCUUGC
>sof-MIR408c MI0001767 Saccharum officinarum miR408c stem-loop
AGAAGAUGGGUAUGGUUGGAGACAGGGAUGAGGCAGAGCAUGGGAUGGGGCCAUCAACAA
AAUUUCCAAUUUCUGUCCUCCGCUAGGCCGCUACUGCAUUUCUGUUUGCUUGCUCACAAA
ACGGAGGGAUUUGUGAGAGUUAUCAGGCAGAAAGAACAAAGAAGGUGCCUCCCUGGUGAA
GUGGUGAUGGCCUGACCUGAGAGGGCUGAGAGCUCAGCUGGUGUCCUGGUGUUGUUGCUU
CCUCCCCUGCACUGCCUCUUCCCUGGCUCCCCACCGUUGCCCUUGC
>sof-MIR408d MI0001768 Saccharum officinarum miR408d stem-loop
GGAAGGUAUGUUUGAUUGGAGACAGGGACGAGGCAGAGCAUGGGAUGGGGCCAUCAACAA
AAUUUCCAAUUUCCGUUUGCUUGCUCACAAAACGAAGGUGCCUGCCUCCCUGGUGAUGGC
CUGACCUGAGAGGGCUGAGAGCUCAGCUGGUGUCCUGGUGUUGUUGCUUCCACCCCUGCA
CUGCCUCUUCCCUGGCUCCCCACCGUUGCCCUUGC
>sof-MIR408e MI0001769 Saccharum officinarum miR408e stem-loop
AGAAGAUGGGUAUGGUUGGAGACAGGGAUGAGGCAGAGCAUGGGAUGAGGCCAUCAACAA
AAUUUCCAAUUUCUGUCCUCCGCUAGGCCGCUACUGCAUUUAUGUUUGCUUGCUCACAAA
ACGGAGGGAUUUGUGAGAGUUAUCAGGCAGAAAGAACAAAGAAGGUGCCUCCCUGGUGAA
GUGGUGAUGGCCUGACCUGAGACGGAUGAGAGCUCAGCUGGUGUCCUGUUGUUGCUUACU
UCCCUGCACUGACUCUUCCCUGGCUCCCCACCGUUGCCCUUGC
>gma-MIR156d MI0001770 Glycine max miR156d stem-loop
CUACUUGGUAAUUAAGGUUGUUGACAGAAGAUAGAGAGCACAGAUGAUGAUAUGCAUAUU
AUAUAAUAUAUAGCAGGGAACUCAUGAUGAAUUGUGCAUCUUACUCCUUUGUGCUCUCUA
UACUUCUGUCAUCACCUUCAGCCUCCAUUUC
>gma-MIR156e MI0001771 Glycine max miR156e stem-loop
AGGAGGUGUUGGUGAUGCUGUUGACAGAAGAUAGAGAGCACUGAUGAUGAAAUGCAUGAA
AGGGAAUGGCAUCUCACUCCUUUGUGCUCUCUAGUCUUCUGUCAUCAUCCUUCUCCCUCC
CCUC
>gma-MIR156c MI0001772 Glycine max miR156c stem-loop
ACUUGACCACUAGGCUUAUCUCUUUCCGUUUCUGAGCAUGCAUACUCAUUCACAGCAUCA
AAAUGCACAGAUCCUGAUGGAGAUUGCACAGGGCAGGUGAUGCUAGAUUGCACCAUACUC
AACUCUGGACUUUGUGAUUGAAGUGUUGACAGAAGAUAGAGAGCACAACCUGAGUCAAAG
GAUCC
>gma-MIR159a MI0001773 Glycine max miR159a stem-loop
AAUUAAAGGGGAUUAUGAAGUGGAGCUCCUUGAAGUCCAAUUGAGGAUCUUACUGGGUGA
AUUGAGCUGCUUAGCUAUGGAUCCCACAGUUCUACCCAUCAAUAAGUGCUUUUGUGGUAG
UCUUGUGGCUUCCAUAUUUGGGGAGCUUCAUUUGCCUUUAUAGUAUUAACCUUCUUUGGA
UUGAAGGGAGCUCUACACCCUUCUCUUCUUUUCU
>gma-MIR160a MI0001774 Glycine max miR160 stem-loop
CAUGCAUACAUAUGUGUAUGUGCCUGGCUCCCUGUAUGCCAUUUGUAGAGCUCAUCGAAG
CAUCAAUGACCUUUGUGGAUGGCGUAUGAGGAGCCAAGCAUAUUUCAUAUACAUACAUG
>gma-MIR166a MI0001775 Glycine max miR166a stem-loop
ACGGAAGCUUUGUCUUUUGAGGGGAAUGUUGUCUGGCUCGAGGACCCUUCUUCAUCUUGA
UCUUGUGUAGACUACUAUGCUUGUGGUCAAGGAAUACAUAGUGUUGUCGGACCAGGCUUC
AUUCCCCCCAAUUAUAUGCUUCCAAA
>gma-MIR166b MI0001776 Glycine max miR166b stem-loop
GCUUGCAAAGGUGAGGUUGAGAGGAAUGUUGUCUGGCUCGAGGUCAUGGAGGAGGAGGAG
GAGUAGAGUACUGAGAUCAGUGAAAGUUUCCAAUGGAAAUUUACCCUCUUACACAAAAAA
AUGAUUCUCGGACCAGGCUUCAUUCCCCCCACCCAACUUUUGCUUUU
>gma-MIR167a MI0001777 Glycine max miR167a stem-loop
GAAGUUCGCAAAGGAAAAAGUGAAGCUGCCAGCAUGAUCUACCUUUGGUUAGAGAGCUCA
AGAGUGCUAACCCUGACUAGGUCAUGCUGUGACAGCCUCACUCCUUCCUAUUUGGGGAC
>gma-MIR167b MI0001778 Glycine max miR167b stem-loop
AAGGGUCACAAAGGAAAAAGUGAAGCUGCCAGCAUGAUCUAGCUUUGGUUAGUGGGAGCG
AGAGAGUGCUAACCCUCACUAGGUCAUGCUGUGCUAGCCUCACUCCUUCCUAUUUGGAGA
C
>gma-MIR168a MI0001779 Glycine max miR168 stem-loop
CACUGUGCGGUCUCUAAUUCGCUUGGUGCAGGUCGGGAACCGGUUUUCGCGCGGAAUGGA
GGAGCGGUCGCCGGCGCCGAAUUGGAUCCCGCCUUGCAUCAACUGAAUCGGAGGCCGCGG
UGAAC
>gma-MIR172a MI0001780 Glycine max miR172a stem-loop
UUAACAGUCGUUAUUUGCGGAUGUAGCAUCAUCAAGAUUCACAUGCAAGCGCAGGUGGUG
GGUGGGACUUGAUGCAAUCUAAGUGCUGUGCCAGCCAAGCCAUAGGUCUUUUGGAACUGA
GAAUCUUGAUGAUGCUGCAUCAGCCAUAAACGACUUCAC
>gma-MIR172b MI0001781 Glycine max miR172b stem-loop
UUGACAGUCGUUGUUUGCGGAUGUAGCAUCAUCAAGAUUCACAUGCAAAUGAAGGUGGGU
GGGACUAUGAUGCAAUCCAAGUGCUCUGCCAAUCCAUCGGUCUUUUUGAUGUGAGAAUCU
UGAUGAUGCUGCAUCAGCCAUAAACGGCUUUAA
>gma-MIR319a MI0001782 Glycine max miR319a stem-loop
CGUUGAAGACCCUAAGGUAAGAGAGCUUUCUUCAGUCCACUCAUGGGUGACAGUAAGAUU
CAAUUAGCUGCCGACUCAUUCAUCCAAAUGUUGAGUGUAAGCGAAUAAAUAUACUCAGCA
GAUGAGUGAAUGAUGCGGGAGACAAAUUGAAUCUUAAGUUUCCUGUACUUGGACUGAAGG
GAGCUCCCUUUUCCUUUUGUCUCUUAC
>gma-MIR319b MI0001783 Glycine max miR319b stem-loop
UAAGUCCUAAGCGACGGUAAGAGAGCUUUCUUCAGUCCACUUAUGGGUGACAAUAAGAUU
UCAAUUAGCUGCCGACUCAUUCAUCCAAAUGCUGAGUGAAAGCGAAGAAAGAUACUCAGC
AAAUGAGUGAAUGAUGCGGGAGACAAAUUGAUUCUUAAGUUUCCUGUACUUGGACUGAAG
GGAGCUCCCUUUUUCUUUUGAAUCUUCU
>gma-MIR156a MI0001784 Glycine max miR156a stem-loop
CACACCAGAUUGAGAGAGGCUGACAGAAGAGAGUGAGCACAUGCUAGUGGUAUUUGUAUG
AGGGCAUACAAUUGCGGGUGCGUGCUCACUUCUCUAUCUGUCAGCUUCCCAUUCUUUUUU
AC
>gma-MIR396a MI0001785 Glycine max miR396a stem-loop
UCAUGGCUCUCUUUGUAUUCUUCCACAGCUUUCUUGAACUGCAUCCAAAGAGUUCCUUUG
CAUGCAUGCCAUGGCACUCUUACUCCCAAAUCUUGUUUUGCGGUUCAAUAAAGCUGUGGG
AAGAUACAGAUAGGGUCAAC
>gma-MIR396b MI0001786 Glycine max miR396b stem-loop
CUCAAGUCCUGGUCAUGCUUUUCCACAGCUUUCUUGAACUUCUUAUGCAUCUUAUAUCUC
UCCACCUCCAGGAUUUUAAGCCCUAGAAGCUCAAGAAAGCUGUGGGAGAAUAUGGCAAUU
CAGGCU
>gma-MIR398a MI0001787 Glycine max miR398a stem-loop
CUCGGAGGAGUGAAUCUGAGAACACAAGGCUGGUUUGCACUGCUAUAUCAUCUAUUGGUA
UAAGGUGAAUUUACUUUGUGUUCUCAGGUCACCCCUUUGAGCCAACCUGUUGACAU
>gma-MIR398b MI0001788 Glycine max miR398b stem-loop
AGUCCAAAUGGUUUAUCUCAGAGGAGUGGAUCUGAGAACACAAGGCUGGUUUGCACUGCU
AUAUUAUGAUCGAUUGGUAUAAGGUGAAUUUACUUUGUGUUCUCAGGUCACCCCUUUGAG
CCAACCUGUUGACAU
>gma-MIR319c MI0001789 Glycine max miR319c stem-loop
UUGGGAGGGAAAGAGAGUGAAGGAGCUUCCCUCAGCCCAUUCAUGGAGAUAACGAAAGAU
UGGGUUGCUGAAUUAACUGCUAGCUCACACAUUCAUUCAUACAAUAGUAUUCAAUUAGGG
UAAUAUUGUGUGAAUGAAGCGGGAGUAUAUAGUAUCUAUAUUGCAACCCUCUUUCUCUGU
GCUUGGACUGAAAGGAGCUCCUUCUUUUUCUGCUCCCUCCA
>gma-MIR156b MI0001790 Glycine max miR156b stem-loop
UGAUGUGAGAUAUCUCAUGUUGACAGAAGAGAGAGAGCACAACCCGGGAAUGGCUAAAGG
AGUCUUUGCCUUUGUUGGGAGUGUGCCCUCUCUUCCUCUGUCAUCAUCACAUUCACAUGC
>gma-MIR169a MI0001791 Glycine max miR169a stem-loop
AAGAGGAAGAGAGAGUGAUGCAGCCAAGGAUGACUUGCCGGCGUUAUUAUUUGCUCAUGU
UCAUGCUCACCGGUUUCCUUGCCGGCAAGUUGUGUUUGGCUAUGUUUUGCUCUCUUCUUC
U
>zma-MIR171d MI0001792 Zea mays miR171d stem-loop
AGAAAUGGAAGUGUAACUAUGGUGUUGGCUCGGCUCACUCAGAAGUUGAAGCCGAAUCCA
AAUGGUAGCUGCCGGCGUUUCUGAUUGAGCCGUGCCAAUAUCUCAGUACUCUUUCAUGCU
G
>zma-MIR171f MI0001793 Zea mays miR171f stem-loop
UUGGUUGUUGGCUGAGAGAGUGCGAUGUUGGCAUGGCUCAAUCAACUCGCCGGCCGCGGG
UGGCUUAUAGCUUAAUUCUGCGCAUUCGAUCGAGGUGCGGGCGCAGUGUUUAAUUGAUUG
AGCCGUGCCAAUAUCACAACCUUCUCUAGCCUAUA
>zma-MIR394a MI0001794 Zea mays miR394a stem-loop
GGCGCUUACUGAAGAGUUCCUUGGCAUUCUGUCCACCUCCUCUCGCCGAUCUUGCAGAAA
GUUUACCAGUUCUGUUGCAUUUUUUUUGGAGGUGGGCAUACUGCCAAUGGAGCUGUGUAG
GCCUCC
>zma-MIR394b MI0001795 Zea mays miR394b stem-loop
UGGCGCUUACUGAGAGUUCCUUGGCAUUCUGUCCACCUCCCUUCUUGACGAUCUUGCAGA
AAGUUUGCUUUUUUUGUUUGUUUGGAGGUGGGCAUACUGCCAAUGGAGCUGCGUAGGCCU
CC
>zma-MIR395b MI0001796 Zea mays miR395b stem-loop
GCAACGUUUUGUGUUACUAGGAGUUCCCUACAAGCACUUCACAAUACCUUGGCUCAAUAA
AUUAAAGGCCAGUUGUGAAGUGUUUGGGGGAACUCUUGGUAUCAUGAAGCAUUU
>zma-MIR395c MI0001798 Zea mays miR395c stem-loop
UCUUGGUUGGUUCUCCCUUGGAGUUCCCUGCAAACACUUCACCAGCUAGGCCAUAGUGCC
GGCCCUUGCACAAUGUUGUAUCUGAUCACCUAGCUAGUGUGAAGUGUUUGGAGGAACUCU
AGGUGUUAUCCAGCAAUG
>zma-MIR395a MI0001799 Zea mays miR395a stem-loop
UAUUGGUUGGUUGUCACCUGGAGUUCUCCUCAAACCACUUCAGUUGCUGCACCUAGCUAG
UUUAAUGGCACUGUGCUUGCGUGCAAGCGGCCGGAGCUGUGUGUAGCUAGUGAAGUGUUU
GGGGGAACUCUGGGUGUCAAUCAGCAAUU
>zma-MIR396b MI0001800 Zea mays miR396b stem-loop
AGAUGGCCUUCUUUGUGAUCUUCCACAGCUUUCUUGAACUGCAUCUCUCAGAGGAGCGGC
AGCUUCAACUCCUCCACCCGCAUCAGCAGGUGCAUGCAGUUCAAUAAAGCUGUGGGAAAC
UGCAGAGAGAGGCCAG
>zma-MIR396a MI0001801 Zea mays miR396a stem-loop
ACAUGGCCCUCCUUGCCGUCUUCCACAGCUUUCUUGAACUGCAUGCCGCCGGCUGGUGGA
UGCUGCGCGCUUGAAUUCCGGUCGAUCCCAAGAGGCGCAGUUCAAUAAAGCUGUGGGAAA
CUGCAGAGAGAGGCCAC
>zma-MIR399a MI0001802 Zea mays miR399a stem-loop
UGUGAAGAGGGUGAGAAUCACAGUGCGGUUCUCCUCUGGCACGAAGGCUGGCCAGAGCAG
CUUAUAUUGCCACCACCCUUCCUUGCCAAAGGAGAAUUGCCCUGCCAUUCACAACCCUGC
AAU
>zma-MIR399c MI0001803 Zea mays miR399c stem-loop
UGCUUGCUGAGCAUGAAUUACAGGGUACGUCUCCUUUGGCACAGCAGAAUGCACACAUCA
UCAGUCGAGAGAGUAAGCUCGCUGCGUGCUCGCCGGCCUGGGAGCGGAAGUCGCAGGCCA
AAUGGCGGCGGUGCAGAUGCAUGAACAGCAGCUGCCGUAUAUAUGCGUGCCAAAGGAGAA
UUGCCCUGCGAUUCUAGGCUCAGCGAU
>zma-MIR399b MI0001804 Zea mays miR399b stem-loop
GUAGCUCAGGGUGCGAAUCACAGUGCAGCUCUCCUCUGGCAUGAAGGCUGUGAGAGAGGC
AUGACAAUUUCUGGCCUUGCCCUGCCAAAGGAGAGCUGUCCUGCCAUUCAUUAGCCCUGC
AA
>zma-MIR399d MI0001805 Zea mays miR399d stem-loop
UCAAGGUGAGAAUCACAGUGUGGCUCUCCUCUGGCAUGAAGGCGCGGCUGAGAGGCACGA
ACAGUUUCUGGCCUUCCCCUGCCAAUGCCAAAGGAGAGCUGCCCUGCCAUUCGUUAGCCC
UGCAA
>zma-MIR399e MI0001806 Zea mays miR399e stem-loop
AUGCCUAAGCUGUCCAGUUUCAGGGCUUCUCUUUCUUGGCAGGGAAGCAUGAGAUGCCAU
AGCUCUCUGCUCUCUUCAACCCUCUGCCAAAGGAGAGUUGCCCUGUAACAGGACUCAGCU
UAUG
>zma-MIR399f MI0001807 Zea mays miR399f stem-loop
CAGGAUGUGCACCUGCAUUUCUGGGCAACUUCUCCUUUGGCAGAUGCGCGAGAAUGUGCC
ACUGCUGCCAAAGGAAAUUUGCCCCGGAAUUCAUCUGCACAAGCA
>zma-MIR156j MI0001808 Zea mays miR156j stem-loop
CGAGUGGACCUCGGGAGCGAUGACAGAAGAGAGAGAGCACAACCCAGCACCAGCGAGGAA
AAGCCUCGCUUCUGCGAGGGCCGUGUGCUCUCUGCUCUCACUGUCAUCGCCCACAGGCCA
CCGAA
>zma-MIR159a MI0001809 Zea mays miR159a stem-loop
UCGAUGCUUUGGGUUUGAAGCGGAGCUCCUAUCAUUCCAAUGAAGGGUCGUUCCGAAGGG
CUGGUUCCGCUGCUCGUUCAUGGUUCCCACUAUCCUAUCUCAUCAUGUGUAUAUAUGUAA
UCCAUGGGGGAGGGUUUCUCUCGUCUUUGAGAUAGGCUUGUGGUUUGCAUGACCGAGGAG
CUGCACCGCCCCCUUGCUGGCCGCUCUUUGGAUUGAAGGGAGCUCUGCAUCCUGAUCCAC
CCCUCC
>zma-MIR159b MI0001810 Zea mays miR159b stem-loop
UAGACGGUCUGGUCUUAAGGCGGUGCUCCCUUCAAACCAAUAAACGGUCGAUCUGAUGGG
UGGUACAGCUGCUCGUUCAUGGUUCCCACUGUCCCAUCUCAUCAGAGAGAGAGAGAGAUG
CUUGAGAUGGGCUUGUGGUUUGCAUGACCGAGGAGCUGCACGUCCCCUUCGUUGACCGCU
GUUUGGAUUGAAGGGAGCUCUGCAUCUUGGUCCCAAGACUU
>zma-MIR159c MI0001811 Zea mays miR159c stem-loop
AUGAUUAAGAAAGGCGAUCGAAGAGCUCCCUUCGAUCCAAUCCAGGAGGGGAAGUGGUCG
GUUGCAGCUGCCGGUUCAUGGAUACCUCUCUGGUGCAGCAAUGGCCGCUGCUCACCUCUG
CACUUGCAUGGGUGUGCAUGACCCGGGAGAUGAGCCCGCCAUCAUCUUUCCCUCGUGCUU
GGAUUGAAGGGAGCUCCUCUCUGUCUGUCUGUCUGUC
>zma-MIR159d MI0001812 Zea mays miR159d stem-loop
AAGAAGAUGCCGAUCGAUCGAAGAGCUCCCUUCGAUCCAAUCCAGGAGGGAAAGUGGUCG
GCUGCAGCUGCCGGUUCAUGGAUACCUCUCUGGUGCAGCAAUGGCCGAGAUGCUCACCUG
CACUUGCAUGGGUGUGCAUGACCCGGGAGACGAACCGACCAUCAUCUUUCCCUCGUGCUU
GGAUUGAAGGGAGCUCCUCUCUCUCUCUCUCUCUUAU
>zma-MIR319a MI0001813 Zea mays miR319a stem-loop
GGUUCAUGUUUUCUCUGGAAGAGAGCUCUCUUCAGUCCACUCUGAAAUGGCUGUAGGGUU
UCAUUAGCUGCCGACUCAUCCAUUCACCUGCCAAGAACCAUGGACAGGUCUGGUCUUGGU
AGCCGAGUGGGUGGCGCGGGAGCUAAAAUCAAGCUCUACGCUGUUUGUGGUUGGACUGAA
GGGUGCUCCCUUUUGUUUGCUCAAACGCU
>zma-MIR319c MI0001814 Zea mays miR319c stem-loop
GGUUUAUGGCUUCUGUGGAAGAGAGCUCUCUUCAGUCCACUCUAAAAUGGCUGUAGGGUU
UCAUUAGCUGCCGACUCAUCCAUUCACCUGCCAAGAACCAUGGGCAAGCGGUAGGUCUGG
UCUUGGUAGCCGAGUGGGUGGCGCGGGAGCUAAAAUCAAACUCUACGCUGUUUACGGUUG
GACUGAAGGGUGCUCCCUUCAAUUUGCCCAAACACU
>zma-MIR319b MI0001815 Zea mays miR319b stem-loop
GACGACGAUGGCUGGAUGGAAGAGAGCGUCCUUCAGUCCACUCAGGGGCGGUGCUAGGGU
CGAAUUAGCUGCCGACUCAUUCACCCACAUGCCAAGCAAACGGCCAUGGAAACCAGCUUU
GCAGAUGAGUGAAUGAAGCGGGAGGUAAAAGCUUCGAUCUCGCACCGUCUUUGCUUGGAC
UGAAGGGUGCUCCCUCCUCCCUCGCUCCUUGUU
>zma-MIR319d MI0001816 Zea mays miR319d stem-loop
UGGUCGCCGGCCGGAUGGAAGAGAGCGUCCUUCAGUCCACUCAGGGGCGGUGCUAGGGUC
GGAUUAGCUGCCGACUCAUUCACCCACAUGCCAAGCAAACGGCCAUGGAAACGAGCUUCG
CAGAUGAGUGAAUGAAGCGGGAGGUAAAAGCUUCGAUCUCGCACCGUCUUUGCUUGGACU
GAAGGGUGCUCCCUCCGAUCCUUUCCUUGUUU
>zma-MIR166k MI0001817 Zea mays miR166k stem-loop
GCAUGCUCGGGUUAGGUCAGGGGGAUUGUUGUCUGGCUCGGGGUCUCCGGUCGAGAUCGA
UUCAUAACAUAUACGUACGUGCUUCUAGCCUUGCCGGCGGAGCUAGUCGUUGUCGUCGAC
CGGAGAUUUCGGACCAGGCUUCAAUCCCUUUGACCAUGCGGCAUUAGG
>zma-MIR166j MI0001818 Zea mays miR166j stem-loop
CAAGUUGAAGAUUAGGUUAAGGGGUUUGUUUGUCUGGUUCAAGGUCGCCACACAGCAGGG
AAAACCCAUUUCGCCUUGAAGCAUGCACCAUGAUGGGUGUACCUGUUGGUGAUCUCGGAC
CAGGCUUCAAUCCCUUUAACUAGCGUCUGCAUAU
>zma-MIR167e MI0001819 Zea mays miR167e stem-loop
UUGGUGUGUCCUCUAGUAGCUGAAGCUGCCAGCAUGAUCUGAGGUGUCCACAGCAUAUAU
AUGGAAGCAGCUAGCGAUCAGAUCAUGCUGUGCAGUUUCAUCUGCUCGUGGACGCACAC
>zma-MIR167f MI0001820 Zea mays miR167f stem-loop
CGUGCACCUUAUUAAGCAGCUGAAGCUGCCAGCAUGAUCUGAUCUUUCGUUUACUGGCAA
CUUUGGAUACCUAAGAUCCAGAUCGUGCUGCGCAGUUUCACCUGCUAAUUGGAGCACAG
>zma-MIR167g MI0001821 Zea mays miR167g stem-loop
AGUGGUGCACCACGAGUUGGUGAAGCUGCCAGCAUGAUCUGGUUAUGAUGGUGGUGGUAU
AUGUAAGAUGGAUGUAAUCUAUACUACUACCGGCCCCUGUCACUCUCUCUCUCUCCCCCG
UCCCUGACUGUCAUAUAUGGAUCGACGAAUCCAAGAUGAGAGGGGAAGGGAGAGAGAGAG
AGGGUAAUUAAUGAGCACCAGGACCAGGUCAUGCUGUAGUUUCAUCUGCUGGUGGCCGCA
CAU
>zma-MIR167h MI0001822 Zea mays miR167h stem-loop
ACUUUGCUGCUGUGAGAGGUUGAAGCUGCCAGCAUGAUCUGGCUGCUCAGACGCCGGCGG
GCGUCUCGAGUGCUCGCUCGAUCGUCGGUGACGCUUGGAUUCACCAGAUCAUGUUGCAGC
UUCACUCUCUCGCAGCCAGCAAA
>zma-MIR167i MI0001823 Zea mays miR167i stem-loop
ACUUCGCUGGUGUGAGAGCUUGAAGCUGCCAGCAUGAUCUGGCURCUCAAACGCCGCCGG
CCUCCCAAGUGCUCGAUCGGUGGCGCUUCACCAGAUCAUGUUGCAGCUUCACUCUCUCGC
AACCAGCGAA
>zma-MIR168a MI0001824 Zea mays miR168a stem-loop
GAAGCCGCGCCGCCUCGGGCUCGCUUGGUGCAGAUCGGGACCCGCCGCCCGGCCGACGGG
ACGGAUCCCGCCUUGCACCAAGUGAAUCGGAGCCGGCGGAGCGA
>zma-MIR168b MI0001825 Zea mays miR168b stem-loop
UCCGCCGCGCCGUCUCGGGCUCGCUUGGUGCAGAUCGGGACCCGCCGCCCGGCCGACGGG
ACGGAUCCCGCCUUGCAUCAAGUGAAUCGGAGCCGGCGCAGCGA
>zma-MIR169c MI0001826 Zea mays miR169c stem-loop
AUGAGGUAGAGAACGGGAUGCAGCCAAGGAUGACUUGCCGGCUCCUGGAACCUGGAGGCG
UCUCAGCUUGCUGUGCUGUGGCUUAGAACUUAGUCGGCAAGUCUGUCCUUGGCUACACCU
AGUUCUCUUCCUCU
>zma-MIR169f MI0001827 Zea mays miR169f stem-loop
ACCAGAGCUGAUUCGUUCAGUAGCCAAGGAUGACUUGCCUAGGUAUAUAUGCAUGGGCUA
UGGCUACAUGCCUGAGAGCCAGUCUCUUGUGACGCUGAGCAUGUAUAGUGUAGGCAUGUC
UUCCUUGGCUACUCGGAGCGGCUCUAGUCA
>zma-MIR169g MI0001828 Zea mays miR169g stem-loop
CAGAGCUAGCCUGCCUCUGGUAGCCAAGGAUGACUUGCCUACAUGGUCUCGCUAGUUCCG
GUUGUUGCAUGCAUGCCACUAUGCCAGUCCUGCUGGGUUUGUGGGCGGUCUCCUUGGCUA
GCCUGAGUGGCUCUUGCCUG
>zma-MIR169h MI0001829 Zea mays miR169h stem-loop
CAAUAAGGGCCUGCCUCUGAUAGCCAAGGAUGACUUGCCUAUGUCCUUUGUUUACAAAGG
AUCAGAAUUGUGGACCUUUGUGUUGGUUCGUAGGCAGUCUCCUUGGCUAGCCUGAGUGGC
CCCUAUUG
>zma-MIR169i MI0001830 Zea mays miR169i stem-loop
GAUGAGAGUGGUAGCUCUGGUAGCCAAGGAUGACUUGCCUGUGUGCUGGCCACGCUCCCC
UCAUGCAAGGACCAUCUCGUGUCGACCGACGAGCGAGCGAGCGAUCGAUCGAUGAGAGGA
UGACGAAGCUUGGGGUGUACGUUGGUCUCUCACGGGCAGUCUCCUUGGCUAGCCCUGACU
CACUCUUACCG
>zma-MIR169k MI0001831 Zea mays miR169k stem-loop
CGAUGAGAGCACUGCUCUGGUAGCCAAGGAUGACUUGCCUGUGGCCUCCAUCAGUCGCAG
AGGACGCUGUUCUUCUGCUUGUGGUUGUCGAUCGCAGGCAGUCUCCUUGGCUAGCCCGAG
CGGCUCUCAUCCA
>zma-MIR169j MI0001832 Zea mays miR169j stem-loop
GCGAUAAGAGUCUGUCCAGAUAGCCAAGGAUGACUUGCCUGUGGCUUCUUGGCUUGGCUU
GGCUCGGGCAAAACCUUGUGCACGUUUUAUUGCUCGCCUCGUGGCCUCGAUCACAGGCAG
UCUCCUUGGCUAGUCCGGGCGGGCCCCUUAU
>zma-MIR169d MI0001833 Zea mays miR169d stem-loop
GCAAUAGGGGCCACUCAGGCUAGCCAAGGAGACUGCCUAUGAACCUCUCAAUGGUCCACA
CAUUCAGGUCCUUUGUAAACAAAGGACAUAGGCAAGUCAUCCUUGGCUAUCAGAGGUAGG
CCCUUAUU
>zma-MIR169e MI0001834 Zea mays miR169e stem-loop
GCAAUAGGGGCCACUCAGGCUAGCCAAGGAGACUGCCUACGAACCAACACAAAGGUCCAC
AAUUCUGAUCCUUUGUAAACAAAGGACAUAGGCAAGUCAUCCUUGGCUAUCAGAGGCAGG
CCCUUAUU
>zma-MIR171c MI0001835 Zea mays miR171c stem-loop
GGGGAAUCGAAAACCUACGGGAUAUUGGUGCGGUUCAAUCAGAAAGCUUGCGCUCCAAAG
CCCAGGGGCUCCACUCUUUGACUGAGCCGUGCCAAUAUCACGUCCUCGCUUUGCUUGC
>zma-MIR171j MI0001836 Zea mays miR171j stem-loop
AAUGGCCGCGAGCUAGACGGGGUAUUGACGCGGUUCAAUUCGAGAGCUCGAGCCCUAGCA
GAGGCCAGGGGGGGUGGGGCUCUGCUCUCUGAUUGAGCCGUGCCAAUAUCACGUCCCACU
CGCCCUCGC
>zma-MIR171e MI0001837 Zea mays miR171e stem-loop
AGAAAUGGAAUAGUAGCUAUGAUGUUGGCUCGGCUCACUCAGACGACGUACGCGCGCGAG
AUCAUGUGCUAUGCCGCUGCUGUUUCUGAUUGAGCCGUGCCAAUAUCUUAGUACUCUUCC
AUGCAU
>zma-MIR171i MI0001838 Zea mays miR171i stem-loop
CUGGUUGGCUGAGAGAGUGCGAUGUUGGCACGGUUCAAUCAAAUCGCCGGCCGGGUUGAC
UUGUUGAUUGAGCCGUGCCAAUAUCACAACCUUCUCUAGCCUAG
>zma-MIR171g MI0001839 Zea mays miR171g stem-loop
AGAACGAGGCGACAUGGCAUGGUAUUGACUUGGCUCAUCUCUCGCCCACACCAGAAUCCA
CAAGUGCCGGAGGAGGUGAGCCGAGCCAAUAUCACUUCAUGUCAUCUAGCGU
>zma-MIR172e MI0001840 Zea mays miR172e stem-loop
CAGCCAGCCGGUGAUUUCUGGAGUGGCAUCAUCAAGAUUCACACACUGCAUGCCAACAUA
AUGCGCGUGUUCAUGCAUCCAUCGCCGCCGCUGCAUCAUGCAUCAUAUAUAAUAUAUAUA
UAUGUGUAUGUGUGGGAAUCUUGAUGAUGCUGCAUUGGAUAUCAAGGGCUAUAU
>zma-MIR166l MI0001841 Zea mays miR166l stem-loop
AAAGAACGGGAGGAGGGUUUCUGGAAUGGAGGCUGGUCCAAGAUCCUUAGGUGUUAAAGC
AUUAUAUUGCCUUGUUUCUGGUUUUGUGUUUGAGAUCUCGGACCAGGCUUCAUUCCUCAA
ACCCACGCUCCCGACAC
>zma-MIR166m MI0001842 Zea mays miR166m stem-loop
UCCUUGGUCUGGGGGUUUGUGGGGAAUGUUGGCUGGCUCGAGGCAUCCGCGUCCUGGCUC
GCAGUCGCAGCGCAGAUCGUGUUUUGCCUGCUACCGGCCGGACAGAUCGAGAGGCGUCGG
ACCAGGCUUCAUUCCUCGCAAACCGGUGCAUCCCCA
>zma-MIR171k MI0001843 Zea mays miR171k stem-loop
GGGAGGAAGAAGACGACAUGGCGUGGUAUUGUUUCGGCUCAUGUCCUUCUUGACUGGAUG
UGAUGUGAGCCGAACCAAUAUCACUCAUGUAUUCUUCAUUCUGA
>zma-MIR171h MI0001844 Zea mays miR171h stem-loop
GGGAGGAAGGAGACGACAUGGCGUGGUAUUGUUUCGGCUCAUGUCCUUCUUCGAUCGAGU
CUUGCCGUUGGAUUUGGAUGUGAUGUGAGCCGAACCAAUAUCACUCAUGUACUCUUCAUU
CCCA
>zma-MIR393a MI0001845 Zea mays miR393a stem-loop
CCAGGAAGCUGGUGGAGGACUCCAAAGGGAUCGCAUUGAUCUAUUCUCACCUGCCGCCUG
CUGCAUGCGAUGCGAGUCGACGACAAGAUCAGUGCAAUCCCUUUGGAAUUUUCCACUCGC
GCCUUC
>zma-MIR408a MI0001846 Zea mays miR408 stem-loop
GGGGUUGGUUUUGAUUUGGAGACAGGGAUGAGACAGAGCAUGGGAUGGGGCCAUCAACAA
AGUGGAGGGACUAGCUUGCGAGGCAGAAAGAAGGUGCCAGUGCCGGUGCCUCCCCGGUGA
AACGAUGAUGGGAGUGUUGUUGCUCCCUCCCCUGCACUGCCUCUUCCCUGGCUCCGAUCC
CCCACCGUUGC
>zma-MIR156k MI0001847 Zea mays miR156k stem-loop
GGCUUAGGCCCCGAAGAGAUUGACAGAAGAGAGCGAGCACCUGGCGCGGCGACCGGCAUG
GAACGCAUGCCGUCCCCGCCGCGUGCUCGCUUCUCUUUCUGUCAGCCUCUCCCUCGUCCU
GAG
>zma-MIR160f MI0001848 Zea mays miR160f stem-loop
GAGGUGAAAGAUAGGGAAUAUGCCUGGCUCCCUGUAUGCCGCUCGCAUGGCUACCACCGC
CUGUGGUCGUUGCGGCUGGCGUGCGAGGUGCCAGGCAUGUUUUAAUAAUUAUCUCC
>sbi-MIR399h MI0001849 Sorghum bicolor miR399h stem-loop
AGUGUUCAGGGUAAGAAUCACAGUGCGGUUCUCCUCUGGCAUGGAGGCCAACAUAGCAGG
CAUUGGAGAAUGCACAGCGCUAUCGCCAUCCCUGCCAAAGGAGAAUUGCCCUGCCAUUCG
GUAUAACCCUGG
>sbi-MIR399i MI0001850 Sorghum bicolor miR399i stem-loop
AUGCCUAAGCUGUCCAGUUUCAGGGCUUCUCUUUCUUGGCAGGGAGCAUGAGAAGCCAUA
GCUCUGCUCUGUUCUGCCCUCUGCCAAAGGAGAGUUGCCCUGUAACAGGACUCAGCUUAU
G
>sbi-MIR159b MI0001851 Sorghum bicolor miR159b stem-loop
UGAAUGAAGAUAUGAAGAAGAAGACGACGACGAUGAAGAAGGCGAAGAAAAGCGAACAAA
GAGCUCCCUUCGAUCCAAUCCAGGAGGGGAAGUGGUCGGUUGCAGCUGCCGGUUCAUGGA
UGCCUCUCUGGUGCAGCAAUGACUGAUGCUCACCUGCACUUGCAUGGGUGUGCAUGACCC
GGGAGAUGAACCCACCAUCAUCUUUCCCUCGUGCUUGGAUUGAAGGGAGCUCCUCUCUCU
UUCUCUCUUUCUC
>sbi-MIR164c MI0001852 Sorghum bicolor miR164c stem-loop
UAUGGUGUGUUUGUGCAGGGUGGAGAAGCAGGACACGUGAGCGACCAUCCAGUUUCCAUC
GCUGGCUCUCCGCUGCGGGCGCUGCCGUGCGUUGGAUCGUCGUUGGGUGGUCGCUCAUGU
GUCCGUCCUCUCCACCGAGCACCGGUACAUCCG
>sbi-MIR166g MI0001853 Sorghum bicolor miR166g stem-loop
UCAUGCUCGGAUUAGGUUAGGGGGAUUGUUGUCUGGCUCGGGGUCUCCGGUCGAGAAUCC
UUGGCCUUGCCGGAGUUGUCGUUGACCGGAGAUUUCGGACCAGGCUUCAAUCCCUUUAAC
CAUGCGGCAUUUAG
>sbi-MIR171f MI0001854 Sorghum bicolor miR171f stem-loop
UGAGAGAAUAAGACGACAUGGCGUGAUGUUGUUUCGGCUCAUGCAUAUCCUUCUUGAGUG
UAUCAUCAGGAAAGAGGCGAUGAGCCGAACCAAUAUCACUCAUGUAUUCUUCAUUCAUA
>sbi-MIR395f MI0001855 Sorghum bicolor miR395f stem-loop
ACAAUGUUUGGUGUUACCACGAGUUCCCUUCAAGCACUUCAUGAGGCACCAUUAAAUAAC
UCUAUUUAAGAUUAGGUGUAAUAUGAAGUGUUUGGGGGAACUCUUGGUGAUACUCAACAU
CG
>sbi-MIR156e MI0001856 Sorghum bicolor miR156e stem-loop
CGAUUAGGCCCUGAAGAGAUUGACAGAAGAGAGCGAGCACCCGGCGCGGCGGCCGGCAUG
GAGCGCAUGCCGUCCCCGCCGCGUGCUCGCUUCUCUUUCUGUCAGCCUCUCUCUCGUCCU
GGG
>dre-let-7a-1 MI0001857 Danio rerio let-7a-1 stem-loop
GACGGUGGGAUGAGGUAGUAGGUUGUAUAGUUUUAGGGUCACACCCACACUGGGAGAUAA
CUAUACAACCUACUGUCUUUCUCAAAGUC
>dre-let-7a-2 MI0001858 Danio rerio let-7a-2 stem-loop
GCCCCCAGGCUGAGGUAGUAGGUUGUAUAGUUUAGAAUAACAUCACUGGAGAUAACUGUA
CAACCUCCUAGCUUUCCCUGAGAU
>dre-let-7a-3 MI0001860 Danio rerio let-7a-3 stem-loop
GAGACUGUCGUUUGGGGUGAGGUAGUAGGUUGUAUAGUUUGAGGGUUUAACCCUUGCUGU
CAGAUAACUAUACAACUUACUGUCUUUCCCGAAGUGGCCGUAGUGUC
>dre-let-7a-4 MI0001861 Danio rerio let-7a-4 stem-loop
GCGAUGUCUCGGGAUGAGGUAGUAGGUUGUAUAGUUUAGAGUUACAACACGGGAGAUAAC
UGUACAGCCUCCUAGCUUUCCUCGAGCAGACGC
>dre-let-7a-5 MI0001862 Danio rerio let-7a-5 stem-loop
GUACGUGUUUUUGGUGUCUGGACAAGGUGAGGUAGUAGGUUGUAUAGUUUGGUGGGAGGG
AUCAAACCCUGUUCAGCUGAUAACUAUACAGUCUAUUGCCUUCCUUGUGUCACCUAAGGU
CUGC
>dre-let-7a-6 MI0001863 Danio rerio let-7a-6 stem-loop
CACAGUGAACCUGUGUGUUUCUUCAAGGUGAGGUAGUAGGUUGUAUAGUUUGUGGGAAGG
AUCACAUCCUAUUCAGGUGAUAACUAUACAGUCUAUUGCCUUCCCUGAGAGACACAAUGA
CCACGAGUG
>dre-let-7b MI0001865 Danio rerio let-7b stem-loop
UCGGACAGGGUGAGGUAGUAGGUUGUGUGGUUUCAGGGUUGUGUUUUUGCCCCAUCAGGA
GUUAACUAUACAACCUACUGCCUUCCCUGAAGGG
>dre-let-7c-1 MI0001866 Danio rerio let-7c-1 stem-loop
CUGAGAGUGUGUGCAUCCAGGCUGAGGUAGUAGGUUGUAUGGUUUAGAAUUUUGCCCUGG
GAGUUAACUGUACAACCUUCUAGCUUUCCUUGGAGCUCACAAGCCAG
>dre-let-7c-2 MI0001867 Danio rerio let-7c-2 stem-loop
GUGUGCAUCCAGGCUGAGGUAGUAGGUUGUAUGGUUUCGAAUGACACCAUGGGAGUUAAC
UGUACAACCUUCUAGCUUUCCUUGGAGUACAC
>dre-let-7d-1 MI0001868 Danio rerio let-7d-1 stem-loop
UGUGCGUUGCGGUGUGAGGUAGUUGGUUGUAUGGUUUUGCAUAAUAAACAGCCCGGAGUU
AACUGUACAACCUUCUAGCUUUCCCUGCGGCUGCACG
>dre-let-7d-2 MI0001870 Danio rerio let-7d-2 stem-loop
CGCUGCAGGCUGAGGUAGUUGGUUGUAUGGUUUUGCAUCAUAAUCAGCCUGGAGUUAACU
GUACAACCUUCUAGCUUUCCCUGCGGUG
>dre-let-7e MI0001871 Danio rerio let-7e stem-loop
GCUGUUCUUGGGGCUGAGGUAGUAGAUUGAAUAGUUGUGGAGCCCUGCGCUCUCUCUCUG
AGAUAACUAUACAAUCUACUGUCUUUCCUAAGGCGACAGC
>dre-let-7f MI0001872 Danio rerio let-7f stem-loop
UGGUAAUGCUUGUGCAGUGUGAGGUAGUAGAUUGUAUAGUUGUAGGGUAGUGAUUUUAUC
CUGUGUAGAAGAUAACUAUACAAUCUAUUGCCUUCCCUGAGGGGCAGAAAUACACA
>dre-let-7g-1 MI0001873 Danio rerio let-7g-1 stem-loop
GGGGGCUGUGGAAUGAGGUAGUAGUUUGUAUAGUUUGGGAUCACACCAGAUCUGGGAGAU
AACUAUACAGCCUACUGUCUUUCUCACAGCUGCUCC
>dre-let-7g-2 MI0001874 Danio rerio let-7g-2 stem-loop
GUGGACUGUGGGAUGAGGUAGUAGUUUGUAUAGUUUUAGGAUCACACCAGAUCUGGGAGA
UAACUAUACAGUCUACUGUCUUUCCCACGGUUACCGC
>dre-let-7h MI0001875 Danio rerio let-7h stem-loop
GAGUUGGCUGUGUUGUGGUGAGGUAGUAAGUUGUGUUGUUGUUGGGGAUCAGUAUAGUAU
GGCCCUUGAAGGAGAUAACUAUACAAUUUACUGCCUUCCAUAAUGCAGACUCUC
>dre-let-7i MI0001876 Danio rerio let-7i stem-loop
GUGUACUGGCUGAGGUAGUAGUUUGUGCUGUUGGUUGGGAUGUGACAUUGCCCGUUAUGG
AGAUGACUGCGCAAGCUACUCCCUUGCCAGUGCUG
>dre-mir-1-2 MI0001877 Danio rerio miR-1-2 stem-loop
GCCUACUUGGUGUACAUACUUCUUUAUGUGCCCAUAUGAACAUAUAAAAGCUAUGGAAUG
UAAAGAAGUAUGUAUUCUUGGUCAGGU
>dre-mir-1-1 MI0001878 Danio rerio miR-1-1 stem-loop
GCCCAUAUAUCCCGCUUGGUAGACAUACUUCUUUAUAUGCCCAUAUGAACAAGAGCAGCU
AUGGAAUGUAAAGAAGUAUGUAUCCCAGGUGAGAGAAAAACGGGGC
>dre-mir-7a-3 MI0001879 Danio rerio miR-7a-3 stem-loop
UGUGUGUGUGUUCUGCCCUCUGCGGAGUGGAAGACUAGUGAUUUUGUUGUGAAAAUGAAC
AAAAACCAACAACAAACCGCAGUCGUCCUCUCAGCACGGGGCCCACACCUGCAGAGCACA
>dre-mir-9-1 MI0001880 Danio rerio miR-9-1 stem-loop
GGGGUUGGCUGUUAUCUUUGGUUAUCUAGCUGUAUGAGUGUUAUUCAUUCUUCAUAAAGC
UAGAUAACCGAAAGUAACAAGAAUCCC
>dre-mir-9-2 MI0001881 Danio rerio miR-9-2 stem-loop
GCUCUCCUCUGGUGACUUUUGCACUUGGAGGCGUGUUGUUAUCUUUGGUUAUCUAGCUGU
AUGAGUGUGCUGGCCGUCAUAAAGCUAGAUAACCGAAAGUAAGAGCCGCUUCUAUCAGCA
ACGUAUGGAGCAUUGC
>dre-mir-9-4 MI0001882 Danio rerio miR-9-4 stem-loop
UGGGUUAGUUUUUCUCUUUGGUUAUCUAGCUGUAUGAGUUUAUGUGAUAUCAUAAAGCUA
GAGAACCGAAUGUAUAAACUAAUUCCA
>dre-mir-9-3 MI0001883 Danio rerio miR-9-3 stem-loop
UCAGGGGGUUGGUUUCUCUCUUUGGUUAUCUAGCUGUAUGAGUUAUAACACUGUCAUAAA
GCUAGAUAACCGAAAGUAGAAAUAAUUCCCAAAAUCUUUGG
>dre-mir-9-5 MI0001884 Danio rerio miR-9-5 stem-loop
GGAAGCGAGUUGUUAUCUUUGGUUAUCUAGCUGUAUGAGUAUUUUGCACUUCAUAAAGCU
AGAUAACCGAAAGUAAAAACUGCCUCC
>dre-mir-9-6 MI0001885 Danio rerio miR-9-6 stem-loop
GGAGGUAGUUGCUAUCUUUGGUUAUCUAGCUGUAUGAGUGUUUAUCUGCCUUCAUAAAGC
UAGAUAACCGAAAGUAGAAAUGUCCUCC
>dre-mir-9-7 MI0001886 Danio rerio miR-9-7 stem-loop
GGGUUAGUUUUUCUCUUUGGUUAUCUAGCUGUAUGAGUUAUGAAAUAUCAUAAAGCUAGA
GAACCGAAAGUAGAAACUAUACCU
>dre-mir-10b-2 MI0001887 Danio rerio miR-10b-2 stem-loop
GUAGUCGUCUAUAUGUACCCUGUAGAACCGAAUUUGUGUCCAAAACAUCAAAAUCGCAAA
UACGUCUCUACAGGAAUACAUGGGCGACGUAA
>dre-mir-10c MI0001888 Danio rerio miR-10c stem-loop
CCUGUCAUCUAUAUAUACCCUGUAGAUCCGGAUUUGUGUAAACAGACGCACAGUCACAAA
UUCGUAUCUAGGGGAGUAUGUAGUUGAUGUAUAGG
>dre-mir-10d MI0001889 Danio rerio miR-10d stem-loop
UGGAAGCUUUGUUCCGUCGUCUAUAUAUACCCUGUAGAACCGAAUGUGUGUUUACACAGC
AAAUUCACAGAUUCGGUUUUAGGGGAGUAUAUGGACGAUGCAAAAACGUCUGCUUUCA
>dre-mir-15a-1 MI0001891 Danio rerio miR-15a-1 stem-loop
CCUGUCGGUACUGUAGCAGCACAGAAUGGUUUGUGAGUUAUAACGGGGGUGCAGGCCGUA
CUGUGCUGCGGCAACAACGACAGG
>dre-mir-15a-2 MI0001892 Danio rerio miR-15a-2 stem-loop
GCCGAGGCUCUCUAGGUGAUGGUGUAGCAGCACAGAAUGGUUUGUGGUGAUACAGAGAUG
CAGGCCAUGAUGUGCUGCAGCAUCAAUUCCUGGGACCUACGC
>dre-mir-15b MI0001893 Danio rerio miR-15b stem-loop
GUCUGUCGUCAUCUUUUUAUUUAGCCCUGAGUGCCCUGUAGCAGCACAUCAUGGUUUGUA
AGUUAUAAGGGCAAAUUCCGAAUCAUGAUGUGCUGUCACUGGGAGCCUGGGAGUUUCUCC
AUUAACAUGACAGC
>dre-mir-16a MI0001894 Danio rerio miR-16a stem-loop
CCUUCCUCGCUUUAGCAGCACGUAAAUAUUGGUGUGUUAUAGUCAAGGCCAACCCCAAUA
UUAUGUGUGCUGCUUCAGUAAGGCAGG
>dre-mir-16b MI0001895 Danio rerio miR-16b stem-loop
CCUGAACUUGGCCGUGUGACAGACUGGCUGCCUGGCUGUAGCAGCACGUAAAUAUUGGAG
UCAAAGCACUUGCGAAUCCUCCAGUAUUGACCGUGCUGCUGGAGUUAGGCGGGCCGUUUA
CCGUCUGCGGGGGCCUCGGG
>dre-mir-16c MI0001896 Danio rerio miR-16c stem-loop
GAGGUUGUGUGUGUGUGCGUGUGUUGUCUUGCUUUAGCAGCAUGUAAAUAUUGGAGUUAC
UCCUUGGCCAAUGCCUCCAAUAUUGCUCGUGCUGCUGAAGCAAGAAGUCACCAAGCAGCA
CAUGCACGUCAUCCUU
>dre-mir-17a-1 MI0001897 Danio rerio miR-17a-1 stem-loop
GGACUUUCUUGAGUGGACUUGGUUGGUGUCAAUGUAUUGUCAAAGUGCUUACAGUGCAGG
UAGUAUUAUGGAAUAUCUACUGCAGUGGAGGCACUUCUAGCAAUACACUUGACCAUUUUA
ACCUUCCUCCAGGCAUCC
>dre-mir-17a-2 MI0001898 Danio rerio miR-17a-2 stem-loop
GUCACUGUAGUGUCAAAGUGCUUACAGUGCAGGUAGUUCAAUAUAAUCUACUGCAGUGGA
GGCACUUCAAGCUUUACCGUGAC
>dre-mir-20b MI0001899 Danio rerio miR-20b stem-loop
GAGUUUGUCCUGGCAGUUCCAAAGUGCUCACAGUGCAGGUAGUGCCAGUGGAUCUACUGC
AAUGUCUGCACUUCAAGUAUUGCCGGACGCCUUC
>dre-mir-18a MI0001900 Danio rerio miR-18a stem-loop
GGCUUUGUGCUAAGGUGCAUCUAGUGCAGAUAGUGAAGUAGACUAGCACCUACUGCCCUA
AGUGCUCCUUCUGGCACGAGGGU
>dre-mir-18b MI0001901 Danio rerio miR-18b stem-loop
UACUGCUUAUGCUAAGGUGCAUUUAGUGCAGAUAGUGAAAUAGACUAGCACCUACUGCCC
UAAGUGCCCCUUCUGGCAUAAGGGGCU
>dre-mir-18c MI0001902 Danio rerio miR-18c stem-loop
GCCUUCCUGCUAAGGUGCAUCUUGUGUAGUUAGUGAAGUAGUCUAGUAUCUACUGCGCUA
GAUGUUCCUUUUGGCAGGAGUAGCU
>dre-mir-19a MI0001903 Danio rerio miR-19a stem-loop
UGGUGCAGUUCUCUGCUAGUUUUGCAUAGUUGCACUACAAGAAAACGGGAGUUGUGCAAA
UCUAUGCAAAACUGAUGGUGGCCUGCUGC
>dre-mir-19b MI0001904 Danio rerio miR-19b stem-loop
GCUGGACCCCCGGUCAGUUUUGCUGGUUUGCAUUCAGCUUUUAAGACUGUGCGCUGUGCA
AAUCCAUGCAAAACUGAUUGUGGCAGC
>dre-mir-19c MI0001905 Danio rerio miR-19c stem-loop
UGGAAAAGCCCUGUUAUCUGGGGUGAGUUUUGCAGGAUUGCAUCCGGCUUUAUUACAACA
UGCUGUGCAAAUCCAUGCAAAACUCGCUGCGCCAGGGACAAACCA
>dre-mir-19d MI0001906 Danio rerio miR-19d stem-loop
GUUGUGUGGCGGUCAGCUUUGCGGGGUGGGCAGUCAGCCUCCGUGUGGCCGCUGUGCAAA
CCCAUGCAAAACUGAGCGCUGCGCUAC
>dre-mir-20a MI0001907 Danio rerio miR-20a stem-loop
UCUUAAAUAAAUCUCCUAAUGUUGCAGUUGUGUUAGAGUUUCAGCAGUGCUAAAGUGCUU
AUAGUGCAGGUAGUAUUUCUGUCAUCUACUGCAGUGUGAGCACUUGAAGUACUUCUAGCU
UAAUGCGUCUGGGAUCCGAAGAUUUCUGCUAGA
>dre-mir-21-1 MI0001908 Danio rerio miR-21-1 stem-loop
UUAUGUGUCUUUAUUGGCGUGGAUAUAAGUCUUUCCCAGUGUGUCAGAUAGCUUAUCAGA
CUGGUGUUGGCUGUUACAUUCGCCCGGCGACAACAGUCUGUAGGCUGUCUGACAUUUUGG
GCAUUUUCUUCUCCGAUUAAAAAUAUGA
>dre-mir-21-2 MI0001909 Danio rerio miR-21-2 stem-loop
AGACAGACAGUAAAAGUGUCCCUUUCUGUCAUGUAGCUUAUCAGACUGGUGUUGGCUUUG
AGUUUUUGGCAACAGCAGUCUAAUAGGCUGUCUGACAUUUUGGGCUUAUUCGACGUACGG
UUUGUUU
>dre-mir-22a MI0001910 Danio rerio miR-22a stem-loop
GCUGACCUGCAGCAGUUCUUCACUGGCAAGCUUUAUGUCCUUGUGUACCAGCUAAAGCUG
CCAGCUGAAGAACUGUUGUGGUUGGC
>dre-mir-22b MI0001912 Danio rerio miR-22b stem-loop
GUUACUUCACAGUCGUUCUUCACUGGCUAGCUUUAUGUGGCAGCACCUUAAAGCUGCCAG
UUGAAGAGCUGUUGUGGGUAAC
>dre-mir-23a-1 MI0001913 Danio rerio miR-23a-1 stem-loop
GCUGUGGCGGGGAGGGUUCCUGGCACCGUGAUUUGGUGGAUAAACAGAAAUGAAAAUCAC
AUUGCCAGGGAUUUCCACUCCUGCACGGU
>dre-mir-23a-2 MI0001915 Danio rerio miR-23a-2 stem-loop
CUCUUCUGCCGGCCAGGGGAAUUCCUGGCAGAGUGAUUUUUAAACCUAAUGACUGAAUCA
CAUUGCCAGGGAUUUCCAAUGGCUCGUGUGACUCAGAG
>dre-mir-23a-3 MI0001916 Danio rerio miR-23a-3 stem-loop
CCAGCUGGAGGGAUUCCUGGCAGAGUGAUUUGGGAUUAUAUCAUAAAAUCACAUUGCCAG
GGAUUUCCAACCAGCUGU
>dre-mir-23b MI0001917 Danio rerio miR-23b stem-loop
GUGGCUGUGUGGGUUCUUGGCAUGCUGAUUUGUGACUGUAGUAAAAAAAAAUCACAUUGC
CAGGGAUUACCACACUACCAC
>dre-mir-24-4 MI0001918 Danio rerio miR-24-4 stem-loop
GAGGGCUGUUCCCACUUGUGCCUGCUAAACUGGUAUCAGUAUGUUGAUUUAGUGCUGGCU
CAGUUCAGCAGGAACAGGUGUGAAGUCCUC
>dre-mir-24-2 MI0001919 Danio rerio miR-24-2 stem-loop
GGGCUGGUCUCCUGUGCCUGCUGUGCUGAUAAUCAGUGGACGGCUGUGACUGGCUCAGUU
CAGCAGGAACAGGGGCCUGGUC
>dre-mir-24-3 MI0001920 Danio rerio miR-24-3 stem-loop
GCUGAACGGGAGUCAUAUGAGAGAUAGAUGGAGCUGGCCUCCCGUGCCUACUGAGCUGAU
UACAGUACUGUGCAAACACUGGCUCAGUUCAGCAGGAACAGGAGUCUGGUCCACAAACUC
CACCAAACACUGCUGCUUCAGC
>dre-mir-24-1 MI0001921 Danio rerio miR-24-1 stem-loop
ACCUGAGCUCCGGUGCCUUCUGAGCUGAUAUCAGUUGUAGUAAAUCACUGGCUCAGUUCA
GCAGGAACAGGAGUGUGGCC
>dre-mir-25 MI0001922 Danio rerio miR-25 stem-loop
GCCGGCGCUGAGAGGCGGAGACUUGGGCAGCUGCCGUCAUUCCCAGAAGGCAUUGCACUU
GUCUCGGUCUGACAGUGGCGGC
>dre-mir-26a-1 MI0001923 Danio rerio miR-26a-1 stem-loop
UUUGGCCUGGUUCAAGUAAUCCAGGAUAGGCUUGUGAUGUCCGGAAAGCCUAUUCGGGAU
GACUUGGUUCAGGAAUGA
>dre-mir-26a-2 MI0001925 Danio rerio miR-26a-2 stem-loop
GUGUGGACUUGAGUGCUGGAAGUGGUUGUUCCCUUGUUCAAGUAAUCCAGGAUAGGCUGU
CUGUCCUGGAGGCCUAUUCAUGAUUACUUGCACUAGGUGGCAGCCGUUGCCCUUCAUGGA
ACUCAUGC
>dre-mir-26a-3 MI0001926 Danio rerio miR-26a-3 stem-loop
CUAAGCUGAUACUGAGUCAGUGUGUGGCUGCAACCUGGUUCAAGUAAUCCAGGAUAGGCU
UUGUGGACUAGGGUUGGCCUGUUCUUGGUUACUUGCACUGGGUUGCAGCUACUAAACAAC
UAAGAAGAUCAGAAGAG
>dre-mir-26b MI0001927 Danio rerio miR-26b stem-loop
GCAUUUGGCCUUUGCCUGGUUCAAGUAAUCCAGGAUAGGUUAGUUCCCACUAGUACGGCC
UAUUCUUGGUUACUUGUUUCAGGAGGAGGCUACGAGC
>dre-mir-27a MI0001928 Danio rerio miR-27a stem-loop
UCUGGAUAUGAUGUCUGCUGAAGUUUCGUGAGGUGCAGGACUUAGCUCACUCUGUGAACA
GAUCUCGGAUAUCCUAUGUUCACAGUGGCUAAGUUCCGCUCCUCUGAGGCCCACACUCGA
AAUCAGCCAGG
>dre-mir-27b MI0001929 Danio rerio miR-27b stem-loop
UCUUUUCUAGCAGGUGCAGAGCUUAGCUGAUUGGUGAACAGUGAUUGAACUCUUUGUUCA
CAGUGGCUAAGUUCUGCAUCUGAGGAGAGGA
>dre-mir-27c-1 MI0001930 Danio rerio miR-27c-1 stem-loop
GGUUGUGUGGUGUCAGGACUUAACCCACUUGUGAACAAUGCAUCGAACUUCAAUGUUCAC
AGUGGUUAAGUUCUGCCGCCCCUAGACC
>dre-mir-27d MI0001931 Danio rerio miR-27d stem-loop
UUCUGAGCGGGUGCAGAGCUUGGCUGAUUGGUGAACGUGCAUGGCUUGUGUUUUUGUUCA
CAGUGGCUAAGUUCUUCACCCGAAAAGAA
>dre-mir-27e MI0001932 Danio rerio miR-27e stem-loop
GUCAUCACUCGCUCACGGCGCAGAGCUUAGCUAAUCGGUGAGCAUUGAUCCCUUAAGAAA
ACUGUUCACAGUGGCUAAGUUCAGUGUCUGGAGUGAACGGGAUGAC
>dre-mir-29b-1 MI0001933 Danio rerio miR-29b-1 stem-loop
CUGCUCCUGGAAGCUGAAUUCAGAUGGUGCCAUAGAGUAUUUUAUGGCAUCUAGCACCAU
UUGAAAUCAGUGUUCCUGGGCCG
>dre-mir-29b-2 MI0001934 Danio rerio miR-29b-2 stem-loop
UCUUCCUCCAGAUGCUGGUUUCACAUGGUGGUUUAGAUGUGUUCUACCAAAGUCUAGCAC
CAUUUGAAAUCAGUGUUCUUGGGGAGGG
>dre-mir-29a MI0001938 Danio rerio miR-29a stem-loop
UGAAGACCCUCAUCUCUCUCUCUCUCUCCCCACCAAACGAUGACUGAUUUCCUUUGGUGC
UUAGAGUCCCAUCUGUCAUCUAGCACCAUUUGAAAUCGGUUAUAAUGACUGGGGAUCAAU
UCUUCA
>dre-mir-30a MI0001940 Danio rerio miR-30a stem-loop
GGCUCCUUGCAGUUGUAAACAUUCCCGACUGGAAGUUGUAAUGCAGAAAAUCUCAGCUUU
CAGUCUGAUGUUUGCUGCUACUGGUGGCC
>dre-mir-30b MI0001941 Danio rerio miR-30b stem-loop
UUCCAGUGUAGUCGCUGUAAACAUCCUACACUCAGCUGUGAGCUGCAGACGAGGCUGGGC
GGAGGGUGUUUGCUGUGACUGUCUGGAG
>dre-mir-30c MI0001944 Danio rerio miR-30c stem-loop
CUUCAGGGAGUGUAAACAUCCUACACUCUCAGCUGGAGCGCAGCCGAGGCCGGGAGUGGG
AUGUUUGCGCUCUCUGGCU
>dre-mir-30d MI0001946 Danio rerio miR-30d stem-loop
GUGCUGUAUAUGGGUAUAACUGGUUGUUCAUGCCUGUAAACAUCCCCGACUGGAAGCUGU
GCUACGCGGAAAACGAGCUUUCAGUUGGAUGUUUGCUGUCAUCGUCCAGUUCUGUCGCCU
UGUAUUAC
>dre-mir-30e-2 MI0001950 Danio rerio miR-30e-2 stem-loop
UACGGGCUACUGUAAACAUCCUUGACUGGAAGCUGGUGCACAUGAUGGAGCUUUCAGUCG
GAUGUUUGCAGCAGCCAACU
>dre-mir-92a-1 MI0001951 Danio rerio miR-92a-1 stem-loop
UGGUCCCUUUCUGCGCAGGUUGGGAUUGGUAGCAAUGCUGUGUGUUUUGAAGGUAUUGCA
CUUGUCCCGGCCUGUAAAGGAUUGU
>dre-mir-92a-2 MI0001952 Danio rerio miR-92a-2 stem-loop
ACAGCAUCCCUUUCUUUGCAGGUUGGGAUCGGCCGCAAUGCUCUGUGCUGGAAGUAUUGC
ACUUGUCCCGGCCUGUGAAGAGCAUGGGAAAUUGU
>dre-mir-92b MI0001953 Danio rerio miR-92b stem-loop
UCCUACGGGCAGGGAGGUGUGGGAUGUUGUGCAGUGUUGUUCAAUCUCCCGCCAAUAUUG
CACUCGUCCCGGCCUCCCUGAC
>dre-mir-93 MI0001954 Danio rerio miR-93 stem-loop
GUGUGUGUUAAAAGUGCUGUUUGUGCAGGUAGUGUGUUUCCUCUACUGUAGGAGCAGCAC
UUCACAACACACAC
>dre-mir-96 MI0001955 Danio rerio miR-96 stem-loop
GCUGGGCGCUCUUCUUUGCCUGUUUUGGCACUAGCACAUUUUUGCUUUUUUAUAUAUACC
UUGAGCAAUUAUGUGUAGUGCCAAUAUGGGACAAGACAGACAUGCUACUUAAAAAAAAAA
UCAGC
>dre-mir-99-1 MI0001956 Danio rerio miR-99-1 stem-loop
GCCACUUGUCAUUAACCCGUAGAUCCGAUCUUGUGAUAAGUUUGAUGGCACAAGCUCGAU
UCUAUGGGUCUCUGUCUCUGUGGU
>dre-mir-99-2 MI0001957 Danio rerio miR-99-2 stem-loop
CACUUGUCACAAACCCGUAGAUCCGAUCUUGUGGCGUAAUCGGCAACCCAAGCUCGAUUC
UGUGGGUCUCUGUCACUGUG
>dre-mir-100-1 MI0001958 Danio rerio miR-100-1 stem-loop
GAAGAGACCUGCCUGCUGACACAAACCCGUAGAUCCGAACUUGUGGUGACUGUCCACACA
AGCUUGUAUCUAUAGGUAUCUGUCUGUGUGGCCUUC
>dre-mir-100-2 MI0001959 Danio rerio miR-100-2 stem-loop
AGCUGCCACAAACCCGUAGAUCCGAACUUGUGGUGUCUCUGUGCACAAGCUCGUGUCUAU
AGGUAUGUGUCUGCG
>dre-mir-101a MI0001960 Danio rerio miR-101a stem-loop
GGCUGCCCUGGUUCAGUUAUCACAGUGCUGAUGCUGUCCAUCUUAAAGGUACAGUACUGU
GAUAACUGAAGGAUGGCUGCC
>dre-mir-101b MI0001961 Danio rerio miR-101b stem-loop
GCUCCUCCGUCAUGAAUUGUCCAUUUUCAGUUAUCAUGGUACCGGUGCUGUGUGCCUGUC
AAGUACAGUACUAUGAUAACUGAAGAUUGACGGUGCCAAACAUCAGUGGAGU
>dre-mir-103 MI0001962 Danio rerio miR-103 stem-loop
UUGCCCUGGUCUGUCAGCCUCUUUACGGUGCUGCCUUGUGGAAUCUGGAUCAAGCAGCAU
UGUACAGGGCUAUGAGAGACCCGGGCCC
>dre-mir-107a MI0001963 Danio rerio miR-107 stem-loop
UCUGUGUGCUCUGAGCUUCUUUACAGUGUUGUCUUGUGGCAUGGAGAUCAAGCAGCAUUG
UACAGGGCUAUCACAGCACACUGAACAGC
>dre-mir-122 MI0001965 Danio rerio miR-122 stem-loop
UCCAGAGCUGUGGAGUGUGACAAUGGUGUUUGUAUCAUCUGUCGUCAAACGCCAUUAUCA
CACUAAAUAGCCACGG
>dre-mir-124-1 MI0001966 Danio rerio miR-124-1 stem-loop
GGCUCUCGCUGUACGUGUUCACAGUGGACCUUGAUUUAUUGUAUUUCAAUUAAGGCACGC
GGUGAAUGCCAACAGCACAGCC
>dre-mir-124-2 MI0001967 Danio rerio miR-124-2 stem-loop
CCUGCUUUUCUUCGUGUUCACAGCGGACCUUGAUUUAAAUGUCCAUACAAUUAAGGCACG
CGGUGAAUGCCAAGAGAGAUGGC
>dre-mir-124-3 MI0001968 Danio rerio miR-124-3 stem-loop
GGCUCUGUGGGAUUUCAGACUCUGGCUUUCCGUGUUCACAGCGGACCUUGAUUUAAUGUC
UUACAAUUAAGGCACGCGGUGAAUGCCAAGAGCGGAGCCUUUUAACAUCAGCAGGCC
>dre-mir-124-4 MI0001969 Danio rerio miR-124-4 stem-loop
GGUUUUUGCUCUUUGUGUUCACAGUGGACCUUGAUUUAAUUUCAAUACAAUUAAGGCACG
CGGUGAAUGCCAAGAGAGAAGCC
>dre-mir-124-5 MI0001970 Danio rerio miR-124-5 stem-loop
GGGUUUUGCUCGUGCGUUCUUUUUGAGUUCUCGCUCUGCGUGUUCACAGCGGACCUUGAU
UUAAUGUCCAUACAAUUAAGGCACGCGGUGAAUGCCAAGAGAAGAAUCUCUCCAGCAACG
AGUUUGCGC
>dre-mir-124-6 MI0001971 Danio rerio miR-124-6 stem-loop
GGGUGGUGACACAGGCCCGCCACUCUGCGUGUUCACGGCGGACCUUGAUUUAAUAUCCAU
ACAAUUAAGGCACGCGGUGAAUGCCAAGAGAGGGGUCUUAAAACGACAAACCC
>dre-mir-125a-1 MI0001972 Danio rerio miR-125a-1 stem-loop
GUAUGUCUCUUUGUCCCUGAGACCCUUAACCUGUGAGGUCAAACUAGGUCACAGGUGAGG
UCCUCAGGAACAGGGCUGCAUGC
>dre-mir-125a-2 MI0001973 Danio rerio miR-125a-2 stem-loop
GAUCAGUCCAAAUCGAUGUAUGUCUGUGUCCCUGAGACCCUUAACCUGUGAUGUCUUCCA
AGGUCACAGGUGAGGUCCUUGGGAACACGGCUGUAUAUGAUGACGUC
>dre-mir-125b-1 MI0001975 Danio rerio miR-125b-1 stem-loop
UUCUGUUGCAGGUUGGCGGUUGGUCUGCAAAUGUGCCUCUCACAAUCCCUGAGACCCUAA
CUUGUGACGUUUUCCUGUUAUGUGCACGGGUUAGGUUCUUGGGAGCUGAGAGGGGUGCUC
UGUCAUCAGCCCGCCGGCGUCGGAA
>dre-mir-125b-2 MI0001976 Danio rerio miR-125b-2 stem-loop
GUGCCCCUCUCCUUCCCUGAGACCCUAACUUGUGACGUUCUGCUUCGAUGUCCACGGGUU
GGGUUCUCGGGAGCUGUGAGAGGCAC
>dre-mir-125b-3 MI0001977 Danio rerio miR-125b-3 stem-loop
CCCGUGCGGCCACCGCUGCACUCCUCCUGGUCCCUGAGACCCUAACUUGUGAGCUUUGUG
UGCUAAAAAUCACAGGUUAAGCUCUUGGGACCUGGGCAGAGGGCAAAAGCACUGG
>dre-mir-125c MI0001978 Danio rerio miR-125c stem-loop
GCUCUCCUCCUGUUCCCUGAGACCCUAACUCGUGAGGUCUUUUUCCAAAAUCACGGGUCA
GGAGCUUGGGAGACAGGUGGAGGGC
>dre-mir-126a MI0001979 Danio rerio miR-126a stem-loop
GAGCCAUUUUAACUGCUUCACAGUCCAUUAUUACUUUUGGUACGCGCUAGGCCAGACUCA
AACUCGUACCGUGAGUAAUAAUGCACUGUGGCAGUGGGUUU
>dre-mir-128-1 MI0001980 Danio rerio miR-128-1 stem-loop
UGGAGGAGGAGUGCUGGGAGACGGGGCCGUGGCACUGUAUGAGAUUCAUGUAGGCUUUCU
CACAGUGAACCGGUCUCUUUUUCCAGCCCUCACUGACA
>dre-mir-128-2 MI0001981 Danio rerio miR-128-2 stem-loop
UCUGCUCAUGGGUCUGUCAGUAGUAGGACAGGGGGCCGUUUCUACUGUCAGAGAUGCUGC
CACUCGUCUCACAGUGAACCGGUCUCUUUUCCUGCUAUUCACUUCUGCAAUAAUAUGAGC
AGA
>dre-mir-129-2 MI0001982 Danio rerio miR-129-2 stem-loop
GUCUUUCACGAAUCUUUUUGCGGUCUGGGCUUGCUGUUCUCAACUAUCAAUGGGAAGCCC
UUACCCCAAAAAGCAUUUGCGGAGGGC
>dre-mir-129-1 MI0001983 Danio rerio miR-129-1 stem-loop
GUCCUUUUCAGGUCUUUUUGCGGUCUGGGCUUGCUGUUCCUUGAACCAGUAGCCAGGAAG
CCCUUACCCCAAAAAGUAUCUGCAGAGGAC
>dre-mir-130a MI0001984 Danio rerio miR-130a stem-loop
UGUCUGUCCAGUGCCCCUUUUAUAUUGUACUACUGAUAACCCAGUUAUUAAAGCAGUGCA
AUGUUAAAAGGGCAUUGGCCAGGGA
>dre-mir-130b MI0001986 Danio rerio miR-130b stem-loop
CUGUUGCCUGACACUCUUUCCCUGUUGCACUACUGUGGGAGCUGCAGCAAAGCAGUGCAA
UAAUGAAAGGGCAUCAGUCCACUG
>dre-mir-130c-1 MI0001987 Danio rerio miR-130c-1 stem-loop
GGGAGAGGUCUGUACGGUGAUAUUGACCAUGUUUUGUCCAUUGCCCUUUUUCUGUUGUAC
UACUGGCCAAUCAGAAGAGCAGUGCAAUAUUAAAAGGGCAUUGGCUGAUAGAACAGAGUC
CUUCACCUCUCACCCUCUCCU
>dre-mir-130c-2 MI0001988 Danio rerio miR-130c-2 stem-loop
UUGUUGACCAGGGCCCUUUUUCUGUUGUACUACUGUGCAGUCAGAUGAGCAGUGCAAUAU
UAAAAGGGCAUUGGCUGACAA
>dre-mir-132-1 MI0001989 Danio rerio miR-132-1 stem-loop
GUCUCCAUGGCGACCGUGGCAUUAGAUUGUUACUGUAGGAACAGAAUUUUUGGUAACAGU
CUACAGCCAUGGUCGCUAGUGGGCA
>dre-mir-132-2 MI0001991 Danio rerio miR-132-2 stem-loop
UCCCUUCCUCUGCUGUCUCCAUGCUGACCGUGGCUUUAGAUUGUUACUGUAGCGUUGGCA
CGUGGUAACAGUCUACAGCCAUGGUCGCCAAGGGGCAGGUGUUACAGCGACUACUGGGA
>dre-mir-133a-2 MI0001992 Danio rerio miR-133a-2 stem-loop
AAUGCUUUGCUAAAGCUGGUAAAAUGGAACCAAAUCAACUGUUUUAUGGAUUUGGUCCCC
UUCAACCAGCUGUAGCUGUGCAUU
>dre-mir-133a-1 MI0001993 Danio rerio miR-133a-1 stem-loop
CAUCAAACCACAAUGCUUUGCUAAAGCUGGUAAAAUGGAACCAAAUCACCUCUUCAAUGG
AUUUGGUCCCCUUCAACCAGCUGUAGCUAUGCUUUGAUG
>dre-mir-133b MI0001994 Danio rerio miR-133b stem-loop
CACGCCUUGCUGUGGCUGGUCAAAUGGAACCAAGUCAGGUGUUUCUGCGAGGUUUGGUCC
CCUUCAACCAGCUACUGCGUCGUG
>dre-mir-133c MI0001995 Danio rerio miR-133c stem-loop
GAAACACGGCUUAGUUGCUGGUAAAACGGAACCAAGUCGGGUGUUUGCGAGAGGUUUGGU
CCCUUUCAACCAGCUACUGCGCCGUGAAUUC
>dre-mir-135c-1 MI0001996 Danio rerio miR-135c-1 stem-loop
UGCUGUGUUUUAUGGCUUUCUAUUCCUAUGUGAUUUUCUUCUGCCGUGUCACAUAGGGUU
CAAAGCCAUUGGGUACAGAG
>dre-mir-135c-2 MI0001997 Danio rerio miR-135c-2 stem-loop
UGCAGUCUAAAGCAACUCAAAACACUACUGUGCUUUAUGGCUUUCUAUUCCUAUGUGAUU
UUGAUAUGAUGUAUCAUGUAGGGUUCAAAGCCAUUAGGUACAGAGUGGCUUAUCAGCAGU
GGAUGUA
>dre-mir-137-1 MI0002000 Danio rerio miR-137-1 stem-loop
GGCUCUCUUCGGUGACGGGUAUUCUUGGGUGGAUAAUACGGCUCUCGUUGUUAUUGCUUA
AGAAUACGCGUAGUUGAGGAGAGUC
>dre-mir-137-2 MI0002001 Danio rerio miR-137-2 stem-loop
GUUCUGUUGUUUCCCUCUAUAAAGGACUCUCUUCGGUGACGGGUAUUCUUGGGUGGAUAA
UACGGCUCUCGUUGUUAUUGCUUAAGAAUACGCGUAGUCGAGGAGAGUCAUGUCGGCGGC
GAGAGAGC
>dre-mir-138 MI0002002 Danio rerio miR-138 stem-loop
UGUGUGCUGCAGCUGGUGUUGUGAAUCAGGCCGAUGUCACACGUCAGCGAUAACCCGGCU
AUUUCACAACACCAGGGUGGCACCACA
>dre-mir-140 MI0002003 Danio rerio miR-140 stem-loop
GUGUUUGUCUCCUGUGUCCCGUCAGUGGUUUUACCCUAUGGUAGGUUACGUCAUGCUGUU
CUACCACAGGGUAGAACCACGGACGGGAUGUCUGGAGGUGUCUGC
>dre-mir-141 MI0002004 Danio rerio miR-141 stem-loop
GUCUCUAGGGUACAUCUUACCUGACAGUGCUUGGCUGUUCACUGAUGUUCUAACACUGUC
UGGUAACGAUGCACUCUGGUGAC
>dre-mir-142a MI0002005 Danio rerio miR-142a stem-loop
CGUACAGUGCAGUCAUCCAUAAAGUAGAAAGCACUACUAAACCCCUCGCCACAGUGUAGU
GUUUCCUACUUUAUGGAUGAGUGUACUGUUG
>dre-mir-142b MI0002006 Danio rerio miR-142b stem-loop
ACAGUGCAGUCACUCAUAAAGUAGACAGCACUACUAAACUUCUCUACACAGUGUAGUGUU
UCCUACUUUAUGGAUGAGUGUACUGU
>dre-mir-143-1 MI0002007 Danio rerio miR-143-1 stem-loop
GAUCUACAGUCGUCUGGCCCGCGGUGCAGUGCUGCAUCUCUGGUCAACUGGGAGUCUGAG
AUGAAGCACUGUAGCUCGGGAGGACAACACUGUCAGCUC
>dre-mir-143-2 MI0002008 Danio rerio miR-143-2 stem-loop
GAUCUACAGUCGUCUGGCCCGCGGUGCAGUGCUGCAUCUCUGGUCAACUGGGAGUCUGAG
AUGAAGCACUGUAGCUCGGGAGGACAACACUGUCAGCUC
>dre-mir-144 MI0002009 Danio rerio miR-144 stem-loop
GCUCUCUAGACAGGAUAUCAUCGUAUACUGUAAGUUCAUUAUUGAGACACUACAGUAUAG
AUGAUGUACUAUCCAGGGGGUCAACGAGC
>dre-mir-145 MI0002010 Danio rerio miR-145 stem-loop
UCAGUCUUCAUCAUUUCCUCAUCCCCGGGGUCCAGUUUUCCCAGGAAUCCCUUGGGCAAU
CGAAAGGGGGAUUCCUGGAAAUACUGUUCUUGGGGUUGGGGGUGGACUACUGA
>dre-mir-146a MI0002012 Danio rerio miR-146a stem-loop
GAGUUUGUUUUGAGCACUUUUCCCUGAGAACUGAAUUCCAUAGAUGGUGUUCAUGAAAAG
UUCAUCUAUGGGCUCAGUUCUUCUGGCAAUCUGUUUAAUGUCUGCUACAAAUUC
>dre-mir-146b MI0002013 Danio rerio miR-146b stem-loop
GCUCUUGGCUUUGAGAACUGAAUUCCAAGGGUGUCUGCUUUAUAUUCAGCCCACGGAGUU
CAGUUCUUAAGUUUGGAUGC
>dre-mir-148 MI0002015 Danio rerio miR-148 stem-loop
CUUUCCAAGUAAAGUUCUGUGAUACACUCCGACUCUGAAUGUUUGCAGUCAGUGCAUUAC
AGAACUUUGUUUUGGGAGU
>dre-mir-150 MI0002016 Danio rerio miR-150 stem-loop
CAUCUCCGUCUCUCCCAAUCCUUGUACCAGUGUCUGAUUUACAGAUGACGCUGGACGGGG
UUUGGGGGGGGCUGAGGGA
>dre-mir-152 MI0002017 Danio rerio miR-152 stem-loop
CUGUUCACCUGGCUCAAGUUCUGUGAUACACUCAGACUUUGAAUCAGUGGUAGUCAGUGC
AUGACAGAACUUUGGCCCGG
>dre-mir-153b MI0002019 Danio rerio miR-153b stem-loop
GAGCGAUGGAGCGCGGUAGCGAGGUAUUGCACAGCUGUCUGUGUCAUUUUUGUGGUUUGC
AGCUAGUAGUCUGGUUCCAGUUGCAUAGUCACAAAAAUGAGCACAGACAGAUGUGACUGC
AGCAACGCUGAUGAAACGCUCCAUCGCC
>dre-mir-153a MI0002021 Danio rerio miR-153a stem-loop
GGUUGCCAGUGUCAUUUUUGUGAUGUUGCAGCUAGUUAUAUGAGCCCAGUUGCAUAGUCA
CAAAAGUGAUCAUUGGAAACU
>dre-mir-153c MI0002022 Danio rerio miR-153c stem-loop
GAUGGAGAUCAGUAGGUCCCUGGACGUAGCACACCUCCCAGUGUCAUUUUUGUGAUUUGC
AGCUAGUAGUCUGGGUCCAGUUGCAUAGUCACAAAAAUGAUCAUUGGUAGGUGUGAGUGC
AGCAGGAGUGAGGCUUACCGGAUCCUCCAUC
>dre-mir-155 MI0002023 Danio rerio miR-155 stem-loop
UGGUGCAGGUUUAAUGCUAAUCGUGAUAGGGGUUUAGUGCUGAUGAACACCUAUGCUGUU
AGCAUUAAUCUUGCGCUA
>dre-mir-181c MI0002024 Danio rerio miR-181c stem-loop
GGGUCCUGAUUCACAUUCAUUGCUGUCGGUGGGUUUUAUCUCUUCGACUCGCCGGACAAU
GAAUGAGAACUACGGCUC
>dre-mir-184-1 MI0002026 Danio rerio miR-184 stem-loop
GUCGAACACGUCUCCUUAUCACUUUUCCAGCCCAGCUAUCCAUUUAGUAUUCGUUGGACG
GAGAACUGAUAAGGGCAUGUGCCCGAU
>dre-mir-190a MI0002027 Danio rerio miR-190 stem-loop
UCUGGAGGUGAGGUAGACCUGGAAGCCUUUCUGCAGGCCUCUGUUUGAUAUGUUUGAUAU
AUUAGGUUGUUAUUCUGUCCAACUAUAUAUCAAACAUAUUCCUACAGUGUCCUGCUCUGU
CUCCAG
>dre-mir-462 MI0002028 Danio rerio miR-462 stem-loop
GUCUGGAUGGUAACGGAACCCAUAAUGCAGCUGUUUGGUUGAUUGAUUGACAGCUGUCUG
UGGAUUCCGUGCCCCUCCUUUCUUGCAGGAGCUCAUUGAGAU
>dre-mir-193a-1 MI0002029 Danio rerio miR-193a-1 stem-loop
GACAUUAAUGUGUUAGAGGUUGGGUCUUUGCGGGCAAGGUGAGUAGUUAAAUUUACUCUC
AACUGGCCUACAAAGUCCCAGUUUCUGGCUCAUGUUAUC
>dre-mir-193a-2 MI0002030 Danio rerio miR-193a-2 stem-loop
GAGAGUGUGUCAGAGGCUGGGUCUUUGCGGGCAAGGUGAGUUUUCCUUUCAUUCAACUGG
CCUACAAAGUCCCAGUUUUCGGCCCAUGUGACCAUCUC
>dre-mir-193b MI0002032 Danio rerio miR-193b stem-loop
GUGAUUUCAGUGACGGGACUUUGGGGGCGAGAUGAGUAUUGAUCUCUAUCCAACUGGCCC
GCAAAGUCCCGCUUCUGGGACUCAC
>dre-mir-194a MI0002033 Danio rerio miR-194a stem-loop
UGGUGCUGACUGCUUGUAACAGCAACUCCAUGUGGAAGGUUUGUGUCUUCCAGUGGAGCU
GCUGUUGCGUGCAGAUAGUCACCA
>dre-mir-194b MI0002034 Danio rerio miR-194b stem-loop
GCUCGCUGGGUGUAACAGCCGCUCCAUGUGGAAAAUGCAUUCAAGUGCCCAUGGAGAAGC
UGUUACCUGCAGAGAGU
>dre-mir-196a-2 MI0002035 Danio rerio miR-196a-2 stem-loop
UCGAGUGGUUUAGGUAGUUUCAUGUUGUUGGGAUUACAUUCAAACUCUGCAACGUGAAAC
UGUCUUAAUUGCCCCA
>dre-mir-196b MI0002036 Danio rerio miR-196b stem-loop
GUCUGUGAUUUAGGUAGUUUCAAGUUGUUGGGCUGGACGUUUAAUUUCACAGGAACCUGA
AACUGCCUGAAUUGCUCCA
>dre-mir-200a MI0002037 Danio rerio miR-200a stem-loop
GGCACUUAGCAGCCAUCUUACCGGACAGUGCUGGACUGUAUAACUGUUUUCUAACACUGU
CUGGUAACGAUGUUUGUUGGGUGACC
>dre-mir-200b MI0002038 Danio rerio miR-200b stem-loop
GGUAGUCGUCUCCAUCUUACGAGGCAGCAUUGGAUUUCAUUACUUUUUCUAAUACUGCCU
GGUAAUGAUGAUGAUUGCUGCC
>dre-mir-200c MI0002039 Danio rerio miR-200c stem-loop
UGGAUGCCUGGCUCCAUCUUACAAGGCAGUUUUGGAUGUUAUAUCUUCUCUAAUACUGCC
UGGUAAUGAUGCAGAUGGUCAUCUA
>dre-mir-202 MI0002040 Danio rerio miR-202 stem-loop
CUGUUCCUUUUUCCUAUGCAUAUACCUCUUUGACAUGCUGCUUUAAAGAGGCAUAGGGCA
UGGGAAAAUGGGGCGG
>dre-mir-203b MI0002041 Danio rerio miR-203b stem-loop
UCCUCUUUGGCCGAGUGGUUCUCAACAGUUCAACAGUUCUUUUGAUGAUUGUGAAAUGUU
CAGGACCACUUGAUCAGACGAAGGA
>dre-mir-204-2 MI0002042 Danio rerio miR-204-2 stem-loop
GUGUUGCUCUAGUGACCAGUUUGUGACCUCCUGGGUUUCCCUUUGUCAUCCUAUGCCUGC
AGUUCCUGAUGAGGCUGGGACAGCAAAGGGAGGUUCAGAUGUCGACCUGUACUACAGUCA
AUAC
>dre-mir-206-1 MI0002045 Danio rerio miR-206-1 stem-loop
GAAUGUUGCCUCUUGUGAAGACAUGCUUCCUUAUAUGCCCAUAUUAAUGCUCAAGUUAUG
GAAUGUAAGGAAGUGUGUGGUUUCAGGGGGAAAUUUGUC
>dre-mir-206-2 MI0002046 Danio rerio miR-206-2 stem-loop
GAGUUGGCUGUUGCUUAUUGAGACGACAUACUUCCUUAUAUCCCCAUAUUCAGAAUUAAU
CUAUGGAAUGUAAGGAAGUGUGUGGCUUCAGUGAGAUCUCAUCAUCAUC
>dre-mir-216b MI0002048 Danio rerio miR-216b stem-loop
ACUGACUGGGUAAUCUCUGCAGGCAACUGUGAUGUGAUUACAGUCUCACAUUGACCUGAA
GAGGUUGAGCAGUCUGU
>dre-mir-218a-1 MI0002051 Danio rerio miR-218a-1 stem-loop
CAGCUGUCUCUUGUGCUUGAUCUAACCAUGUGCCGCCGCCUACACAAGCCUCACAUGGUU
CCGUCAAGCACCAGGGACCGCUG
>dre-mir-218a-2 MI0002052 Danio rerio miR-218a-2 stem-loop
GCGGGGUUUUCCUUUGUGCUUGAUCUAACCAUGUGGUUGCAGACUCAGACUAAUACAUGG
UUCUGUCAAGCACCAUGGAAGGUCUUGC
>dre-mir-218b MI0002053 Danio rerio miR-218b stem-loop
CAGGACACCAUUGUGCUUGAUCUAACCAUGCAGUUCCCUUUCUGUCCAUGGUUGUGCCAA
GCACUUUGGAGACUUG
>dre-mir-219-3 MI0002054 Danio rerio miR-219-3 stem-loop
CUUCUCUUUUAAGUUCAUCUGUCUGGUUUGAUACUGACGGUCAGGUGCUGAUUGUCCAAA
CGCAAUUCUUGUGCUUGUGUGAAACAGGAGUUGUGGAUGGACAUCACGCUCCUGUCUGGU
CCUCACAUCUACAGGAUGGGCCAAGUAAAG
>dre-mir-301a MI0002059 Danio rerio miR-301a stem-loop
GCUGUUAACAGGUGCUCUGACUUCAUUGCACUACUGUAUUGGACAGCUAGCAGUGCAAUA
GUAUUGUCAAAGCGUCUGAGAGCAGC
>dre-mir-301b MI0002061 Danio rerio miR-301b stem-loop
AAGGUCUGUUGCUUUGACGAUGUUGCACUACUGAACCAUCUAAUCAAGCAGUGCAAUAGU
AUUGUCAUUGCAUUCGGCUUU
>dre-mir-301c MI0002062 Danio rerio miR-301c stem-loop
UGAGGUCAGCUGCUCUGACGAUGUUGCACUACUGUACCAUCCAUUCUAGCAGUGCAAUAG
UAUUGUCAUAGCAUUUAGCCUCU
>dre-mir-338-1 MI0002063 Danio rerio miR-338-1 stem-loop
GGUUUCUCCCUGCAACAAUCUCCUGAUGCUGCCUGAGUGUUUUUCUUCCACUCCAGCAUC
AGUGAUUUUGUUGCCGGAGGUCACC
>dre-mir-338-2 MI0002064 Danio rerio miR-338-2 stem-loop
GUGUGUGUGUGUGUUUCUGGUGCCUGCUGAGAACAAUAUCCUGAUGCUGAAUGAGUGUGU
UGAAGGAAACUCCAGCAUCAGUGAUUUUGUUGCCAGAGGAGCACUUUGGGCAUCCUGUGU
AUAU
>dre-mir-363 MI0002067 Danio rerio miR-363 stem-loop
UAAAUGCAAAUAUUUGUCUUGCUGUUUUCGGGUGGAUGACUCUGCAAUUUUAUUAGUGAU
GGAAAAACUUCAAUAAAAAUUGCACGGUAUCCAUCUGUAAUCCGCUGGAUUCCAUUACCU
GCGUUUG
>dre-mir-365-1 MI0002068 Danio rerio miR-365-1 stem-loop
CCGCAGGGAGAAUGAGGGGCUUUUGGGGGCACUUGUGUUUCAGUUUCACCAUCAUAAUGC
CCCUAAAAAUCCUUAUUGCUCUUGCACUG
>dre-mir-365-2 MI0002069 Danio rerio miR-365-2 stem-loop
AGGCAGCAAGAAAAAUGAGGGACUUUUAGGGGCAGCUGUGUUUUAUUAACCCAGUCAUAA
UGCCCCUAAAAAUCCUUAUUGCUCUUGCAAUUUUCAGC
>dre-mir-365-3 MI0002070 Danio rerio miR-365-3 stem-loop
AAGUCAGCAAGAAAAGUGAGGGACUUUUAGGGGCAGCUGUGUUAUACUGACCCAGUCAUA
AUGCCCCUAAAAAUCCUUAUUGCUCUUGCAGUGCUCAAC
>dre-mir-375-1 MI0002072 Danio rerio miR-375-1 stem-loop
UGCACUUGCUUUACGUUGAGCCACACGCACAAUACAUGUGGAUUCAGUUUUGUUCGUUCG
GCUCGCGUUAAGCAAGUGCA
>dre-mir-375-2 MI0002073 Danio rerio miR-375-2 stem-loop
UGUACUUGUCUCACGUUGAGCCACACGCACAAUGCCUGCAGAUGAAAGGGUUUUGUUCGU
UCGGCUCGCGUUACGCAGAUGCA
>dre-mir-454a MI0002074 Danio rerio miR-454a stem-loop
UUGCAGGUCGUUUAAGAAUUAAUCCUAAUUCUUGGGACCCUAUCAGUAUUGCCUCUGCUG
UCCACUGUGUUCAGAGUAGUGCAAUAUUGCUAAUAGGGUUUUAGGUUUUAGGUUGUACCU
UCAG
>dre-mir-454b MI0002076 Danio rerio miR-454b stem-loop
GAUAAAUGCAUCUUGCAGGCGAGACCCUAUCAAUAUUGCCUCUGCUUUUCUCACUGUUUA
UGGAGUAGUGCAAUAUUGCUUAUAGGGUCUUGACUUUAAGGCUAAUCUGCAAUAUC
>dre-mir-455-1 MI0002077 Danio rerio miR-455-1 stem-loop
UCCCUGGUGUGAGGGUAUGUGCCCUUGGACUACAUCGUGGAAGCCAGCACCAUGCAGUCC
AUGGGCAUAUACACUUGCCUCAAGGCCUAGAUCUUC
>dre-mir-430c-2 MI0002079 Danio rerio miR-430c-2 stem-loop
AUUAAGAUCACUUCAAACAGGAGCAUUGAUUUGUCCUUUGUUCAUAAGUGCUUCUCUUUG
GGGUAGUUUUAAU
>dre-mir-430c-3 MI0002080 Danio rerio miR-430c-3 stem-loop
AUUAAGAUCACUUCAAACAGGAGCAUUGAUUUGUCCUUUGUUCAUAAGUGCUUCUCUUUG
GGGUAGUUUUAAU
>dre-mir-430c-4 MI0002081 Danio rerio miR-430c-4 stem-loop
AUUAAGAUCACUUCAAACAGGAGCAUUGAUUUGUCCUUUGUUCAUAAGUGCUUCUCUUUG
GGGUAGUUUUAAU
>dre-mir-430c-5 MI0002082 Danio rerio miR-430c-5 stem-loop
AUUAAGAUCACUUCAAACAGGAGCAUUGAUUUGUCCUUUGUUCAUAAGUGCUUCUCUUUG
GGGUAGUUUUAAU
>dre-mir-430c-6 MI0002083 Danio rerio miR-430c-6 stem-loop
AUUAAGAUCACUUCAAACAGGAGCAUUGAUUUGUCCUUUGUUCAUAAGUGCUUCUCUUUG
GGGUAGUUUUAAU
>dre-mir-430c-7 MI0002087 Danio rerio miR-430c-7 stem-loop
AUUAAGAUCACUUCAAACAGGAGCAUUGAUUUGUCCUUUGUUCAUAAGUGCUUCUCUUUG
GGGUAGUUUUAAU
>dre-mir-430c-8 MI0002088 Danio rerio miR-430c-8 stem-loop
AUUAAGAUCACUUCAAACAGGAGCAUUGAUUUGUCCUUUGUUCAUAAGUGCUUCUCUUUG
GGGUAGUUUUAAU
>dre-mir-430c-9 MI0002089 Danio rerio miR-430c-9 stem-loop
AUUAAGAUCACUUCAAACAGGAGCAUUGAUUUGUCCUUUGUUCAUAAGUGCUUCUCUUUG
GGGUAGUUUUAAU
>dre-mir-430c-10 MI0002090 Danio rerio miR-430c-10 stem-loop
AUUAAGAUCACUUCAAACAGGAGCAUUGAUUUGUCCUUUGUUCAUAAGUGCUUCUCUUUG
GGGUAGUUUUAAU
>dre-mir-430c-11 MI0002091 Danio rerio miR-430c-11 stem-loop
AUUAAGAUCACUUCAAACAGGAGCAUUGAUUUGUCCUUUGUUCAUAAGUGCUUCUCUUUG
GGGUAGUUUUAAU
>dre-mir-430c-12 MI0002092 Danio rerio miR-430c-12 stem-loop
AUUAAGAUCACUUCAAACAGGAGCAUUGAUUUGUCCUUUGUUCAUAAGUGCUUCUCUUUG
GGGUAGUUUUAAU
>dre-mir-430c-13 MI0002093 Danio rerio miR-430c-13 stem-loop
AUUAAGAUCACUUCAAACAGGAGCAUUGAUUUGUCCUUUGUUCAUAAGUGCUUCUCUUUG
GGGUAGUUUUAAU
>dre-mir-430c-14 MI0002094 Danio rerio miR-430c-14 stem-loop
AUUAAGAUCACUUCAAACAGGAGCAUUGAUUUGUCCUUUGUUCAUAAGUGCUUCUCUUUG
GGGUAGUUUUAAU
>dre-mir-430c-15 MI0002095 Danio rerio miR-430c-15 stem-loop
AUUAAGAUCACUUCAAACAGGAGCAUUGAUUUGUCCUUUGUUCAUAAGUGCUUCUCUUUG
GGGUAGUUUUAAU
>dre-mir-430c-16 MI0002096 Danio rerio miR-430c-16 stem-loop
AUUAAGAUCACUUCAAACAGGAGCAUUGAUUUGUCCUUUGUUCAUAAGUGCUUCUCUUUG
GGGUAGUUUUAAU
>dre-mir-430c-17 MI0002097 Danio rerio miR-430c-17 stem-loop
AUUAAGAUCACUUCAAACAGGAGCAUUGAUUUGUCCUUUGUUCAUAAGUGCUUCUCUUUG
GGGUAGUUUUAAU
>dre-mir-430c-18 MI0002098 Danio rerio miR-430c-18 stem-loop
AUUAAGAUCACUUCAAACAGGAGCAUUGAUUUGUCCUUUGUUCAUAAGUGCUUCUCUUUG
GGGUAGUUUUAAU
>dre-mir-430a-2 MI0002111 Danio rerio miR-430a-2 stem-loop
GUCACUAUCGGUACCCUCACAAAGGCACUGACUUGGAUGCUGUAAUUGGUAAGUGCUAUU
UGUUGGGGUAGUUUCAAGUGAC
>dre-mir-430a-3 MI0002112 Danio rerio miR-430a-3 stem-loop
GUCACUAUCGGUACCCUCACAAAGGCACUGACUUGGAUGCUGUAAUUGGUAAGUGCUAUU
UGUUGGGGUAGUUUCAAGUGAC
>dre-mir-430a-4 MI0002113 Danio rerio miR-430a-4 stem-loop
GUCUCUAUCGGUACCCUCACAAAAGCACUGACUUUGAUGCUGUAUUUGGUAAGUGCUAUU
UGUUGGGGUAGUUUCAAGUGAC
>dre-mir-430a-5 MI0002114 Danio rerio miR-430a-5 stem-loop
GUCACUAUCGGUACCCUCACAAAGGCACUGACUUGGAUGCUGUAAUUGGUAAGUGCUAUU
UGUUGGGGUAGUUUCAAGUGAC
>dre-mir-430a-6 MI0002115 Danio rerio miR-430a-6 stem-loop
GUCACUAUCGGUACCCUCACAAAGGCACUGACUUGGAUGCUGUAAUUGGUAAGUGCUAUU
UGUUGGGGUAGUUUCAAGUGAC
>dre-mir-430a-7 MI0002116 Danio rerio miR-430a-7 stem-loop
GUCACUAUCGGUACCCUCACAAAGGCACUGACUUGGAUGCUGUAAUUGGUAAGUGCUAUU
UGUUGGGGUAGUUUCAAGUGAC
>dre-mir-430a-8 MI0002117 Danio rerio miR-430a-8 stem-loop
GUCACUAUCGGUACCCUCACAAAGGCACUGACUUGGAUGCUGUAAUUGGUAAGUGCUAUU
UGUUGGGGUAGUUUCAAGUGAC
>dre-mir-430a-9 MI0002118 Danio rerio miR-430a-9 stem-loop
GUCACUAUCGGUACCCUCACAAAGGCACUGACUUGGAUGCUGUAAUUGGUAAGUGCUAUU
UGUUGGGGUAGUUUCAAGUGAC
>dre-mir-430a-10 MI0002119 Danio rerio miR-430a-10 stem-loop
GUCACUAUCGGUACCCUCACAAAGGCACUGACUUGGAUGCUGUAAUUGGUAAGUGCUAUU
UGUUGGGGUAGUUUCAAGUGAC
>dre-mir-430a-11 MI0002120 Danio rerio miR-430a-11 stem-loop
GUCUCUAUCGGUACCCUCACAAAAGCACUGACUUUGAUGCUGUAAUUGGUAAGUGCUAUU
UGUUGGGGUAGUUUCAAGUGAC
>dre-mir-430a-12 MI0002121 Danio rerio miR-430a-12 stem-loop
GUCUCUAUCGGUACCCUCACAAAAGCACUGACUUUGAUGCUGUAUUUGGUAAGUGCUAUU
UGUUGGGGUAGUUUCAAGUGAC
>dre-mir-430a-13 MI0002122 Danio rerio miR-430a-13 stem-loop
GUCUCUAUCGGUACCCUCACAAAAGCACUGACUUUGAUGCUGUAUUUGGUAAGUGCUAUU
UGUUGGGGUAGUUUCAAGUGAC
>dre-mir-430a-14 MI0002123 Danio rerio miR-430a-14 stem-loop
GUCUCUAUCGGUACCCUCACAAAAGCACUGACUUUGAUGCUGUAUUUGGUAAGUGCUAUU
UGUUGGGGUAGUUUCAAGUGAC
>dre-mir-430a-15 MI0002124 Danio rerio miR-430a-15 stem-loop
GUCUCUAUCGGUACCCUCACAAAAGCACUGACUUUGAUGCUGUAUUUGGUAAGUGCUAUU
UGUUGGGGUAGUUUCAAGUGAC
>dre-mir-430a-16 MI0002125 Danio rerio miR-430a-16 stem-loop
GUCUCUAUCGGUACCCUCACAAAAGCACUGACUUUGAUGCUGUAUUUGGUAAGUGCUAUU
UGUUGGGGUAGUUUUAAGUGAC
>dre-mir-430a-17 MI0002126 Danio rerio miR-430a-17 stem-loop
GUCUCUAUCGGUACCCUCACAAAAGCACUGACUUUGAUGCUGUAUUUGGUAAGUGCUAUU
UGUUGGGGUAGUUUUAAGUGAC
>dre-mir-430a-18 MI0002131 Danio rerio miR-430a-18 stem-loop
GUCAGGCUUUCACAAGCCAGCCUCAAAGUUUGUUCUCAAACUUUAAGAAUCUAGUUGGUA
AGUGCUAUUUGUUGGGGUAGUUUCAAGUGA
>dre-mir-430i-1 MI0002139 Danio rerio miR-430i-1 stem-loop
GUCUCUAUCGGUACCCUCACAAAAGCACUGACUUUGAUGCUGUAUUUGGUAAGUGCUAUU
UGUUGGCGUAGUUUCAAGUGAC
>dre-mir-430i-2 MI0002140 Danio rerio miR-430i-2 stem-loop
GUCUCUAUCGGUACCCUCACAAAAGCACUGACUUUGAUGCUGUAUUUGGUAAGUGCUAUU
UGUUGGCGUAGUUUCAAGUGAC
>dre-mir-430i-3 MI0002141 Danio rerio miR-430i-3 stem-loop
GUCUCUAUCGGUACCCUCACAAAAGCACUGACUUUGAUGCUGUAUUUGGUAAGUGCUAUU
UGUUGGCGUAGUUUCAAGUGAC
>dre-mir-430b-2 MI0002142 Danio rerio miR-430b-2 stem-loop
CAGUUGAGGUCAACUCUAACUUUAGCAUCUUUCUUUUAAGCAAAGUAGAAAGUGCUAUCA
AGUUGGGGUAGAUGUUUGCUG
>dre-mir-430b-3 MI0002143 Danio rerio miR-430b-3 stem-loop
CAGUUGAGGUCAACUCUAACUUUAGCAUCUUUCUUUUAAGCAAAGUAGAAAGUGCUAUCA
AGUUGGGGUAGAUGUUUGCUG
>dre-mir-430b-4 MI0002144 Danio rerio miR-430b-4 stem-loop
CAGUUGACAUCAACUCUAACUUUAGCAUCUUUCUUUUAAGCAGAGCAGAAAGUGCUAUCA
AGUUGGGGUAGAUGUUUGCUG
>dre-mir-430b-6 MI0002146 Danio rerio miR-430b-6 stem-loop
CAGUUGACGUCAACUCUAACUUUAGCAUCUUUCUUUUAAGCAGAGUAGAAAGUGCUAUCA
AGUUGGGGUAGAUGUUUGCUG
>dre-mir-430b-7 MI0002147 Danio rerio miR-430b-7 stem-loop
CAGUUGACGUCAACUCUAACUUUAGCAUCUUUCUUUUAAGCAGAGUAGAAAGUGCUAUCA
AGUUGGGGUAGAUGUUUGCUG
>dre-mir-430b-8 MI0002148 Danio rerio miR-430b-8 stem-loop
CAGUUGACGUCAACUCUAACUUUAGCAUCUUUCUUUUAAGCAGAGUAGAAAGUGCUAUCA
AGUUGGGGUAGAUGUUUGCUG
>dre-mir-430b-9 MI0002149 Danio rerio miR-430b-9 stem-loop
CAGUUGAGGUCAACUCUAACUUUAGCAUCUUUCUUUUAAGCAUAGUAGAAAGUGCUAUCA
AGUUGGGGUAGAUGUUUACUG
>dre-mir-430b-10 MI0002150 Danio rerio miR-430b-10 stem-loop
CAGUUGACAUCAACUCUAACUUUAGCAUCUUUCUUUUAAGCAAAGUAGAAAGUGCUAUCA
AGUUGGGGUAGAUGUUUGCUG
>dre-mir-430b-11 MI0002151 Danio rerio miR-430b-11 stem-loop
CAGUUGACAUCAACUCUAACUUUAGCAUCUUUCUUUUAAGCAAAGUAGAAAGUGCUAUCA
AGUUGGGGUAGAUGUUUGCUG
>dre-mir-430b-12 MI0002152 Danio rerio miR-430b-12 stem-loop
CAGUUGACAUCAACUCUAACUUUAGCAUCUUUCUUUUAAGCAAAGUAGAAAGUGCUAUCA
AGUUGGGGUAGAUGUUUGCUG
>dre-mir-430b-13 MI0002153 Danio rerio miR-430b-13 stem-loop
CAGUUGACAUCAACUCUAACUUUAGCAUCUUUCUUUUAAGCAAAGUAGAAAGUGCUAUCA
AGUUGGGGUAGAUGUUUGCUG
>dre-mir-430b-14 MI0002154 Danio rerio miR-430b-14 stem-loop
CAGUUGACAUCAACUCUAACUUUAGCAUCUUUCUUUUAAGCAAAGUAGAAAGUGCUAUCA
AGUUGGGGUAGAUGUUUGCUG
>dre-mir-430b-15 MI0002155 Danio rerio miR-430b-15 stem-loop
CAGUUGACAUCAACUCUAACUUUAGCAUCUUUCUUUUAAGCAAAGUAGAAAGUGCUAUCA
AGUUGGGGUAGAUGUUUGCUG
>dre-mir-430b-16 MI0002156 Danio rerio miR-430b-16 stem-loop
CAGUUGACAUCAACUCUAACUUUAGCAUCUUUCUUUUAAGCAAAGUAGAAAGUGCUAUCA
AGUUGGGGUAGAUGUUUGCUG
>dre-mir-430b-17 MI0002157 Danio rerio miR-430b-17 stem-loop
CAGUUGACAUCAACUCUAACUUUAGCAUCUUUCUUUUAAGCAAAGUAGAAAGUGCUAUCA
AGUUGGGGUAGAUGUUUGCUG
>dre-mir-430b-18 MI0002158 Danio rerio miR-430b-18 stem-loop
CAGUUGAGGUCAACUCUAACUUUAGCAUCUUUCUUUUAAGCAAAGUAGAAAGUGCUAUCA
AGUUGGGGUAGAUGUUUGUUG
>dre-mir-430b-5 MI0002166 Danio rerio miR-430b-5 stem-loop
CAGUUGACAUCAACUCUAACUUUAGCAUCUUUCUUUUAAGCAAAGUAGAAAGUGCUAUCA
AGUUGGGGUAGAUGUUUGCUG
>dre-mir-430b-19 MI0002170 Danio rerio miR-430b-19 stem-loop
CAGUUGAGGUCAACUCUAACUUUAGCAUCUUUCUUUUAAGCAAAGUAGAAAGUGCUAUCA
AGUUGGGGUAGAUGUUUGUUG
>dre-mir-430b-20 MI0002171 Danio rerio miR-430b-20 stem-loop
CAGUUGAGGUCAACUCUAACUUUAGCAUCUUUCUUUUAAGCAUAGUAGAAAGUGCUAUCA
AGUUGGGGUAGAUGUUUACUG
>dre-mir-456 MI0002176 Danio rerio miR-456 stem-loop
GCUGGUUGUGUGUGCAGGCAUCUUUCCAGUCUACAUGUGGAUCCAGGAGUCUGCAGGCUG
GUUAGAUGGUUGUCACGUACCCAGC
>dre-mir-457a MI0002177 Danio rerio miR-457a stem-loop
UGCCUGACAGAAGCAGCACAUCAAUAUUGGCAGCUGCCCUCUCUCUGGGUUGCCAGUAUG
GUUUGUGCUGCUCCCGUCAGACA
>dre-mir-457b MI0002178 Danio rerio miR-457b stem-loop
GAAUGUACUAAAGCAGCACAUAAAUACUGGAGGUGAUUGUGGUGUUAUCCAGUAUUGCUG
UUCUGCUGUAGUAAGACC
>dre-mir-458 MI0002179 Danio rerio miR-458 stem-loop
GUGCAGAUAGCAGCGCCAUUUACAGAGCUAUAAGCAUCAUAGUUGUCAUAGCUCUUUGAA
UGGUACUGCCAUAUGCAC
>dre-mir-459 MI0002180 Danio rerio miR-459 stem-loop
CCUCUUGCUCUCAGUAACAAGGAUUCAUCCUGUUGUGGUACUCAAAUCCAACAGGGAAUC
UCUGUUACUGGGGUUAAGGUU
>dre-mir-460 MI0002181 Danio rerio miR-460 stem-loop
CUCCUCGGCUCCUGCAUUGUACACACUGUGCGGAAAACAUGGACAUGCACAGCGCAUACA
AUGUGGAUGCUGUGGAG
>dre-mir-461 MI0002183 Danio rerio miR-461 stem-loop
AUUUUGAAAAUCAGGAAUGGGCUAAAUGCCAAUCAAAAUAAAGCAAGUCUUUGGUCCAGA
CCAGGUAAUACAAAAUAAG
>ptc-MIR156a MI0002184 Populus trichocarpa miR156a stem-loop
AAAGAAAGACUGACAGAAGAGAGUGAGCACACACGAAAGUAUAUGGUAUGAAGGCAUUCC
AUUGCAGGGUGUGUGCUCACAUCUCUUCUGUCAGCUUCCAC
>ptc-MIR156b MI0002185 Populus trichocarpa miR156b stem-loop
GUAAGGGAGGUGACAGAAGAGAGUGAGCACACAGGGUACUUUCUUGCAUGACAUCCAUGC
UUGAAACUUUGCGUGCUCACUCUCUAUCUGUCACCCCACCA
>ptc-MIR156c MI0002186 Populus trichocarpa miR156c stem-loop
CAUUAGAAACUGACAGAAGAGAGUGAGCACACAGAGGCAUAUUUGUAUAAAUCUAUACCA
UUGCUUUUGCGUGCUCACUUCUCAUUCUGUCAGCUUCCAG
>ptc-MIR156d MI0002187 Populus trichocarpa miR156d stem-loop
GUAAGUGAGUUGACAGAAGAGAGUGAGCACACAGGGUACUUUCUUGCAUGACGUUCAUGC
UUGAAGCUUUGCGUGCCCACCCUCUAUCUGUCACCCCAUCA
>ptc-MIR156e MI0002188 Populus trichocarpa miR156e stem-loop
CAUUAGAAAUUGACAGAAGAGAGUGAGCACACAGAGGCAUAUUUGUAUAAAAUUAUACCA
UUGCUUUUGCGUGCUCAUUUCUCUUUCUGUCACUUCCAGA
>ptc-MIR156f MI0002189 Populus trichocarpa miR156f stem-loop
AGAGAAAGACUGACAGAAGAGAGUGAGCACACACGAAAGCUAAUUGUAUGAAAGCAUACC
AUUGCAGGGUGUGUGCUCACUUCUCUUCUGUCAGCUUACAU
>ptc-MIR156g MI0002190 Populus trichocarpa miR156g stem-loop
GGUGAUGUUGUUGACAGAAGAUAGAGAGCACAGAUGAUGAAAUGCAUGGAGCUUAAUUGC
AUCUCACUCCUUUGUGCUCUCUAGUCUUCUGUCAUCACCUUCA
>ptc-MIR156h MI0002191 Populus trichocarpa miR156h stem-loop
GGUGAUGCUGUUGACAGAAGAUAGAGAGCACUGACGAUGAAAUGCAUGGAGCUUAAUUGC
AUCUCACUCCUUUGUGCUCUCUAGUCUUCUGUCAUCACCUUCA
>ptc-MIR156i MI0002192 Populus trichocarpa miR156i stem-loop
UGUGAUGUUGUUGACAGAAGAUAGAGAGCACAGAUGAUGUUUUGCAGUAGACUCUGGAUC
UCACUCCUUUGUGCUCUCUAUGCUUCUGCCAUCACCUUC
>ptc-MIR156j MI0002193 Populus trichocarpa miR156j stem-loop
GGUGAUGUUGUUGACAGAAGAUAGAGAGCACAGAUGAUGAUAUGCAAUGGACUCUGCAUC
CCACUCCUUUGUGCUCUCUAUGCUUCUGUCAUCACUUUCA
>ptc-MIR156k MI0002194 Populus trichocarpa miR156k stem-loop
UUAUGCAUGCUGACAGAAGAGAGGGAGCACAACCCUGUAAUAGCUAAAGAGAGUCUUUGC
UUUUGUUGGACUGUGCUUUCUCUUCUUCUGUCACCAACCAA
>ptc-MIR159a MI0002195 Populus trichocarpa miR159a stem-loop
GAUUAGGGAGUGGAGCUCCUUGAAGUCCAAUAGAGGUUCUUGCUGGGUAGAUUAAGCUGC
UAAGCUAUGGAUCCACAGUCCUAUCUAUCAACCGAAGGAUAGGUUUGCGGCUUGCAUAUC
UCAGGAGCUUUAUUGCCUAAUGUUAGAUCCCUUUUUGGAUUGAAGGGAGCUCUAAACCCA
UAA
>ptc-MIR159b MI0002196 Populus trichocarpa miR159b stem-loop
GAUUAUGGAGUGGAGCUCCUUGAAGUCCAAUAGAAGCUCCUGCUGGGUAGAUCGAGCUGC
UGAGCUAUGAAUCCCACAGCCCUAUCACCAUCAGUCAUUUUGAUGGGCCUGCGGCUUGCA
UAUCUCAGGAGCUUUAUUACCUAAUGUUAGAUCUUUUUUUGGAUUGAAGGGAGCUCUAAA
CCUUUGA
>ptc-MIR159d MI0002198 Populus trichocarpa miR159d stem-loop
UUGUAAAUUUGGGAGCUUUCUUUGGUUCAAAAUGAGGAAAGAAAGUGGGUAUACUCGUCU
GCUUGUUCAUGGAUACCUCUGGGUUGCGCAGGAUAUAUUAGUUAGGGCUACAGCUUAAGG
GUUUGCAUGGCCAAGGAGACGUUGCCUGCCUUCUCCUUUCGUUUCUUGGAUUGAAGGGAG
CUCCUACAUGUAUC
>ptc-MIR159e MI0002199 Populus trichocarpa miR159e stem-loop
ACCAUUAAAUAGGAGCUUGCUCACUCCAGAUCUGAAAGGAGGUGAUAGGAAACCACUUCU
GCUACUUCAUGAAUACCCGUGGGUGUGCGCGUAGCCAUGGUGAGCUGCGCAGGCUAAGGG
UCUGCAUGUGCUAGGAGAUGUGGUUGCCUUGAUCUUUUUGGUCUUGGGGUGAAGGGAGCU
CCUAUAGUCCCA
>ptc-MIR159c MI0002200 Populus trichocarpa miR159c stem-loop
GAGGCUCAAUGGAGCUCUCCCCACUCCAUGCCUGAAAGGAGUUCGAUGGUAGACCAUGGC
UGCUAGUUCAUGAAUACCCUUGGGUGCGCAGAAUUAGCAACGGUGCAGGCGAAGUUGCGC
AGGCUAAGGGUCUGCAUGACCUAGGAGACGUGGUUACCCUGACCCUUUUUGUAUUGGAGU
GAAGGGAGCUCGAUGGUCUUU
>ptc-MIR160a MI0002201 Populus trichocarpa miR160a stem-loop
ACAUGGGUUAUGCCUGGCUCCCUGUAUGCCACAAGCAAAGACCAAUCUUUUGUUUUAGAU
UGGCUGUUGCCGGUGGCGUGCGAGGAGCCAAGCAUACUCUCU
>ptc-MIR160b MI0002202 Populus trichocarpa miR160b stem-loop
AUAUUAUAUGUGCCUGGCUCCCUGUAUGCCAUUUGCAGAGCCCAACGGAUCCUCGAUGGC
CUCCGUGGAUGGCGUAUGAGGAGCCAUGCAUAUUCGCA
>ptc-MIR160c MI0002203 Populus trichocarpa miR160c stem-loop
AUAUUAUAUGUGCCUGGCUCCCUGUAUGCCAUUUGCAGAGCCCACCGGUUCUUCGAUGGC
CUCCGUGGAUGGCGUAUGAGGAGCCAUGCAUAUUCACA
>ptc-MIR160d MI0002204 Populus trichocarpa miR160d stem-loop
AAAUGGGUUAUGCCUGGCUCCCUGUAUGCCACAGCAAAGACCAAUCUCUUCUGUCUUAGA
UUGGCUGCUGCCGGUGGCGUGCGAGGAGCCAAGCAUACUCUCU
>ptc-MIR160e MI0002205 Populus trichocarpa miR160e stem-loop
AAGAAUGGCCUGCCUGGCUCCCUGAAUGCCAUCUAGGAAGCUUGUCAAAGAGUGUUGGCA
ACCUUUCUAUUUGGCAUGAGGGGAGUCGAGCAGGCCAAUU
>ptc-MIR160f MI0002206 Populus trichocarpa miR160f stem-loop
AAGAAUGGUCUGCCUGGCUCCCUGAAUGCCAUCUAGGAAGCUUGUCAAAGAGUGUUGGCA
ACCUCUCUAACUGGCAUGAGGGGAGUCACGCAGGCCCAAC
>ptc-MIR160g MI0002207 Populus trichocarpa miR160g stem-loop
GGGAUCAAUCUGCCUGGCUCCCUGGAUGCCAACUAAGAAAUUUGUCGAGUGGUCUUGACU
CUUCAUAGUUGGCAUCAGAGGAGUCAUGCAGGUCCAAC
>ptc-MIR160h MI0002208 Populus trichocarpa miR160h stem-loop
GAUCCCUGUGUGCCUGGCUCCCUGCAUGCCAUUUGCAUAGCUCAUCAGAACGUCGGUGGC
CUUGGUGGAUGGCGUGCAACGAGUCAUGCAUGCUGUGA
>ptc-MIR162a MI0002209 Populus trichocarpa miR162a stem-loop
UGGGAAGACACUGGAGGCAGCGGUUCAUCGAUCUCUUCCUGGCCAAUUUUUUGUUUAGCA
CGAAAAACAUGAACCGAUCGAUAAACCUCUGCAUCCAGCGCUUCCUU
>ptc-MIR162b MI0002210 Populus trichocarpa miR162b stem-loop
UGAGAAGACACUGGAGGCAGCGGUUCAUCGAUCUUUUCCUGAAGAUUUUUUUGUUUUACA
CGAACAACACGAACCGAUCGAUAAACCUCUGCAUCCAGUGCUUCCCU
>ptc-MIR164a MI0002212 Populus trichocarpa miR164a stem-loop
GGUUCCUUGCUGGAGAAGCAGGGCACGUGCAAAAUCCUGAUGAAGUGCUUACACUUUGCA
CGCGCUCUUCUUCUCCAACACGGGC
>ptc-MIR164b MI0002213 Populus trichocarpa miR164b stem-loop
GUGAGCAAGAUGGAGAAGCAGGGCACGUGCACUACUAACUCAUGCACACAGAGAGGGAGA
CGCAUUUCUUGCUGGAGUUACGAGUUACGACUCUUACCUACUAUUGAUUUUGUUAGCUCC
AGUGAGUUAGUUAUUCAUGUGCCUGUCUUCCUCAUCAUGAUC
>ptc-MIR164c MI0002214 Populus trichocarpa miR164c stem-loop
UAGCUCUUGCUGGAGAAGCAGGGCACGUGCAAGCUCUCUCCUCAGGCUUUCCUUGCACGU
GCUCCCCUUCUCCAACAUGGGU
>ptc-MIR164d MI0002215 Populus trichocarpa miR164d stem-loop
UGGCUCACGCUGGAGAAGCAGGGCACGUGCAAAAUCCUUCUCGGCUUCCAGAUGCUGAUG
AAGCACUCUUUGCACGUGCUCCCCUCCUCCAACAUGAGU
>ptc-MIR164e MI0002216 Populus trichocarpa miR164e stem-loop
GUGAGCAAGAUGGAGAAGCAGGGCACGUGCAUUACUAACUCAUGCACACAGAGUGAGAGA
GACAUUUCUUGCUGGAGUUAUGACUCUUACCUACUAUAGAUUGUGUUGGCUUCAGCGAGU
UAGUUCUUCAUGUGCCUGUCUUCCCCAUCAUGAUC
>ptc-MIR164f MI0002217 Populus trichocarpa miR164f stem-loop
UGAGCCAUGCUGGAGAAGCAGGGCACAUGCUAAAUCUAUCAGCUUGAAAGUCUGAUAGUU
UUGCAUGUGCUCUAUCUCUCCAGCUUGGAC
>ptc-MIR166a MI0002218 Populus trichocarpa miR166a stem-loop
UUUCUUUUGAGGGGAAUGUUGUCUGGCUCGAGGUCACUAAUGGGAUCUAUGAUUUUAUCU
CAAUUGAUUGAUUUUCUUUUAAAUUCUAGUAAAUUGAAUUGAGAGAUAUCAUGAUCAACU
UAUAUUUAAUGAUGUCGGACCAGGCUUCAUUCCCCCCAAUUGUU
>ptc-MIR166b MI0002219 Populus trichocarpa miR166b stem-loop
UAACUGUUGAGGGGAUUGCUGUCUGGUUCGAUGUCAUUCAUGUGAAGCUUUAACAUUAAU
GUAGUAUUGAGUGAUUUCGGACCAGGCUUCAUUCCCCCCAACUAUA
>ptc-MIR166c MI0002220 Populus trichocarpa miR166c stem-loop
CUUUUUUUGAGGGGAAUGUUGUCUGGCUCGAGGACUCUUUCUUGAUCAGUCUGAUCAAGU
GUUCUAUCUUUAGAUCUAAUAUCUUAGAUCAUGUGUUAGGGUCGUCGGACCAGGCUUCAU
UCCCCCCAAUUAUU
>ptc-MIR166d MI0002221 Populus trichocarpa miR166d stem-loop
CGUGAGUUGAGGGGAAUGUUGGCUGGCUCGAAGCUUAAGCAAAGAGUUUUCUCUCAAGAA
ACAACUGUUAAGGCUUCGGACCAGGCUUCAUUCCCCUCAACCAAU
>ptc-MIR166e MI0002222 Populus trichocarpa miR166e stem-loop
UAACUGUUGAGGGGAUUGUCGUCUGGUUCGAUGUCAUUCAUGAGAAGCUCAAACAUAAAC
GUAAUAUUGAAUGAUUUCGGACCAGGCUUCAUUCCCCCCAACAAUG
>ptc-MIR166f MI0002223 Populus trichocarpa miR166f stem-loop
GGUGUGUUGAGGGGAAUGUUGGCUGGCUCGAAGCUUAAGCAAAGAGUUUCCUAACAUGAA
ACAACUGUUAAGGCUUCGGACCAGGCUUCAUUCCCCUCAAACAUA
>ptc-MIR166g MI0002224 Populus trichocarpa miR166g stem-loop
ACACAGUUGAGGGGAAUGCUGUCUGGUUCGAGACCAUUCACCUGAAGCGCACGCAUUCAU
CUUUUGAGUGAUCUCGGACCAGGCUUCAUUCCCCCCAACUCAA
>ptc-MIR166h MI0002225 Populus trichocarpa miR166h stem-loop
ACACAGUUGAGGGGAAUGCUGUCUGAUUCGAGACCAUUCACUUUAAGCACACAUUCAUCU
UUCGAAUGAUCUCGGACCAGGCUUCAUUCCCCCCAACUCAA
>ptc-MIR166i MI0002226 Populus trichocarpa miR166i stem-loop
UGUCUUUUGAGGGGAAUGUUGUUUGGUUCAAGGCCUGGCCACCCCAUGUCUUGGAAUUUA
AAAUAUCAUGUCCUCGGACCAGGCUUCAUUCCCCUCAAUUACU
>ptc-MIR166j MI0002227 Populus trichocarpa miR166j stem-loop
UCUUUUUUGAGGGGAAUGUUGUCUGGCUCGAGGACUUUUUGUUCAUCAAUCUAAUCGAAC
UUUCUACCUGUAGAUCUAGUAUCUUAUUUAAGAUUGAUCACGUAUUAGGGUUGUCGGACC
AGGCUUCAUUCCCCCCAAUCAUU
>ptc-MIR166k MI0002228 Populus trichocarpa miR166k stem-loop
UCUUUUUUGAGGGGAAUGUUGUCUGGCUCGAGGACUUUUUGUUCAUCAAUCUAAUCGAAC
UUUCUACCUGUAGAUCUAGUAUCUUAUUUAAGAUUGAUCACGUAUUAGGGUUGUCGGACC
AGGCUUCAUUCCCCCCAAUCAUU
>ptc-MIR166l MI0002229 Populus trichocarpa miR166l stem-loop
UAACUUUUGUGGUGAAUGUUGUCUGGUUCAAGGCAUGGCCACCACAUCUCUUGGUGAAUA
UAUGUCCUCGGACCAGGCUUCAUUCCCCUCAAUUAAU
>ptc-MIR166m MI0002230 Populus trichocarpa miR166m stem-loop
UGAGGAUGUGGGGGAAUGUCGUCUGACUCGAGACAACAGGUAAACUGAAGGAAUGGCCGG
AGUUUAAGAGUUCUCUCGGACCAGGCUUCAUUCCCCUCAUCCACA
>ptc-MIR166n MI0002231 Populus trichocarpa miR166n stem-loop
AAGGGGUGUUUGGAAUGAAGUUUGAUCCAAGAUCCUUGUCUCUCCCGUUAACUUAGUCUC
UGUUACUGUUAGGUUUUCAUUACUGAGUGUAUUUGCAGCCCCCUUGUCUGAUUUUAGCAU
CAUGAGAGUAGGAAGUGCUGGUGAUCAUAGGGUUUGGUUCAAGAUCCAUUUGACUCUUCU
CUUUAUAUCUCUCCUGUGUCCUAGCUGGUAAUCUGUAGUAGUCUUAAUUAUCCCUUACUU
CUUGUUAAUUUUAAGGUUUGAUCUUGCAAGUAAUUAUAUUUGGAAAAUAUCAUAAAAUGA
UCUCGGACCAGGCUUCAUUCCUUACACCUUG
>ptc-MIR166o MI0002232 Populus trichocarpa miR166o stem-loop
AAGGGGUGUUUGGAAUGAAGUUUGAUCCAAGAUCCUUGUCUCUCCCGUUCAUUUAGUAAU
GUUACUGCUAGGUUUCGCUAUGUAUUGAUCAGUGUAUACACAGCAGCUACGAGCUAGGCC
UUGUGUUUCAGAUUUUAGCUUCAAUAUAGAGUGAGAGUGAUAGAGUUUGAUUCAAGAUCC
AUCUCAUGUGUGCUAGCUAGCUUUUAAAUUUUUAAUCAUAUCCCUACUUCCUGUUAAUUC
UUAGGUUUUAUCUUGCAAGUUAUUAUAUUUAGUAAACAUCAUGAACUGAUCUCGGACCAG
GCUUCAUUCCUUACACCGAA
>ptc-MIR166p MI0002233 Populus trichocarpa miR166p stem-loop
UAAGGUUGAGAGGAACGCUGUCUGGGUCGAGGUCAUGGAGGCCAUGAUUAUACAUAAAUG
GCAUUAUCUGAUGACAGCCCAGAUAAUCGAUGCACCUGUCUUGAACCUAAAUGAUUCUCG
GACCAGGCUCCAUUCCUUCCAACCAU
>ptc-MIR166q MI0002234 Populus trichocarpa miR166q stem-loop
UUAGGUUGAGAGGAAUGUUGUCUGGCUCGAGGUCAUUGAGGCCAUGAUUAUACAGACAUG
GCAUUACCUGAUGACAGCCGAGAAAAUUCAAAGUCUGUGUGUAUCUUGUACCUCGAUGAU
UCUCGGACCAGGCUUCAUUCCUUCCAACAAA
>ptc-MIR167a MI0002235 Populus trichocarpa miR167a stem-loop
CACUAGCAGUUGAAGCUGCCAGCAUGAUCUAACUUCCUUGCUUCUUUAUCAAGGAUGGAU
UUAGAUCAUGUGGUGGUUUCACCUGUUGA
>ptc-MIR167b MI0002236 Populus trichocarpa miR167b stem-loop
AGGGAAAAAGUGAAGCUGCCAGCAUGAUCUAUCUUUGGUUAGAGAAAGAAAGGACUAACC
CUAGCUAGGUCAUGCUGUGACAGCCUCACUCCUUCC
>ptc-MIR167c MI0002237 Populus trichocarpa miR167c stem-loop
CACUAGCAGUUGAAGCUGCCAGCAUGAUCUAAAUUAACCUCCUUCUUUAUCAAGGAUGGA
UUAGAUCAUGUGGUAGUUUCACCUGCUGA
>ptc-MIR167d MI0002238 Populus trichocarpa miR167d stem-loop
AGGGAAAAGGUGAAGCUGCCAGCAUGAUCUAUCUUUGGUUAGAGAAGGAUAGAAGCGAAA
GAACUAACCCUAGCUAGGUCAUGCUCUGACAGCCUCACUCCUUCC
>ptc-MIR167e MI0002239 Populus trichocarpa miR167e stem-loop
CACUAGUAGUUGAAGCUGCCAGCAUGAUCUGAACUUUCCUUAAUUUUCCUAUACGGGAAA
GACUAGAUCAUGUGGUAGUUUCAUCUAUUGA
>ptc-MIR167f MI0002240 Populus trichocarpa miR167f stem-loop
CUCUAUCAGUUGAAGCUGCCAGCAUGAUCUUAGCCUUCCUCCUUUGUUGAGGAAAGAAAC
AGAUCAUGUGGCAGUUUCACCUGUUGU
>ptc-MIR167g MI0002241 Populus trichocarpa miR167g stem-loop
CACUAUCAGUUGAAGCUGCCAGCAUGAUCUUAACCUCCCUCCUUUGUCGAGGAAAGAACA
GAUCAUGUGGCAGUUUCACCUGAAGU
>ptc-MIR167h MI0002242 Populus trichocarpa miR167h stem-loop
CGCUAUUAGUUGAAGCUGCCAACAUGAUCUGAGCUUUCCUUAAUUUUCCUAUACAGGAAA
GACUAGAUCAUGUGGCAGUUUCACCUAUUGA
>ptc-MIR168a MI0002243 Populus trichocarpa miR168a stem-loop
GGUCUCUGAUUCGCUUGGUGCAGGUCGGGAACUGAUUCGGCGAUUUGAUUGCCAGAUGGC
UCGACAUGACUGGUUGUUGUGGAAAAAGAAAAGGAAGGAAACAGGAAAAAAAACAAAGAA
UAGCGAAUUGGAUCCCGCCUUGCAUCAACUGAAUCGGAGG
>ptc-MIR168b MI0002244 Populus trichocarpa miR168b stem-loop
GGUCUCUAAUUCGCUUGGUGCAGGUCGGGAACUGAUUCGGCGAUUUGAUUGCCAGAUGGC
UAAACACGAUUGGCUGUGAGGCAAAUUAUAAAAAGAAAGAGAAUUGGAUCCCGCCUUGCA
UCAACUGAAUCGGAGA
>ptc-MIR169a MI0002245 Populus trichocarpa miR169a stem-loop
AAGUGGUAUGCAGCCAAGGAUGACUUGCCGACUUAACUGAUCUGUAUAAAUUAAUGCAUG
UGUAGUCAAAAUUACUACUACUAUAUAUUAAUCUGAUCUGUGACCACAAAUUAACUAACU
ACUAGCUAGUAAUUAGUUGGCAAGUUGUCCAUGGCUACAUGCUGC
>ptc-MIR169aa MI0002246 Populus trichocarpa miR169aa stem-loop
GUAGAGAUCGAGCCAAGAAUGACUUGUCGGCAGGCUAGCAAUUGCUACGUAUAGAGCAAU
AUGUAUGCUAGAAUGAGUAUUCCGCCAGGUCGUUCUUGGCUCAACUUUG
>ptc-MIR169ab MI0002247 Populus trichocarpa miR169ab stem-loop
CAUGUUUGGCAGCCAAGGAAGACUUGCCCGUCAUCGUCUUAGCUGGUUCCAGUGUAUUAC
UUAGCACCUUUUGUUUGGUUUUGGGGAAGCACCUUGACUAGCUGACA
>ptc-MIR169ac MI0002248 Populus trichocarpa miR169ac stem-loop
UCUUGUUUGUAGCCAAGGACGACUUGCCCACAAUAUGUAUCGUGAGCGUUUCCAAUUUGC
AACCUCAUACUUGGUUGUUUUGGGCAGUCUCCUUGGCUAUGCAGAU
>ptc-MIR169ad MI0002249 Populus trichocarpa miR169ad stem-loop
GUUGUUCGGUAGCCAAGGACGACUUGCCCACACUAUGAGACAAGUGGUUAGAAUUAGCAA
CUUCUUAAUUGGUUAUGGGAAGUCUCCUUGGCUAUGCUGAC
>ptc-MIR169ae MI0002250 Populus trichocarpa miR169ae stem-loop
CUUGUUUGGUAGCCAAGGACGACUUGCCCACCACCAUCUUAGUUGGGUCCAAUAUAUUAC
UGGGCACCUUCCAUUUGGUUUUGGGCAAGCACCUUGGCUAGCUGACA
>ptc-MIR169af MI0002251 Populus trichocarpa miR169af stem-loop
CUUGUUUGGUAGCCAAGGACGACUUGCCCACCACCAUCUCAGUUGGGUCCAAUAUAUUAC
UGGGCACCUUCCAUUUGGUUUUGGGCAAGCACCUUGGCUAGUUGACA
>ptc-MIR169b MI0002252 Populus trichocarpa miR169b stem-loop
AAGAUUGAUGCAGCCAAGGAUGACUUGCCGACGACUCGUUUUUGCUUCCAUCAAUAUACG
CAUAAUUAAGAAGAGAUGAAUCCGUUGGCAGGUUGUUCUUGGCUACAUUUUUC
>ptc-MIR169c MI0002253 Populus trichocarpa miR169c stem-loop
AAGUUUGAUGCAGCCAAGGAUGACUUGCCGACGACUCAAUUUUUGCUUCCAUAUGGUAGA
AGAGAUGAAUAGGUUGGCAGGUUUUCCUUGGCUACAUUUUCC
>ptc-MIR169d MI0002254 Populus trichocarpa miR169d stem-loop
GAGUCGAAUGCAGCCAAGGAUGACUUGCCGGCAUUUCCUCCUAAGUAGCGAGCCCGGCAA
GGCUUCUAUUUGGCACGCCCGGCCGGCGGGUUGUCCUUGGCUAUAUUUGGU
>ptc-MIR169e MI0002255 Populus trichocarpa miR169e stem-loop
UAUCGUGGCGCAGCCAAGGAUGACUUGCCGGCAAGCUCCUCACACGUAUUUUGUUUCGAG
UUUCAUUGAUGGCAUUGCUAGAUAGAUAUAUAUGAUUUCGUAAUUCAAACUUUUGGGCCA
UUGUCUGGUUGAAAUGAUCGGCAAGCUGUCCUUGGCUAUGUCUCUA
>ptc-MIR169f MI0002256 Populus trichocarpa miR169f stem-loop
UUAUGUGGUGCAGCCAAGGAUGACUUGCCGGAAUAAGCUAUGAUCAAUAGCUAUAGCUAU
GGUAUUUUUCAUCCUAGGUUUGGCUAUAUAUAUAUAUAUAUAUAGCCAGUUAAUUGCUAU
AAAUCUCAGCACAUUUAUGUUUUAUAUGUCUGCACACAGACACACACAUCAUUGAAUGUU
GAUGUUCCACCUCCUAUGAUCAGUAGUCAAUCGGCAAGUCAUCUCUGGCUACUCAACUC
>ptc-MIR169g MI0002257 Populus trichocarpa miR169g stem-loop
GAGUAGAAUGCAGCCAAGGAUGACUUGCCGGCAUUUCCUCCUAGGUAGCUAGCAAGCCUU
CUAUUUGGCAUGCCUGUCCGGCAGGUUGUCCUUGGCUAAAUUUUGU
>ptc-MIR169h MI0002258 Populus trichocarpa miR169h stem-loop
GAGUGUAAUUCAGCCAAGGAUGACUUGCCGGCAGCACGGGAUCUCAGAGCUUAAUAACUA
GAAGAUCAAGGCUGUCAUUACUUUUCCGGCCGGCAAGUUGCCCUUGGCUACAUUGUAC
>ptc-MIR169i MI0002259 Populus trichocarpa miR169i stem-loop
UCUUGUUUGGUAGCCAAGGAUGACUUGCCUGCUCCAUUGUAGGAGGUUUCCGAAAAAAUG
CAGACAUGUAUAAUUUCGAAACCCCUGUUUCGUUUCAGGCAGUCUCCUUGGCUAACUUGA
CUG
>ptc-MIR169j MI0002260 Populus trichocarpa miR169j stem-loop
UCUUGUUUGAUAGCCAAGGAUGACUUGCCUGCUACUUGCAAGAGUUUCUGCAAAGAGAUC
AGAACCAAAUAUGCAUGGAAUUAUAUGUAAUGAAACUCUUGUUUGAUUGCCAGGCAGUCU
CCUUGGCUAGCCUGACA
>ptc-MIR169k MI0002261 Populus trichocarpa miR169k stem-loop
UCUUGUUUGGUAGCCAAGGAUGACUUGCCUGUAGCCUCCCUCGGAUUCAUGAACACGAGC
AUUUAUGUGGUGCUCAAAAGAAAAGGAGAGAAUGAUCCCAGCUGGCAGCGACAAGGUCAA
UCCAUUGAAGUAGCGAGAAGCAGGUGAUUUAUAGCUAGAAUCCACAAGAGGUUCCCAGCA
AGUGUCCUUGGCUAACGAGACGG
>ptc-MIR169l MI0002262 Populus trichocarpa miR169l stem-loop
UCUUGUUUGAUAGCCAAGGAUGACUUGCCUGCUACAUACAAGAGAUCAUUAUGCAUAAAU
AGAACGAAAUAUGUACAUGGUAUUAAUUAAUGCAGUGAAAACUCUUGUUUGGUUGCCAGG
CAGUCUCCUUGGCUAAGCUGACA
>ptc-MIR169m MI0002263 Populus trichocarpa miR169m stem-loop
UCUUGUUUGGUAGCCAAGGAUGACUUGCCUGCUCCCUUCAAGGAGGUUUCAUGAAAUGCA
GACAUGAUCUCUCGAAACCCCUGUUGGGUUUCAGGCGGUCUCCUUGGCUAACUUGACAG
>ptc-MIR169n MI0002264 Populus trichocarpa miR169n stem-loop
AGAGUGGAUUUGAGCCAAGGAUGACUUGCCGCAGAUGCAUGGUCCUUGCUGCUGAUCACA
UACCAAGGGGGGUUUUGGGUGGCAAGCAUCCUUGGUUCUCCUUCGCU
>ptc-MIR169o MI0002265 Populus trichocarpa miR169o stem-loop
CCUUGCGUGGAAGCCAAGGAUGACUUGCCUGAGAAUUUUAGGAAGGUUUCUAUAUGAAAG
CUUUUUAUUAGUUUUGCAGGAAGUCAACCUUGGCUUUCCUAUAG
>ptc-MIR169p MI0002266 Populus trichocarpa miR169p stem-loop
GGUGUAGGAGUUUUGCAUGAAGAGGUAGAGAGUAGAAUGCAGCCAAGGAUGACUUGCCGG
CAUUUCCUCCCAGCUAGCUAGCAAGCCUUCUAUUUGGCAUGCCUGGCCGGCAGGAUGUCC
UUGGCUAUAUUUUGUUCUCUUCUUCUCAUGUGAGACUCCAGGCC
>ptc-MIR169q MI0002267 Populus trichocarpa miR169q stem-loop
UCUUGUUAGUUAGCCAAGGACGACUUGCCUGUUCCUAGCAAUUUGGGAUUUGCCCUGGAC
UAAGAGGCAGGACCCUCAUUCCGGGUUUCAGGCAGUCUCCUUGGCUAGGUUGACA
>ptc-MIR169r MI0002268 Populus trichocarpa miR169r stem-loop
GAGGGUUUGGUAGCCAAGGAUGACUUGCCUAUUUCCUCCAUAAGGCUUUAAAAAGCAUGA
AAUGUGGUUUAGAGCUCAAUUGAAGGGUUCAUAGGCAGUCUACUUUGGUUAUCCUAGCU
>ptc-MIR169s MI0002269 Populus trichocarpa miR169s stem-loop
AGAGUGUGAUUCAGCCAAGGAUGACUUGCCGGCAGCAGGUAAGAGCAAAGCUCCGUUUUU
GGAAGUUCAAGGAUAUCUUAACUUUUCCGGCCGGCAAGCUGUCCUUGGCUACAUUGUACU
>ptc-MIR169t MI0002270 Populus trichocarpa miR169t stem-loop
CUAGAGUCCGAGCCAAGAAUGACUUGCCGGCAGGCUAGCAUUUGCUAGCUACAGGGCAAG
AUGUAUGCUAAAGUGACAUUCCGCCAGGUUGUUCUUGGCUCUACUUUG
>ptc-MIR169u MI0002271 Populus trichocarpa miR169u stem-loop
GAGGGUUGGGUAGCCAAGGACGACUUGCCUAUUUCCUCCAUGGGGUCCUGAAAAGAAUGA
AAUACUGUCGUUCAGAGCUCAUUGGUAGGGUUCAUAGGCAGUCUCCUUUGGCUAUCCUAA
CU
>ptc-MIR169v MI0002272 Populus trichocarpa miR169v stem-loop
CGUGUUUGGUAGCCAAGGAUGACUUGCCCACUCCAUUGAAAGAGUUUUUCAAGCAUAUGG
UAGUGUAGAACUUUUCUUUGGUUCUGGGCAGUCAUCUUGGCUAUGCUGAC
>ptc-MIR169w MI0002273 Populus trichocarpa miR169w stem-loop
CGUGUUUGGUAGCCAAGGAUGACUUGCCCACUCUAUGGAAAGAGUUCUCAAGCACACGGC
AGAGAGGACCCUUACUUCGGCUCUGGGCAGUCACCUUGGCUAUGCUGAC
>ptc-MIR169x MI0002274 Populus trichocarpa miR169x stem-loop
UGCUGUUUUCUAGCCAAGGAUGACUUGCUCGUUAGCCCUUGAAAGAUGUUUCAAAUUUAG
GCUGCAUAUGCUCAGAACCUUUUUCUGGCUUCAGGCAAUCAUCUUGGCUAAAUGACAG
>ptc-MIR169y MI0002275 Populus trichocarpa miR169y stem-loop
UCUUGUUUAGUAGCCAUGGAUGAAUUGCCUGCUUCCAAAAUGAGGUGUCAAGCCGAGAUA
AACAUACAAGUUUGAUCCCUCAUUGGGGUUCCCAGGCAGUCAUCAGCUUGGCUAACUUGA
CAG
>ptc-MIR169z MI0002276 Populus trichocarpa miR169z stem-loop
UAGUAGAAUGCAGCCAAGAAUGAUUUGCCGGCGCCGGCCAGCACUUGUUGCAAAGCAACU
AAGCAAGGGCUUCAAAUGUUUUUGGCACCCCGGCAAGUUGUUCUUGGCUACAUUUGGA
>ptc-MIR171a MI0002277 Populus trichocarpa miR171a stem-loop
UCAGAGAAAACGGGAUAUUGGUACGGUUCAAUCAGAAAGUAAUGCUCCCAAAAGUAUAGA
GUACUAUUGUUUGAUUGAGCCGUGCCAAUAUCACGUACACUCAU
>ptc-MIR171b MI0002278 Populus trichocarpa miR171b stem-loop
UUAUAUAUAACGAGAUAUUGGUGCGGUUCAAUCAGAUAGUAAUGCUCCAUAAGCAUAGAG
CUCUAUUGUUUGAUUGAGCCGUGCCAAUAUCACGUAUAUGUUG
>ptc-MIR171c MI0002279 Populus trichocarpa miR171c stem-loop
AAAAGAAAGCGAUGUUGGUGAGGUUCAAUCCGAAGACGGAUUUACACGUGAAAGUAAUUG
UAAAAUACGAUCUCAGAUUGAGCCGCGCCAAUAUCACUUUCUCA
>ptc-MIR171d MI0002280 Populus trichocarpa miR171d stem-loop
AAAAGAAAGCGAUGUUGGUGAGGUUCAAUCCGAAGACAGAUUUACACGAGUGAAAGUAAA
AUCCGAUCUCAGAUUGAGCCGCGCCAAUAUCACUUUUCAG
>ptc-MIR171e MI0002281 Populus trichocarpa miR171e stem-loop
GUGGAAAUUUGAUGUUGGCAGAGCUCAAUCAAAUCAAAGCACUCAAUGGUUGGGUUCUUU
CAUCUGAUUGAGCCGUGCCAAUAUCGCAUUAAAU
>ptc-MIR171f MI0002282 Populus trichocarpa miR171f stem-loop
GUGUCAUUGCGAUGUUGGCCCGGUUCACUCAGAGAAAAGACACCAUUUUUUUUCAAGAAG
AUCAUCAAAGCUUGAAAGAAUAAUGGUGGUCGGUCGUCUCUGAUUGAGCCGUGCCAAUAU
CUUAGUGCUC
>ptc-MIR171g MI0002283 Populus trichocarpa miR171g stem-loop
GAAAGUGGGGGAUGUUGGGAUGGCUCAAUCAUGUCAAAUCUCCCAAAUUAUGAUGUUGGG
UCUUUUAAUCUGAUUGAGCCGUGCCAAUAUCACACUUCUU
>ptc-MIR171h MI0002284 Populus trichocarpa miR171h stem-loop
GAAAGUGGGGGAUGUUGGGAUGGCUCAAUCAUAUCAAAUCUCCCAAACUAUGAUGUUGGG
UCGUUUAAUCUGAUUGAGCCGUGCCAAUAUCACACUAACU
>ptc-MIR171i MI0002285 Populus trichocarpa miR171i stem-loop
GAGUGACUAUGAUAUUGGCCUGGUUCACUCAGAUCACGACUUCAGAGCAAAGUGUCUUUC
UUCUUCUUCUUUUUCUUCUUCUUCUUGUUUUAUGUUCGUUUGAUUUGAUUGAGCCGUGCC
AAUAUCUCAGUACUC
>ptc-MIR172a MI0002287 Populus trichocarpa miR172a stem-loop
UUGUUUGCAGGUGCAGCAUCAUCAAGAUUCACAUUCAAAUAGAUGUACCGAAGCUAUACA
GCUAUGUAGCUAGCUAGCAAUGUAUAAUCAUUGUAGGUGAGAAUCUUGAUGAUGCUGCAU
CAGCCAUAA
>ptc-MIR172b MI0002288 Populus trichocarpa miR172b stem-loop
UUGUUUGCGGGUGGAGCAUCAUCAAGAUUCACAUGCAAAUGCACGGCCGGUGAUGUUAAG
AGUUAAAUCUUUCUUUGUUUCUGUUCAUCUGCCAAAGUUCUUUGGAAGUGAGAAUCUUGA
UGAUGCUGCAUCGGCAAUAA
>ptc-MIR172c MI0002289 Populus trichocarpa miR172c stem-loop
UUGUUUGCAGGUGCAGCAUCAUCAAGAUUCACAUUCAAACAGAUGUACGGCAGCUAGCUA
GCUAGAUAGAUAGACAGCAAUGUAUUUCUUUGAAGGUGAGAAUCUUGAUGAUGCUGCAUC
AGCCAUAA
>ptc-MIR172d MI0002290 Populus trichocarpa miR172d stem-loop
GCAUUGGCGGAUGCGGCAUCAUCAAGAUUCACAAGCUUUAAGGCUUGAGUGAGAGGGGUG
GCAUACGGUCACCUCCUUUAGCAAGCUUUAAGGCUUGAGUGAGAGGGGUGGCAUACGGUC
ACCUCCUUUAGUCCAAAGGGUCCUUUUUUAUGGGAAUCUUGAUGAUGCUGCAUCGGCAAA
UA
>ptc-MIR172e MI0002291 Populus trichocarpa miR172e stem-loop
AUAUUGGCCGAUGCGGCAGCAUCAAGAUUCACAAACUUUAAGGCUUGAGUUGGGGUGGUA
CACGGUCCCCUCCUUUACUCGAAAGGUUCCUUAAUUUCUGAUGGGAAUCUUGAUGAUGCU
GCAUCGGCAAAUA
>ptc-MIR172f MI0002292 Populus trichocarpa miR172f stem-loop
UUGUUUGCGGGUGCUGCAUCACCAAGAUUCACAUGCAAAUGCAUGGCCGAUGAUAUAUGU
UAGAAAUUUUUUUUAUAUAAAAAAGAUAUCUUUCUUUCUUUCUGAUCAUCUGCCAAAGUU
CUUUGGAAGUGAGAAUCUUGAUGAUGCUGCAUCGGCAAUAA
>ptc-MIR172g MI0002293 Populus trichocarpa miR172g stem-loop
CUGUUUGCCUAUGGAGCAUCAUCAAGAUUCACAAGCUUUAUUAGGGCUAGUGUGUGGUGA
UGAUGGUGGCUUUUGGUGGUCCCUUUUUUUCAAUCCAAUAGCCCUUUGAAUUGGGAAUCU
UGAUGAUGCUGCAGCGGCAAUAA
>ptc-MIR172h MI0002294 Populus trichocarpa miR172h stem-loop
CUGUUUGCCGAUGGAGCACCAUCAAGAUUCACAAACUUUAUUAGGGCUAAUAAGUGGUGA
UGAUGGUGGCUUUUGGUGGUCCCUUCGUUUCAACCCAAUAGCCAUUUGAAUUGGGAAUCU
UGAUGAUGCUGCAGCGGCAAUAA
>ptc-MIR172i MI0002295 Populus trichocarpa miR172i stem-loop
AUGUGGUGAAGGCAGCAAGUCGCGGGUUGUUGUUGGCGAAAUGGUUCUGUUGGUUGAAUG
GAAGAGUAGCUGAAGGAACAGUUUUGGUCGAAGAAGAGAAUCCUGAUGAUGCUGCAACAC
AGAGC
>ptc-MIR319a MI0002296 Populus trichocarpa miR319a stem-loop
UAAUAGCUAAGAGAGCUUUCUUCAGUCCACUCAUGGGUGGUAGUAGGAUUUAAUUAGCUG
CCGACUCAUUCAUCCAAAUACUGAGUUAAAGGACAAGGAGAUUACCCAGUAAAUGAGUGA
AUGAUGCGGGAGACAAAUUGAAUCCUAAGCUUCCUGUACUUGGACUGAAGGGAGCUCCCU
UUCCUUUU
>ptc-MIR319b MI0002297 Populus trichocarpa miR319b stem-loop
UAAUAGAUAAGAGAGCUUUUUUCGGUCCACUUAUAGAUAGUAAUAUGAUUUAAUUAGUUA
CCGACUCAUUCAUCCAAAUACUGAGUUAUGAGCUAAGAUUACCCAGUAAAUGAAUGAGUG
AUGCGGGAGACAAAUUAAAUCUUAAACUUCCUAUCAUUGGACUGAAGGGAGCUCCCUUUA
CUGUU
>ptc-MIR319c MI0002298 Populus trichocarpa miR319c stem-loop
AAUGGUUUAAGAGAGCUUUCUUCAGUCCACUCAUGGACGGGCGAAGGGUUUGGAUUAGCU
GCCGACUCAUUCAUUCAAACACAGUAGAAAUUAAGGGAGCAGUAUGGCUGCUAUUGUGAA
UGUGUGAAUGAUGCGGGAGAUAAAUUUCAUCCUUUUCUUCUCUGUGCUUGGACUGAAGGG
AGCUCCCUUUAAUCGU
>ptc-MIR319d MI0002299 Populus trichocarpa miR319d stem-loop
AAUGGUUUAACAGAGCUUCCUUCAGUCCACUCAUGGACGGGCGAAGGGUUUGGAUUAGCU
GCCGACUCAUUCAUUCAAACACAGUAGACAAGGAGUGGCAGCGGCUGCUAUUGUGAAUGU
GUGAAUGACGCGGGAGAUUAAUUUCAUCCUUUUCUUCUCUGUGCUUGGACUGAAGGGAGC
UCCCUUUAAUUGU
>ptc-MIR319e MI0002300 Populus trichocarpa miR319e stem-loop
GGAGGGGCUGAGGUGCUCCUUUUAGUCCAAUACGGAGGGCUGAGAAGCGGCUAGAGCUGC
CAUCUCAUGCAUUUAGGCAAUGCUUAACAUUUGACGAAGAGAGGUUAAGCUUGGCCACUU
GCAUGGUGUGGGAGCAACUCCUUCCGCAUGCUUUGCUCGCCCAUUGGACUGAAGGGAGCU
CCUGGUUUUACC
>ptc-MIR319f MI0002301 Populus trichocarpa miR319f stem-loop
UAAUGGUGGGAGAGAGCUUCCUUCAGCCCACUCAUGGAUAGGAGAAAGGGGUUGAAUUAG
CUGCCGACUCAUUCAUUCAAGCACCAGUAGAAAAAGGGGAAUGGAUAUUCUUUUGCUACU
GUGAUUGUGUGAAUGAUGCGGGAGAUAAUUUUACAUCCCCUCUUUUUCUGUGCUUGGACU
GAAGGGAGCUCCUUCCUUCUAU
>ptc-MIR319g MI0002302 Populus trichocarpa miR319g stem-loop
UAAUCGUGGGAGAGAGCUUCUUUCAGCCCACUCGUGGAUAGGACAAAGGGGUUGAACUAG
CUGCCGACUCAUUCAUUCAAGCACUAGUAGAAAAAAAGGCGAACGGUGUUUCUUUUGCUA
CUGUGAUUGUGUGAAUGAUGCGGGAGAUAAUUUUCCAUCCUCUCCUUUUCUGUGCUUGGA
CUGAAGGGAGCUCCUUCCUUCUCU
>ptc-MIR319h MI0002303 Populus trichocarpa miR319h stem-loop
UUGUAGGGGCUAAAGUGCUCCUUUUAGUCCAAUAAGGAGGGCUGAGAAGCGGCUAGAGCU
GCCAUCUCAUGCAUUUAGGCAAUGCUUAACAUUUGGCAAAGAGGUUUAAGCUUGGCCAGG
UGCAUGGUGUGGGAGCAACUCCUUCCGCAUGCUUUGUUCGCCCAUUGGACUGAAGGGAGC
UCCUGGUUUUACCAC
>ptc-MIR319i MI0002304 Populus trichocarpa miR319i stem-loop
GUGCAGAAAUGGAGGUUCCUUCCAGCCUCAAGCAUCUUUAAGAUGGUGGCGAUGUCUAUU
UUGGGCUGAAGGGAGCUCCCAAUUCUUCU
>ptc-MIR390a MI0002305 Populus trichocarpa miR390a stem-loop
AGAAUCUGUUAAGCUCAGGAGGGAUAGCGCCAUGAGCAUGACAAAGUCUAUGUUUGAGUU
AAUCUCAACAAAAUCAAUCCAGUCAUCAGUGGCGCUAUCUAUCCUGAGUUCUAUGGGUU
>ptc-MIR390b MI0002306 Populus trichocarpa miR390b stem-loop
AGAAUCUGUUAAGCUCAGGAGGGAUAGCGCCCUAAGGAUAAUCAUGGGCUCUUUUUAUGU
GGUUUUUGAUUCUCAGUGGCGCUAUCCAUCCUGAGUUUCAUUGCUU
>ptc-MIR390c MI0002307 Populus trichocarpa miR390c stem-loop
AGGAUCUGUUAAGCUCAGGAGGGAUAGCGCCAUGAGCUGAUGAUAAGUUGAUGUUUGAUG
GGUUAAUCUCAACAUAAUCAAUCUAGUCAUUAGUGGCGCUAUCUAUCCUGAGUUCUAUAG
GUU
>ptc-MIR390d MI0002308 Populus trichocarpa miR390d stem-loop
AGAAUCUGUUAAGCUCAGGAGGGAUAGCGCCCUAAGGAUAACCAUGGGCUCUUUUUAUUU
GGUUUUUGACUAUCAGUGGCGCUAUCCAUCCUGAGUUUUACUGGUU
>ptc-MIR393a MI0002309 Populus trichocarpa miR393a stem-loop
AGAGGAGGCAUCCAAAGGGAUCGCAUUGAUCCCAAGUGUCUGUCCCCCAUAAUUUUGGAU
CAUGCUAUCCCUUUGGAUUCCUCCU
>ptc-MIR393b MI0002310 Populus trichocarpa miR393b stem-loop
AGAGGAGGCAUCCAAAGGGAUCGCAUUGAUCCCGAGUGUCCCUGGCCAUAAUUUUGGAUC
AUGCUAUCCCUUUGGAUUCCUCCU
>ptc-MIR393c MI0002311 Populus trichocarpa miR393c stem-loop
GCUGGAGUGUUCCAAAGGGAUCGCAUUGAUCUAAUGACUCUCGAUGUCUAAAUCAUAUUA
AUGUUUAGUUUUUUCGUUGGAUCAUGCGAUCCCUUAGGAAUUUUCCA
>ptc-MIR394a MI0002313 Populus trichocarpa miR394a stem-loop
UCAUGUGGGUUUUGCAAAGGGUUUCUUACAGAGUUUUUUGGCAUUCUGUCCACCUCCAUC
UGUAGAAACUACAAGUUGUUCUACUUUCUGGAGGUGGGCAUACUGCCAACUGAGCUCUGU
UGGUCUCUCUUUGUAAAACCCUCGUGA
>ptc-MIR394b MI0002314 Populus trichocarpa miR394b stem-loop
UCAUGUGGAUUUAGCAAAGGGUUUCUUACAGAGUUUAUUGGCAUUCUGUCCACCUCCUAU
CUUUAGAAAUUAGAAUAUCUCUUUCAUAUGGAGGUGGGCAUACUGCCAACCGAGCUCUGU
UGGUCUCUCUUUGUAAAACCCUCGUGA
>ptc-MIR395a MI0002315 Populus trichocarpa miR395a stem-loop
GGUCACCCUGAGUUCCUCCUAGCUUCUUCAGUACCCGUGGAAAGCUAAUGCUACAAUUAU
CUUGAGCUGGUAAGACUGGCAGGUGUCAGAUGUGGAUGUGUUAAAGGUAAUAUUAUUGAU
UAUUUACGGCGCCAUUCAAGUAUUUGUUCUACUGUUAGAGGAUUUAAUCAAGUAUAUGUG
GUAUUACUCCUGAUUUGCUGAAGGGUUUGGAGGAACUCUAGGUGCU
>ptc-MIR395b MI0002316 Populus trichocarpa miR395b stem-loop
GUGUCCCCUAGAGUUCCCUUGAGCACUUCACUGGGACCCUUCAGACCGAAAGAGUAUUAU
CUUUCCCACUGAAGUGUUUGGGGGAACUCCUGGUGUCA
>ptc-MIR395c MI0002317 Populus trichocarpa miR395c stem-loop
GUGUCCCCUAGAGUUCCUCUGAGCACUUCAUUGGGAAUCUUCGAUUAAAUGAAAGAGUAU
UAUCAUUCCUACUGAAGUGUUUGGGGGAACUCCUGGUGUCA
>ptc-MIR395d MI0002318 Populus trichocarpa miR395d stem-loop
GUGUCCCCUAGAGUUCCUCUGAGCACUUCACUGGGAAUUUCCGAUCAAAUGAAAGAGUAU
UAUCAUUCCUACUGAAGUGUUUGGGGGAACUCCUGGUGUCA
>ptc-MIR395e MI0002319 Populus trichocarpa miR395e stem-loop
CUGUCCCCCGGAGUUUCCCUGACCACUUCACUGGGGCUAUAAUUCUACUCUUCGUGUUUA
AGGGUAGAGGCAACCCUUCCUCACUGAAGUGUUUGGGGGAACUCUGGGUGGCA
>ptc-MIR395f MI0002320 Populus trichocarpa miR395f stem-loop
CUGUCCCCCGGAGUUUCCCUGACCACUUCACUGGGGCUAUAAUUCUACUCUUCGUGUUUA
AGGGUAGAGGCAACCCUUCCUCACUGAAGUGUUUGGGGGAACUCUGGGAGGCA
>ptc-MIR395g MI0002321 Populus trichocarpa miR395g stem-loop
GUGUCCCCUAGAGUUCCUCUGAGCACUUCAUUGGGGAUCUUCCAUCGACCUGAAAGAGUA
UUAUCAUUCCUACUGAAGUGUUUGGGGGAACUCCUGGUGUCA
>ptc-MIR395h MI0002322 Populus trichocarpa miR395h stem-loop
GUGUCCCCUAGAGUUCCUCUGAGCACUUCAUUGGGGAUCUUCCAUCGACCUGAAAGAGUA
UUAUCAUUCCUACUGAAGUGUUUGGGGGAACUCCUGGUGUCA
>ptc-MIR395i MI0002323 Populus trichocarpa miR395i stem-loop
GUGUCCCCUAGAGUUCCUCUGAGCACUUCAAUGGGGAUCUUCCAUCGACCUGAAAGAGUA
UUAUCAUUCCUACUGAAGUGUUUGGGGGAACUCCUGGUGUCA
>ptc-MIR395j MI0002324 Populus trichocarpa miR395j stem-loop
GUGUCCCCUAGAGUUCCUCUGAGCACUUCAUUGGGGAUCUUCCAUCGACCUGAGAGAGUA
UUAUCAUUCCUACUGAAGUGUUUGGGGGAACUCCUGGUGUCA
>ptc-MIR396a MI0002325 Populus trichocarpa miR396a stem-loop
CUUGGUAUUCUUCCACAGCUUUCUUGAACUGCACCUAUUUGAAUAUUGUUGUUGAUGUUG
CCGUGCAUGUACAUAUGACAUUGUAUUUUUGUUGCGGUUCAAUAAAGCUGUGGGAAGAUA
CAA
>ptc-MIR396b MI0002326 Populus trichocarpa miR396b stem-loop
CUUUGUAUUCUUCCACAGCUUUCUUGAACUGCACCUAUUAGAUUAAUGUUGAUGUUGUUG
UGCGAUAUGCCAUGACCAUAUGACAUUGUAUUCAUUUUUGCUGCGGUUCAAUAAAGCUGU
GGGAAGAUACAA
>ptc-MIR396c MI0002327 Populus trichocarpa miR396c stem-loop
UGCCAUGUUUUUCCACAGCUUUCUUGAACUUCCUAGAGCCUAGAGGUGCUGCUAGCUAUA
CAUAUAACUUAAGAAGUUCAAGAAAGCCGUGGAAUAGCAUGA
>ptc-MIR396d MI0002328 Populus trichocarpa miR396d stem-loop
GAAAGUCCUGGUCAUGCUUUUCCACAGCUUUCUUGAACUUCCUUGCCAUGCUUAACUUGU
GUGUGUGUAUAGAUCACUAUAUAUCUGUAUAGUUAUACACAUUUAGCUAGCUAGCACCAU
UGAAGCUCAAGAAAGCCGUGGGAGAACAUGGCAACUCAGGAUUUUU
>ptc-MIR396e MI0002329 Populus trichocarpa miR396e stem-loop
GGUCAUGCUUUUCCACAGCUUUCUUGAACUUCUUUGCCUUGCUUAAUCUGUGUAUAUAUA
GAUCACUACAUGUACAGCUCCUAUAUAUAUAAAUAUAUGUAUGUAUAGCGCCAUGGAAGC
UCAAGAAAGCUGUGGGAGAACAUGG
>ptc-MIR396f MI0002330 Populus trichocarpa miR396f stem-loop
CUUGGUGAUUUUCCACGGCUUUCUUGAACUGUAUAUAUUAUCAAUGGCUUUUUACAAGAC
UGGAAGAUGGUUUCCAUGGAGAAGAAUUGUCACAAAAACAGUUCAAGAAAGCCCUGAAAA
AUUAUUU
>ptc-MIR396g MI0002331 Populus trichocarpa miR396g stem-loop
UUGCAUGCUUUUCCACGGCUUUCUUGAACUUGGCACUCAAGAGACAUGAGAGUAAAGGGC
UAGGCUUUCUUUUCUAUUCCUUUCGUUCUUUGAAAUUUUCCUGUUCAAAGAAUCCAUACA
UAUCAGUCUCUUUAGUACAAAGCUCAAGAAAGCCGUGGGAAAAUAUGA
>ptc-MIR397a MI0002332 Populus trichocarpa miR397a stem-loop
UGGAGAACCAUCAUUGAGUGCAGCGUUGAUGAAAUCCUCCAUUUUGUGCUAUUAAACUGU
UACCAACCCUUUAUGGGGCAUGGCAUCAUUUCACCAGCGCUGCAUUCAAUCAUGUUUUUC
>ptc-MIR397b MI0002333 Populus trichocarpa miR397b stem-loop
UAAUUAUACACCAUUGAGUGCAGCGUUGAUGAAAUUCUCUUGUUAGCUUACUUAGCUAUU
UUCUCACGAUGGCGUGGAAUCAUUUCACCAGCGCUGCAUUCAACCAUGUUUUUC
>ptc-MIR397c MI0002334 Populus trichocarpa miR397c stem-loop
CAAGUUUAGUUCAAUGAGUGGAGCUUUGAUGACAAUUUGUUUUAAAAGCUCUACUGUAUU
CGAACAAUAUG
>ptc-MIR398a MI0002335 Populus trichocarpa miR398a stem-loop
GUACACCCCAGAGGAGUGGCUCCAGAGAACACAGGGGGUUGGUUUUCUAGCUGUAAGCUA
CAAGAUGGACAAAGCACUCUGUGUUCUCAGGUCACCCCUUUGGGGCACC
>ptc-MIR398b MI0002336 Populus trichocarpa miR398b stem-loop
AGGGUUCCGACAGGAGCGGCCUUGGCUCACAUGUGGCGGCAUCCAAUGUACUUCAUGUGU
UCUCAGGUCGCCCCUGCCGGGCUUC
>ptc-MIR398c MI0002337 Populus trichocarpa miR398c stem-loop
AGGAUUCCUACAGGAGCGACCUGAAAUCACAUGUGGGCUGCACCCUCCUGGGUUAUCUUG
AGCAACAUGUGUUCUCAGGUCGCCCCUGCCGGGCUUU
>ptc-MIR399a MI0002338 Populus trichocarpa miR399a stem-loop
GCAAUAAUUACCGGGCAAUUACUCUUUUGGCAGCUGGCCACUCAACGGCGGCAGGUGAUC
AAAUUCACCAAUGCAAACAAGUAAGCUCGCUGCCAAAGGAGAUUUGCCCCGCAAUUCAUC
>ptc-MIR399b MI0002339 Populus trichocarpa miR399b stem-loop
GGUGCAGUUGCAUUACAGGGCAAGCUUCCAUUGGCAUGCAGCCACUAAGACACGCAAUAU
CUAACACUUGAUGCAUUCCUGUAGAGUGCGGCGCCAUGCCAAAGGAGAUUUGCCCGGCAA
UUCUUC
>ptc-MIR399d MI0002341 Populus trichocarpa miR399d stem-loop
GGAUGCAUUACUGGGCAAUUCUUCUGUUGGCAGCUGGUGACUCAUACUGCACUAGCUGAG
AUUAAGCAGCAAGAGUUUGCUCACUGCCAAAGAAGAUUUGCCCCGCAAUUCCUU
>ptc-MIR399f MI0002343 Populus trichocarpa miR399f stem-loop
UAAAGAAUAACAGGGCUUUAUCCUCCUUUGGCAAACAGAACAUGGAAAUAAAUGCCUGCA
UAUUUCUGUUUUGCCAAAGGAGAAUUGCCCUGCCAUUCGAU
>ptc-MIR399g MI0002344 Populus trichocarpa miR399g stem-loop
UGAUGAAUAACUGUGCAAUUCUCCUUUGGCAGACGUAUAUGGCGUUCGGACACCAACUUU
GGACUGCCAAAGGAGAAUUGCCCUGCCAUUCAAC
>ptc-MIR399h MI0002345 Populus trichocarpa miR399h stem-loop
AAACCAGUUGCAGGGCACCUCUCUUCCUUGGCAGACAGUACUAAUGGUGCCUAUAGCUUC
AAGCUGAGAGGGUAUGCGAGAAUCUUGAUCCCAAUAUAGGCUUGCCAAAGGAGAGUUUCC
CUGUGACCGUUU
>ptc-MIR399i MI0002346 Populus trichocarpa miR399i stem-loop
AAACCAGUUGUAGGGUACCUCUUACUUGGCAAGCAAUGGUGAUUGUUGCAAACAUUGCAG
AAUUUGAUCUCGGUGUCUUGCCAAAGGAGAGUUGCCCUAUGACUGUUU
>ptc-MIR399j MI0002347 Populus trichocarpa miR399j stem-loop
UGCAUUACAGGGCAAGACCUCCAUUGGCAGGCAGCCACUAAAGCAUGCAUUUAAAUUAUG
CGUUCUUUUAAGUGUGCCCUCUGCCAAAGGAGAUUUGUCCGGCAAAUCUUCU
>ptc-MIR399c MI0002348 Populus trichocarpa miR399c stem-loop
GGAGCAUUGCUGAGCAAAUUUCCUUUGGCAGAUACCACAAGUAACAAGAGCUUAAGUUGU
UCAUUUGCCAAAGGAGAUUUGCUCACCAAUUCCA
>ptc-MIR399e MI0002349 Populus trichocarpa miR399e stem-loop
AACUAGUUAAAUGGCUUCUCUUCUUUGGCAGGUGAUGGUAUAGAUUACAACUUAUAGCUU
UAAUCUAGUAUUCAGUUACCCGCCAAAGGAGAGUUGCCCUCUAACUUCC
>ptc-MIR403a MI0002350 Populus trichocarpa miR403a stem-loop
AGGCAUAUUUCAGGUUUGUGCAUGAAUCUAAUAUAGCUAAAAAAAUCCCAUCAAACACAA
AUUAAAAUACUAGAUAGCAAUCAGCACUAGUUUAGUAUAGUAUUAGAUUCACGCACAAAC
UCGUAAUCUGUC
>ptc-MIR403b MI0002351 Populus trichocarpa miR403b stem-loop
ACUCAUAUCUCUAGUUUGUUCGUGGAUCUGACGCCAUCACAACCGUUCAUUUCACGACCA
UCCAAUGGCGUUAGAUUCACGCACAAACUCGCGAUCUGUC
>ptc-MIR408 MI0002352 Populus trichocarpa miR408 stem-loop
AGAGACAGAUGAAGACGGGGAACAGGCAGAGCAUGGAUGGAGCUACUAACAGAAGUACUU
GUUUUGGCUCUACCCAUGCACUGCCUCUUCCCUGGCUUGUGGCUC
>ptc-MIR472a MI0002354 Populus trichocarpa miR472a stem-loop
UUAUCGGGUGGGUGAGCGGGGAAGAUAACUUUGGUUUUUGAGAUAGUACUUGUUAUUUUC
CCUACUCCACCCAUCCCAUAG
>ptc-MIR472b MI0002355 Populus trichocarpa miR472b stem-loop
UUACUGGAUGGGUGAGUGGGGAAGAUAACUAAGCUCUGUUUGUUAUUUUCCCAACUCCAC
CCAUCCCAUAG
>ptc-MIR473a MI0002356 Populus trichocarpa miR473a stem-loop
AUUGUUCACUCUCCCUCAAGGCUUCCAACGCAAUAACCAGCUACGUACAUGUAACUGUGU
UACGGCUGCAGGCUUGAGGCCUUUGGGGGAGAGUGGUCAA
>ptc-MIR473b MI0002357 Populus trichocarpa miR473b stem-loop
UGCUCGCUCUCCCUCAGGGCUUCCAACGCAGUAAGCAGGUACGUGCAUGUCAGCAUAUUC
UCGCUGCAGGCUCGAGGUCUUUGGUGAGAGUAGUGAUCAA
>ptc-MIR474a MI0002358 Populus trichocarpa miR474a stem-loop
UCCAAAAGUUGCUGGGUUUGGCUGGGCAGGCGGACCCAAUGCUAUUGGGUUCAGCAGGAC
CCAACACUUCUUUCCUUCUCUUCUAUCACCAGCACCCUUUGAAA
>ptc-MIR474b MI0002359 Populus trichocarpa miR474b stem-loop
UUCAAAAGUUGUUGGGUUUGGCUGGGCAGCCAGAUCCAGUGCUAUUGGGUCCUGUUAGAC
AACGCUAUUUGGUCUUGUCAAGCUAGAUCCAACAUUACUUUUUGACU
>ptc-MIR474c MI0002360 Populus trichocarpa miR474c stem-loop
GACAGUAAAGCUACAUCCAAUAGUCCUGGAUUCUGGUCAAUAAGUGCAAAAGCUGUUGGG
UUUGGCUGGGCAGCU
>ptc-MIR475a MI0002361 Populus trichocarpa miR475a stem-loop
CAUCUUGAUCAAUGGCCAUUGUAAGAGUAGAAGGAUCCAUGAAGCAAUAAUUCUCUUUGC
UAAAAUGUGUGAUAAAACAUUGACUCCUGGUAUUUCACUCUUACAGUGCCCAUUGAUUAA
GAUG
>ptc-MIR475b MI0002362 Populus trichocarpa miR475b stem-loop
GUCAUAACAUCUUGAUCAAUGGCCAUUGUAAGAGUAGAAGGAUCCAUGAAGCAAUAACUC
UCUUUGCUGAAAUGUGCGACCAAAUAGACUCUUGAUAUUUCAUUCUUACAGUGCCCAUUG
AUUAAGAUGUUAUAAC
>ptc-MIR475c MI0002363 Populus trichocarpa miR475c stem-loop
UAACAUCUUGAACAAUGGCCAUUGUAAGAGUAAGUGGUCCAUGAGUCAAUAACUCUCUUU
GCAGAAAUGCAUGACAAAGCAUUGACUCCUAUUUCACCCUUACAAUGUCCAUUGAUUAAG
AGGUU
>ptc-MIR475d MI0002364 Populus trichocarpa miR475d stem-loop
AUAACAUCCUGAUCAAUGGCCAUUGUAAGAGUAGAAGGAUCCAUGAAGCAAAACAUUGAC
UCCUGAUAUUCCACUCUUACAGAGUCCAUUGAUUAAGAUGUUA
>ptc-MIR476a MI0002365 Populus trichocarpa miR476a stem-loop
UUAAGCUAGUAAUCCUUCUUUGCAAAGUCAUUUAUUAUUUUUCCUUCAAUUACUAUAAUC
AAUGACUUUGCAAAGAUAGAUUUACUAGCUAAAUCU
>ptc-MIR476b MI0002366 Populus trichocarpa miR476b stem-loop
GCUAGUAAUUCUUCUUUGCAAAAUCAUUAAUUAUCCUAGCUCUAAUUACUAUAAUUAAUG
GCUUUGCAAAGAUAGAUUUACUAGCUAAAUCUU
>ptc-MIR477a MI0002368 Populus trichocarpa miR477a stem-loop
CAAUCUCCCUCAGAGGCUUCCAAUAUCUCAGUUUAUAGUAAUUGCUUCAAAUAACGAGAA
UGUUGGAUGCCUUUGGGGGAGAUUG
>ptc-MIR477b MI0002369 Populus trichocarpa miR477b stem-loop
CAAUCUCCCUCAGAGGCUUCCAAUAUCUCAGUUUAUAGUAAUUGCUUCAAAUAAUGAGAA
UGUUGGAUGCCUUUGGGUGAGAUUG
>ptc-MIR478a MI0002370 Populus trichocarpa miR478a stem-loop
CUCCCUUUUAGGGUUAAAACGUCAACAUUUUAGACGAGUCUCUUAUUUUUAGGGACUGGU
GUUAUUUUUUGACGUGUCUUCUAUUUUUAGGGACUG
>ptc-MIR478b MI0002371 Populus trichocarpa miR478b stem-loop
UCUCCCUUUUAGGGUUAAAACGUCAACAUUUUAGACGAGUCUCCUAUUUUUAGGGACUGG
UGUUAUUUUUUGACGUGUCUUCUAUUUUUAGGGACC
>ptc-MIR478c MI0002372 Populus trichocarpa miR478c stem-loop
UCUCCUUUUUAGGGUUAAAUGUCAAUAUUUUAGACGAGUUUUCUAUUUUUAGGGUCUGGU
GUUAUUUUUUGACGUGUCUUCUAUUUUUAGGGACC
>ptc-MIR478d MI0002373 Populus trichocarpa miR478d stem-loop
AGCCUAAUCGACGUGUCUCCUACUUUUAGGGUUGGACGUUAACUUUUUUAUGAAUAGCCU
AGUUGACAUGUCUUCUAUUUUUAGUAACCAAGAUUG
>ptc-MIR478e MI0002374 Populus trichocarpa miR478e stem-loop
GAGUCUUCUAUCUUUAAGAACGGACAUCAUAUUUCUCGUGAAUGGUCUAAUUGACGAGUC
UUCUAUUUUUAGGGAUAGACACUAG
>ptc-MIR478f MI0002375 Populus trichocarpa miR478f stem-loop
AAGUAUCUUAUUUUUAGGAGCCGAUGUCAUUUUUUUGACAUGUCUUCUAUUUUUAGGGAC
CGA
>ptc-MIR478h MI0002376 Populus trichocarpa miR478h stem-loop
UCUCCUUUUUAGGGACAAACGUCAAUAUUUUAGACGAGUCUCCUAAUUUUUAGGGACUGG
UGUCAUUUUUAACGUGUCUCCUAUUUUUAGGGACC
>ptc-MIR478i MI0002377 Populus trichocarpa miR478i stem-loop
AGUCUCCUAAUUUUUAGGGACUGAUGUUAUUUUUAACGUGUCUCCUAUUUUUAGGGACC
>ptc-MIR478j MI0002378 Populus trichocarpa miR478j stem-loop
AGUCUCCUAAUUUUUAGGGACUGAUGUUAUUUUUAACGUGUCUCCUAUUUUUAGGGACC
>ptc-MIR478k MI0002379 Populus trichocarpa miR478k stem-loop
AGUCUCCUAAUUUUUAGGGACUGAUGUUAUUUUUAACGUGUCUCCUAUUUUUAGGGACC
>ptc-MIR478l MI0002380 Populus trichocarpa miR478l stem-loop
AGUCUCCUAAUUUUUAGGGACUGAUGUUAUUUUUAACGUGUCUCCUAUUUUUAGGGACC
>ptc-MIR478m MI0002381 Populus trichocarpa miR478m stem-loop
AGUCUCCUAAUUUUUAGGGACUGAUGUUAUUUUUAACGUGUCUCCUAUUUUUAGGGACC
>ptc-MIR478o MI0002383 Populus trichocarpa miR478o stem-loop
UCUCCUUUUUAGGAAUAAACGUUAAUAUUCUAGACGAGUCUCCUAAAUUUUAGGGACUGA
UGUCAUUUUUAACGUGUCUCCUAUUUUUAGGGACC
>ptc-MIR478p MI0002384 Populus trichocarpa miR478p stem-loop
UCUCCUUUUUUGGGACAAACGUCAAUAUUUUAGACGAGUCUCCUAAUUUUUAGGGACUAA
UGUCAUUUUUAACGUGUCUUCUAUUUUUAGGGACC
>ptc-MIR478q MI0002385 Populus trichocarpa miR478q stem-loop
UCUCCUUUUUAGGGAUAAACGUUAAUGUUUUAGACGAGUCUCCUAAAUUUUAGGGACUAA
UGUCAUUUUUAACGUGUCUCCUAUUUUUAGGGACC
>ptc-MIR478r MI0002386 Populus trichocarpa miR478r stem-loop
AGUCUCCUAGUUUGAGGGACUGAUAUCAUUUUUAACGUGUCUCCUAUUUUUAGGGACC
>ptc-MIR478s MI0002387 Populus trichocarpa miR478s stem-loop
UCUCAUUUUUAGGGAUAAACGUUAAUGUUUUAGACGAGUCUCCUAAAUUUUAGGGACUAA
UGUCAUUUUUAACGUGUCUCCUAUUUUUAGGGACC
>ptc-MIR478n MI0002388 Populus trichocarpa miR478n stem-loop
UCUCCUUUUUAGGGAUAAACGUUAAUAUUUUAGACGAGUCUCCUAAUUUUUAGGGACUGA
UGUCAUUUUUAACGUGUCUCCUAUUUUUAGGGACC
>ptc-MIR480 MI0002390 Populus trichocarpa miR480 stem-loop
UAAUAUGUUUGGGGUUGAUCCUUGUUUAGUUAUAAUAGACCCACACCUGACUGCUUAGAA
UUAUUUGUUAUCGCAUAUCCGACUACAUUAUUGACGUUGAAAAACAGAGAACUACUACAU
CAUUGACGUUGAACCAUAAA
>ptc-MIR481a MI0002392 Populus trichocarpa miR481a stem-loop
GAAGGUUAAGUGUGUUGGGGUAGUGGAGAUGGUCAAAGAUGUUAGAGAAUAAUAUAAAUC
AUAUCCUAGGACCUCACUUAACAGCUUAAGCUA
>ptc-MIR481b MI0002393 Populus trichocarpa miR481b stem-loop
AUCCUAGGACCUCACUUAACAGCUUAAGCUAUUGGGUUGAGAUGGUUCUUUGACAUGAUA
UCAGAGCCUUGAUAACCAAGUGGUCUCGAGUUUGAAUCUCAUCAUCCUCAUUUAUUUGAU
AAAAAAUACUUAAAGGGGUGUGUUAGAGAAUAAUAUAAAUCAUAUUCUGGAACCUCACCU
AACAGCUUAAGCUAUUGGGUUGAAAUGAUUCUUUGACAUU
>ptc-MIR481c MI0002394 Populus trichocarpa miR481c stem-loop
AUCCUAGGACCUCACUUAACAGCUUAAGCUUUUGGGUUGAGAUGAUUCUUUGACAUGAUA
UCAGAGCUUUGAUGACCAAGCGGUCACGAGUUCGAAUCUCACCAUCCCUAUUUAUUUGAU
AAAAUUAAGCACAAGGUAAUGUGAGCCUGUGCAAGUUUCAAGCCCAAAGAGCUUUCACUU
GAGGGGGUGUGUUAG
>ptc-MIR481d MI0002396 Populus trichocarpa miR481d stem-loop
AUCCUAGGACCUCACCUAACAGCUUAAGCUAUUGGGUUGAGAUGAUUCUUUGACAUGGUA
UCAGAGCCUUGAUGACCAAGUGGUCACGAGUUCGAAUCUCACCACUCCUAUUUAUUUGAU
AAAAAUCAAGCACAAGGUAAUGUGGGCCUAUGCAAGUUUCAAGCCCAAAGAGCUUUCACU
UGAGGGGGUGUAUUAG
>ptc-MIR482a MI0002397 Populus trichocarpa miR482a stem-loop
GAGUCCUAGCAAGUCUUUGGAGAUGGGAGAGUAUGCAAGAAGGAAAAAUUCAUGAUUUAA
UAUUCCUUCUUGCCUACUCCUCCCAUUCCAUCUGCUUUCUGCGACUC
>mmu-mir-463 MI0002398 Mus musculus miR-463 stem-loop
CUUUACCUAAUUUGUUGUCCAUCAUGUAAAACAUAAAUGAUGAUAGACACCAUAUAAGGU
AGAGGAAGGUUCACU
>mmu-mir-465a MI0002400 Mus musculus miR-465a stem-loop
GCCCUAUUUAGAAUGGCACUGAUGUGAUAAAAUAAAAAAUUGAUCAGGGCCUUUCUAAGU
AGAGUAAGGCUUAC
>mmu-mir-466a MI0002401 Mus musculus miR-466a stem-loop
UAUAUGUGUUUAUGUGUGUGUACAUGUACAUAUGUGAAUAUGAUAUCCAUAUACAUACAC
GCACACAUAAGAC
>mmu-mir-467a-1 MI0002402 Mus musculus miR-467a-1 stem-loop
CUGUGUGCGUAAGUGCCUGCAUGUAUAUGCGUGUAUAUUUUAUGCAUAUACAUACACACA
CCUACACACACAU
>mmu-mir-468 MI0002403 Mus musculus miR-468 stem-loop
AUAAGAAACUUGGCGUGUCGUGACUGAUGUACUGAUAAGAAACUCAGUGUGAUAUGACUG
AUGUGCGUGUGUCUGUCU
>mmu-mir-470 MI0002405 Mus musculus miR-470 stem-loop
CAGUGCUCUUCUUGGACUGGCACUGGUGAGUUAAACUAAAUACAACCAGUACCUUUCUGA
GAAGAGUAAAGCUCA
>mmu-mir-471 MI0002406 Mus musculus miR-471 stem-loop
GUGCUUUACGUAGUAUAGUGCUUUUCACAUUAAACAAAAAGUGAAAGGUGCCAUACUAUG
UAUAGGA
>ath-MIR447a MI0002407 Arabidopsis thaliana miR447a stem-loop
CAUUCUUAAUAUAUAAUACUACUUUUUCAUCCAUUAAACCCCUUACAAUGUCGAGUAAAC
GAAGCAUCUGUCCCCUGGUAUUGUCUUCGAGCUUGGUGUUUUUUUCUAGCCAACUCCAAG
UUCUCGAGUUGAUCAUUGUUUGUAUUCUUGAGACAUUAUUUGGGGACGAGAUGUUUUGUU
GACUCGAUAUAAGAAGGGGCUUUAUGGAAGAAAUUGUAGUAUUAUAUAUCGAGAGUG
>ath-MIR447b MI0002408 Arabidopsis thaliana miR447b stem-loop
CAUUCUUAAUAUACAAUACUACUUUUUCAUCCAUUAAUCCCCUUACAAUGUCGAGUAAAC
GAAGCAUCUGUCCCCUGGUAUUGUCUUCGAGCUUGGUGUGUUUUUCUAGCCAGCCCCAAG
UUCUCGAGUUGAUCAUUGUUUGUAUUCUGACACAUUAUUUGGGGACGAGAUGUUUUGUUG
ACUCGAUAUAAGAAGGGGCUUUAUGGAAGAAAUUGUAGUAUUAUAUAUUGAGAAUG
>ath-MIR447c MI0002409 Arabidopsis thaliana miR447c stem-loop
CAUUCUUAAUAUACAAUACUUCUUUUUCAUGCAUUAAGCCCCUUACAAUGUCGAGUAAAC
AAAGCAUGUGUCCGCUAAUAUUGUCUUCGAGCUUGGUAUUUUUGUAUUCUGAUACGGUAU
UUGGGGACGACAUCUUUUGUUGACUCGAUAUAAGAAGGGGGUUUGUGGAAGAAAUUGUAG
UAUUAUAUAUCAAGAAUG
>ssc-mir-105-1 MI0002410 Sus scrofa miR-105-1 stem-loop
UGUGCAUCGUAGUCAAAUGCUCAGACUCCUGUGGUGGCUGCUCAUGCACCACGGAUGUUU
GAGCAUGUGCUACGGUGUCUA
>ssc-mir-105-2 MI0002411 Sus scrofa miR-105-2 stem-loop
UGUGCAUCGUGGUCAAAUGCUCAGACUCCUUGGUGGCUGCUUAUGCACCACGGAUGUUUG
AGCAUGUGCUAUGGUGUCUA
>ssc-mir-106a MI0002412 Sus scrofa miR-106a stem-loop
CCUUGGCCGUGUAAAAGUGCUUACAGUGCAGGUAGCUUUUUGAGAUCUACUGCAAUGCAA
GCACUUCUUACAUUACCAUGG
>ssc-mir-122 MI0002413 Sus scrofa miR-122 stem-loop
CCUUAGCAGAGCUGUGGAGUGUGACAAUGGUGUUUGUGUCCAAACUAUCAAACGCCAUUA
UCACACUAAAUAGCUACUGUUAGGC
>ssc-mir-125b-2 MI0002414 Sus scrofa miR-125b-2 stem-loop
ACCAGACUUUUCCUAGUCCCUGAGACCCUAACUUGUGAGGUAUUUUAGUAACAUCACAAG
UCAGGCUCUUGGGACCUAGGCGGAGGGGA
>ssc-mir-135-1 MI0002415 Sus scrofa miR-135-1 stem-loop
AGGCCUCGCUGUUCUCUAUGGCUUUUUAUUCCUAUGUGAUUCUACUGCUCAUUCAUAUAG
GGAUUGGAGCCGUGGCGCACGGCGGGGACA
>ssc-mir-135-2 MI0002416 Sus scrofa miR-135-2 stem-loop
AGAUAAAUUCACUCUAGUGCUUUAUGGCUUUUUAUUCCUAUGUGAUAGUAAUAAAGUCUC
AUGUAGGGAUGGAAGCCAUGAAAUACAUUGUGAAAAAUCA
>ssc-mir-145 MI0002417 Sus scrofa miR-145 stem-loop
CACCUUGUCCUCACGGUCCAGUUUUCCCAGGAAUCCCUUAGAUGCUGAGAUGGGGAUUCC
UGGAAAUACUGUUCUUGAGGUCAUGG
>ssc-mir-148a MI0002418 Sus scrofa miR-148a stem-loop
GAGGCAAAGUUCUGAGACACUCCGACUCUGAAUAUGAUAGAAGUCAGUGCACUACAGAAC
UUUGUCUC
>ssc-mir-15b MI0002419 Sus scrofa miR-15b stem-loop
UUGAGGCCUUAAAGUACUGUAGCAGCACAUCAUGGUUUACAUACUACAAUCAAGAUGCGA
AUCAUUAUUUGCUGCUCUAGAAAUUUAAGGAAAUUCAU
>ssc-mir-181b-2 MI0002420 Sus scrofa miR-181b-2 stem-loop
AUGGCUGCACUCAACAUUCAUUGCUGUCGGUGGGUUUGAGUCUGAAUCAACUCACUGAUC
AAUGAAUGCAAACUGCGGACCAAACA
>ssc-mir-184 MI0002421 Sus scrofa miR-184 stem-loop
CCAGUCACAUCCCCUUAUCACUUUUCCAGCCAGCUUUGUGACUCUAAAUGUUGGACGGAG
AACUGAUAAGGGUAGGUGAUUGA
>ssc-mir-19a MI0002422 Sus scrofa miR-19a stem-loop
GCAGUCCUCUGUUAGUUUUGCAUAGUUGCACUACAAGAAGAAUGUAGUUGUGCAAAUCUA
UGCAAAACUGAUGGUGGCCUGC
>ssc-mir-20a MI0002423 Sus scrofa miR-20a stem-loop
GUAGCACUAAAGUGCUUAUAGUGCAGGUAGUGUUUAGUUAUCUACUGCAUUAUGAGCACU
UAAAGUACUGC
>ssc-mir-216-1 MI0002424 Sus scrofa miR-216-1 stem-loop
GAUGGCUGUGAGUUGGCUUAAUCUCAGCUGGCAACUGUGAGAUGUUCAUACAAUCCCCCA
CAGUGGUCUCUGGGAUUAUGCUAAACAGAGCAAUUUCCUUGCCCU
>ssc-mir-217-1 MI0002425 Sus scrofa miR-217-1 stem-loop
AUAAUUAUUACAGAGUUUUUGAUGUCGCAGAUACUGCAUCAGGAACUGAUUGGAUAAGAA
UUGGUCACCAUCAGUUCUUAAUGCAUUGCCUUCAGCAUCUAAACAAG
>ssc-mir-224 MI0002426 Sus scrofa miR-224 stem-loop
GGGCUUUCAAGUCACUAGUGGUUCCGUUUAGUAGAAGGUUUUGCAUUGUUUCAAAAUGGU
GCCCUAGUGACUACAAAGCCC
>ssc-mir-23a MI0002427 Sus scrofa miR-23a stem-loop
CGGCUGGGGUUCCUGGGGAUGGGAUUUGCUGCCUGUCACAAAUCACAUUGCCAGGGAUUU
CCAAUCGACC
>ssc-mir-24-1 MI0002428 Sus scrofa miR-24-1 stem-loop
CUCUGCCUCCCGUGCCUACUGAGCUGAAACACAGUUGAUUUGUGCAGACUGGCUCAGUUC
AGCAGGAACAGG
>ssc-mir-26a MI0002429 Sus scrofa miR-26a stem-loop
GGCUGUGGCUGGAUUCAAGUAAUCCAGGAUAGGCUGUUUCCAUCUGUGAGGCCUAUUCUU
GAUUACUUGUUUCUGGAGGCAGCU
>ssc-mir-28 MI0002430 Sus scrofa miR-28 stem-loop
GGUCCUUGCCCUCAAGGAGCUCACAGUCUAUUGAGUUGCCUUUCUGUCUUCCCCACUAGA
UUGUGAGCUCCUGGAGGGCAGGCACU
>ssc-mir-29b-1 MI0002431 Sus scrofa miR-29b-1 stem-loop
CUUCAGGAAGCUGGUUUCAUAUGGUGGUUUAGAUUUAAAAAGUGAUUGUCUAGCACCAUU
UGAAAUCAGUGUUCUUGGGGG
>ssc-mir-301 MI0002432 Sus scrofa miR-301 stem-loop
GCUAACAAAUGCUCUGACUUUAUUGCACUACUGUACUUUACAGCUACCAGUCCAAUAGUA
UUGUCAAAGCAUCUGAGAGCAG
>ssc-mir-323 MI0002433 Sus scrofa miR-323 stem-loop
UUGGUACUUGGAGAGAGGUGGUCCGUGGCGCGUUCGCUUUAUUUAUGGCGCACAUUACAC
GGUCGACCUCUUUGCGGUAUCUAAUC
>ssc-mir-326 MI0002434 Sus scrofa miR-326 stem-loop
UCUGUCUGUUGGGCUGGAGGCAGGGCCUUUGUGCAGGCGGGUUGUGCUCAGAUCGCCUCU
GGGCCCUUCCUCCAGCCCAGAGGCGGAUUCA
>ssc-mir-7-2 MI0002435 Sus scrofa miR-7-2 stem-loop
UGGAUGUUGGUCUAGUUCUGUGUGGAAGACUAGUGAUUUUGUUGUUUUUAGAUAACUAAA
UCGACAACAAAUCACAGUCUGCCAUAUGGCACAGGCCAUGCCUCUACAG
>ssc-mir-95 MI0002436 Sus scrofa miR-95 stem-loop
AACACAGUGGGCGCUCAAUAAAUGUUUGUUGAAUUGAGAUGCGUUAAAUUCAACGGGUAU
UUAUUGAGCACCCACUCUGUG
>ssc-mir-140 MI0002437 Sus scrofa miR-140 stem-loop
CCUGCCAGUGGUUUUACCCUAUGGUAGGUUACGUCAUGCUGUUCUACCACAGGGUAGAAC
CACGGACAGG
>ssc-mir-181c MI0002438 Sus scrofa miR-181c stem-loop
CAAGGGUUUGGGGGAACAUUCAACCUGUCGGUGAGUUUGGGCAGCUCAGGCAAACCAUCG
ACCGUUGAGUGGACCCCGAGGCCUGGA
>ssc-mir-183 MI0002439 Sus scrofa miR-183 stem-loop
CUGUGUAUGGCACUGGUAGAAUUCACUGUGAACAGUCUCGGUCAGUGAAUUACCGAAGGG
CCAUAAACAG
>ssc-mir-205 MI0002440 Sus scrofa miR-205 stem-loop
CUCUUGUCCUUCAUUCCACCGGAGUCUGUCUCAUACCCAACCAGAUUUCAGUGGAGUGAA
GCUCAGGAG
>ssc-mir-214 MI0002441 Sus scrofa miR-214 stem-loop
GGCCUGGCUGGACGGAGUUGUCAUGUGUCUGCCUGUCUACACUUGCUGUGCAGAACAUCC
GCUCACCUGUACAGCAGGCACAGACAGGCAGUCACAUGACAACCCAGCCU
>ssc-mir-27a MI0002442 Sus scrofa miR-27a stem-loop
UGGCCUGGGGAGCAGGGCUUAGCUGCUUGUGAGCAGGUCCACAGCAAGUCGUGUUCACAG
UGGCUAAGUUCCGCCCCCUGGA
>ssc-mir-32 MI0002443 Sus scrofa miR-32 stem-loop
GGAGAUAUUGCACAUUACUAAGUUGCAUGUUGUCACGGCCUCAGUGCAAUUUAGUGUGUG
UGAUAUUUUC
>ssc-mir-325 MI0002444 Sus scrofa miR-325 stem-loop
AGUGCUUGGUUCCUAGUAGGUGUUCAGUAAGUGUUUGUGACAUAAUUCGUUUAUUGAGCA
CCUCCUAUCAAUCAAGCACUGUGCUAGGUUCUGG
>ssc-let-7c MI0002445 Sus scrofa let-7c stem-loop
UGUGUGCAUCCGGGUUGAGGUAGUAGGUUGUAUGGUUUAGAGUUACACCGUGGGAGUUAA
CUGUACAACCUUCUAGCUUUCCUUGGAGCACACU
>ssc-let-7f-1 MI0002446 Sus scrofa let-7f-1 stem-loop
UGUGGGAUGAGGUAGUAGAUUGUAUAGUUUUAGGGUCAUACCCCAUCUUGGAGAUAACUA
UACAGUCUACUGUCUUUCCCACG
>ssc-let-7i MI0002447 Sus scrofa let-7i stem-loop
CUGGCUGAGGUAGUAGUUUGUGCUGUUGGUCGGGUUGUGACAUUGCCCGCUGUGGAGAUA
ACUGCGCAAGCUACUGCCUUGCUAG
>ssc-mir-103-1 MI0002448 Sus scrofa miR-103-1 stem-loop
CUUACUGCCCUCGGCUUCUUUACAGUGCUGCCUUGUUGCAUAUGGAUCAAGCAGCAUUGU
ACAGGGCUAUGAAGGCACUGAG
>ssc-mir-107 MI0002449 Sus scrofa miR-107 stem-loop
UUCUCUCUGCUUUCAGCUUCUUUACAGUGUUGCCUUGUGGCAUGGAGUUCAAGCAGCAUU
GUACAGGGCUAUCAAAGCACAGAGAGC
>ssc-mir-124a-2 MI0002450 Sus scrofa miR-124a-2 stem-loop
AGGCCUCUCUCUCCGUGUUCACAGCGGACCUUGAUUUAAAUGUCCAUACAAUUAAGGCAC
GCGGUGAAUGCCAAGAAUGGGGCUG
>ssc-mir-128-1 MI0002451 Sus scrofa miR-128-1 stem-loop
UGAGCUGUUGGAUUCGGGGCCGUAGCACUGUCUGAGAGGUUUACAUUUCUCACAGUGAAC
CGGUCUCUUUUUCAGCUGCUUC
>ssc-mir-136 MI0002452 Sus scrofa miR-136 stem-loop
UGAGCCCUCGGAGGACUCCAUUUGUUUUGAUGAUGGAUUCUUACGCUCCAUCAUCGUCUC
AAAUGAGUCUUCAGAGGGUUCU
>ssc-mir-139 MI0002453 Sus scrofa miR-139 stem-loop
GUGUAUUCUACAGUGCACGUGUCUCCAGUGUGGCUCGGAGGCUGGAGACGCGGCCCUGUU
GGAGUAAC
>ssc-mir-153 MI0002454 Sus scrofa miR-153 stem-loop
AGCGGUGGCCAGUGUCAUUUUUGUGAUGUUGCAGCUAGUAAUAUGAGCCCAGUUGCAUAG
UCACAAAAGUGAUCAUUGGAAACUGUG
>ssc-mir-18a MI0002455 Sus scrofa miR-18a stem-loop
GUGCUUUUUGUUCUAAGGUGCAUCUAGUGCAGAUAGUGAAGUAGAUUAGCAUCUACUGCC
CUAAGUGCUCCUUCUGGCAUAAGAAGUUAUGU
>ssc-mir-186 MI0002456 Sus scrofa miR-186 stem-loop
UGCUUAUAACUUUCCAAAGAAUUCUCCUUUUGGGCUUUAUGAUUUUAUUUUAAGCCCAAA
GGUGAAUUUUUUGGGAAGUUUG
>ssc-mir-196a-2 MI0002457 Sus scrofa miR-196a-2 stem-loop
UUGCUCAGCUGAUCUGUGGCUUAGGUAGUUUCAUGUUGUUGGGAUUGAGUUUUGAACUCG
GCAACAAGAAACUGCCUGAGUUACAUCAGUCGGUUAUCGUCGAGGGC
>ssc-mir-204 MI0002458 Sus scrofa miR-204 stem-loop
GGCUACAGUCCUUCUCAUGUGACUCGUGGACUUCCCUUUGUCAUCCUAUGCCUGAGAAUA
UAUGAAGGAGGCUGGGAAGGCAAAGGGACGUUCAAUUGUCAUCACUGGC
>ssc-mir-21 MI0002459 Sus scrofa miR-21 stem-loop
UGUACCACCUUGUCGGGUAGCUUAUCAGACUGAUGUUGACUGUUGAAUCUCAUGGCAACA
GCAGUCGAUGGGCUGUCUGACAUUUUGGUAUC
>ssc-mir-29c MI0002460 Sus scrofa miR-29c stem-loop
AUCUCUUACACAGGCUGACCGAUUUCUCCUGGUGUUCAGAGUCUGUUUUUGUCUAGCACC
AUUUGAAAUCGGUUAUGAUGUAGGGGGA
>ssc-mir-30c-2 MI0002461 Sus scrofa miR-30c-2 stem-loop
GACAGAUACUGUAAACAUCCUACACUCUCAGCUGUGGAAAGUAAGAAAGCUGGGAGAAGG
CUGUUUACUCUCUCUGCCUU
>ssc-mir-9-1 MI0002462 Sus scrofa miR-9-1 stem-loop
CGGGGUUGGUUGUUAUCUUUGGUUAUCUAGCUGUAUGAGUGGUGUGGAGUCUUCAUAAAG
CUAGAUAACCGAAAGUAAAAAUAACCCCA
>ssc-mir-9-2 MI0002463 Sus scrofa miR-9-2 stem-loop
GGAAGCGAGUUGUUAUCUUUGGUUAUCUAGCUGUAUGAGUGUAUUGGUCUUCAUAAAGCU
AGAUAACCGAAAGUAAAAACUCCUUCA
>hsa-mir-412 MI0002464 Homo sapiens miR-412 stem-loop
CUGGGGUACGGGGAUGGAUGGUCGACCAGUUGGAAAGUAAUUGUUUCUAAUGUACUUCAC
CUGGUCCACUAGCCGUCCGUAUCCGCUGCAG
>hsa-mir-410 MI0002465 Homo sapiens miR-410 stem-loop
GGUACCUGAGAAGAGGUUGUCUGUGAUGAGUUCGCUUUUAUUAAUGACGAAUAUAACACA
GAUGGCCUGUUUUCAGUACC
>hsa-mir-376b MI0002466 Homo sapiens miR-376b stem-loop
CAGUCCUUCUUUGGUAUUUAAAACGUGGAUAUUCCUUCUAUGUUUACGUGAUUCCUGGUU
AAUCAUAGAGGAAAAUCCAUGUUUUCAGUAUCAAAUGCUG
>hsa-mir-483 MI0002467 Homo sapiens miR-483 stem-loop
GAGGGGGAAGACGGGAGGAAAGAAGGGAGUGGUUCCAUCACGCCUCCUCACUCCUCUCCU
CCCGUCUUCUCCUCUC
>hsa-mir-484 MI0002468 Homo sapiens miR-484 stem-loop
AGCCUCGUCAGGCUCAGUCCCCUCCCGAUAAACCCCUAAAUAGGGACUUUCCCGGGGGGU
GACCCUGGCUUUUUUGGCG
>hsa-mir-485 MI0002469 Homo sapiens miR-485 stem-loop
ACUUGGAGAGAGGCUGGCCGUGAUGAAUUCGAUUCAUCAAAGCGAGUCAUACACGGCUCU
CCUCUCUUUUAGU
>hsa-mir-486-1 MI0002470 Homo sapiens miR-486 stem-loop
GCAUCCUGUACUGAGCUGCCCCGAGGCCCUUCAUGCUGCCCAGCUCGGGGCAGCUCAGUA
CAGGAUAC
>hsa-mir-487a MI0002471 Homo sapiens miR-487a stem-loop
GGUACUUGAAGAGUGGUUAUCCCUGCUGUGUUCGCUUAAUUUAUGACGAAUCAUACAGGG
ACAUCCAGUUUUUCAGUAUC
>kshv-mir-K12-10a MI0002472 Kaposi sarcoma-associated herpesvirus miR-K12-10a stem-loop
CUGGAGGCUUGGGGCGAUACCACCACUCGUUUGUCUGUUGGCGAUUAGUGUUGUCCCCCC
GAGUGGCCAG
>kshv-mir-K12-10b MI0002473 Kaposi sarcoma-associated herpesvirus miR-K12-10b stem-loop
CUGGAGGCUUGGGGCGAUACCACCACUCGUUUGUCUGUUGGCGAUUGGUGUUGUCCCCCC
GAGUGGCCAG
>kshv-mir-K12-11 MI0002474 Kaposi sarcoma-associated herpesvirus miR-K12-11 stem-loop
CGCUUUGGUCACAGCUUAAACAUUUCUAGGGCGGUGUUAUGAUCCUUAAUGCUUAGCCUG
UGUCCGAUGCG
>kshv-mir-K12-1 MI0002475 Kaposi sarcoma-associated herpesvirus miR-K12-1 stem-loop
CGAUUACAGGAAACUGGGUGUAAGCUGUACAUAAUCCCCGGCAGCACCUGUUUCCUGCAA
CCCUCGU
>kshv-miR-K12-2 MI0002476 Kaposi sarcoma-associated herpesvirus miR-K12-2 stem-loop
GGGUCUACUUCGCUAACUGUAGUCCGGGUCGAUCUGAGCCAUUGAAGCAAGCUUCCAGAU
CUUCCAGGGCUAGAGCUGCCGCGGUGACACC
>kshv-mir-K12-9 MI0002477 Kaposi sarcoma-associated herpesvirus miR-K12-9 stem-loop
GGGUCUACCCAGCUGCGUAAACCCCGCUGCGUAAACACAGCUGGGUAUACGCAGCUGCGU
AAACCC
>kshv-mir-K12-8 MI0002478 Kaposi sarcoma-associated herpesvirus miR-K12-8 stem-loop
CGCGCACUCCCUCACUAACGCCCCGCUUUUGUCUGUUGGAAGCAGCUAGGCGCGACUGAG
AGAGCACGCG
>kshv-mir-K12-7 MI0002479 Kaposi sarcoma-associated herpesvirus miR-K12-7 stem-loop
GCGUUGAGCGCCACCGGACGGGGAUUUAUGCUGUAUCUUACUACCAUGAUCCCAUGUUGC
UGGCGCUCACGG
>kshv-mir-K12-6 MI0002480 Kaposi sarcoma-associated herpesvirus miR-K12-6 stem-loop
CUUGUCCAGCAGCACCUAAUCCAUCGGCGGUCGGGCUGAUGGUUUUCGGGCUGUUGAGCG
AG
>kshv-mir-K12-5 MI0002481 Kaposi sarcoma-associated herpesvirus miR-K12-5 stem-loop
UGACCUAGGUAGUCCCUGGUGCCCUAAGGGUCUACAUCAAGCACUUAGGAUGCCUGGAAC
UUGCCGGUCA
>kshv-mir-K12-4 MI0002482 Kaposi sarcoma-associated herpesvirus miR-K12-4 stem-loop
AUAACUAGCUAAACCGCAGUACUCUAGGGCAUUCAUUUGUUACAUAGAAUACUGAGGCCU
AGCUGAUUAU
>kshv-mir-K12-3 MI0002483 Kaposi sarcoma-associated herpesvirus miR-K12-3 stem-loop
GGCUAUCACAUUCUGAGGACGGCAGCGACGUGUGUCUAACGUCAACGUCGCGGUCACAGA
AUGUGACACC
>mml-mir-200c MI0002484 Macaca mulatta miR-200c stem-loop
CCCUCGUCUUACCCAGCAGUGUUUGGGUGCGGUUGGGAGUCUCUAAUACUGCCGGGUAAU
GAUGGAGG
>mml-mir-141 MI0002485 Macaca mulatta miR-141 stem-loop
UGGCCGGCCCUGGGUCCAUCUUCCAGUACAGUGUUGGAUGGUCUAAUUGUGAAGCUCCUA
ACACUGUCUGGUAAAGAUGGCCCCCGGGUCGGUUU
>ggo-mir-200c MI0002486 Gorilla gorilla miR-200c stem-loop
CCUCGUCUUACCCAGCAGUGUUUGGGUGCGGUUGGGAGUCUCUAAUACUGCCGGGUAAUG
AUGGAGG
>ggo-mir-141 MI0002487 Gorilla gorilla miR-141 stem-loop
CGGCCGGCCCUGGGUCCAUCUUCCAGUACAGUGUUGGAUGGUCUAAUUGUGAAGCUCCUA
ACACUGUCUGGUAAAGAUGGCCCCCGGGUGGGUUC
>ppy-mir-200c MI0002488 Pongo pygmaeus miR-200c stem-loop
CCCUCGUCUUACCCAGCAGUGUUUGGGUGCGGUUGGGAGUCUCUAAUACUGCCGGGUAAU
GAUGGAGG
>ppy-mir-141 MI0002489 Pongo pygmaeus miR-141 stem-loop
UGGCCGGCCCUGGGUUCAUCUUCCAGUACAGUGUUGGAUGGUCUAAUUGUGAAGCUCCUA
ACACUGUCUGGUAAAGAUGGCCCCCGGGUGGGUUC
>ppa-mir-141 MI0002490 Pan paniscus miR-141 stem-loop
UGGCCGGCCCUGGGUCCAUCUUCCAGUACAGUGUUGGAUGGUCUAAUUGUGAAGCUCCUA
ACACUGUCUGGUAAAGAUGCCCCCGGGGUGGGUUC
>ggo-mir-15b MI0002491 Gorilla gorilla miR-15b stem-loop
UUGAGGCCUUAAAGUACUGUAGCAGCACAUCAUGGUUUACAUGCUACAGUCAAGAUGCGA
AUCAUUAUUUGCUGCUCUAGAAAUUUAAGGAAAUUCAU
>age-mir-15b MI0002492 Ateles geoffroyi miR-15b stem-loop
UUGAGGCCUUAAAGUACUGUAGCAGCACAUCAUGGUUUACAUACUACAGUCAAGAUGCGA
AUCAUUAUUUGCUGCUCUAGAAAUUUAAGGAAAUUCAU
>ppa-mir-15b MI0002493 Pan paniscus miR-15b stem-loop
UUGAGGCCUUAAAGUACUGUAGCAGCACAUCAUGGUUUACAUGCUACAGUCAAGAUGCGA
AUCAUUAUUUGCUGCUCUAGAAAUUUAAGGAAAUUCAU
>ppy-mir-15b MI0002494 Pongo pygmaeus miR-15b stem-loop
UUGAGGCCUUAAAGUACUGUAGCAGCACAUCAUGGUUUACAUGCUACAGUCAAGAUGCGA
AUCAUUAUUUGCUGCUCUAGAAAUUUAAGGAAAUUCAU
>ptr-mir-15b MI0002495 Pan troglodytes miR-15b stem-loop
UUGAGGCCUUAAAGUACUGUAGCAGCACAUCAUGGUUUACAUGCUACAGUCAAGAUGCGA
AUCAUUAUUUGCUGCUCUAGAAAUUUAAGGAAAUUCAU
>mml-mir-15b MI0002496 Macaca mulatta miR-15b stem-loop
UUGAGGCCUUAAAGUACUGUAGCAGCACAUCAUGGUUUACAUACUACAGUCAAGAUGCGA
AUCAUUAUUUGCUGCUCUAGAAAUUUAAGGAAAUUCAU
>lla-mir-15b MI0002497 Lagothrix lagotricha miR-15b stem-loop
UUGAGGCCUUAAAGUACUGUAGCAGCACAUCAUGGUUUACAUACUACAGUCAAGAUGCGA
AUCAUUAUUUGCUGCUCUAGAAAUUUAAGGAAAUUCAU
>mne-mir-15b MI0002498 Macaca nemestrina miR-15b stem-loop
UUGAGGCCUUAAAGUACUGUAGCAGCACAUCAUGGUUUACAUACUACAGUCAAGAUGCGA
AUCAUUAUUUGCUGCUCUAGAAAUUUAAGGAAAUUCAU
>ptr-mir-23b MI0002499 Pan troglodytes miR-23b stem-loop
CUCAGGUGCUCUGGCUGCUUGGGUUCCUGGCAUGCUGAUUUGUGACUUAAGAUUAAAAUC
ACAUUGCCAGGGAUUACCACGCAACCACGACCUUGGC
>ppy-mir-23b MI0002500 Pongo pygmaeus miR-23b stem-loop
CUCAGGUGCUCUGGCUGCUUGGGUUCCUGGCAUGCUGAUUUGUGACUUAAGAUUAAAAUC
ACAUUGCCAGGGAUUACCACGCAACCACGACCUUGGC
>ppa-mir-23b MI0002501 Pan paniscus miR-23b stem-loop
CUCAGGUGCUCUGGCUGCUUGGGUUCCUGGCAUGCUGAUUUGUGACUUAAGAUUAAAAUC
ACAUUGCCAGGGAUUACCACGCAACCACGACCUUGGC
>mml-mir-30b MI0002502 Macaca mulatta miR-30b stem-loop
ACCAAGUUUCAGUUCAUGUAAACAUCCUACACUCAGCUGUAAUACAUGGAUUGGCUGGGA
GGUGGAUGUUUACUUCAGCUGACUUGGA
>ptr-mir-30b MI0002503 Pan troglodytes miR-30b stem-loop
ACCAAGUUUCAGUUCAUGUAAACAUCCUACACUCAGCUGUAAUACAUGGAUUGGCUGGGA
GGUGGAUGUUUACUUCAGCUGACUUGGA
>ggo-mir-30b MI0002504 Gorilla gorilla miR-30b stem-loop
ACCAAGUUCCAGUUCAUGUAAACAUCCUACACUCAGCUGUAAUACAUGGAUUGGCUGGGA
GGUGGAUGUUUACUUCAGCUGACUUGGA
>lla-mir-30b MI0002505 Lagothrix lagotricha miR-30b stem-loop
ACCGAGUUUCAGUUCAUGUAAACAUCCUACACUCAGCUGUAAUACAUGGAUUGGCUGAGA
GGUGGAUGUUUACUUCAGCUGACUUGGA
>mne-mir-30b MI0002506 Macaca nemestrina miR-30b stem-loop
ACCAAGUUUCAGUUCAUGUAAACAUCCUACACUCAGCUGUAAUACAUGGAUUGGCUGGGA
GGUGGAUGUUUACUUCAGCUGACUUGGA
>age-mir-30b MI0002507 Ateles geoffroyi miR-30b stem-loop
ACCGAGUUUCAGUUCAUGUAAACAUCCUACACUCAGCUGUAAUACAUGGAUUGGCUGAGA
GGUGGAUGUUUACUUCAGCUGACUUGGA
>ppa-mir-30b MI0002508 Pan paniscus miR-30b stem-loop
ACCAAGUUUCAGUUCAUGUAAACAUCCUACACUCAGCUGUAAUACAUGGAUUGGCUGGGA
GGUGGAUGUUUACUUCAGCUGACUUGGA
>ggo-mir-125b-1 MI0002509 Gorilla gorilla miR-125b-1 stem-loop
UGCGCUCCUCUCAGUCCCUGAGACCCUAACUUGUGAUGUUUACCGUUUAAAUCCACGGGU
UAGGCUCUUGGGAGCUGCGAGUCGUGCU
>age-mir-125b-1 MI0002510 Ateles geoffroyi miR-125b-1 stem-loop
UGCGCUCCUCUCAGUCCCUGAGACCCUAACUUGUGAUGUUUACCGUUUAAAUCCACGGGU
UAGGCUCUUGGGAGCUGCGAGUCGUGCU
>ppa-mir-125b MI0002511 Pan paniscus miR-125b stem-loop
UGCGCUCCUCUCAGUCCCUGAGACCCUAACUUGUGAUGUUAACCGUUUAAAUCCACGGGU
UAGGCUCUUGGGAGCUGCGAGUCGUAAU
>ppy-mir-125b-1 MI0002512 Pongo pygmaeus miR-125b-1 stem-loop
UGCGCUCCUCUCAGUCCCUGAGACCCUAACUUGUGAUGUUUACCGUUUAAAUCCACGGGU
UAGGCUCUUGGGAGCUGCGAGUCGUGCU
>ptr-mir-125b-1 MI0002513 Pan troglodytes miR-125b-1 stem-loop
UGCGCUCCUCUCAGUCCCUGAGACCCUAACUUGUGAUGUUUACCGUUUAAAUCCACGGGU
UAGGCUCUUGGGAGCUGCGAGUCGUGCU
>mml-mir-125b-1 MI0002514 Macaca mulatta miR-125b-1 stem-loop
UGCGCUCCUCUCAGUCCCUGAGACCCUAACUUGUGAUGUUUACCGUUUAAAUCCACGGGU
UAGGCUCUUGGGAGCUGCGAGUCGUGCU
>sla-mir-125b MI0002515 Saguinus labiatus miR-125b stem-loop
UGCGCUCCUCUCAGUCCCUGAGACCCUAACUUGUGAUGUUUACCGUUUAAAUCCACGGGU
UAGGCUCUUGGGAGCUGCGAGUCGUGCU
>lla-mir-125b-1 MI0002516 Lagothrix lagotricha miR-125b-1 stem-loop
UGCGCUCCUCUCAGUCCCUGAGACCCUAACUUGUGAUGUUUACCGUUUAAAUCCACGGGU
UAGGCUCUUGGGAGCUGCGAGUCGUGCU
>mne-mir-125b-1 MI0002517 Macaca nemestrina miR-125b-1 stem-loop
UGCGCUCCUCUCAGUCCCUGAGACCCUAACUUGUGAUGUUUACCGUUUAAAUCCACGGGU
UAGGCUCUUGGGAGCUGCGAGUCGUGCU
>mml-mir-128a MI0002518 Macaca mulatta miR-128a stem-loop
UGAGCUGUUGGAUUCGGGGCCGUAGCACUGUCUGAGAGGUUUACAUUUCUCACAGUGAAC
CGGUCUCUUUUUCAGCUGCUUC
>ptr-mir-128-1 MI0002519 Pan troglodytes miR-128-1 stem-loop
UGAGCUGUUGGAUUCGGGGCCGUAGCACUGUCUGAGAGGUUUACAUUUCUCACAGUGAAC
CGGUCUCUUUUUCAGCUGCUUC
>ppy-mir-128-1 MI0002520 Pongo pygmaeus miR-128 stem-loop
UGAGCUGUUGGAUUCGGGGCCGUAGCACUGUCUGAGAGGUUUACAUUUCUCACAGUGAAC
CGGUCUCUUUUUCAGCUGCUUC
>sla-mir-128 MI0002521 Saguinus labiatus miR-128 stem-loop
UGAGCUGUUGGAUUCGGGGCCGUAGCACUGUCUGAGAGGUUUACAUUUCUCACAGUGAAC
CGGUCUCUUUUUCAGCUGCUUC
>age-mir-128 MI0002522 Ateles geoffroyi miR-128 stem-loop
UGAGCUGUUGGAUUCGGGGCCGUAGCACUGUCUGAGAGGUUUACAUUUCUCACAGUGAAC
CGGUCUCUUUUUCAGCUGCUUC
>ppa-mir-128 MI0002523 Pan paniscus miR-128 stem-loop
UGAGCUGUUGGAUUCGGGGCCGUAGCACUGUCUGAGAGGUUUACAUUUCUCACAGUGAAC
CGGUCUCUUUUUCAGCUGCUUC
>mml-mir-130a MI0002524 Macaca mulatta miR-130a stem-loop
UGCUGCUGGCCAGAGCUCUUUUCACAUUGUGCUACUGUCUGCACCUGUCACUAGCAGUGC
AAUGUUAAAAGGGCAUUGGCC
>ggo-mir-130a MI0002525 Gorilla gorilla miR-130a stem-loop
UGCUGCUGGCCAGAGCUCUUUUCACAUUGUGCUACUGUCUGCACCUGUCACUAGCAGUGC
AAUGUUAAAAGGGCAUUGGCCGUGUAGUG
>mne-mir-130a MI0002526 Macaca nemestrina miR-130a stem-loop
UGCUGCUGGCCAGAGCUCUUUUCACAUUGUGCUACUGUCUGCACCUGUCACUAGCAGUGC
AAUGUUAAAAGGGCAUUGGCCGUGUAGUG
>ppa-mir-130a MI0002527 Pan paniscus miR-130a stem-loop
UGCUGCUGGCCAGAGCUCUUUUCACAUUGUGCUACUGUCUGCACCUGUCACUAGCAGUGC
AAUGUUAAAAGGGCAUUGGCCGUGUAGUG
>ggo-mir-133a MI0002528 Gorilla gorilla miR-133a stem-loop
ACAAUGCUUUGCUAGAGCUGGUAAAAUGGAACCAAAUCGCCUCUUCAAUGGAUUUGGUCC
CCUUCAACCAGCUGUAGCUAUGCAUUGA
>age-mir-133a MI0002529 Ateles geoffroyi miR-133a stem-loop
ACAAUGCUUUGCUAGAGCUGGUAAAAUGGAACCAAAUCGCCUCUUCAAUGGAUUUGGUCC
CCUUCAACCAGCUGUAGCUAUGCAUUGA
>ppa-mir-133a MI0002530 Pan paniscus miR-133a stem-loop
ACAAUGCUUUGCUAGAGCUGGUAAAAUGGAACCAAAUCGCCUCUUCAAUGGAUUUGGUCC
CCUUCAACCAGCUGUAGCUAUGCAUUGA
>ppy-mir-133a MI0002531 Pongo pygmaeus miR-133a stem-loop
ACAAUGCUUUGCUAGAGCUGGUAAAAUGGAACCAAAUCGCCUCUUCAAUGGAUUUGUCCC
CUUCAACCAGCUGUAGCUAUGCAUUGA
>ptr-mir-133a-1 MI0002532 Pan troglodytes miR-133a-1 stem-loop
ACAAUGCUUUGCUAGAGCUGGUAAAAUGGAACCAAAUCGCCUCUUCAAUGGAUUUGGUCC
CCUUCAACCAGCUGUAGCUAUGCAUUGA
>mml-mir-133a MI0002533 Macaca mulatta miR-133a stem-loop
ACAAUGCUUUGCUAGAGCUGGUAAAAUGGAACCAAAUCGCCUCUUCAAUGGAUUUGUCCC
CUUCAACCAGCUGUAGCUAUGCAUUGA
>sla-mir-133a MI0002534 Saguinus labiatus miR-133a stem-loop
ACAAUGCUUUGCUAGAGCUGGUAAAAUGGAACCAAAUCGCCUCUUCAAUGGAUUUGGUCC
CCUUCAACCAGCUGUAGCUAUGCAUUGA
>lla-mir-133a MI0002535 Lagothrix lagotricha miR-133a stem-loop
ACAAUGCUUUGCUAGAGCUGGUAAAAUGGAACCAAAUCGCCUCUUCAAUGGAUUUGGUCC
CCUUCAACCAGCUGUAGCUAUGCAUUGA
>mne-mir-133a MI0002536 Macaca nemestrina miR-133a stem-loop
ACAAUGCUUUGCUAGAGCUGGUAAAAUGGAACCAAAUCGCCUCUUCAAUGGAUUUGGUCC
CCUUCAACCAGCUGUAGCUAUGCAUUGA
>lla-mir-135-1 MI0002537 Lagothrix lagotricha miR-135-1 stem-loop
AGGCCUCGCUGUUCUCUAUGGCUUUUUAUUCCUAUGUGAUUCUACUGCUCACUCAUAUAG
GGAUUGGAGCCGUGGCGCACGGCGGGGACA
>age-mir-135-1 MI0002538 Ateles geoffroyi miR-135-1 stem-loop
AGGCCUCGCUGUUCUCUAUGGCUUUUUAUUCCUAUGUGAUUCUACUGCUCACUCAUAUAG
GGAUUGGAGCCGUGGCGCACGGCGGGGACA
>ppa-mir-135-1 MI0002539 Pan paniscus miR-135-1 stem-loop
AGGCCUCGCUGUUCUCUAUGGCUUUUUAUUCCUAUGUGAUUCUACUGCUCACUCAUAUAG
GGAUUGGAGCCGUGGCGCACGGCGGGGACG
>mml-mir-135a-2 MI0002540 Macaca mulatta miR-135a-2 stem-loop
AGAUAAAUUCACUCUAGUGCUUUAUGGCUUUUUAUUCCUAUGUGAUAGUAAUAAAGUCUC
AUGUAGGGAUGGAAGCCAUGAAAUACAUUGUGAAAAAUCA
>ptr-mir-135a-2 MI0002541 Pan troglodytes miR-135a-2 stem-loop
AGAUAAAUUCACUCUAGUGCUUUAUGGCUUUUUAUUCCUAUGUGAUAGUAAUAAAGUCUC
AUGUAGGGAUGGAAGCCAUGAAAUACAUUGUGAAAAAUCA
>ggo-mir-135a MI0002542 Gorilla gorilla miR-135 stem-loop
AGAUAAAUUCACUCUAGUGCUUUAUGGCUUUUUAUUCCUAUGUGAUAGUAAUAAAGUCUC
AUGUAGGGAUGGAAGCCAUGAAAUACAUUGUGAAAAAUCA
>ppy-mir-135a-2 MI0002543 Pongo pygmaeus miR-135a-2 stem-loop
AGAUAAAUUCACUCUAGUGCUUUAUGGCUUUUUAUUCCUAUGUGAUAGUAAUAAAGUCUC
AUGUAGGGAUGGAAGCCAUGAAAUACAUUGUGAAAAAUCA
>lla-mir-135-2 MI0002544 Lagothrix lagotricha miR-135-2 stem-loop
AGAUAAAUUCACUCUAGUGCUUUAUGGCUUUUUAUUCCUAUGUGAUAGUAAUAAAGUCUC
AUGUAGGGAUGGAAGCCAUGCACCACAUAAUGUAAAAUCA
>age-mir-135-2 MI0002545 Ateles geoffroyi miR-135-2 stem-loop
AGAUAAAUUCACUCUAGUGCUUUAUGGCUUUUUAUUCCUAUGUGAUAGUAAUAAAGUCUC
AUGUAGGGAUGGAAGCCAUGAAAUACAUUGUGAAAAAUCA
>ppa-mir-135-2 MI0002546 Pan paniscus miR-135-2 stem-loop
AGAUAAAUUCACUCUAGUGCUUUAUGGCUUUUUAUUCCUAUGUGAUAGUAAUAAAGUCUC
AUGUAGGGAUGGAAGCCAUGAAAUACAUUGUGAAAAAUCA
>ptr-mir-140 MI0002547 Pan troglodytes miR-140 stem-loop
UGUGUCUCUCUCUGUGUCCUGCCAGUGGUUUUACCCUAUGGUAGGUUACGUCAUGCUGUU
CUACCACAGGGUAGAACCACGGACAGGAUACCGGGGCACC
>mne-mir-140 MI0002548 Macaca nemestrina miR-140 stem-loop
UGUGUCUCUCUCUGUGUCCUGCCAGUGGUUCUACCCUAUGGUAGGUUACGUCAUGCUGUU
CUACCACAGGGUAGAACCACGGACAGGAUACCGGGGCACC
>ptr-mir-143 MI0002549 Pan troglodytes miR-143 stem-loop
GCGCAGCGCCCUGUCUCCCAGCCUGAGGUGCAGUGCUGCAUCUCUGGUCAGUUGGGAGUC
UGAGAUGAAGCACUGUAGCUCAGGAAGAGAGAAGUUUUUCUGCAGC
>ggo-mir-143 MI0002550 Gorilla gorilla miR-143 stem-loop
GCGCAGCGCCCUGUCUCCCAGCCUGAGGUGCAGUGCUGCAUCUCUGGUCAGUUGGGAGUC
UGAGAUGAAGCACUGUAGCUCAGGAAGAGAGAAGUUGUUCUGCAGC
>ppy-mir-143 MI0002551 Pongo pygmaeus miR-143 stem-loop
GCGCAGCGCCCUGUCUCCCAGCCUGAGGUGCAGUGCUGCAUCUCUGGUCAGUUGGGAGUC
UGAGAUGAAGCACUGUAGCUCAGGAAGAGAGAAGUUGUUCUGCAGC
>lla-mir-143 MI0002552 Lagothrix lagotricha miR-143 stem-loop
GCGCAGCGCCCUGUCUCCCAGCCUGAGGUGCAGUGCUGCAUCUCUGGUCAGUUGGGAGUC
UGAGAUGAAGCACUGUAGCUCAGGAAGAGAGAAGUUGUUCUGCAGC
>ppa-mir-143 MI0002553 Pan paniscus miR-143 stem-loop
GCGCAGCGCCCUGUCUCCCAGCCUGAGGUGCAGUGCUGCAUCUCUGGUCAGUUGGGAGUC
UGAGAUGAAGCACUGUAGCUCAGGAAGAGAGAAGUUUUUCUGCAGC
>ptr-mir-144 MI0002554 Pan troglodytes miR-144 stem-loop
UGGGGCCCUGGCUGGGAUAUCAUCAUAUACUGUAAGUUUGCGAUGAGACACUACAGUAUA
GAUGAUGUACUAGUCCGGGCACCCUC
>ppy-mir-144 MI0002555 Pongo pygmaeus miR-144 stem-loop
UGGGGCCCUGGCUGGGAUAUCAUCAUAUACUGUAAGUUUGCGAUGAGACACUACAGUAUA
GAUGAUGUACUAGUCUGGGCACCCCC
>mne-mir-144 MI0002556 Macaca nemestrina miR-144 stem-loop
UGGGGCCCUGGCUGGGAUAUCAUCAUAUACUGUAAGUUUGUGAUGAGACACUACAGUAUA
GAUGAUGUACUAGUCCGGGCACCCCC
>ppa-mir-144 MI0002557 Pan paniscus miR-144 stem-loop
UGGGGCCCUGGCUGGGAUAUCAUCAUAUACUGUAAGUUUGCGAUGAGACACUACAGUAUA
GAUGAUGUACUACUCCGGGCACCCUC
>mml-mir-145 MI0002558 Macaca mulatta miR-145 stem-loop
CACCUUGUCCUCACGGUCCAGUUUUCCCAGGAAUCCCUUAAAUGCUAAGAUGGGGAUUCC
UGGAAAUACUGUUCUUGAGGUCAUGGUU
>ptr-mir-145 MI0002559 Pan troglodytes miR-145 stem-loop
CACCUUGUCCUCACGGUCCAGUUUUCCCAGGAAUCCCUUAGAUGCUAAGAUGGGGAUUCC
UGGAAAUACUGUUCUUGAGGUCAUGGUU
>ggo-mir-145 MI0002560 Gorilla gorilla miR-145 stem-loop
CACCUUGUCCUCACGGUCCAGUUUUCCCAGGAAUCCCUUAGAUGCUAAGAUGGGGAUUCC
UGGAAAUACUGUUCUUGAGGUCAUGGUU
>ppy-mir-145 MI0002561 Pongo pygmaeus miR-145 stem-loop
CACCUUGUCCUCACGGUCCAGUUUUCCCAGGAAUCCCUUAGAUGCUAAGAUGGGGAUUCC
UGGAAAUACUGUUCUUGAGGUCAUGGUU
>mne-mir-145 MI0002562 Macaca nemestrina miR-145 stem-loop
CACCUUGUCCUCACGGUCCAGUUUUCCCAGGAAUCCCUUAAAUGCUAAGAUGGGGAUUCC
UGGAAAUACUGUUCUUGAGGUCAUGGUU
>mml-mir-153-1 MI0002563 Macaca mulatta miR-153-1 stem-loop
CUCACAGCUGCCAGUGUCAUUUUUGUGAUCUGCAGCUAGUAUUCUCACUCCAGUUGCAUA
GUCACAAAAGUGAUCAUUGGCAGGUGUGGC
>ppy-mir-153-1 MI0002564 Pongo pygmaeus miR-153 stem-loop
CUCACAGCUGCCAGUGUCAUUUUUGUGAUCUGCAGCUAGUAUUCUCACUCCAGUUGCAUA
GUCACAAAAGUGAUCAUUGGCAGGUGUGGC
>mne-mir-153-1 MI0002565 Macaca nemestrina miR-153-1 stem-loop
CUCACAGCUGCCAGUGUCAUUUUUGUGAUCUGCAGCUAGUAUUCUCACUCCAGUUGCAUA
GUCACAAAAGUGAUCAUUGGCAGGUGUGGC
>mml-mir-153-2 MI0002566 Macaca mulatta miR-153-2 stem-loop
AGCGGUGGCCAGUGUCAUUUUUGUGAUGUUGCAGCUAGUAAUAUGAGCCCAGUUGCAUAG
UCACAAAAGUGAUCAUUGGAAACUGUG
>ggo-mir-153 MI0002567 Gorilla gorilla miR-153 stem-loop
AGCGGUGGCCAGUGUCAUUUUUGUGAUGUUGCAGCUAGUAAUAUGAGCCCAGUUGCAUAG
UCACAAAAGUGAUCAUUGGAAACUGUG
>mne-mir-153-2 MI0002568 Macaca nemestrina miR-153-2 stem-loop
AGCGGUGGCCAGUGUCAUUUUUGUGAUGUUGCAGCUAGUAAUAUGAGCCCAGUUGCAUAG
UCACAAAAGUGAUCAUUGGAAACUGUG
>ptr-mir-9-2 MI0002569 Pan troglodytes miR-9-2 stem-loop
GGAAGCGAGUUGUUAUCUUUGGUUAUCUAGCUGUAUGAGUGUAUUGGUCUUCAUAAAGCU
AGAUAACCGAAAGUAAAAACUCCUUCA
>ggo-mir-9 MI0002570 Gorilla gorilla miR-9 stem-loop
GGAAGCGAGUUGUUAUCUUUGGUUAUCUAGCUGUAUGAGUGUAUUGGUCUUCAUAAAGCU
AGAUAACCGAAAGUAAAAACUCCUUCA
>lla-mir-9 MI0002571 Lagothrix lagotricha miR-9 stem-loop
GGAAGCGAGUUGUUAUCUUUGGUUAUCUAGCUGUAUGAGUGUAUUGGUCUUCAUAAAGCU
AGAUAACCGAAAGUAAAAACUCCUUCA
>mne-mir-9 MI0002572 Macaca nemestrina miR-9 stem-loop
GGAAGCGAGUUGUUAUCUUUGGUUAUCUAGCUGUAUGAGUGUAUUGGUCUUCAUAAAGCU
AGAUAACCGAAAGUAAAAACUCCUUCA
>age-mir-9 MI0002573 Ateles geoffroyi miR-9 stem-loop
GGAAGCGAGUUGUUAUCUUUGGUUAUCUAGCUGUAUGAGUGUAUUGGUCUUCAUAAAGCU
AGAUAACCGAAAGUAAAAACUCCUUCA
>ggo-mir-125b-2 MI0002574 Gorilla gorilla miR-125b-2 stem-loop
ACCAGACUUUUCCUAGUCCCUGAGACCCUAACUUGUGAGGUAUUUUAGUAACAUCACAAG
UCAGGCUCUUGGGACCUAGGCGGAGGGGA
>age-mir-125b-2 MI0002575 Ateles geoffroyi miR-125b-2 stem-loop
ACCAGACUUUUCCUAGUCCCUGAGACCCUAACUUGUGAGGUAUUUUAGUAACAUCACAAG
UCAGGCUCUUGGGACCUAGGCGGAGGGGA
>lca-mir-125b MI0002576 Lemur catta miR-125b stem-loop
ACCAGACUUUUCCUAGUCCCUGAGACCCUAACUUGUGAGGUAUUUUAGUAACAUCACAAG
UCAGGCUCUUGGGACCUAGGCGGAGGGGA
>ppy-mir-125b-2 MI0002577 Pongo pygmaeus miR-125b-2 stem-loop
ACCAGACUUUUCCUAGUCCCUGAGACCCUAACUUGUGAGGUAUUUUAGUAACAUCACAAG
UCAGGCUCUUGGGACCUAGGCGGAGGGGA
>ptr-mir-125b-2 MI0002578 Pan troglodytes miR-125b-2 stem-loop
ACCAGACUUUUCCUAGUCCCUGAGACCCUAACUUGUGAGGUAUUUUAGUAACAUCACAAG
UCAGGCUCUUGGGACCUAGGCGGAGGGGA
>mml-mir-125b-2 MI0002579 Macaca mulatta miR-125b-2 stem-loop
ACCAGACUUUUCCUAGUCCCUGAGACCCUAACUUGUGAGGUAUUUUAGUAACAUCACAAG
UCAGGCUCUUGGGACCUAGGCGGAGGGGA
>lla-mir-125b-2 MI0002580 Lagothrix lagotricha miR-125b-2 stem-loop
ACCAGACUUUUCCUAGUCCCUGAGACCCUAACUUGUGAGGUAUUUUAGUAACAUCACAAG
UCAGGCUCUUGGGACCUAGGCGGAGGGGA
>mne-mir-125b-2 MI0002581 Macaca nemestrina miR-125b-2 stem-loop
ACCAGACUUUUCCUAGUCCCUGAGACCCUAACUUGUGAGGUAUUUUAGUAACAUCACAAG
UCAGGCUCUUGGGACCUAGGCGGAGGGGA
>mml-mir-127 MI0002582 Macaca mulatta miR-127 stem-loop
UGUGAUCACUGUCUCCAGCCUGCUGAAGCUCAGAGGGCUCUGAUUCAGAAAGAUCAUCGG
AUCCGUCUGAGCUUGGCUGGUCGGAAGUCUCCUCAUC
>ptr-mir-127 MI0002583 Pan troglodytes miR-127 stem-loop
UGUGAUCACUGUCUCCAGCCUGCUGAAGCUCAGAGGGCUCUGAUUCAGAAAGAUCAUCGG
AUCCGUCUGAGCUUGGCUGGUCGGAAGUCUCAUCAUC
>ppy-mir-127 MI0002584 Pongo pygmaeus miR-127 stem-loop
UGUGAUCACUGUCUCCAGCCUGCUGAAGCUCAGAGGGCUCUGAUUCAGAAAGAUCAUCGG
AUCCGUCUGAGCUUGGCUGGUCGGAAGUCUCAUCAUC
>sla-mir-127 MI0002585 Saguinus labiatus miR-127 stem-loop
UGUGAUCACUGUCUCCAGCCUGCUGAAGCUCAGAGGGCUCUGAUUCAGAAAGAUCAUCGG
AUCCGUCUGAGCUUGGCUGGUCGGAAGUCUCAUCAUC
>lla-mir-127 MI0002586 Lagothrix lagotricha miR-127 stem-loop
UGUGAUCACUGUCUCCAGCCUGCUGAAGCUCAGAGGGCUCUGAUUCAGAAAGAUCAUCGG
AUCCGUCUGAGCUUGGCUGGUCGGAAGUCUCAUCAUC
>mne-mir-127 MI0002587 Macaca nemestrina miR-127 stem-loop
UGUGAUCACUGUCUCCAGCCUGCUGAAGCUCAGAGGGCUCUGAUUCAGAAAGAUCAUCGG
AUCCGUCUGAGCUUGGCUGGUCGGAAGUCUCCUCAUC
>age-mir-127 MI0002588 Ateles geoffroyi miR-127 stem-loop
UGUGAUCACUGUCUCCAGCCUGCUGAAGCUCAGAGGGCUCUGAUUCAGAAAGAUCAUCGG
AUCCGUCUGAGCUUGGCUGGUCGGAAGUCUCAUCAUC
>ggo-mir-134 MI0002589 Gorilla gorilla miR-134 stem-loop
UAGGGUGUGUGACUGGUUGACCAGAGGGGCAUGCACUGUGUUCACCCUGUGGGCCACCUA
GUCACCAACCCUC
>ppy-mir-134 MI0002590 Pongo pygmaeus miR-134 stem-loop
CAGGGUGUGUGACUGGUUGACCAGAGGGGCAUGCACUGUGUUCACCCUGUGGGCCACCUA
GUCACCAACCCUC
>mne-mir-134 MI0002591 Macaca nemestrina miR-134 stem-loop
CAGGGUGUGUGACUGGUUGACCAGAGGGGCAUGCACUGUGUUCACCCUGUGGGCCACCUA
GUCACCAACCCUC
>ppa-mir-134 MI0002592 Pan paniscus miR-134 stem-loop
CAGGGUGUGUGACUGGUUGACCAGAGGGGCAUGCACUGUGUUCACCCUGUGGGCCACCUA
GUCACCAACCCUC
>ptr-mir-136 MI0002593 Pan troglodytes miR-136 stem-loop
UGAGCCCUCGGAGGACUCCAUUUGUUUUGAUGAUGGAUUCUUAUGCUCCAUCAUCGUCUC
AAAUGAGUCUUCAGAGGGUUCU
>ggo-mir-136 MI0002594 Gorilla gorilla miR-136 stem-loop
UGAGCCCUCGGAGGACUCCAUUUGUUUUGAUGAUGGAUUCUUAUGCUCCAUCAUCGUCUC
AAAUGAGUCUUCAGAGGGUUCU
>ppy-mir-136 MI0002595 Pongo pygmaeus miR-136 stem-loop
UGAGCCCUCGGAGGACUCCAUUUGUUUUGAUGAUGGAUUCUUAUGCUCCAUCAUCGUCUC
AAAUGAGUCUUCAGAGGGUUCU
>ppa-mir-136 MI0002596 Pan paniscus miR-136 stem-loop
UGAGCCCUCGGAGGACUCCAUUUGUUUUGAUGAUGGAUUCUUAUGCUCCAUCAUCGUCUC
AAAUGAGUCUUCAGAGGGUUCU
>ptr-mir-154 MI0002597 Pan troglodytes miR-154 stem-loop
GUGGUACUUGAAGAUAGGUUAUCCGUGUUGCCUUCGCUUUAUUUGUGACGAAUCAUACAC
GGUUGACCUAUUUUUCAGUACCAA
>ggo-mir-154 MI0002598 Gorilla gorilla miR-154 stem-loop
GUGGUACUUGAAGAUAGGUUAUCCGUGUUGCCUUCGCUUUAUUUGUGACGAAUCAUACAC
GGUUGACCUAUUUUUCAGUACCAA
>ppy-mir-154 MI0002599 Pongo pygmaeus miR-154 stem-loop
GUGGUACUUGAAGAUAGGUUAUCCGUGUUGCCUUCGCUUUAUUUGUGACGAAUCAUACAC
GGUUGACCUAUUUUUCAGUACCAA
>mne-mir-154 MI0002600 Macaca nemestrina miR-154 stem-loop
GAGGUACUUGAAGAUAGGUUAUCCGUGUUGCCUUCGCUUUAUUUGUGACGAAUCAUACAC
GGUUGACCUAUUUUUCAGUACCAA
>ppa-mir-154 MI0002601 Pan paniscus miR-154 stem-loop
GUGGUACUUGAAGAUAGGUUAUCCGUGUUGCCUUCGCUUUAUUUGUGACGAAUCAUACAC
GGUUGACCUAUUUUUCAGUACCAA
>ptr-mir-184 MI0002602 Pan troglodytes miR-184 stem-loop
CCAGUCACGUCCCCUUAUCACUUUUCCAGCCCAGCUUUGUGACUGUAAGUGUUGGACGGA
GAACUGAUAAGGGUAGGUGAUUGA
>ppy-mir-184 MI0002603 Pongo pygmaeus miR-184 stem-loop
CCAGUCACGUCCCCUUAUCACUUUUCCAGCCCAGCUUUGUGACUGUAAGUGUUGGACGGA
GAACUGAUAAGGGUAGGUGAUUGA
>mne-mir-184 MI0002604 Macaca nemestrina miR-184 stem-loop
UCAGUCACGUCCCCUUAUCACUUUUCCAGCCCAGCUUUAUGACUGUAAGUGUUGGACGGA
GAACUGAUAAGGGUAGGUGAUUGA
>ptr-mir-186 MI0002605 Pan troglodytes miR-186 stem-loop
UGCUUGUAACUUUCCAAAGAAUUCUCCUUUUGGGCUUUCUGGUUUUAUUUUAAGCCCAAA
GGUGAAUUUUUUGGGAAGUUUGAGCU
>ggo-mir-186 MI0002606 Gorilla gorilla miR-186 stem-loop
UGCUUGUAACUUUCCAAAGAAUUCUCCUUUUGGGCUUUCUGGUUUUAUUUUAAGCCCAAA
GGUGAAUUUUUUGGGAAGUUUGAGCU
>ppa-mir-186 MI0002607 Pan paniscus miR-186 stem-loop
UGCUUGUAACUUUCCAAAGAAUUCUCCUUUUGGGCUUUCUGGUUUUAUUUUAAGCCCAAA
GGUGAAUUUUUUGGGAAGUUUGAGCU
>mml-mir-188 MI0002608 Macaca mulatta miR-188 stem-loop
UGCUCCCUCUCUCACAUCCCUUGCAUGGUGGAGGGUGAGCUUUAUGAAAACCCCUCCCAC
AUGCAGGGUUUGCAGGAUGGUGAGCC
>ptr-mir-188 MI0002609 Pan troglodytes miR-188 stem-loop
UGCUCCCUCUCUCACAUCCCUUGCAUGGUGGAGGGUGAACUUUCUGAAAACCCCUCCCAC
AUGCAGGGUUUGCAGGAUGGCGAGCC
>ppy-mir-188 MI0002610 Pongo pygmaeus miR-188 stem-loop
UGCUCCCUCUCUCACAUCCCUUGCAUGGUGGAGGGUGAGCUUUCUGAAAACCCCUCCCAC
AUGCAGGGUUUGCAGGAUGGCGAGCC
>mne-mir-188 MI0002611 Macaca nemestrina miR-188 stem-loop
UGCUCCCUCUCUCACAUCCCUUGCAUGGUGGAGGGUGAGCUUUAUGAAAACCCCUCCCAC
AUGCAGGGUUUGCAGGAUGGUGAGCC
>ppa-mir-188 MI0002612 Pan paniscus miR-188 stem-loop
UGCUCCCUCUCUCACAUCCCUUGCAUGGUGGAGGGUGAGCUUUCUGAAAACCCCUCCCAC
AUGCAGGGUUUGCAGGAUGGCGAGCC
>mml-mir-190a MI0002613 Macaca mulatta miR-190a stem-loop
UGCAGGCCUCUGUGUGAUAUGUUUGAUAUAUUAGGUUGUUAUUUAAUCCAACUAUAUAUC
AAACAUAUUCCUACAGUGUCUUGCC
>ptr-mir-190a MI0002614 Pan troglodytes miR-190a stem-loop
UGCAGGCCUCUGUGUGAUAUGUUUGAUAUAUUAGGUUGUUAUUUAAUCCAACUAUAUAUC
AAACAUAUUCCUACAGUGUCUUGCC
>ggo-mir-190a MI0002615 Gorilla gorilla miR-190 stem-loop
UGCAGGCCUCUGUGUGAUAUGUUUGAUAUAUUAGGUUGUUAUUUAAUCCAACUAUAUAUC
AAACAUAUUCCUACAGUGUCUUGCC
>ppa-mir-190 MI0002616 Pan paniscus miR-190 stem-loop
UGCAGGCCUCUGUGUGAUAUGUUUGAUAUAUUAGGUUGUUAUUUAAUCCAACUAUAUAUC
AAACAUAUUCCUACAGUGUCUUGCC
>ggo-mir-195 MI0002617 Gorilla gorilla miR-195 stem-loop
AGCUUCCUGGGCUCUAGCAGCACAGAAAUAUUGGCACAGGGAAGCGAGUCUGCCAAUAUU
GGCUGUGCUGCUCCAGGCAGGGUGGUG
>ppa-mir-195 MI0002618 Pan paniscus miR-195 stem-loop
AGCUUCCCUGGCUCUAGCAGCACAGAAAUAUUGGCACAGGGAAGCGAGUCUGCCAAUAUU
GGCUGUGCUGCUCCAGGCAGGGUGGUG
>ppy-mir-206 MI0002619 Pongo pygmaeus miR-206 stem-loop
UGCUUCCCGAGGCCACAUGCUUCUUUAUAUCCCCAUAUGGAUUACUUUGCUAUGGAAUGU
AAGGAAGUGUGUGGUUUCGGCAAGUG
>mne-mir-206 MI0002620 Macaca nemestrina miR-206 stem-loop
UGCUUCCCGAGGCCACAUGCUUCUUUAUAUCCCCAUAUGGAUUACUUUGCUAUGGAAUGU
AAGGAAGUGUGUGGUUUCGGCAAGUG
>mml-mir-21 MI0002621 Macaca mulatta miR-21 stem-loop
UGUCGGGUAGCUUAUCAGACUGAUGUUGACUGUUGAAUCUCAUGGCAACACCAGUCGAUG
GGCUGUCUGACA
>ptr-mir-21 MI0002622 Pan troglodytes miR-21 stem-loop
UGUCGGGUAGCUUAUCAGACUGAUGUUGACUGUUGAAUCUCAUGGCAACACCAGUCGAUG
GGCUGUCUGACA
>ggo-mir-21 MI0002623 Gorilla gorilla miR-21 stem-loop
UGUCGGGUAGCUUAUCAGACUGAUGUUGACUGUUGAAUCUCAUGGCAACACCAGUCGAUG
GGCUGUCUGACA
>ppy-mir-21 MI0002624 Pongo pygmaeus miR-21 stem-loop
UGUCGGGUAGCUUAUCAGACUGAUGUUGACUGUUGAAUCUCAUGGCAACACCAGUCGAUG
GGCUGUCUGACA
>mne-mir-21 MI0002625 Macaca nemestrina miR-21 stem-loop
UGUCGGGUAGCUUAUCAGACUGAUGUUGACUGUUGAAUCUCAUGGCAACACCAGUCGAUG
GGCUGUCUGACA
>age-mir-21 MI0002626 Ateles geoffroyi miR-21 stem-loop
UGUCGGGUAGCUUAUCAGACUGAUGUUGACUGUUGAAUCUCAUGGCAACACCAGUCGAUG
GGCUGUCUGACA
>ppa-mir-21 MI0002627 Pan paniscus miR-21 stem-loop
UGUCGGGUAGCUUAUCAGACUGAUGUUGACUGUUGAAUCUCAUGGCAACACCAGUCGAUG
GGCUGUCUGACA
>age-mir-22 MI0002628 Ateles geoffroyi miR-22 stem-loop
GGCUGAGCCGCAGUAGUUCUUCAGUGGCAAGCUUUAUGUCCUGACCCAGCUAAAGCUGCC
AGUUGAAGAACUGUUGCCCUCUGCC
>ppa-mir-22 MI0002629 Pan paniscus miR-22 stem-loop
GGCUGAGCCGCAGUAGUUCUUCAGUGGCAAGCUUUAUGUCCUGACCCAGCUAAAGCUGCC
AGUUGAAGAACUGUUGCCCUCUGCC
>lca-mir-22 MI0002630 Lemur catta miR-22 stem-loop
GGCUGAGCCGCAGUAGUUCUUCAGUGGCAAGCUUUAUGUCCUGACCCAGCUAAAGCUGCC
AGUUGAAGAACUGUUGCCCUCUGCC
>mml-mir-22 MI0002631 Macaca mulatta miR-22 stem-loop
GGCUGAGCCGCAGUAGUUCUUCAGUGGCAAGCUUUAUGUCCUGACCCAGCUAAAGCUGCC
AGUUGAAGAACUGUUGCCCUCUGCC
>ppy-mir-22 MI0002632 Pongo pygmaeus miR-22 stem-loop
GGCUGAGCCGCAGUAGUUCUUCAGUGGCAAGCUUUAUGUCCUGACCCAGCUAAAGCUGCC
AGUUGAAGAACUGUUGCCCUCUGCC
>ptr-mir-22 MI0002633 Pan troglodytes miR-22 stem-loop
GGCUGAGCCGCAGUAGUUCUUCAGUGGCAAGCUUUAUGUCCUGACCCAGCUAAAGCUGCC
AGUUGAAGAACUGUUGCCCUCUGCC
>sla-mir-22 MI0002634 Saguinus labiatus miR-22 stem-loop
GGCUGAGCCGCAGUAGUUCUUCAGUGGCAAGCUUUAUGUCCUGACCCCGCUAAAGCUGCC
AGUUGAAGAACUGUUGCCCUCUGCC
>lla-mir-22 MI0002635 Lagothrix lagotricha miR-22 stem-loop
GGCUGAGCCGCAGUAGUUCUUCAGUGGCAAGCUUUAUGUCCUGACCCAGCUAAAGCUGCC
AGUUGAAGAACUGUUGCCCUCUGCC
>mne-mir-22 MI0002636 Macaca nemestrina miR-22 stem-loop
GGCUGAGCCGCAGUAGUUCUUCAGUGGCAAGCUUUAUGUCCUGACCCAGCUAAAGCUGCC
AGUUGAAGAACUGUUGCCCUCUGCC
>mml-mir-24-1 MI0002637 Macaca mulatta miR-24-1 stem-loop
CUCCGGUGCCUACUGAGCUGAUAUCAGUUCUCAUUUUACACACUGGCUCAGUUCAGCAGG
AACAGGAG
>ppy-mir-24-1 MI0002638 Pongo pygmaeus miR-24-2 stem-loop
CUCCGGUGCCUACUGAGCUGAUAUCAGUUCUCAUUUUACACACUGGCUCAGUUCAGCAGG
AACAGGAG
>mne-mir-24-1 MI0002639 Macaca nemestrina miR-24-1 stem-loop
CUCCGGUGCCUACUGAGCUGAUAUCAGUUCUCAUUUUACACACUGGCUCAGUUCAGCAGG
AACAGGAG
>ppa-mir-24-1 MI0002640 Pan paniscus miR-24-1 stem-loop
CUCCGGUGCCUACUGAGCUGAUAUCAGUUCUCAUUUUACACACUGGCUCAGUUCAGCAGG
AACAGGAG
>ptr-mir-26a-1 MI0002641 Pan troglodytes miR-26a-1 stem-loop
GUGGCCUCGUUCAAGUAAUCCAGGAUAGGCUGUGCAGGUCCCAAUGGGCCUAUUCUUGGU
UACUUGCACGGGGACGC
>ggo-mir-26a MI0002642 Gorilla gorilla miR-26a stem-loop
GUGGCCUCGUUCAAGUAAUCCAGGAUAGGCUGUGCAGGUCCCAAUGGGCCUAUUCUUGGU
UACUUGCACGGGGACGC
>ppy-mir-26a MI0002643 Pongo pygmaeus miR-26a stem-loop
GUGGCCUCGUUCAAGUAAUCCAGGAUAGGCUGUGCAGGUCCCAAUGGGCCUAUUCUUGGU
UACUUGCACGGGGACGC
>lla-mir-26a MI0002644 Lagothrix lagotricha miR-26a stem-loop
GUGGCCUCGUUCAAGUAAUCCAGGAUAGGCUGUGCAGGUCCCAAUGGGCCUAUUCUUGGU
UACUUGCACGGGGACGC
>mne-mir-26a MI0002645 Macaca nemestrina miR-26a stem-loop
GUGGCCUCGUUCAAGUAAUCCAGGAUAGGCUGUGCAGGUCCCAAUGGGCCUAUUCUUGAU
UACUUGCACGGGGACGC
>mml-mir-26a-1 MI0002646 Macaca mulatta miR-26a-1 stem-loop
GUGGCCUCGUUCAAGUAAUCCAGGAUAGGCUGUGCAGGUCCCAAUGGGCCUAUUCUUGGU
UACUUGCACGGGGACGC
>ppa-mir-26a MI0002647 Pan paniscus miR-26a stem-loop
GUGGCCUCGUUCAAGUAAUCCAGGAUAGGCUGUGCAGGUCCCAAUGGGCCUAUUCUUGGU
UACUUGCACGGGGACGC
>age-mir-28 MI0002648 Ateles geoffroyi miR-28 stem-loop
GGUCCUUGCCCUCAAGGAGCUCACAGUCUAUUGAGUUGCCUUUCUGACUUUCCCACUAGA
UUGUGAGCUCCUGGAGGGCAGGCACU
>mml-mir-28 MI0002649 Macaca mulatta miR-28 stem-loop
GGUCCUUGCCCUCAAGGAGCUCACAGUCUAUUGAGUUUCCUUUGUGACUUUCCCACUAGA
UUGUGAGCUCCUGGAGGGCAGGCACU
>ptr-mir-28 MI0002650 Pan troglodytes miR-28 stem-loop
GGUCCUUGCCCUCAAGGAGCUCACAGUCUAUUGAGUUACCUUUCUGACUUUCCCACUAGA
UUGUGAGCUCCUGGAGGGCAGGCACU
>ggo-mir-28 MI0002651 Gorilla gorilla miR-28 stem-loop
GGUCCUUGCCCUCAAGGAGCUCACAGUCUAUUGAGUUACCUUUCUGACUUUCCCACUAGA
UUGUGAGCUCCUGGAGGGCAGGCACU
>ppy-mir-28 MI0002652 Pongo pygmaeus miR-28 stem-loop
GGUCCUUGCCCUCAAGGAGCUCACAGUCUAUUGAGUUACCUUUCUGAUUUUCCCACUAGA
UUGUGAGCUCCUGGAGGGCAGGCACU
>mne-mir-28 MI0002653 Macaca nemestrina miR-28 stem-loop
GGUCCUUGCCCUCAAGGAGCUCACAGUCUAUUGAGUUUCCUUUCUGACUUUCCCACUAGA
UUGUGAGCUCCUGGAGGGCAGGCACU
>sla-mir-28 MI0002654 Saguinus labiatus miR-28 stem-loop
GGUCCUUGCCCUCAAGGAGCUCACAGUCUAUUGAGUUGCCUUUCUAACUUUCCCACUAGA
UUGUAAGCUCCUGGAGGGCAGGCACU
>lla-mir-28 MI0002655 Lagothrix lagotricha miR-28 stem-loop
GGUCCUUGCCCUCAAGGAGCUCACAGUCUAUUGAGUUGCCUUUCUGACUUUCCCACUAGA
UUGUGAGCUCCUGGAGGGCAGGCACU
>ppa-mir-28 MI0002656 Pan paniscus miR-28 stem-loop
GGUCCUUGCCCUCAAGGAGCUCACAGUCUAUUGAGUUACCUUUCUGACUUUCCCACUAGA
UUGUGAGCUCCUGGAGGGCAGGCACU
>ggo-mir-29a MI0002657 Gorilla gorilla miR-29a stem-loop
AUGACUGAUUUCUUUUGGUGUUCAGAGUCAAUAUAAUUUUCUAGCACCAUCUGAAAUCGG
UUAU
>age-mir-29a MI0002658 Ateles geoffroyi miR-29a stem-loop
AUGACUGAUUUCUUUUGGUGUUCAGAGUCAAUAUAAUUUUCUAGCACCAUCUGAAAUCGG
UUAU
>ppa-mir-29a MI0002659 Pan paniscus miR-29a stem-loop
AUGACUGAUUUCUUUUGGUGUUCAGAGUCAAUAUAAUUUUCUAGCACCAUCUGAAAUCGG
UUAU
>ppy-mir-29a MI0002660 Pongo pygmaeus miR-29a stem-loop
AUGACUGAUUUCUUUUGGUGUUCAGAGUCAAUAUAAUUUUCUAGCACCAUCUGAAAUCGG
UUAU
>ptr-mir-29a MI0002661 Pan troglodytes miR-29a stem-loop
AUGACUGAUUUCUUUUGGUGUUCAGAGUCAAUAUAAUUUUCUAGCACCAUCUGAAAUCGG
UUAU
>mml-mir-29a MI0002662 Macaca mulatta miR-29a stem-loop
AUGACUGAUUUCUUUUGGUGUUCAGAGUCAAUAUAAUUUUCUAGCACCAUCUGAAAUCGG
UUAU
>sla-mir-29a MI0002663 Saguinus labiatus miR-29a stem-loop
AUGACUGAUUUCUUUUGGUGUUCAGAGUCAAUAUAAUUUUCUAGCACCAUCUGAAAUCGG
UUAU
>lla-mir-29a MI0002664 Lagothrix lagotricha miR-29a stem-loop
AUGACUGAUUUCUUUUGGUGUUCAGAGUCAAUAUAAUUUUCUAGCACCAUCUGAAAUCGG
UUAU
>mne-mir-29a MI0002665 Macaca nemestrina miR-29a stem-loop
AUGACUGAUUUCUUUUGGUGUUCAGAGUCAAUAUAAUUUUCUAGCACCAUCUGAAAUCGG
UUAU
>mml-mir-30a MI0002666 Macaca mulatta miR-30a stem-loop
GCGACUGUAAACAUCCUCGACUGGAAGCUGUGAAGCCAUAGAUGGGCUUUCAGUCGGAUG
UUUGCAGCUGC
>ptr-mir-30a MI0002667 Pan troglodytes miR-30a stem-loop
GCGACUGUAAACAUCCUCGACUGGAAGCUGUGAAGCCACAGAUGGGCUUUCAGUCGGAUG
UUUGCAGCUGC
>ggo-mir-30a MI0002668 Gorilla gorilla miR-30a stem-loop
GCGACUGUAAACAUCCUCGACUGGAAGCUGUGAAGCCACAGAUGGGCUUUCAGUCGGAUG
UUUGCAGCUGC
>ppy-mir-30a MI0002669 Pongo pygmaeus miR-30a stem-loop
GCGACUGUAAACAUCCUCGACUGGAAGCUGUGAAGCCACAGAUGGGCUUUCAGUCGGAUG
UUUGCAGCUGC
>ppa-mir-30a MI0002670 Pan paniscus miR-30a stem-loop
GCGACUGUAAACAUCCUCGACUGGAAGCUGUGAAGCCACAGAUGGGCUUUCAGUCGGAUG
UUUGCAGCUGC
>mml-mir-31 MI0002671 Macaca mulatta miR-31 stem-loop
GGAGAGGAGGCAAGAUGCUGGCAUAGCUGUUGAACUGGGAACCUGCUAUGCCAACAUAUU
GCCAUCUUUCC
>ptr-mir-31 MI0002672 Pan troglodytes miR-31 stem-loop
GGAGAGGAGGCAAGAUGCUGGCAUAGCUGUUGAACUGGGAACCUGCUAUGCCAACAUAUU
GCCAUCUUUCC
>ggo-mir-31 MI0002673 Gorilla gorilla miR-31 stem-loop
GGAGAGGAGGCAAGAUGCUGGCAUAGCUGUUGAACUGGGAACCUGCUAUGCCAACAUAUU
GCCAUCUUUCC
>ppy-mir-31 MI0002674 Pongo pygmaeus miR-31 stem-loop
GGAGAGGAGGCAAGAUGCUGGCAUAGCUGUUGAACUGGGAACCUGCUAUGCCAACAUAUU
GCCAUCUUUCC
>mne-mir-31 MI0002675 Macaca nemestrina miR-31 stem-loop
GGAGAGGAGGCAAGAUGCUGGCAUAGCUGUUGAACUGGGAACCUGCUAUGCCAACAUAUU
GCCAUCUUUCC
>ppa-mir-31 MI0002676 Pan paniscus miR-31 stem-loop
GGAGAGGAGGCAAGAUGCUGGCAUAGCUGUUGAACUGGGAACCUGCUAUGCCAACAUAUU
GCCAUCUUUCC
>mml-mir-32 MI0002677 Macaca mulatta miR-32 stem-loop
GGAGAUAUUGCACAUUACUAAGUUGCAUGUUGUCACGGCCUCAAUGCAAUUUAGUGUGUG
UGAUAUUUUC
>ptr-mir-32 MI0002678 Pan troglodytes miR-32 stem-loop
GGAGAUAUUGCACAUUACUAAGUUGCAUGUUGUCACGGCCUCAAUGCAAUUUAGUGUGUG
UGAUAUUUUC
>ggo-mir-32 MI0002679 Gorilla gorilla miR-32 stem-loop
GGAGAUAUUGCACAUUACUAAGUUGCAUGUUGUCACGGCCUCAAUGCAAUUUAGUGUGUG
UGAUAUUUUC
>ppy-mir-32 MI0002680 Pongo pygmaeus miR-32 stem-loop
GGAGAUAUUGCACAUUACUAAGUUGCAUGUUGUCACGGCCUCAAUGCAAUUUAGUGUGUG
UGAUAUUUUC
>sla-mir-32 MI0002681 Saguinus labiatus miR-32 stem-loop
GGAGAUAUUGCACAUUACUAAGUUGCAUGUUGUCACGGCCUCAAUGCAAUUUAGUGUGUG
UGAUAUUUUC
>mne-mir-32 MI0002682 Macaca nemestrina miR-32 stem-loop
GGAGAUAUUGCACAUUACUAAGUUGCAUGUUGUCACGGCCUCAAUGCAAUUUAGUGUGUG
UGAUAUUUUC
>ppa-mir-32 MI0002683 Pan paniscus miR-32 stem-loop
GGAGAUAUUGCACAUUACUAAGUUGCAUGUUGUCACGGCCUCAAUGCAAUUUAGUGUGUG
UGAUAUUUUC
>mml-mir-33a MI0002684 Macaca mulatta miR-33a stem-loop
CUGCGGUGCAUUGUAGUUGCAUUGCAUGUUCUGGUGGUACCCAUGCAAUGUUUCCACAGU
GCAUUACAG
>ptr-mir-33a MI0002685 Pan troglodytes miR-33a stem-loop
CUGUGGUGCAUUGUAGUUGCAUUGCAUGUUCUGGUGGUACCCAUGCAAUGUUUCCACAGU
GCAUCACAG
>ggo-mir-33 MI0002686 Gorilla gorilla miR-33 stem-loop
CUGUGGUGCAUUGUAGUUGCAUUGCAUGUUCUGGUGGUACCCAUGCAAUGUUUCCACAGU
GCAUCACAG
>ppy-mir-33a MI0002687 Pongo pygmaeus miR-33 stem-loop
[truncated: 4,320,401 more chars]
