# Supplementary material for: SeqKit: A Cross-Platform and Ultrafast Toolkit for FASTA/Q File Manipulation
Source: PLoS One. 2016 Oct 5;11(10):e0163962. doi: 10.1371/journal.pone.0163962 (PMC5051824; doi:10.1371/journal.pone.0163962)
Supplement: S2 File — All data supporting this article including source code, documents, executable binary files, benchmark scripts and plotting scripts. (ZIP) [file pone.0163962.s002.zip › SeqKit-supplementary-data2/tests/hairpin.fa.fai]

cel-let-7	99	60	60	61
cel-lin-4	94	221	60	61
cel-mir-1	96	377	60	61
cel-mir-2	98	535	60	61
cel-mir-34	97	697	60	61
cel-mir-35	97	858	60	61
cel-mir-36	97	1019	60	61
cel-mir-37	98	1180	60	61
cel-mir-38	95	1342	60	61
cel-mir-39	87	1501	60	61
cel-mir-40	92	1652	60	61
cel-mir-41	97	1808	60	61
cel-mir-42	95	1969	60	61
cel-mir-43	98	2128	60	61
cel-mir-44	96	2290	60	61
cel-mir-45	96	2450	60	61
cel-mir-46	97	2610	60	61
cel-mir-47	97	2771	60	61
cel-mir-48	98	2932	60	61
cel-mir-49	97	3094	60	61
cel-mir-50	99	3255	60	61
cel-mir-51	100	3418	60	61
cel-mir-52	100	3582	60	61
cel-mir-53	99	3746	60	61
cel-mir-54	99	3909	60	61
cel-mir-55	98	4072	60	61
cel-mir-56	97	4234	60	61
cel-mir-57	99	4395	60	61
cel-mir-58a	97	4559	60	61
cel-mir-59	100	4720	60	61
cel-mir-60	98	4884	60	61
cel-mir-61	97	5046	60	61
cel-mir-62	58	5207	58	59
cel-mir-63	104	5328	60	61
cel-mir-64	110	5496	60	61
cel-mir-65	100	5670	60	61
cel-mir-66	99	5834	60	61
cel-mir-67	99	5997	60	61
cel-mir-70	100	6160	60	61
cel-mir-71	94	6324	60	61
cel-mir-72	99	6482	60	61
cel-mir-73	99	6645	60	61
cel-mir-74	97	6808	60	61
cel-mir-75	97	6969	60	61
cel-mir-76	97	7130	60	61
cel-mir-77	100	7291	60	61
cel-mir-78	96	7455	60	61
cel-mir-79	98	7615	60	61
cel-mir-80	98	7785	60	61
cel-mir-81	108	7947	60	61
cel-mir-82	97	8119	60	61
cel-mir-83	98	8280	60	61
cel-mir-84	75	8442	60	61
cel-mir-85	106	8581	60	61
cel-mir-86	98	8751	60	61
cel-mir-87	94	8913	60	61
cel-mir-90	98	9071	60	61
hsa-let-7a-1	80	9227	60	61
hsa-let-7a-2	72	9365	60	61
hsa-let-7a-3	74	9495	60	61
hsa-let-7b	83	9623	60	61
hsa-let-7c	84	9760	60	61
hsa-let-7d	87	9898	60	61
hsa-let-7e	79	10039	60	61
hsa-let-7f-1	87	10176	60	61
hsa-let-7f-2	83	10321	60	61
hsa-mir-15a	83	10460	60	61
hsa-mir-16-1	89	10601	60	61
hsa-mir-17	84	10744	60	61
hsa-mir-18a	71	10884	60	61
hsa-mir-19a	82	11011	60	61
hsa-mir-19b-1	87	11153	60	61
hsa-mir-19b-2	96	11300	60	61
hsa-mir-20a	71	11452	60	61
hsa-mir-21	72	11577	60	61
hsa-mir-22	85	11703	60	61
hsa-mir-23a	73	11844	60	61
hsa-mir-24-1	68	11975	60	61
hsa-mir-24-2	73	12101	60	61
hsa-mir-25	84	12228	60	61
hsa-mir-26a-1	77	12372	60	61
hsa-mir-26b	77	12505	60	61
hsa-mir-27a	78	12638	60	61
hsa-mir-28	86	12770	60	61
hsa-mir-29a	64	12912	60	61
hsa-mir-30a	71	13032	60	61
hsa-mir-31	71	13157	60	61
hsa-mir-32	70	13282	60	61
hsa-mir-33a	69	13408	60	61
hsa-mir-92a-1	78	13537	60	61
hsa-mir-92a-2	75	13675	60	61
hsa-mir-93	80	13804	60	61
hsa-mir-95	81	13938	60	61
hsa-mir-96	78	14073	60	61
hsa-mir-98	119	14205	60	61
hsa-mir-99a	81	14380	60	61
hsa-mir-100	80	14517	60	61
hsa-mir-101-1	75	14657	60	61
hsa-mir-29b-1	81	14792	60	61
hsa-mir-29b-2	81	14933	60	61
hsa-mir-103a-2	78	15076	60	61
hsa-mir-103a-1	78	15216	60	61
hsa-mir-105-1	81	15354	60	61
hsa-mir-105-2	81	15495	60	61
hsa-mir-106a	81	15634	60	61
hsa-mir-107	81	15771	60	61
hsa-mir-16-2	81	15910	60	61
dme-mir-1	91	16054	60	61
dme-mir-2a-1	76	16214	60	61
dme-mir-2a-2	72	16359	60	61
dme-mir-2b-1	77	16500	60	61
dme-mir-2b-2	83	16646	60	61
dme-mir-3	69	16792	60	61
dme-mir-4	81	16924	60	61
dme-mir-5	69	17068	60	61
dme-mir-6-1	82	17204	60	61
dme-mir-6-2	74	17353	60	61
dme-mir-6-3	80	17494	60	61
dme-mir-7	88	17637	60	61
dme-mir-8	87	17788	60	61
dme-mir-9a	78	17940	60	61
dme-mir-10	77	18083	60	61
dme-mir-11	75	18225	60	61
dme-mir-12	74	18365	60	61
dme-mir-13a	75	18506	60	61
dme-mir-13b-1	68	18652	60	61
dme-mir-13b-2	70	18791	60	61
dme-mir-14	63	18926	60	61
mmu-let-7g	88	19043	60	61
mmu-let-7i	85	19185	60	61
mmu-mir-1a-1	77	19328	60	61
mmu-mir-15b	64	19461	60	61
mmu-mir-23b	74	19581	60	61
mmu-mir-27b	73	19711	60	61
mmu-mir-29b-1	71	19844	60	61
mmu-mir-30a	71	19971	60	61
mmu-mir-30b	96	20098	60	61
mmu-mir-99a	65	20250	60	61
mmu-mir-99b	70	20371	60	61
mmu-mir-101a	83	20499	60	61
mmu-mir-124-3	68	20642	60	61
mmu-mir-125a	68	20768	60	61
mmu-mir-125b-2	71	20898	60	61
mmu-mir-126a	73	21027	60	61
mmu-mir-127	70	21156	60	61
mmu-mir-128-1	70	21286	60	61
mmu-mir-130a	64	21414	60	61
mmu-mir-9-2	72	21534	60	61
mmu-mir-132	66	21662	60	61
mmu-mir-133a-1	68	21790	60	61
mmu-mir-134	71	21914	60	61
mmu-mir-135a-1	90	22047	60	61
mmu-mir-136	62	22193	60	61
mmu-mir-137	73	22311	60	61
mmu-mir-138-2	71	22444	60	61
mmu-mir-140	70	22571	60	61
mmu-mir-141	72	22697	60	61
mmu-mir-142a	64	22826	60	61
mmu-mir-144	66	22946	60	61
mmu-mir-145a	70	23069	60	61
mmu-mir-146a	65	23197	60	61
mmu-mir-149	66	23318	60	61
mmu-mir-150	65	23440	60	61
mmu-mir-151	68	23561	60	61
mmu-mir-152	73	23685	60	61
mmu-mir-153	69	23814	60	61
mmu-mir-154	66	23939	60	61
mmu-mir-155	65	24061	60	61
ath-MIR156a	123	24190	60	61
ath-MIR156b	183	24378	60	61
ath-MIR156c	104	24627	60	61
ath-MIR156d	118	24795	60	61
ath-MIR156e	107	24977	60	61
ath-MIR156f	132	25148	60	61
ath-MIR157a	98	25345	60	61
ath-MIR157b	132	25507	60	61
ath-MIR157c	217	25704	60	61
ath-MIR157d	221	25987	60	61
ath-MIR158a	100	26274	60	61
ath-MIR159a	184	26438	60	61
ath-MIR160a	85	26688	60	61
ath-MIR160b	89	26837	60	61
ath-MIR160c	89	26990	60	61
ath-MIR161	173	27141	60	61
ath-MIR162a	140	27379	60	61
ath-MIR162b	111	27584	60	61
ath-MIR163	331	27757	60	61
ath-MIR164a	113	28156	60	61
ath-MIR164b	153	28333	60	61
ath-MIR165a	111	28551	60	61
ath-MIR165b	182	28726	60	61
ath-MIR166a	170	28974	60	61
ath-MIR166b	120	29209	60	61
ath-MIR166c	139	29393	60	61
ath-MIR166d	113	29597	60	61
ath-MIR166e	143	29774	60	61
ath-MIR166f	105	29982	60	61
ath-MIR166g	122	30151	60	61
ath-MIR167a	138	30338	60	61
ath-MIR167b	109	30541	60	61
ath-MIR168a	138	30714	60	61
ath-MIR168b	124	30917	60	61
ath-MIR169a	226	31106	60	61
ath-MIR170	93	31396	60	61
ath-MIR171a	123	31553	60	61
ath-MIR172a	102	31741	60	61
ath-MIR172b	95	31907	60	61
ath-MIR173	102	32064	60	61
ath-MIR159b	196	32230	60	61
mmu-mir-10b	68	32484	60	61
mmu-mir-129-1	73	32612	60	61
mmu-mir-181a-2	76	32747	60	61
mmu-mir-182	75	32879	60	61
mmu-mir-183	70	33010	60	61
mmu-mir-184	69	33136	60	61
mmu-mir-185	65	33261	60	61
mmu-mir-186	71	33382	60	61
mmu-mir-187	61	33509	60	61
mmu-mir-188	68	33626	60	61
mmu-mir-24-1	68	33752	60	61
mmu-mir-190a	67	33877	60	61
mmu-mir-191	74	34000	60	61
hsa-mir-192	110	34130	60	61
mmu-mir-193a	66	34297	60	61
mmu-mir-194-1	67	34423	60	61
mmu-mir-195a	94	34547	60	61
hsa-mir-196a-1	70	34703	60	61
hsa-mir-197	75	34829	60	61
hsa-mir-198	62	34960	60	61
mmu-mir-199a-1	70	35084	60	61
hsa-mir-199a-1	71	35216	60	61
mmu-mir-200b	70	35345	60	61
mmu-mir-201	66	35471	60	61
mmu-mir-202	72	35593	60	61
mmu-mir-203	76	35721	60	61
mmu-mir-204	68	35853	60	61
mmu-mir-205	68	35977	60	61
mmu-mir-206	73	36101	60	61
mmu-mir-207	79	36230	60	61
hsa-mir-208a	71	36367	60	61
hsa-mir-129-1	72	36498	60	61
hsa-mir-148a	68	36628	60	61
hsa-mir-30c-2	72	36756	60	61
hsa-mir-30d	70	36884	60	61
mmu-mir-122	66	37010	60	61
mmu-mir-143	63	37132	60	61
mmu-mir-30e	92	37251	60	61
hsa-mir-139	68	37399	60	61
hsa-mir-147a	72	37525	60	61
hsa-mir-7-1	110	37653	60	61
hsa-mir-7-2	110	37819	60	61
hsa-mir-7-3	110	37985	60	61
hsa-mir-10a	110	38151	60	61
hsa-mir-10b	110	38317	60	61
hsa-mir-34a	110	38483	60	61
hsa-mir-181a-2	110	38655	60	61
hsa-mir-181b-1	110	38827	60	61
hsa-mir-181c	110	38995	60	61
hsa-mir-182	110	39161	60	61
hsa-mir-183	110	39327	60	61
hsa-mir-187	109	39493	60	61
hsa-mir-196a-2	110	39664	60	61
hsa-mir-199a-2	110	39836	60	61
hsa-mir-199b	110	40004	60	61
hsa-mir-203a	110	40172	60	61
hsa-mir-204	110	40338	60	61
hsa-mir-205	110	40504	60	61
hsa-mir-210	110	40670	60	61
hsa-mir-211	110	40836	60	61
hsa-mir-212	110	41002	60	61
hsa-mir-181a-1	110	41174	60	61
hsa-mir-214	110	41340	60	61
hsa-mir-215	110	41506	60	61
hsa-mir-216a	110	41674	60	61
hsa-mir-217	110	41840	60	61
hsa-mir-218-1	110	42010	60	61
hsa-mir-218-2	110	42180	60	61
hsa-mir-219a-1	110	42352	60	61
hsa-mir-221	110	42518	60	61
hsa-mir-222	110	42684	60	61
hsa-mir-223	110	42850	60	61
hsa-mir-224	81	43016	60	61
cel-mir-124	96	43163	60	61
cel-mir-228	98	43325	60	61
cel-mir-229	115	43489	60	61
cel-mir-230	98	43670	60	61
cel-mir-231	99	43834	60	61
cel-mir-232	98	43999	60	61
cel-mir-233	98	44163	60	61
cel-mir-234	96	44327	60	61
cel-mir-235	97	44489	60	61
cel-mir-236	98	44652	60	61
cel-mir-237	99	44816	60	61
cel-mir-238	98	44981	60	61
cel-mir-239a	98	45147	60	61
cel-mir-239b	98	45313	60	61
cel-mir-240	97	45477	60	61
cel-mir-241	96	45640	60	61
cel-mir-242	96	45802	60	61
cel-mir-243	98	45964	60	61
cel-mir-244	99	46128	60	61
cel-mir-245	97	46293	60	61
cel-mir-246	97	46456	60	61
cel-mir-247	98	46619	60	61
cel-mir-248	98	46783	60	61
cel-mir-249	97	46947	60	61
cel-mir-250	99	47110	60	61
cel-mir-251	97	47275	60	61
cel-mir-252	98	47438	60	61
cel-mir-253	107	47602	60	61
cel-mir-254	100	47775	60	61
cel-mir-255	110	47941	60	61
cel-mir-256	101	48117	60	61
cel-mir-259	101	48284	60	61
cel-mir-261	99	48451	60	61
hsa-mir-200b	95	48608	60	61
dme-mir-263a	94	48772	60	61
cel-mir-264	93	48932	60	61
cel-mir-265	86	49091	60	61
cel-mir-266	94	49243	60	61
cel-mir-267	93	49403	60	61
cel-mir-268	95	49562	60	61
cel-mir-269	94	49723	60	61
cel-mir-270	95	49883	60	61
cel-mir-271	94	50044	60	61
cel-mir-272	95	50204	60	61
cel-mir-273	94	50365	60	61
dme-mir-184	100	50526	60	61
dme-mir-274	100	50693	60	61
dme-mir-275	98	50860	60	61
dme-mir-92a	95	51025	60	61
dme-mir-219	100	51187	60	61
dme-mir-276a	98	51356	60	61
dme-mir-277	100	51521	60	61
dme-mir-278	98	51688	60	61
dme-mir-133	98	51853	60	61
dme-mir-279	100	52018	60	61
dme-mir-33	99	52183	60	61
dme-mir-280	95	52349	60	61
dme-mir-281-1	90	52515	60	61
dme-mir-282	97	52672	60	61
dme-mir-283	100	52836	60	61
dme-mir-284	100	53003	60	61
dme-mir-281-2	92	53174	60	61
dme-mir-34	99	53331	60	61
dme-mir-124	100	53497	60	61
dme-mir-79	97	53662	60	61
dme-mir-276b	99	53828	60	61
dme-mir-210	100	53994	60	61
dme-mir-285	99	54161	60	61
dme-mir-100	100	54327	60	61
dme-mir-92b	100	54494	60	61
dme-mir-286	100	54661	60	61
dme-mir-287	93	54828	60	61
dme-mir-87	99	54986	60	61
dme-mir-263b	90	55154	60	61
dme-mir-288	97	55311	60	61
dme-mir-289	99	55475	60	61
dme-bantam	81	55639	60	61
mmu-mir-290a	83	55778	60	61
mmu-mir-291a	82	55919	60	61
mmu-mir-292a	82	56058	60	61
mmu-mir-293	80	56196	60	61
mmu-mir-294	84	56332	60	61
mmu-mir-295	69	56472	60	61
mmu-mir-296	79	56597	60	61
mmu-mir-297a-1	76	56738	60	61
mmu-mir-297a-2	90	56876	60	61
mmu-mir-298	82	57022	60	61
mmu-mir-299a	63	57161	60	61
mmu-mir-300	79	57280	60	61
mmu-mir-301a	86	57417	60	61
mmu-mir-302a	69	57561	60	61
mmu-mir-34c	77	57686	60	61
mmu-mir-34b	84	57819	60	61
mmu-let-7d	103	57957	60	61
mmu-mir-106a	65	58118	60	61
mmu-mir-106b	82	58241	60	61
mmu-mir-130b	82	58381	60	61
dme-mir-303	70	58530	60	61
dme-mir-31b	127	58667	60	61
dme-mir-304	88	58862	60	61
dme-mir-305	73	59017	60	61
dme-mir-9c	92	59155	60	61
dme-mir-306	85	59314	60	61
dme-mir-9b	91	59464	60	61
dme-let-7	78	59618	60	61
dme-mir-125	110	59763	60	61
dme-mir-307a	88	59942	60	61
dme-mir-308	63	60097	60	61
dme-mir-31a	92	60227	60	61
dme-mir-309	69	60386	60	61
dme-mir-310	89	60522	60	61
dme-mir-311	84	60678	60	61
dme-mir-312	66	60829	60	61
dme-mir-313	71	60962	60	61
dme-mir-314	90	61100	60	61
dme-mir-315	84	61257	60	61
dme-mir-316	89	61408	60	61
dme-mir-317	92	61564	60	61
dme-mir-318	68	61723	60	61
dme-mir-2c	102	61856	60	61
dme-mir-iab-4	68	62029	60	61
hsa-let-7g	84	62151	60	61
hsa-let-7i	84	62289	60	61
hsa-mir-1-2	85	62429	60	61
hsa-mir-15b	98	62570	60	61
hsa-mir-23b	97	62724	60	61
hsa-mir-27b	97	62877	60	61
hsa-mir-30b	88	63030	60	61
hsa-mir-122	85	63174	60	61
hsa-mir-124-1	85	63319	60	61
hsa-mir-124-2	109	63464	60	61
hsa-mir-124-3	87	63633	60	61
hsa-mir-125b-1	88	63782	60	61
hsa-mir-128-1	82	63930	60	61
hsa-mir-130a	89	64070	60	61
hsa-mir-132	101	64215	60	61
hsa-mir-133a-1	88	64378	60	61
hsa-mir-133a-2	102	64528	60	61
hsa-mir-135a-1	90	64692	60	61
hsa-mir-135a-2	100	64844	60	61
hsa-mir-137	102	65000	60	61
hsa-mir-138-2	84	65162	60	61
hsa-mir-140	100	65302	60	61
hsa-mir-141	95	65458	60	61
hsa-mir-142	87	65609	60	61
hsa-mir-143	106	65752	60	61
hsa-mir-144	86	65914	60	61
hsa-mir-145	88	66056	60	61
hsa-mir-152	87	66200	60	61
hsa-mir-153-1	90	66347	60	61
hsa-mir-153-2	87	66497	60	61
hsa-mir-191	92	66640	60	61
hsa-mir-9-1	89	66788	60	61
hsa-mir-9-2	87	66933	60	61
hsa-mir-9-3	90	67076	60	61
hsa-mir-125a	86	67224	60	61
hsa-mir-125b-2	89	67372	60	61
hsa-mir-126	85	67517	60	61
hsa-mir-127	97	67658	60	61
hsa-mir-129-2	90	67815	60	61
hsa-mir-134	73	67961	60	61
hsa-mir-136	82	68090	60	61
hsa-mir-138-1	99	68232	60	61
hsa-mir-146a	99	68389	60	61
hsa-mir-149	89	68544	60	61
hsa-mir-150	84	68689	60	61
hsa-mir-154	84	68829	60	61
hsa-mir-184	84	68969	60	61
hsa-mir-185	82	69109	60	61
hsa-mir-186	86	69247	60	61
hsa-mir-188	86	69389	60	61
hsa-mir-190a	85	69533	60	61
hsa-mir-193a	88	69676	60	61
hsa-mir-194-1	85	69824	60	61
hsa-mir-195	87	69965	60	61
hsa-mir-206	86	70108	60	61
cbr-let-7	87	70257	60	61
cbr-lin-4	94	70407	60	61
cbr-mir-1	94	70564	60	61
cbr-mir-34	93	70723	60	61
cbr-mir-42	96	70881	60	61
cbr-mir-43	95	71042	60	61
cbr-mir-44	95	71202	60	61
cbr-mir-45-1	82	71366	60	61
cbr-mir-45-2	82	71517	60	61
cbr-mir-46	94	71664	60	61
cbr-mir-47	93	71823	60	61
cbr-mir-48	95	71981	60	61
cbr-mir-49	96	72141	60	61
cbr-mir-50	101	72302	60	61
cbr-mir-52	98	72468	60	61
cbr-mir-57	90	72631	60	61
cbr-mir-58a	84	72787	60	61
cbr-mir-60	72	72936	60	61
cbr-mir-67	95	73073	60	61
cbr-mir-71	77	73233	60	61
cbr-mir-73a	94	73376	60	61
cbr-mir-74a	81	73536	60	61
cbr-mir-75	92	73682	60	61
cbr-mir-77-1	96	73843	60	61
cbr-mir-79	93	74004	60	61
cbr-mir-80	100	74162	60	61
cbr-mir-81	90	74327	60	61
cbr-mir-82	95	74482	60	61
cbr-mir-85	80	74642	60	61
cbr-mir-86	98	74787	60	61
cbr-mir-87	95	74950	60	61
cbr-mir-90a	97	75111	60	61
cbr-mir-124a	98	75276	60	61
cbr-mir-228	93	75441	60	61
cbr-mir-230	96	75601	60	61
cbr-mir-232-1	95	75768	60	61
cbr-mir-233	97	75930	60	61
cbr-mir-234	96	76094	60	61
cbr-mir-236	100	76257	60	61
cbr-mir-241	90	76424	60	61
cbr-mir-244	91	76581	60	61
cbr-mir-245	85	76739	60	61
cbr-mir-248	104	76891	60	61
cbr-mir-250	87	77062	60	61
cbr-mir-251	92	77216	60	61
cbr-mir-252	99	77375	60	61
cbr-mir-259	95	77541	60	61
cbr-mir-268	79	77703	60	61
hsa-mir-320a	82	77840	60	61
ath-MIR319a	176	77986	60	61
ath-MIR319b	172	78227	60	61
mmu-mir-19b-2	84	78460	60	61
mmu-mir-30c-1	89	78604	60	61
mmu-mir-30c-2	84	78753	60	61
mmu-mir-30d	82	78893	60	61
mmu-mir-148a	99	79033	60	61
mmu-mir-192	89	79188	60	61
mmu-mir-196a-1	102	79339	60	61
mmu-mir-196a-2	85	79503	60	61
mmu-mir-200a	90	79646	60	61
mmu-mir-208a	83	79794	60	61
mmu-let-7a-1	94	79935	60	61
mmu-let-7a-2	96	80087	60	61
mmu-let-7b	85	80237	60	61
mmu-let-7c-1	94	80380	60	61
mmu-let-7c-2	95	80532	60	61
mmu-let-7e	93	80681	60	61
mmu-let-7f-1	89	80832	60	61
mmu-let-7f-2	83	80979	60	61
mmu-mir-15a	84	81118	60	61
mmu-mir-16-1	93	81260	60	61
mmu-mir-16-2	95	81411	60	61
mmu-mir-18a	96	81562	60	61
mmu-mir-20a	107	81714	60	61
mmu-mir-21a	92	81876	60	61
mmu-mir-22	95	82022	60	61
mmu-mir-23a	75	82173	60	61
mmu-mir-24-2	107	82306	60	61
mmu-mir-26a-1	90	82473	60	61
mmu-mir-26b	85	82619	60	61
mmu-mir-29a	88	82760	60	61
mmu-mir-29c	88	82904	60	61
mmu-mir-27a	87	83048	60	61
mmu-mir-31	106	83189	60	61
mmu-mir-92a-2	91	83355	60	61
mmu-mir-93	88	83500	60	61
mmu-mir-96	106	83642	60	61
mmu-mir-34a	102	83804	60	61
mmu-mir-129-2	90	83966	60	61
mmu-mir-98	108	84110	60	61
mmu-mir-103-1	86	84278	60	61
mmu-mir-103-2	86	84424	60	61
rno-mir-322-1	95	84575	60	61
mmu-mir-322	95	84726	60	61
rno-mir-323	86	84882	60	61
mmu-mir-323	86	85024	60	61
rno-mir-301a	100	85173	60	61
rno-mir-324	83	85334	60	61
mmu-mir-324	89	85473	60	61
rno-mir-325	98	85623	60	61
mmu-mir-325	98	85777	60	61
mmu-mir-326	95	85931	60	61
rno-mir-326	95	86087	60	61
rno-mir-327	94	86243	60	61
rno-let-7d	98	86396	60	61
rno-mir-328a	84	86557	60	61
mmu-mir-328	97	86697	60	61
rno-mir-329	97	86855	60	61
mmu-mir-329	97	87008	60	61
rno-mir-330	97	87166	60	61
mmu-mir-330	98	87319	60	61
rno-mir-331	96	87478	60	61
mmu-mir-331	96	87630	60	61
rno-mir-140	99	87787	60	61
rno-mir-335	98	87947	60	61
rno-mir-336	96	88106	60	61
rno-mir-337	97	88263	60	61
mmu-mir-337	97	88416	60	61
rno-mir-148b	97	88576	60	61
mmu-mir-148b	97	88731	60	61
rno-mir-338	66	88889	60	61
mmu-mir-338	98	89011	60	61
rno-mir-339	96	89170	60	61
mmu-mir-339	96	89322	60	61
rno-mir-340-1	98	89483	60	61
mmu-mir-340	98	89637	60	61
rno-mir-341	96	89796	60	61
mmu-mir-341	96	89948	60	61
rno-mir-342	99	90105	60	61
mmu-mir-342	99	90260	60	61
rno-mir-343	93	90420	60	61
rno-mir-344a-1	107	90580	60	61
mmu-mir-344-1	95	90747	60	61
rno-mir-345	96	90903	60	61
mmu-mir-345	96	91055	60	61
rno-mir-346	98	91212	60	61
mmu-mir-346	98	91366	60	61
rno-mir-347	92	91525	60	61
rno-mir-349	97	91678	60	61
rno-mir-129-2	97	91840	60	61
rno-mir-20a	85	91998	60	61
rno-mir-350-1	99	92148	60	61
mmu-mir-350	99	92303	60	61
rno-mir-7a-1	97	92465	60	61
rno-mir-351-1	81	92627	60	61
mmu-mir-351	99	92764	60	61
rno-mir-352	96	92924	60	61
rno-mir-135b	97	93083	60	61
mmu-mir-135b	97	93238	60	61
rno-mir-151	97	93396	60	61
rno-mir-101b	97	93556	60	61
mmu-mir-101b	97	93711	60	61
hsa-mir-200c	68	93866	60	61
hsa-mir-1-1	71	93990	60	61
mmu-mir-1a-2	72	94119	60	61
osa-MIR156a	100	94247	60	61
osa-MIR156b	176	94403	60	61
osa-MIR156c	149	94636	60	61
osa-MIR156d	129	94842	60	61
osa-MIR156e	104	95028	60	61
osa-MIR156f	186	95188	60	61
osa-MIR156g	116	95432	60	61
osa-MIR156h	186	95604	60	61
osa-MIR156i	90	95848	60	61
osa-MIR156j	165	95994	60	61
osa-MIR160a	88	96216	60	61
osa-MIR160b	139	96360	60	61
osa-MIR160c	99	96556	60	61
osa-MIR160d	142	96711	60	61
osa-MIR162a	171	96910	60	61
osa-MIR164a	156	97138	60	61
osa-MIR164b	109	97351	60	61
osa-MIR166a	145	97516	60	61
osa-MIR166b	206	97718	60	61
osa-MIR166c	125	97982	60	61
osa-MIR166d	125	98164	60	61
osa-MIR166e	137	98346	60	61
osa-MIR166f	107	98540	60	61
osa-MIR167a	141	98703	60	61
osa-MIR167b	163	98901	60	61
osa-MIR167c	163	99121	60	61
osa-MIR169a	173	99341	60	61
osa-MIR171a	96	99571	60	61
hsa-mir-155	65	99723	60	61
hsa-mir-181b-2	89	99850	60	61
mmu-mir-107	87	99995	60	61
mmu-mir-10a	110	100138	60	61
mmu-mir-17	84	100302	60	61
mmu-mir-19a	82	100442	60	61
mmu-mir-25	84	100578	60	61
mmu-mir-28a	86	100717	60	61
mmu-mir-32	70	100857	60	61
mmu-mir-100	80	100983	60	61
mmu-mir-139	68	101119	60	61
mmu-mir-200c	69	101245	60	61
mmu-mir-210	110	101370	60	61
mmu-mir-212	91	101536	60	61
mmu-mir-181a-1	87	101689	60	61
mmu-mir-214	110	101832	60	61
mmu-mir-216a	72	102000	60	61
mmu-mir-218-1	110	102132	60	61
mmu-mir-218-2	110	102302	60	61
mmu-mir-219a-1	110	102474	60	61
mmu-mir-223	110	102640	60	61
mmu-mir-320	82	102806	60	61
mmu-mir-26a-2	84	102948	60	61
mmu-mir-33	69	103086	60	61
mmu-mir-211	106	103211	60	61
mmu-mir-221	95	103373	60	61
mmu-mir-222	79	103524	60	61
mmu-mir-224	82	103659	60	61
mmu-mir-29b-2	81	103801	60	61
mmu-mir-199a-2	110	103944	60	61
mmu-mir-199b	110	104112	60	61
mmu-mir-135a-2	100	104284	60	61
mmu-mir-124-1	85	104444	60	61
mmu-mir-124-2	109	104589	60	61
mmu-mir-19b-1	87	104758	60	61
mmu-mir-92a-1	80	104905	60	61
mmu-mir-9-1	89	105041	60	61
mmu-mir-9-3	90	105186	60	61
mmu-mir-138-1	99	105336	60	61
mmu-mir-181b-1	80	105497	60	61
mmu-mir-181c	89	105635	60	61
mmu-mir-125b-1	77	105786	60	61
mmu-mir-128-2	76	105923	60	61
hsa-mir-128-2	84	106059	60	61
mmu-mir-7a-1	108	106201	60	61
mmu-mir-7a-2	97	106367	60	61
mmu-mir-7b	111	106518	60	61
mmu-mir-217	108	106685	60	61
hsa-mir-194-2	85	106853	60	61
mmu-mir-194-2	86	106998	60	61
hsa-mir-106b	82	107142	60	61
hsa-mir-29c	88	107280	60	61
hsa-mir-30c-1	89	107428	60	61
hsa-mir-200a	90	107575	60	61
hsa-mir-302a	69	107723	60	61
hsa-mir-101-2	79	107852	60	61
hsa-mir-219a-2	97	107993	60	61
mmu-mir-219a-2	97	108152	60	61
hsa-mir-34b	84	108305	60	61
hsa-mir-34c	77	108445	60	61
hsa-mir-299	63	108578	60	61
hsa-mir-301a	86	108699	60	61
hsa-mir-99b	70	108841	60	61
hsa-mir-296	80	108967	60	61
hsa-mir-130b	82	109105	60	61
hsa-mir-30e	92	109243	60	61
hsa-mir-26a-2	84	109395	60	61
cbr-mir-72	123	109544	60	61
cel-mir-354	110	109734	60	61
cel-mir-355	110	109910	60	61
cel-mir-356a	110	110087	60	61
cel-mir-357	110	110263	60	61
cel-mir-358	110	110439	60	61
cel-mir-359	110	110615	60	61
cel-mir-360	110	110791	60	61
hsa-mir-361	72	110957	60	61
mmu-mir-361	70	111085	60	61
hsa-mir-362	65	111211	60	61
mmu-mir-362	65	111332	60	61
hsa-mir-363	75	111453	60	61
mmu-mir-363	75	111584	60	61
hsa-mir-365a	87	111717	60	61
mmu-mir-365-1	87	111864	60	61
hsa-mir-365b	111	112009	60	61
hsa-mir-302b	73	112178	60	61
hsa-mir-302c	68	112309	60	61
hsa-mir-302d	68	112435	60	61
hsa-mir-367	68	112559	60	61
hsa-mir-376c	66	112685	60	61
hsa-mir-369	70	112807	60	61
hsa-mir-370	75	112933	60	61
hsa-mir-371a	67	113066	60	61
hsa-mir-372	67	113189	60	61
hsa-mir-373	69	113312	60	61
hsa-mir-374a	72	113439	60	61
hsa-mir-375	64	113567	60	61
hsa-mir-376a-1	68	113693	60	61
hsa-mir-377	69	113817	60	61
hsa-mir-378a	66	113944	60	61
hsa-mir-379	67	114066	60	61
hsa-mir-380	61	114189	60	61
hsa-mir-381	75	114306	60	61
hsa-mir-382	76	114437	60	61
hsa-mir-383	73	114569	60	61
mmu-mir-375	64	114698	60	61
mmu-mir-376a	68	114820	60	61
mmu-mir-377	68	114944	60	61
mmu-mir-378a	66	115069	60	61
mmu-mir-379	66	115191	60	61
mmu-mir-380	61	115313	60	61
mmu-mir-381	75	115430	60	61
mmu-mir-382	76	115561	60	61
mmu-mir-383	70	115693	60	61
cel-lsy-6	73	115825	60	61
hsa-mir-340	95	115954	60	61
hsa-mir-330	94	116105	60	61
hsa-mir-328	75	116255	60	61
hsa-mir-342	99	116386	60	61
hsa-mir-337	93	116541	60	61
hsa-mir-323a	86	116692	60	61
hsa-mir-326	95	116834	60	61
hsa-mir-151a	90	116987	60	61
hsa-mir-135b	97	117135	60	61
hsa-mir-148b	99	117290	60	61
hsa-mir-331	94	117445	60	61
hsa-mir-324	83	117595	60	61
hsa-mir-338	67	117734	60	61
hsa-mir-339	94	117857	60	61
hsa-mir-335	94	118007	60	61
mmu-mir-335	98	118157	60	61
cbr-lsy-6	74	118318	60	61
cel-mir-392	110	118458	60	61
mmu-mir-133a-2	104	118630	60	61
mmu-mir-133b	119	118792	60	61
hsa-mir-133b	119	118969	60	61
mmu-mir-181b-2	89	119150	60	61
hsa-mir-325	98	119295	60	61
hsa-mir-345	98	119449	60	61
hsa-mir-346	95	119603	60	61
rno-let-7a-1	94	119761	60	61
rno-let-7a-2	96	119918	60	61
rno-let-7b	85	120073	60	61
rno-let-7c-1	94	120221	60	61
rno-let-7c-2	95	120378	60	61
rno-let-7e	93	120532	60	61
rno-let-7f-1	89	120688	60	61
rno-let-7f-2	83	120840	60	61
rno-let-7i	85	120982	60	61
rno-mir-7a-2	95	121130	60	61
rno-mir-7b	110	121284	60	61
rno-mir-9a-1	89	121457	60	61
rno-mir-9a-3	90	121609	60	61
rno-mir-9a-2	87	121762	60	61
rno-mir-10a	110	121910	60	61
rno-mir-10b	109	122081	60	61
rno-mir-15b	98	122251	60	61
rno-mir-16	95	122408	60	61
rno-mir-17-1	84	122566	60	61
rno-mir-18a	96	122711	60	61
rno-mir-19b-1	87	122872	60	61
rno-mir-19b-2	96	123024	60	61
rno-mir-19a	82	123181	60	61
rno-mir-21	92	123322	60	61
rno-mir-22	95	123473	60	61
rno-mir-23a	75	123629	60	61
rno-mir-23b	97	123765	60	61
rno-mir-24-1	68	123925	60	61
rno-mir-24-2	108	124056	60	61
rno-mir-25	84	124223	60	61
rno-mir-26a	90	124368	60	61
rno-mir-26b	85	124519	60	61
rno-mir-27b	97	124665	60	61
rno-mir-27a	87	124823	60	61
rno-mir-28	86	124969	60	61
rno-mir-29b-2	81	125120	60	61
rno-mir-29a	88	125262	60	61
rno-mir-29b-1	81	125415	60	61
rno-mir-29c-1	88	125561	60	61
rno-mir-30c-1	89	125714	60	61
rno-mir-30e	92	125864	60	61
rno-mir-30b	87	126017	60	61
rno-mir-30d	82	126165	60	61
rno-mir-30a	71	126308	60	61
rno-mir-30c-2	84	126444	60	61
rno-mir-31a	106	126589	60	61
rno-mir-32	70	126754	60	61
rno-mir-33	69	126883	60	61
rno-mir-34b	84	127013	60	61
rno-mir-34c	77	127158	60	61
rno-mir-34a	102	127296	60	61
rno-mir-92a-1	78	127463	60	61
rno-mir-92a-2	92	127606	60	61
rno-mir-93	87	127757	60	61
rno-mir-96	106	127903	60	61
rno-mir-98	108	128068	60	61
rno-mir-99a	81	128237	60	61
rno-mir-99b	70	128379	60	61
rno-mir-100	80	128510	60	61
rno-mir-101a	75	128653	60	61
rno-mir-103-2	86	128793	60	61
rno-mir-103-1	86	128944	60	61
rno-mir-106b	82	129093	60	61
rno-mir-107	87	129236	60	61
rno-mir-122	85	129384	60	61
rno-mir-124-3	87	129534	60	61
rno-mir-124-1	85	129686	60	61
rno-mir-124-2	109	129836	60	61
rno-mir-125a	85	130008	60	61
rno-mir-125b-1	87	130160	60	61
rno-mir-125b-2	88	130314	60	61
rno-mir-126a	73	130465	60	61
rno-mir-127	97	130599	60	61
rno-mir-128-1	82	130761	60	61
rno-mir-128-2	84	130908	60	61
rno-mir-129-1	72	131057	60	61
rno-mir-130a	88	131192	60	61
rno-mir-130b	82	131343	60	61
rno-mir-132	101	131486	60	61
rno-mir-133a	87	131650	60	61
rno-mir-134	73	131798	60	61
rno-mir-135a	100	131934	60	61
rno-mir-136	82	132095	60	61
rno-mir-137	102	132238	60	61
rno-mir-138-2	82	132405	60	61
rno-mir-138-1	99	132552	60	61
rno-mir-139	68	132712	60	61
rno-mir-141	94	132841	60	61
rno-mir-142	87	132996	60	61
rno-mir-143	105	133144	60	61
rno-mir-144	83	133310	60	61
rno-mir-145	88	133454	60	61
rno-mir-146a	95	133605	60	61
rno-mir-150	85	133761	60	61
rno-mir-152	85	133907	60	61
rno-mir-153	87	134053	60	61
rno-mir-154	84	134201	60	61
rno-mir-181c	106	134348	60	61
rno-mir-181a-2	117	134521	60	61
rno-mir-181b-1	110	134705	60	61
rno-mir-181b-2	88	134882	60	61
rno-mir-183	110	135031	60	61
rno-mir-184	77	135202	60	61
rno-mir-185	80	135340	60	61
rno-mir-186	86	135481	60	61
rno-mir-187	104	135628	60	61
rno-mir-190a-1	85	135798	60	61
rno-mir-191a	91	135946	60	61
rno-mir-192	110	136098	60	61
rno-mir-193a	86	136270	60	61
rno-mir-194-1	83	136421	60	61
rno-mir-194-2	85	136569	60	61
rno-mir-195	87	136715	60	61
rno-mir-196a	110	136865	60	61
rno-mir-199a	110	137038	60	61
rno-mir-200c	69	137211	60	61
rno-mir-200a	89	137343	60	61
rno-mir-200b	95	137495	60	61
rno-mir-203a	97	137653	60	61
rno-mir-204	110	137811	60	61
rno-mir-205	108	137982	60	61
rno-mir-206	84	138151	60	61
rno-mir-208a	83	138297	60	61
rno-mir-210	110	138441	60	61
rno-mir-211	106	138612	60	61
rno-mir-212	111	138779	60	61
rno-mir-181a-1	100	138957	60	61
rno-mir-214	110	139118	60	61
rno-mir-216a	106	139291	60	61
rno-mir-217	105	139458	60	61
rno-mir-218a-2	110	139630	60	61
rno-mir-218a-1	110	139807	60	61
rno-mir-219a-1	110	139984	60	61
rno-mir-219a-2	96	140161	60	61
rno-mir-221	109	140318	60	61
rno-mir-222	103	140488	60	61
rno-mir-223	110	140652	60	61
rno-mir-290	81	140823	60	61
rno-mir-291a	82	140967	60	61
rno-mir-292	82	141110	60	61
rno-mir-296	78	141253	60	61
rno-mir-297	66	141392	60	61
rno-mir-298	82	141519	60	61
rno-mir-299a	63	141663	60	61
rno-mir-300	79	141787	60	61
rno-mir-320	82	141927	60	61
mmu-mir-215	112	142065	60	61
ath-MIR167d	377	142241	60	61
ath-MIR169b	181	142687	60	61
ath-MIR169c	411	142934	60	61
ath-MIR169d	154	143414	60	61
ath-MIR169e	217	143633	60	61
ath-MIR169f	167	143916	60	61
ath-MIR169g	379	144148	60	61
ath-MIR169h	190	144596	60	61
ath-MIR169i	206	144852	60	61
ath-MIR169j	221	145124	60	61
ath-MIR169k	213	145411	60	61
ath-MIR169l	211	145690	60	61
ath-MIR169m	212	145967	60	61
ath-MIR169n	215	146245	60	61
ath-MIR171b	117	146526	60	61
ath-MIR171c	116	146707	60	61
ath-MIR172c	133	146887	60	61
ath-MIR172d	124	147085	60	61
ath-MIR390a	107	147274	60	61
ath-MIR390b	120	147445	60	61
ath-MIR391	206	147627	60	61
ath-MIR393a	133	147899	60	61
ath-MIR393b	160	148097	60	61
ath-MIR394a	117	148322	60	61
ath-MIR394b	121	148503	60	61
ath-MIR395a	93	148689	60	61
ath-MIR395b	100	148846	60	61
ath-MIR395c	100	149010	60	61
ath-MIR395d	100	149174	60	61
ath-MIR395e	95	149338	60	61
ath-MIR395f	112	149497	60	61
ath-MIR396a	151	149673	60	61
ath-MIR396b	135	149889	60	61
ath-MIR397a	107	150089	60	61
ath-MIR397b	109	150260	60	61
ath-MIR398a	105	150433	60	61
ath-MIR398b	116	150602	60	61
ath-MIR398c	115	150782	60	61
ath-MIR399a	123	150961	60	61
ath-MIR399b	135	151149	60	61
ath-MIR399c	114	151349	60	61
ath-MIR399d	100	151527	60	61
ath-MIR399e	109	151691	60	61
ath-MIR399f	118	151864	60	61
osa-MIR393a	115	152037	60	61
osa-MIR394	110	152206	60	61
osa-MIR395b	86	152372	60	61
osa-MIR395d	88	152514	60	61
osa-MIR395e	88	152658	60	61
osa-MIR395g	86	152802	60	61
osa-MIR395h	112	152944	60	61
osa-MIR395i	99	153112	60	61
osa-MIR395j	112	153267	60	61
osa-MIR395k	99	153435	60	61
osa-MIR395l	94	153590	60	61
osa-MIR395s	86	153740	60	61
osa-MIR395t	143	153882	60	61
osa-MIR395c	89	154082	60	61
osa-MIR395a	142	154227	60	61
osa-MIR395f	82	154426	60	61
osa-MIR395u	86	154564	60	61
osa-MIR396a	154	154706	60	61
osa-MIR396b	116	154917	60	61
osa-MIR396c	141	155089	60	61
osa-MIR397a	114	155287	60	61
osa-MIR397b	118	155457	60	61
osa-MIR398a	115	155631	60	61
osa-MIR398b	88	155802	60	61
osa-MIR399a	149	155946	60	61
osa-MIR399b	97	156152	60	61
osa-MIR399c	110	156305	60	61
osa-MIR399d	286	156471	60	61
osa-MIR399e	118	156816	60	61
osa-MIR399f	117	156990	60	61
osa-MIR399g	119	157163	60	61
osa-MIR399h	99	157338	60	61
osa-MIR399i	116	157493	60	61
osa-MIR399j	106	157665	60	61
osa-MIR399k	106	157827	60	61
ebv-mir-BHRF1-1	66	158003	60	61
ebv-mir-BHRF1-2	65	158139	60	61
ebv-mir-BHRF1-3	65	158274	60	61
ebv-mir-BART1	70	158405	60	61
ebv-mir-BART2	62	158541	60	61
ath-MIR400	102	158665	60	61
ath-MIR401	250	158829	60	61
ath-MIR402	309	159144	60	61
ath-MIR403	135	159519	60	61
ath-MIR404	150	159717	60	61
ath-MIR405a	157	159932	60	61
ath-MIR405b	124	160154	60	61
ath-MIR405d	86	160343	60	61
ath-MIR406	200	160491	60	61
ath-MIR407	263	160755	60	61
ath-MIR408	218	161083	60	61
ath-MIR156g	103	161367	60	61
ath-MIR156h	106	161534	60	61
ath-MIR158b	85	161704	60	61
ath-MIR159c	225	161853	60	61
ath-MIR319c	199	162144	60	61
ath-MIR164c	102	162409	60	61
ath-MIR167c	160	162575	60	61
ath-MIR172e	125	162800	60	61
osa-MIR156k	106	162982	60	61
osa-MIR156l	156	163144	60	61
osa-MIR159a	272	163357	60	61
osa-MIR159b	188	163688	60	61
osa-MIR159c	197	163934	60	61
osa-MIR159d	189	164189	60	61
osa-MIR159e	191	164436	60	61
osa-MIR159f	188	164685	60	61
osa-MIR319a	191	164931	60	61
osa-MIR319b	197	165180	60	61
osa-MIR160e	114	165435	60	61
osa-MIR160f	100	165605	60	61
osa-MIR162b	134	165761	60	61
osa-MIR164c	119	165952	60	61
osa-MIR164d	94	166127	60	61
osa-MIR164e	132	166277	60	61
osa-MIR166k	127	166466	60	61
osa-MIR166l	117	166650	60	61
osa-MIR167d	110	166823	60	61
osa-MIR167e	273	166989	60	61
osa-MIR167f	113	167321	60	61
osa-MIR167g	82	167490	60	61
osa-MIR167h	120	167628	60	61
osa-MIR167i	201	167804	60	61
osa-MIR168a	87	168063	60	61
osa-MIR168b	106	168206	60	61
osa-MIR169b	128	168368	60	61
osa-MIR169c	112	168553	60	61
osa-MIR169d	103	168721	60	61
osa-MIR169e	132	168880	60	61
osa-MIR169f	214	169069	60	61
osa-MIR169g	126	169341	60	61
osa-MIR169h	122	169524	60	61
osa-MIR169i	176	169703	60	61
osa-MIR169j	125	169936	60	61
osa-MIR169k	156	170118	60	61
osa-MIR169l	108	170331	60	61
osa-MIR169m	138	170495	60	61
osa-MIR169n	177	170690	60	61
osa-MIR169o	173	170924	60	61
osa-MIR169p	126	171154	60	61
osa-MIR169q	108	171337	60	61
osa-MIR171b	100	171501	60	61
osa-MIR171c	99	171657	60	61
osa-MIR171d	135	171812	60	61
osa-MIR171e	119	172004	60	61
osa-MIR171f	127	172179	60	61
osa-MIR171g	89	172363	60	61
osa-MIR172a	109	172508	60	61
osa-MIR172b	238	172673	60	61
osa-MIR172c	111	172969	60	61
osa-MIR166g	145	173136	60	61
osa-MIR166h	119	173338	60	61
osa-MIR166i	145	173513	60	61
hsa-mir-384	88	173715	60	61
mmu-mir-384	88	173859	60	61
osa-MIR171h	101	174003	60	61
osa-MIR393b	132	174160	60	61
osa-MIR408	213	174347	60	61
hsa-mir-196b	84	174620	60	61
mmu-mir-196b	85	174762	60	61
rno-mir-196b-1	85	174914	60	61
osa-MIR172d	130	175055	60	61
osa-MIR171i	120	175242	60	61
osa-MIR167j	160	175418	60	61
osa-MIR166m	200	175635	60	61
osa-MIR166j	100	175893	60	61
osa-MIR164f	210	176049	60	61
mmu-mir-409	79	176317	60	61
mmu-mir-410	81	176452	60	61
mmu-mir-376b	82	176591	60	61
mmu-mir-411	82	176729	60	61
mmu-mir-412	80	176867	60	61
mmu-mir-370	79	177003	60	61
gga-mir-29a	89	177139	60	61
gga-mir-29b-1	81	177289	60	61
gga-let-7i	84	177425	60	61
gga-mir-135a-2	100	177572	60	61
gga-mir-33-1	69	177729	60	61
gga-let-7a-3	76	177857	60	61
gga-let-7b	85	177988	60	61
gga-mir-99a	81	178130	60	61
gga-let-7c	84	178266	60	61
gga-mir-125b-2	90	178413	60	61
gga-mir-155	63	178560	60	61
gga-mir-222a	98	178682	60	61
gga-mir-221	99	178837	60	61
gga-mir-92-1	78	178993	60	61
gga-mir-19b	87	179128	60	61
gga-mir-20a	98	179272	60	61
gga-mir-19a	81	179427	60	61
gga-mir-18a	93	179565	60	61
gga-mir-17	85	179713	60	61
gga-mir-16-1	84	179857	60	61
gga-mir-15a	83	179998	60	61
gga-mir-26a	77	180138	60	61
gga-mir-153	87	180272	60	61
gga-mir-148a	68	180418	60	61
gga-mir-196-2	94	180547	60	61
gga-mir-138-1	96	180702	60	61
gga-mir-128-2	84	180859	60	61
gga-mir-187	86	181000	60	61
gga-mir-32	70	181141	60	61
gga-mir-133a-1	87	181274	60	61
gga-mir-1a-2	85	181420	60	61
gga-mir-124a	96	181564	60	61
gga-mir-30d	64	181717	60	61
gga-mir-30b	87	181838	60	61
gga-mir-216a	106	181983	60	61
gga-mir-217	107	182146	60	61
gga-mir-194	75	182310	60	61
gga-mir-215	105	182442	60	61
gga-mir-30a	72	182604	60	61
gga-mir-30c-2	72	182737	60	61
gga-mir-133b	84	182868	60	61
gga-mir-206	76	183009	60	61
gga-mir-223	100	183142	60	61
gga-mir-18b	84	183299	60	61
gga-mir-106	81	183440	60	61
gga-mir-302a	67	183580	60	61
gga-mir-218-1	109	183708	60	61
gga-mir-103-2	83	183878	60	61
gga-mir-203a	98	184019	60	61
gga-mir-107	81	184174	60	61
gga-mir-10b	110	184312	60	61
gga-mir-128-1	82	184483	60	61
gga-mir-181a-1	104	184628	60	61
gga-mir-181b-1	89	184795	60	61
gga-mir-199-2	108	184945	60	61
gga-mir-137	96	185110	60	61
gga-mir-16-2	94	185265	60	61
gga-mir-15b	91	185416	60	61
gga-mir-190a	85	185565	60	61
gga-mir-204-2	101	185711	60	61
gga-mir-7-2	99	185869	60	61
gga-mir-184	74	186025	60	61
gga-mir-138-2	83	186160	60	61
gga-mir-140	95	186300	60	61
gga-let-7g	83	186450	60	61
gga-mir-135a-1	88	186596	60	61
gga-let-7d	103	186739	60	61
gga-let-7f	87	186897	60	61
gga-let-7a-1	90	187043	60	61
gga-mir-146a	99	187192	60	61
gga-mir-103-1	78	187352	60	61
gga-mir-218-2	95	187491	60	61
gga-mir-205b	98	187645	60	61
gga-mir-130b	77	187802	60	61
gga-mir-301a	93	187937	60	61
gga-mir-130a	83	188089	60	61
gga-mir-181b-2	85	188235	60	61
gga-mir-181a-2	91	188383	60	61
gga-mir-126	84	188531	60	61
gga-mir-199-1	94	188676	60	61
gga-mir-219a	85	188829	60	61
gga-mir-1a-1	71	188973	60	61
gga-mir-133a-2	96	189107	60	61
gga-mir-200a	87	189262	60	61
gga-mir-200b	85	189408	60	61
gga-mir-34a	109	189550	60	61
gga-mir-124b	93	189718	60	61
gga-mir-1b	64	189866	60	61
gga-mir-133c	79	189989	60	61
gga-mir-30e	96	190125	60	61
gga-mir-30c-1	89	190282	60	61
gga-mir-100	80	190428	60	61
gga-let-7a-2	72	190567	60	61
gga-mir-34b	84	190696	60	61
gga-mir-34c	74	190837	60	61
gga-let-7j	83	190966	60	61
gga-let-7k	83	191104	60	61
gga-mir-135a-3	96	191250	60	61
gga-mir-29c	89	191403	60	61
gga-mir-29b-2	80	191553	60	61
gga-mir-205a	96	191692	60	61
gga-mir-196-1	95	191849	60	61
gga-mir-7-3	95	192001	60	61
gga-mir-101-1	79	192155	60	61
gga-mir-204-1	104	192295	60	61
gga-mir-7-1	109	192456	60	61
gga-mir-23b	86	192622	60	61
gga-mir-27b	97	192765	60	61
gga-mir-24	68	192917	60	61
gga-mir-31	94	193040	60	61
gga-mir-122-1	77	193195	60	61
gga-mir-183	98	193329	60	61
gga-mir-7b	110	193482	60	61
gga-mir-122-2	77	193653	60	61
gga-mir-142	88	193787	60	61
gga-mir-196-3	108	193936	60	61
gga-mir-9-2	87	194101	60	61
dps-bantam	81	194254	60	61
dps-let-7	77	194399	60	61
dps-mir-1	88	194540	60	61
dps-mir-2a-1	74	194698	60	61
dps-mir-2a-2	72	194842	60	61
dps-mir-2b-1	77	194984	60	61
dps-mir-2b-2	83	195131	60	61
dps-mir-2c	103	195280	60	61
dps-mir-3	73	195447	60	61
dps-mir-4	81	195584	60	61
dps-mir-iab-4	68	195737	60	61
dps-mir-5	72	195869	60	61
dps-mir-6-1	80	196009	60	61
dps-mir-6-3	80	196157	60	61
dps-mir-6-2	83	196305	60	61
dps-mir-7	88	196452	60	61
dps-mir-8	87	196604	60	61
dps-mir-9a	78	196757	60	61
dps-mir-9b	91	196901	60	61
dps-mir-9c	92	197058	60	61
dps-mir-10	77	197216	60	61
dps-mir-11	71	197359	60	61
dps-mir-12	74	197496	60	61
dps-mir-13a	74	197638	60	61
dps-mir-13b-1	69	197784	60	61
dps-mir-13b-2	69	197925	60	61
dps-mir-14	63	198060	60	61
dps-mir-31a	92	198191	60	61
dps-mir-31b	89	198351	60	61
dps-mir-33	91	198506	60	61
dps-mir-34	100	198663	60	61
dps-mir-79	84	198829	60	61
dps-mir-87	98	198979	60	61
dps-mir-92a	94	199145	60	61
dps-mir-92b	100	199307	60	61
dps-mir-100	100	199475	60	61
dps-mir-124	98	199643	60	61
dps-mir-125	110	199809	60	61
dps-mir-133	96	199987	60	61
dps-mir-184	100	200151	60	61
dps-mir-210a	94	200321	60	61
dps-mir-219	100	200483	60	61
dps-mir-263a	92	200653	60	61
dps-mir-263b	91	200815	60	61
dps-mir-274	97	200974	60	61
dps-mir-275	90	201139	60	61
dps-mir-276a	99	201299	60	61
dps-mir-276b	99	201468	60	61
dps-mir-277	100	201635	60	61
dps-mir-278	98	201803	60	61
dps-mir-279	95	201969	60	61
dps-mir-280	94	202132	60	61
dps-mir-281-1	88	202298	60	61
dps-mir-281-2	91	202458	60	61
dps-mir-282	94	202617	60	61
dps-mir-283	97	202779	60	61
dps-mir-284	100	202944	60	61
dps-mir-285	100	203112	60	61
dps-mir-286	97	203280	60	61
dps-mir-287	80	203445	60	61
dps-mir-288	96	203593	60	61
dps-mir-289	100	203757	60	61
dps-mir-304	88	203925	60	61
dps-mir-305	73	204081	60	61
dps-mir-306	80	204222	60	61
dps-mir-307a	88	204372	60	61
dps-mir-308	62	204528	60	61
dps-mir-309	68	204658	60	61
dps-mir-314	89	204794	60	61
dps-mir-315	84	204951	60	61
dps-mir-316	89	205103	60	61
dps-mir-317	90	205260	60	61
dps-mir-318	68	205418	60	61
dre-mir-7b	104	205539	60	61
dre-mir-7a-1	79	205700	60	61
dre-mir-7a-2	97	205836	60	61
dre-mir-10a	99	205988	60	61
dre-mir-10b-1	78	206146	60	61
dre-mir-34a	98	206278	60	61
dre-mir-181b-1	109	206437	60	61
dre-mir-181b-2	86	206607	60	61
dre-mir-182	68	206748	60	61
dre-mir-183	98	206871	60	61
dre-mir-187-1	89	207028	60	61
dre-mir-192	85	207172	60	61
dre-mir-196a-1	106	207318	60	61
dre-mir-199-1	87	207483	60	61
dre-mir-199-2	96	207629	60	61
dre-mir-199-3	98	207784	60	61
dre-mir-203a	96	207939	60	61
dre-mir-204-1	93	208094	60	61
dre-mir-205	89	208242	60	61
dre-mir-210	73	208386	60	61
dre-mir-181a-1	84	208520	60	61
dre-mir-214	100	208659	60	61
dre-mir-216a	89	208816	60	61
dre-mir-217	98	208960	60	61
dre-mir-219-1	91	209117	60	61
dre-mir-219-2	80	209267	60	61
dre-mir-221	93	209402	60	61
dre-mir-222a	108	209551	60	61
dre-mir-223	99	209714	60	61
cbr-mir-64a	110	209879	60	61
cbr-mir-231	104	210056	60	61
cbr-mir-356	112	210227	60	61
cbr-mir-83	111	210404	60	61
cbr-mir-246	109	210582	60	61
cbr-mir-51	145	210756	60	61
cbr-mir-357-1	113	210973	60	61
cbr-mir-253	110	211153	60	61
cbr-mir-70	112	211328	60	61
cbr-mir-358	113	211507	60	61
cbr-mir-61	107	211685	60	61
cbr-mir-360	111	211859	60	61
cbr-mir-239a	113	212039	60	61
cbr-mir-249	109	212219	60	61
cbr-mir-240	113	212395	60	61
cbr-mir-254	108	212575	60	61
cbr-mir-239b	112	212752	60	61
cbr-mir-62	110	212929	60	61
cbr-mir-55	112	213104	60	61
cbr-mir-84	114	213281	60	61
cbr-mir-354	109	213462	60	61
cbr-mir-35a	112	213637	60	61
cbr-mir-36	94	213814	60	61
cbr-mir-38	96	213973	60	61
cbr-mir-39	98	214134	60	61
cbr-mir-40	98	214297	60	61
cbr-mir-41a	110	214461	60	61
cbr-mir-355	109	214638	60	61
rno-mir-421	79	214808	60	61
ath-MIR413	123	214949	60	61
ath-MIR414	108	215135	60	61
ath-MIR415	110	215305	60	61
ath-MIR416	80	215477	60	61
ath-MIR417	117	215619	60	61
ath-MIR418	73	215798	60	61
ath-MIR419	106	215933	60	61
ath-MIR420	100	216101	60	61
osa-MIR413	113	216255	60	61
osa-MIR414	106	216422	60	61
osa-MIR415	144	216582	60	61
osa-MIR416	109	216781	60	61
osa-MIR417	66	216944	60	61
osa-MIR418	82	217064	60	61
osa-MIR419	103	217200	60	61
ath-MIR426	111	217365	60	61
osa-MIR426	148	217530	60	61
hsa-mir-422a	90	217737	60	61
hsa-mir-423	94	217883	60	61
hsa-mir-424	98	218033	60	61
mmu-mir-425	85	218187	60	61
hsa-mir-425	87	218328	60	61
xla-mir-427	68	218473	60	61
xla-mir-428	71	218599	60	61
xla-mir-429	68	218728	60	61
xla-mir-19b	73	218854	60	61
xla-mir-20	74	218983	60	61
xla-mir-18	79	219113	60	61
xla-mir-133a	86	219252	60	61
zma-MIR156d	119	219390	60	61
zma-MIR156f	167	219561	60	61
zma-MIR156g	121	219781	60	61
zma-MIR156b	124	219955	60	61
zma-MIR156c	139	220132	60	61
zma-MIR156e	126	220324	60	61
zma-MIR156a	152	220503	60	61
zma-MIR156h	115	220708	60	61
zma-MIR156i	117	220875	60	61
zma-MIR160a	104	221044	60	61
zma-MIR160c	100	221200	60	61
zma-MIR160d	142	221352	60	61
zma-MIR160b	121	221547	60	61
zma-MIR164a	152	221721	60	61
zma-MIR164d	216	221926	60	61
zma-MIR164b	128	222196	60	61
zma-MIR164c	270	222377	60	61
zma-MIR169a	130	222702	60	61
zma-MIR169b	156	222885	60	61
zma-MIR167a	190	223094	60	61
zma-MIR167b	127	223338	60	61
zma-MIR167d	133	223518	60	61
zma-MIR167c	132	223704	60	61
zma-MIR160e	94	223889	60	61
zma-MIR166a	213	224035	60	61
zma-MIR162	130	224300	60	61
zma-MIR166h	76	224483	60	61
zma-MIR166e	87	224611	60	61
zma-MIR166i	83	224750	60	61
zma-MIR166f	78	224885	60	61
zma-MIR166g	126	225015	60	61
zma-MIR166b	116	225194	60	61
zma-MIR166c	92	225362	60	61
zma-MIR166d	104	225506	60	61
zma-MIR171a	99	225662	60	61
zma-MIR171b	85	225813	60	61
zma-MIR172a	83	225950	60	61
zma-MIR172d	74	226085	60	61
zma-MIR172b	126	226211	60	61
zma-MIR172c	123	226390	60	61
sbi-MIR166d	87	226573	60	61
sbi-MIR166c	94	226719	60	61
sbi-MIR166b	72	226872	60	61
sbi-MIR166a	108	227003	60	61
sbi-MIR172b	170	227170	60	61
sbi-MIR172c	119	227400	60	61
sbi-MIR172a	102	227578	60	61
sbi-MIR156a	84	227739	60	61
sbi-MIR156c	95	227882	60	61
sbi-MIR156b	84	228036	60	61
sbi-MIR160d	100	228179	60	61
sbi-MIR160a	84	228338	60	61
sbi-MIR160c	83	228481	60	61
sbi-MIR160b	82	228623	60	61
sbi-MIR160e	95	228764	60	61
sbi-MIR164a	126	228917	60	61
sbi-MIR167a	96	229103	60	61
sbi-MIR167b	198	229258	60	61
sbi-MIR169b	102	229517	60	61
sbi-MIR169a	91	229678	60	61
gga-mir-20b	85	229826	60	61
hsa-mir-18b	71	229967	60	61
hsa-mir-20b	69	230094	60	61
oar-mir-431	91	230217	60	61
oar-mir-127	114	230362	60	61
oar-mir-432	90	230530	60	61
oar-mir-136	92	230674	60	61
mmu-mir-431	91	230822	60	61
mmu-mir-433	124	230969	60	61
mmu-mir-434	94	231150	60	61
dre-mir-430a-1	82	231305	60	61
dre-mir-430b-1	81	231448	60	61
dre-mir-430c-1	73	231590	60	61
sbi-MIR393a	139	231721	60	61
sbi-MIR394a	110	231920	60	61
sbi-MIR395b	105	232089	60	61
sbi-MIR395a	150	232253	60	61
sbi-MIR395d	103	232463	60	61
sbi-MIR395e	105	232625	60	61
sbi-MIR396b	128	232789	60	61
sbi-MIR396a	125	232977	60	61
sbi-MIR396c	162	233162	60	61
sbi-MIR399a	136	233384	60	61
sbi-MIR399c	130	233580	60	61
sbi-MIR399d	205	233770	60	61
sbi-MIR399e	126	234036	60	61
sbi-MIR399f	120	234222	60	61
sbi-MIR399b	121	234401	60	61
sbi-MIR399g	125	234582	60	61
sbi-MIR156d	125	234767	60	61
sbi-MIR164b	111	234952	60	61
sbi-MIR166e	151	235122	60	61
sbi-MIR167d	148	235333	60	61
sbi-MIR167f	179	235541	60	61
sbi-MIR167g	123	235780	60	61
sbi-MIR167e	179	235963	60	61
sbi-MIR167c	131	236202	60	61
sbi-MIR168	106	236391	60	61
sbi-MIR169c	126	236556	60	61
sbi-MIR169d	172	236742	60	61
sbi-MIR169f	148	236974	60	61
sbi-MIR169g	152	237182	60	61
sbi-MIR169i	169	237394	60	61
sbi-MIR171b	132	237623	60	61
sbi-MIR171d	153	237815	60	61
sbi-MIR171a	161	238028	60	61
sbi-MIR171c	109	238249	60	61
sbi-MIR172e	115	238417	60	61
sbi-MIR166f	139	238591	60	61
sbi-MIR171e	124	238790	60	61
sbi-MIR159a	226	238973	60	61
sbi-MIR319a	249	239259	60	61
ame-bantam	87	239567	60	61
ame-mir-1-1	83	239712	60	61
ame-mir-12	83	239851	60	61
ame-mir-124	77	239992	60	61
ame-mir-125	107	240127	60	61
ame-mir-133	89	240292	60	61
ame-mir-184	92	240439	60	61
ame-mir-210	85	240589	60	61
ame-mir-219	102	240732	60	61
ame-mir-263a	91	240893	60	61
ame-mir-276	84	241042	60	61
ame-mir-277	84	241184	60	61
ame-mir-278	92	241326	60	61
ame-mir-281	103	241476	60	61
ame-mir-282	92	241637	60	61
ame-mir-2-1	89	241787	60	61
ame-mir-2-2	84	241934	60	61
ame-mir-305	90	242076	60	61
ame-mir-315	82	242224	60	61
ame-mir-317	90	242364	60	61
ame-mir-7	87	242508	60	61
ame-mir-8	85	242649	60	61
ame-mir-9a	87	242790	60	61
ame-mir-9b	92	242933	60	61
ame-mir-iab-4	85	243087	60	61
aga-bantam	111	243231	60	61
aga-let-7	90	243399	60	61
aga-mir-1	98	243546	60	61
aga-mir-10	102	243703	60	61
aga-mir-100	92	243866	60	61
aga-mir-124	83	244019	60	61
aga-mir-125	112	244163	60	61
aga-mir-133	77	244336	60	61
aga-mir-13b	94	244474	60	61
aga-mir-14	94	244627	60	61
aga-mir-184	82	244782	60	61
aga-mir-210	80	244925	60	61
aga-mir-219	87	245066	60	61
aga-mir-263a	86	245215	60	61
aga-mir-275	95	245362	60	61
aga-mir-276	92	245518	60	61
aga-mir-277	90	245671	60	61
aga-mir-278	83	245822	60	61
aga-mir-279	89	245966	60	61
aga-mir-281	102	246116	60	61
aga-mir-282	93	246279	60	61
aga-mir-283	92	246433	60	61
aga-mir-2-1	87	246586	60	61
aga-mir-2-2	98	246734	60	61
aga-mir-305	90	246893	60	61
aga-mir-307	98	247044	60	61
aga-mir-308	100	247203	60	61
aga-mir-315	76	247364	60	61
aga-mir-317	90	247501	60	61
aga-mir-7	87	247648	60	61
aga-mir-79	94	247794	60	61
aga-mir-8	86	247945	60	61
aga-mir-9a	81	248090	60	61
aga-mir-92a	89	248232	60	61
aga-mir-92b	87	248382	60	61
aga-mir-9b	93	248528	60	61
aga-mir-9c	90	248680	60	61
aga-mir-iab-4	84	248835	60	61
hsa-mir-448	111	248975	60	61
mmu-mir-448	112	249142	60	61
rno-mir-448	112	249315	60	61
cfa-mir-448	110	249487	60	61
hsa-mir-429	83	249653	60	61
mmu-mir-429	83	249792	60	61
rno-mir-429	85	249936	60	61
cfa-mir-429	85	250081	60	61
mmu-mir-365-2	112	250226	60	61
cfa-mir-365-2	111	250402	60	61
hsa-mir-449a	91	250571	60	61
mmu-mir-449a	91	250720	60	61
rno-mir-449a	91	250874	60	61
cfa-mir-449a	91	251026	60	61
hsa-mir-450a-1	91	251179	60	61
mmu-mir-450a-1	91	251332	60	61
rno-mir-450a	91	251486	60	61
cfa-mir-450a	91	251639	60	61
rno-mir-365	86	251791	60	61
cfa-mir-365-1	87	251941	60	61
mghv-mir-M1-1	65	252100	60	61
mghv-mir-M1-2	66	252237	60	61
mghv-mir-M1-3	61	252375	60	61
mghv-mir-M1-4	94	252508	60	61
mghv-mir-M1-5	60	252674	60	61
mghv-mir-M1-6	63	252805	60	61
mghv-mir-M1-7	60	252940	60	61
mghv-mir-M1-8	71	253071	60	61
mghv-mir-M1-9	60	253214	60	61
hcmv-mir-UL22A	68	253343	60	61
hcmv-mir-UL36	75	253479	60	61
hcmv-mir-UL112	67	253624	60	61
hcmv-mir-UL148D	72	253763	60	61
hcmv-mir-US5-1	66	253905	60	61
hcmv-mir-US5-2	65	254041	60	61
hcmv-mir-US25-1	70	254178	60	61
hcmv-mir-US25-2	90	254320	60	61
hcmv-mir-US33	70	254478	60	61
osa-MIR435	132	254602	60	61
osa-MIR437	213	254789	60	61
osa-MIR438	186	255058	60	61
osa-MIR390	91	255300	60	61
osa-MIR439a	93	255447	60	61
osa-MIR439b	60	255596	60	61
osa-MIR439c	93	255711	60	61
osa-MIR439d	98	255860	60	61
osa-MIR439e	98	256014	60	61
osa-MIR439f	96	256168	60	61
osa-MIR439g	88	256320	60	61
osa-MIR439h	99	256464	60	61
osa-MIR439i	125	256619	60	61
osa-MIR440	120	256799	60	61
osa-MIR396e	184	256975	60	61
osa-MIR443	148	257215	60	61
osa-MIR444a	131	257420	60	61
dre-mir-429a	82	257608	60	61
hsa-mir-431	114	257746	60	61
rno-mir-431	114	257921	60	61
hsa-mir-433	93	258091	60	61
rno-mir-433	93	258245	60	61
hsa-mir-329-1	80	258398	60	61
hsa-mir-329-2	84	258538	60	61
hsa-mir-451a	72	258680	60	61
mmu-mir-451a	72	258809	60	61
rno-mir-451	72	258942	60	61
dre-mir-451	60	259069	60	61
hsa-mir-452	85	259184	60	61
mmu-mir-452	85	259325	60	61
hsa-mir-409	79	259466	60	61
mtr-MIR162	124	259606	60	61
mtr-MIR160a	119	259793	60	61
mtr-MIR166a	121	259974	60	61
mtr-MIR169a	121	260159	60	61
mtr-MIR399b	112	260344	60	61
mtr-MIR399d	129	260519	60	61
mtr-MIR393a	135	260711	60	61
mtr-MIR395a	135	260910	60	61
mtr-MIR395b	124	261109	60	61
mtr-MIR399c	119	261297	60	61
mtr-MIR399a	134	261479	60	61
mtr-MIR399e	134	261677	60	61
mtr-MIR319a	207	261874	60	61
mtr-MIR156a	460	262145	60	61
mtr-MIR171a	114	262673	60	61
sof-MIR156	137	262850	60	61
sof-MIR396	134	263051	60	61
sof-MIR159a	265	263251	60	61
sof-MIR159b	266	263584	60	61
sof-MIR159d	265	263918	60	61
sof-MIR159e	264	264251	60	61
sof-MIR159c	238	264583	60	61
sof-MIR167a	188	264888	60	61
sof-MIR167b	188	265143	60	61
sof-MIR168a	104	265398	60	61
sof-MIR168b	103	265567	60	61
sof-MIR408a	283	265735	60	61
sof-MIR408b	286	266086	60	61
sof-MIR408c	286	266440	60	61
sof-MIR408d	215	266794	60	61
sof-MIR408e	283	267076	60	61
gma-MIR156d	151	267417	60	61
gma-MIR156e	124	267624	60	61
gma-MIR156c	185	267804	60	61
gma-MIR159a	214	268046	60	61
gma-MIR160a	119	268316	60	61
gma-MIR166a	146	268490	60	61
gma-MIR166b	167	268692	60	61
gma-MIR167a	119	268915	60	61
gma-MIR167b	121	269089	60	61
gma-MIR168a	125	269265	60	61
gma-MIR172a	159	269446	60	61
gma-MIR172b	153	269661	60	61
gma-MIR319a	207	269870	60	61
gma-MIR319b	208	270134	60	61
gma-MIR156a	122	270399	60	61
gma-MIR396a	140	270577	60	61
gma-MIR396b	126	270773	60	61
gma-MIR398a	116	270955	60	61
gma-MIR398b	135	271126	60	61
gma-MIR319c	221	271317	60	61
gma-MIR156b	120	271595	60	61
gma-MIR169a	121	271770	60	61
zma-MIR171d	121	271944	60	61
zma-MIR171f	155	272118	60	61
zma-MIR394a	126	272326	60	61
zma-MIR394b	122	272505	60	61
zma-MIR395b	114	272680	60	61
zma-MIR395c	138	272846	60	61
zma-MIR395a	149	273037	60	61
zma-MIR396b	136	273239	60	61
zma-MIR396a	137	273428	60	61
zma-MIR399a	123	273618	60	61
zma-MIR399c	207	273794	60	61
zma-MIR399b	122	274055	60	61
zma-MIR399d	125	274230	60	61
zma-MIR399e	124	274408	60	61
zma-MIR399f	105	274585	60	61
zma-MIR156j	125	274742	60	61
zma-MIR159a	246	274920	60	61
zma-MIR159b	221	275221	60	61
zma-MIR159c	217	275496	60	61
zma-MIR159d	217	275767	60	61
zma-MIR319a	209	276038	60	61
zma-MIR319c	216	276301	60	61
zma-MIR319b	213	276571	60	61
zma-MIR319d	212	276838	60	61
zma-MIR166k	168	277104	60	61
zma-MIR166j	154	277325	60	61
zma-MIR167e	119	277532	60	61
zma-MIR167f	119	277703	60	61
zma-MIR167g	243	277874	60	61
zma-MIR167h	143	278172	60	61
zma-MIR167i	130	278368	60	61
zma-MIR168a	104	278551	60	61
zma-MIR168b	104	278707	60	61
zma-MIR169c	134	278863	60	61
zma-MIR169f	150	279050	60	61
zma-MIR169g	140	279253	60	61
zma-MIR169h	128	279446	60	61
zma-MIR169i	191	279627	60	61
zma-MIR169k	133	279872	60	61
zma-MIR169j	151	280058	60	61
zma-MIR169d	128	280262	60	61
zma-MIR169e	128	280443	60	61
zma-MIR171c	118	280624	60	61
zma-MIR171j	129	280794	60	61
zma-MIR171e	126	280976	60	61
zma-MIR171i	104	281155	60	61
zma-MIR171g	112	281311	60	61
zma-MIR172e	174	281475	60	61
zma-MIR166l	137	281702	60	61
zma-MIR166m	156	281892	60	61
zma-MIR171k	104	282101	60	61
zma-MIR171h	124	282257	60	61
zma-MIR393a	126	282434	60	61
zma-MIR408a	191	282612	60	61
zma-MIR156k	123	282857	60	61
zma-MIR160f	116	283033	60	61
sbi-MIR399h	132	283208	60	61
sbi-MIR399i	121	283400	60	61
sbi-MIR159b	253	283581	60	61
sbi-MIR164c	153	283896	60	61
sbi-MIR166g	134	284109	60	61
sbi-MIR171f	119	284303	60	61
sbi-MIR395f	122	284481	60	61
sbi-MIR156e	123	284663	60	61
dre-let-7a-1	89	284844	60	61
dre-let-7a-2	84	284990	60	61
dre-let-7a-3	107	285131	60	61
dre-let-7a-4	93	285295	60	61
dre-let-7a-5	124	285445	60	61
dre-let-7a-6	129	285627	60	61
dre-let-7b	94	285810	60	61
dre-let-7c-1	107	285961	60	61
dre-let-7c-2	92	286125	60	61
dre-let-7d-1	97	286274	60	61
dre-let-7d-2	88	286428	60	61
dre-let-7e	100	286569	60	61
dre-let-7f	116	286722	60	61
dre-let-7g-1	96	286895	60	61
dre-let-7g-2	97	287048	60	61
dre-let-7h	114	287198	60	61
dre-let-7i	95	287365	60	61
dre-mir-1-2	87	287515	60	61
dre-mir-1-1	106	287657	60	61
dre-mir-7a-3	120	287820	60	61
dre-mir-9-1	87	287995	60	61
dre-mir-9-2	136	288137	60	61
dre-mir-9-4	87	288329	60	61
dre-mir-9-3	101	288471	60	61
dre-mir-9-5	87	288627	60	61
dre-mir-9-6	88	288769	60	61
dre-mir-9-7	84	288912	60	61
dre-mir-10b-2	92	289055	60	61
dre-mir-10c	95	289202	60	61
dre-mir-10d	118	289352	60	61
dre-mir-15a-1	84	289529	60	61
dre-mir-15a-2	102	289672	60	61
dre-mir-15b	134	289829	60	61
dre-mir-16a	87	290019	60	61
dre-mir-16b	140	290161	60	61
dre-mir-16c	136	290357	60	61
dre-mir-17a-1	138	290553	60	61
dre-mir-17a-2	83	290751	60	61
dre-mir-20b	94	290889	60	61
dre-mir-18a	83	291038	60	61
dre-mir-18b	87	291176	60	61
dre-mir-18c	85	291318	60	61
dre-mir-19a	89	291458	60	61
dre-mir-19b	87	291602	60	61
dre-mir-19c	105	291744	60	61
dre-mir-19d	87	291904	60	61
dre-mir-20a	153	292046	60	61
dre-mir-21-1	148	292257	60	61
dre-mir-21-2	127	292463	60	61
dre-mir-22a	86	292646	60	61
dre-mir-22b	82	292787	60	61
dre-mir-23a-1	89	292928	60	61
dre-mir-23a-2	98	293076	60	61
dre-mir-23a-3	78	293233	60	61
dre-mir-23b	81	293366	60	61
dre-mir-24-4	90	293504	60	61
dre-mir-24-2	82	293651	60	61
dre-mir-24-3	142	293790	60	61
dre-mir-24-1	80	293990	60	61
dre-mir-25	82	294123	60	61
dre-mir-26a-1	78	294264	60	61
dre-mir-26a-2	128	294401	60	61
dre-mir-26a-3	137	294589	60	61
dre-mir-26b	97	294782	60	61
dre-mir-27a	131	294934	60	61
dre-mir-27b	91	295121	60	61
dre-mir-27c-1	88	295271	60	61
dre-mir-27d	89	295414	60	61
dre-mir-27e	106	295558	60	61
dre-mir-29b-1	83	295723	60	61
dre-mir-29b-2	88	295865	60	61
dre-mir-29a	126	296008	60	61
dre-mir-30a	89	296190	60	61
dre-mir-30b	88	296334	60	61
dre-mir-30c	79	296477	60	61
dre-mir-30d	128	296611	60	61
dre-mir-30e-2	80	296799	60	61
dre-mir-92a-1	85	296938	60	61
dre-mir-92a-2	95	297082	60	61
dre-mir-92b	82	297232	60	61
dre-mir-93	74	297367	60	61
dre-mir-96	125	297494	60	61
dre-mir-99-1	84	297677	60	61
dre-mir-99-2	80	297818	60	61
dre-mir-100-1	96	297957	60	61
dre-mir-100-2	75	298112	60	61
dre-mir-101a	81	298244	60	61
dre-mir-101b	112	298382	60	61
dre-mir-103	88	298549	60	61
dre-mir-107a	89	298693	60	61
dre-mir-122	76	298837	60	61
dre-mir-124-1	82	298972	60	61
dre-mir-124-2	83	299113	60	61
dre-mir-124-3	117	299255	60	61
dre-mir-124-4	83	299431	60	61
dre-mir-124-5	129	299573	60	61
dre-mir-124-6	113	299762	60	61
dre-mir-125a-1	83	299936	60	61
dre-mir-125a-2	107	300080	60	61
dre-mir-125b-1	145	300248	60	61
dre-mir-125b-2	86	300455	60	61
dre-mir-125b-3	115	300602	60	61
dre-mir-125c	85	300774	60	61
dre-mir-126a	101	300916	60	61
dre-mir-128-1	98	301076	60	61
dre-mir-128-2	123	301233	60	61
dre-mir-129-2	87	301416	60	61
dre-mir-129-1	90	301562	60	61
dre-mir-130a	85	301709	60	61
dre-mir-130b	84	301851	60	61
dre-mir-130c-1	141	301996	60	61
dre-mir-130c-2	81	302199	60	61
dre-mir-132-1	85	302339	60	61
dre-mir-132-2	119	302483	60	61
dre-mir-133a-2	84	302663	60	61
dre-mir-133a-1	99	302808	60	61
dre-mir-133b	84	302964	60	61
dre-mir-133c	91	303105	60	61
dre-mir-135c-1	80	303257	60	61
dre-mir-135c-2	127	303398	60	61
dre-mir-137-1	85	303585	60	61
dre-mir-137-2	128	303729	60	61
dre-mir-138	87	303913	60	61
dre-mir-140	105	304055	60	61
dre-mir-141	83	304215	60	61
dre-mir-142a	91	304355	60	61
dre-mir-142b	86	304503	60	61
dre-mir-143-1	99	304648	60	61
dre-mir-143-2	99	304806	60	61
dre-mir-144	89	304960	60	61
dre-mir-145	113	305104	60	61
dre-mir-146a	114	305274	60	61
dre-mir-146b	80	305445	60	61
dre-mir-148	79	305580	60	61
dre-mir-150	79	305714	60	61
dre-mir-152	80	305848	60	61
dre-mir-153b	148	305985	60	61
dre-mir-153a	81	306191	60	61
dre-mir-153c	151	306329	60	61
dre-mir-155	78	306536	60	61
dre-mir-181c	78	306671	60	61
dre-mir-184-1	87	306806	60	61
dre-mir-190a	126	306949	60	61
dre-mir-462	102	307131	60	61
dre-mir-193a-1	99	307294	60	61
dre-mir-193a-2	98	307454	60	61
dre-mir-193b	85	307609	60	61
dre-mir-194a	84	307751	60	61
dre-mir-194b	77	307892	60	61
dre-mir-196a-2	76	308030	60	61
dre-mir-196b	79	308163	60	61
dre-mir-200a	86	308299	60	61
dre-mir-200b	82	308442	60	61
dre-mir-200c	85	308581	60	61
dre-mir-202	76	308721	60	61
dre-mir-203b	85	308854	60	61
dre-mir-204-2	124	308998	60	61
dre-mir-206-1	99	309182	60	61
dre-mir-206-2	109	309340	60	61
dre-mir-216b	77	309506	60	61
dre-mir-218a-1	83	309644	60	61
dre-mir-218a-2	88	309788	60	61
dre-mir-218b	76	309933	60	61
dre-mir-219-3	150	310068	60	61
dre-mir-301a	86	310276	60	61
dre-mir-301b	81	310419	60	61
dre-mir-301c	83	310557	60	61
dre-mir-338-1	85	310699	60	61
dre-mir-338-2	124	310843	60	61
dre-mir-363	127	311023	60	61
dre-mir-365-1	89	311210	60	61
dre-mir-365-2	98	311358	60	61
dre-mir-365-3	99	311515	60	61
dre-mir-375-1	80	311673	60	61
dre-mir-375-2	83	311812	60	61
dre-mir-454a	124	311952	60	61
dre-mir-454b	116	312134	60	61
dre-mir-455-1	96	312309	60	61
dre-mir-430c-2	73	312466	60	61
dre-mir-430c-3	73	312600	60	61
dre-mir-430c-4	73	312734	60	61
dre-mir-430c-5	73	312868	60	61
dre-mir-430c-6	73	313002	60	61
dre-mir-430c-7	73	313136	60	61
dre-mir-430c-8	73	313270	60	61
dre-mir-430c-9	73	313404	60	61
dre-mir-430c-10	73	313540	60	61
dre-mir-430c-11	73	313676	60	61
dre-mir-430c-12	73	313812	60	61
dre-mir-430c-13	73	313948	60	61
dre-mir-430c-14	73	314084	60	61
dre-mir-430c-15	73	314220	60	61
dre-mir-430c-16	73	314356	60	61
dre-mir-430c-17	73	314492	60	61
dre-mir-430c-18	73	314628	60	61
dre-mir-430a-2	82	314762	60	61
dre-mir-430a-3	82	314905	60	61
dre-mir-430a-4	82	315048	60	61
dre-mir-430a-5	82	315191	60	61
dre-mir-430a-6	82	315334	60	61
dre-mir-430a-7	82	315477	60	61
dre-mir-430a-8	82	315620	60	61
dre-mir-430a-9	82	315763	60	61
dre-mir-430a-10	82	315908	60	61
dre-mir-430a-11	82	316053	60	61
dre-mir-430a-12	82	316198	60	61
dre-mir-430a-13	82	316343	60	61
dre-mir-430a-14	82	316488	60	61
dre-mir-430a-15	82	316633	60	61
dre-mir-430a-16	82	316778	60	61
dre-mir-430a-17	82	316923	60	61
dre-mir-430a-18	90	317068	60	61
dre-mir-430i-1	82	317219	60	61
dre-mir-430i-2	82	317362	60	61
dre-mir-430i-3	82	317505	60	61
dre-mir-430b-2	81	317648	60	61
dre-mir-430b-3	81	317790	60	61
dre-mir-430b-4	81	317932	60	61
dre-mir-430b-6	81	318074	60	61
dre-mir-430b-7	81	318216	60	61
dre-mir-430b-8	81	318358	60	61
dre-mir-430b-9	81	318500	60	61
dre-mir-430b-10	81	318644	60	61
dre-mir-430b-11	81	318788	60	61
dre-mir-430b-12	81	318932	60	61
dre-mir-430b-13	81	319076	60	61
dre-mir-430b-14	81	319220	60	61
dre-mir-430b-15	81	319364	60	61
dre-mir-430b-16	81	319508	60	61
dre-mir-430b-17	81	319652	60	61
dre-mir-430b-18	81	319796	60	61
dre-mir-430b-5	81	319938	60	61
dre-mir-430b-19	81	320082	60	61
dre-mir-430b-20	81	320226	60	61
dre-mir-456	85	320362	60	61
dre-mir-457a	83	320504	60	61
dre-mir-457b	78	320644	60	61
dre-mir-458	78	320777	60	61
dre-mir-459	81	320910	60	61
dre-mir-460	77	321046	60	61
dre-mir-461	79	321178	60	61
ptc-MIR156a	101	321320	60	61
ptc-MIR156b	101	321484	60	61
ptc-MIR156c	100	321648	60	61
ptc-MIR156d	101	321811	60	61
ptc-MIR156e	100	321975	60	61
ptc-MIR156f	101	322138	60	61
ptc-MIR156g	103	322302	60	61
ptc-MIR156h	103	322468	60	61
ptc-MIR156i	99	322634	60	61
ptc-MIR156j	100	322796	60	61
ptc-MIR156k	101	322959	60	61
ptc-MIR159a	183	323123	60	61
ptc-MIR159b	187	323371	60	61
ptc-MIR159d	194	323623	60	61
ptc-MIR159e	192	323882	60	61
ptc-MIR159c	201	324139	60	61
ptc-MIR160a	102	324405	60	61
[truncated: 26,645 more rows]
