# Supplementary material for: SeqKit: A Cross-Platform and Ultrafast Toolkit for FASTA/Q File Manipulation
Source: PLoS One. 2016 Oct 5;11(10):e0163962. doi: 10.1371/journal.pone.0163962 (PMC5051824; doi:10.1371/journal.pone.0163962)
Supplement: S2 File — All data supporting this article including source code, documents, executable binary files, benchmark scripts and plotting scripts. (ZIP) [file pone.0163962.s002.zip › SeqKit-supplementary-data2/tests/hairpin.fa.seqkit.fai]

cel-let-7 MI0000001 Caenorhabditis elegans let-7 stem-loop	99	60	60	61
cel-lin-4 MI0000002 Caenorhabditis elegans lin-4 stem-loop	94	221	60	61
cel-mir-1 MI0000003 Caenorhabditis elegans miR-1 stem-loop	96	377	60	61
cel-mir-2 MI0000004 Caenorhabditis elegans miR-2 stem-loop	98	535	60	61
cel-mir-34 MI0000005 Caenorhabditis elegans miR-34 stem-loop	97	697	60	61
cel-mir-35 MI0000006 Caenorhabditis elegans miR-35 stem-loop	97	858	60	61
cel-mir-36 MI0000007 Caenorhabditis elegans miR-36 stem-loop	97	1019	60	61
cel-mir-37 MI0000008 Caenorhabditis elegans miR-37 stem-loop	98	1180	60	61
cel-mir-38 MI0000009 Caenorhabditis elegans miR-38 stem-loop	95	1342	60	61
cel-mir-39 MI0000010 Caenorhabditis elegans miR-39 stem-loop	87	1501	60	61
cel-mir-40 MI0000011 Caenorhabditis elegans miR-40 stem-loop	92	1652	60	61
cel-mir-41 MI0000012 Caenorhabditis elegans miR-41 stem-loop	97	1808	60	61
cel-mir-42 MI0000013 Caenorhabditis elegans miR-42 stem-loop	95	1969	60	61
cel-mir-43 MI0000014 Caenorhabditis elegans miR-43 stem-loop	98	2128	60	61
cel-mir-44 MI0000015 Caenorhabditis elegans miR-44 stem-loop	96	2290	60	61
cel-mir-45 MI0000016 Caenorhabditis elegans miR-45 stem-loop	96	2450	60	61
cel-mir-46 MI0000017 Caenorhabditis elegans miR-46 stem-loop	97	2610	60	61
cel-mir-47 MI0000018 Caenorhabditis elegans miR-47 stem-loop	97	2771	60	61
cel-mir-48 MI0000019 Caenorhabditis elegans miR-48 stem-loop	98	2932	60	61
cel-mir-49 MI0000020 Caenorhabditis elegans miR-49 stem-loop	97	3094	60	61
cel-mir-50 MI0000021 Caenorhabditis elegans miR-50 stem-loop	99	3255	60	61
cel-mir-51 MI0000022 Caenorhabditis elegans miR-51 stem-loop	100	3418	60	61
cel-mir-52 MI0000023 Caenorhabditis elegans miR-52 stem-loop	100	3582	60	61
cel-mir-53 MI0000024 Caenorhabditis elegans miR-53 stem-loop	99	3746	60	61
cel-mir-54 MI0000025 Caenorhabditis elegans miR-54 stem-loop	99	3909	60	61
cel-mir-55 MI0000026 Caenorhabditis elegans miR-55 stem-loop	98	4072	60	61
cel-mir-56 MI0000027 Caenorhabditis elegans miR-56 stem-loop	97	4234	60	61
cel-mir-57 MI0000028 Caenorhabditis elegans miR-57 stem-loop	99	4395	60	61
cel-mir-58a MI0000029 Caenorhabditis elegans miR-58 stem-loop	97	4559	60	61
cel-mir-59 MI0000030 Caenorhabditis elegans miR-59 stem-loop	100	4720	60	61
cel-mir-60 MI0000031 Caenorhabditis elegans miR-60 stem-loop	98	4884	60	61
cel-mir-61 MI0000032 Caenorhabditis elegans miR-61 stem-loop	97	5046	60	61
cel-mir-62 MI0000033 Caenorhabditis elegans miR-62 stem-loop	58	5207	58	59
cel-mir-63 MI0000034 Caenorhabditis elegans miR-63 stem-loop	104	5328	60	61
cel-mir-64 MI0000035 Caenorhabditis elegans miR-64 stem-loop	110	5496	60	61
cel-mir-65 MI0000036 Caenorhabditis elegans miR-65 stem-loop	100	5670	60	61
cel-mir-66 MI0000037 Caenorhabditis elegans miR-66 stem-loop	99	5834	60	61
cel-mir-67 MI0000038 Caenorhabditis elegans miR-67 stem-loop	99	5997	60	61
cel-mir-70 MI0000041 Caenorhabditis elegans miR-70 stem-loop	100	6160	60	61
cel-mir-71 MI0000042 Caenorhabditis elegans miR-71 stem-loop	94	6324	60	61
cel-mir-72 MI0000043 Caenorhabditis elegans miR-72 stem-loop	99	6482	60	61
cel-mir-73 MI0000044 Caenorhabditis elegans miR-73 stem-loop	99	6645	60	61
cel-mir-74 MI0000045 Caenorhabditis elegans miR-74 stem-loop	97	6808	60	61
cel-mir-75 MI0000046 Caenorhabditis elegans miR-75 stem-loop	97	6969	60	61
cel-mir-76 MI0000047 Caenorhabditis elegans miR-76 stem-loop	97	7130	60	61
cel-mir-77 MI0000048 Caenorhabditis elegans miR-77 stem-loop	100	7291	60	61
cel-mir-78 MI0000049 Caenorhabditis elegans miR-78 stem-loop	96	7455	60	61
cel-mir-79 MI0000050 Caenorhabditis elegans miR-79 stem-loop	98	7615	60	61
cel-mir-80 MI0000051 Caenorhabditis elegans miR-80/miR-227 stem-loop	98	7785	60	61
cel-mir-81 MI0000052 Caenorhabditis elegans miR-81 stem-loop	108	7947	60	61
cel-mir-82 MI0000053 Caenorhabditis elegans miR-82 stem-loop	97	8119	60	61
cel-mir-83 MI0000054 Caenorhabditis elegans miR-83 stem-loop	98	8280	60	61
cel-mir-84 MI0000055 Caenorhabditis elegans miR-84 stem-loop	75	8442	60	61
cel-mir-85 MI0000056 Caenorhabditis elegans miR-85 stem-loop	106	8581	60	61
cel-mir-86 MI0000057 Caenorhabditis elegans miR-86 stem-loop	98	8751	60	61
cel-mir-87 MI0000058 Caenorhabditis elegans miR-87 stem-loop	94	8913	60	61
cel-mir-90 MI0000059 Caenorhabditis elegans miR-90 stem-loop	98	9071	60	61
hsa-let-7a-1 MI0000060 Homo sapiens let-7a-1 stem-loop	80	9227	60	61
hsa-let-7a-2 MI0000061 Homo sapiens let-7a-2 stem-loop	72	9365	60	61
hsa-let-7a-3 MI0000062 Homo sapiens let-7a-3 stem-loop	74	9495	60	61
hsa-let-7b MI0000063 Homo sapiens let-7b stem-loop	83	9623	60	61
hsa-let-7c MI0000064 Homo sapiens let-7c stem-loop	84	9760	60	61
hsa-let-7d MI0000065 Homo sapiens let-7d stem-loop	87	9898	60	61
hsa-let-7e MI0000066 Homo sapiens let-7e stem-loop	79	10039	60	61
hsa-let-7f-1 MI0000067 Homo sapiens let-7f-1 stem-loop	87	10176	60	61
hsa-let-7f-2 MI0000068 Homo sapiens let-7f-2 stem-loop	83	10321	60	61
hsa-mir-15a MI0000069 Homo sapiens miR-15a stem-loop	83	10460	60	61
hsa-mir-16-1 MI0000070 Homo sapiens miR-16-1 stem-loop	89	10601	60	61
hsa-mir-17 MI0000071 Homo sapiens miR-17 stem-loop	84	10744	60	61
hsa-mir-18a MI0000072 Homo sapiens miR-18a stem-loop	71	10884	60	61
hsa-mir-19a MI0000073 Homo sapiens miR-19a stem-loop	82	11011	60	61
hsa-mir-19b-1 MI0000074 Homo sapiens miR-19b-1 stem-loop	87	11153	60	61
hsa-mir-19b-2 MI0000075 Homo sapiens miR-19b-2 stem-loop	96	11300	60	61
hsa-mir-20a MI0000076 Homo sapiens miR-20a stem-loop	71	11452	60	61
hsa-mir-21 MI0000077 Homo sapiens miR-21 stem-loop	72	11577	60	61
hsa-mir-22 MI0000078 Homo sapiens miR-22 stem-loop	85	11703	60	61
hsa-mir-23a MI0000079 Homo sapiens miR-23a stem-loop	73	11844	60	61
hsa-mir-24-1 MI0000080 Homo sapiens miR-24-1 stem-loop	68	11975	60	61
hsa-mir-24-2 MI0000081 Homo sapiens miR-24-2 stem-loop	73	12101	60	61
hsa-mir-25 MI0000082 Homo sapiens miR-25 stem-loop	84	12228	60	61
hsa-mir-26a-1 MI0000083 Homo sapiens miR-26a-1 stem-loop	77	12372	60	61
hsa-mir-26b MI0000084 Homo sapiens miR-26b stem-loop	77	12505	60	61
hsa-mir-27a MI0000085 Homo sapiens miR-27a stem-loop	78	12638	60	61
hsa-mir-28 MI0000086 Homo sapiens miR-28 stem-loop	86	12770	60	61
hsa-mir-29a MI0000087 Homo sapiens miR-29a stem-loop	64	12912	60	61
hsa-mir-30a MI0000088 Homo sapiens miR-30a stem-loop	71	13032	60	61
hsa-mir-31 MI0000089 Homo sapiens miR-31 stem-loop	71	13157	60	61
hsa-mir-32 MI0000090 Homo sapiens miR-32 stem-loop	70	13282	60	61
hsa-mir-33a MI0000091 Homo sapiens miR-33a stem-loop	69	13408	60	61
hsa-mir-92a-1 MI0000093 Homo sapiens miR-92a-1 stem-loop	78	13537	60	61
hsa-mir-92a-2 MI0000094 Homo sapiens miR-92a-2 stem-loop	75	13675	60	61
hsa-mir-93 MI0000095 Homo sapiens miR-93 stem-loop	80	13804	60	61
hsa-mir-95 MI0000097 Homo sapiens miR-95 stem-loop	81	13938	60	61
hsa-mir-96 MI0000098 Homo sapiens miR-96 stem-loop	78	14073	60	61
hsa-mir-98 MI0000100 Homo sapiens miR-98 stem-loop	119	14205	60	61
hsa-mir-99a MI0000101 Homo sapiens miR-99a stem-loop	81	14380	60	61
hsa-mir-100 MI0000102 Homo sapiens miR-100 stem-loop	80	14517	60	61
hsa-mir-101-1 MI0000103 Homo sapiens miR-101-1 stem-loop	75	14657	60	61
hsa-mir-29b-1 MI0000105 Homo sapiens miR-29b-1 stem-loop	81	14792	60	61
hsa-mir-29b-2 MI0000107 Homo sapiens miR-29b-2 stem-loop	81	14933	60	61
hsa-mir-103a-2 MI0000108 Homo sapiens miR-103a-2 stem-loop	78	15076	60	61
hsa-mir-103a-1 MI0000109 Homo sapiens miR-103a-1 stem-loop	78	15216	60	61
hsa-mir-105-1 MI0000111 Homo sapiens miR-105-1 stem-loop	81	15354	60	61
hsa-mir-105-2 MI0000112 Homo sapiens miR-105-2 stem-loop	81	15495	60	61
hsa-mir-106a MI0000113 Homo sapiens miR-106a stem-loop	81	15634	60	61
hsa-mir-107 MI0000114 Homo sapiens miR-107 stem-loop	81	15771	60	61
hsa-mir-16-2 MI0000115 Homo sapiens miR-16-2 stem-loop	81	15910	60	61
dme-mir-1 MI0000116 Drosophila melanogaster miR-1 stem-loop	91	16054	60	61
dme-mir-2a-1 MI0000117 Drosophila melanogaster miR-2a-1 stem-loop	76	16214	60	61
dme-mir-2a-2 MI0000118 Drosophila melanogaster miR-2a-2 stem-loop	72	16359	60	61
dme-mir-2b-1 MI0000119 Drosophila melanogaster miR-2b-1 stem-loop	77	16500	60	61
dme-mir-2b-2 MI0000120 Drosophila melanogaster miR-2b-2 stem-loop	83	16646	60	61
dme-mir-3 MI0000121 Drosophila melanogaster miR-3 stem-loop	69	16792	60	61
dme-mir-4 MI0000122 Drosophila melanogaster miR-4 stem-loop	81	16924	60	61
dme-mir-5 MI0000123 Drosophila melanogaster miR-5 stem-loop	69	17068	60	61
dme-mir-6-1 MI0000124 Drosophila melanogaster miR-6-1 stem-loop	82	17204	60	61
dme-mir-6-2 MI0000125 Drosophila melanogaster miR-6-2 stem-loop	74	17353	60	61
dme-mir-6-3 MI0000126 Drosophila melanogaster miR-6-3 stem-loop	80	17494	60	61
dme-mir-7 MI0000127 Drosophila melanogaster miR-7 stem-loop	88	17637	60	61
dme-mir-8 MI0000128 Drosophila melanogaster miR-8 stem-loop	87	17788	60	61
dme-mir-9a MI0000129 Drosophila melanogaster miR-9a stem-loop	78	17940	60	61
dme-mir-10 MI0000130 Drosophila melanogaster miR-10 stem-loop	77	18083	60	61
dme-mir-11 MI0000131 Drosophila melanogaster miR-11 stem-loop	75	18225	60	61
dme-mir-12 MI0000132 Drosophila melanogaster miR-12 stem-loop	74	18365	60	61
dme-mir-13a MI0000133 Drosophila melanogaster miR-13a stem-loop	75	18506	60	61
dme-mir-13b-1 MI0000134 Drosophila melanogaster miR-13b-1 stem-loop	68	18652	60	61
dme-mir-13b-2 MI0000135 Drosophila melanogaster miR-13b-2 stem-loop	70	18791	60	61
dme-mir-14 MI0000136 Drosophila melanogaster miR-14 stem-loop	63	18926	60	61
mmu-let-7g MI0000137 Mus musculus let-7g stem-loop	88	19043	60	61
mmu-let-7i MI0000138 Mus musculus let-7i stem-loop	85	19185	60	61
mmu-mir-1a-1 MI0000139 Mus musculus miR-1a-1 stem-loop	77	19328	60	61
mmu-mir-15b MI0000140 Mus musculus miR-15b stem-loop	64	19461	60	61
mmu-mir-23b MI0000141 Mus musculus miR-23b stem-loop	74	19581	60	61
mmu-mir-27b MI0000142 Mus musculus miR-27b stem-loop	73	19711	60	61
mmu-mir-29b-1 MI0000143 Mus musculus miR-29b-1 stem-loop	71	19844	60	61
mmu-mir-30a MI0000144 Mus musculus miR-30a stem-loop	71	19971	60	61
mmu-mir-30b MI0000145 Mus musculus miR-30b stem-loop	96	20098	60	61
mmu-mir-99a MI0000146 Mus musculus miR-99a stem-loop	65	20250	60	61
mmu-mir-99b MI0000147 Mus musculus miR-99b stem-loop	70	20371	60	61
mmu-mir-101a MI0000148 Mus musculus miR-101a stem-loop	83	20499	60	61
mmu-mir-124-3 MI0000150 Mus musculus miR-124-3 stem-loop	68	20642	60	61
mmu-mir-125a MI0000151 Mus musculus miR-125a stem-loop	68	20768	60	61
mmu-mir-125b-2 MI0000152 Mus musculus miR-125b-2 stem-loop	71	20898	60	61
mmu-mir-126a MI0000153 Mus musculus miR-126a stem-loop	73	21027	60	61
mmu-mir-127 MI0000154 Mus musculus miR-127 stem-loop	70	21156	60	61
mmu-mir-128-1 MI0000155 Mus musculus miR-128-1 stem-loop	70	21286	60	61
mmu-mir-130a MI0000156 Mus musculus miR-130a stem-loop	64	21414	60	61
mmu-mir-9-2 MI0000157 Mus musculus miR-9-2 stem-loop	72	21534	60	61
mmu-mir-132 MI0000158 Mus musculus miR-132 stem-loop	66	21662	60	61
mmu-mir-133a-1 MI0000159 Mus musculus miR-133a-1 stem-loop	68	21790	60	61
mmu-mir-134 MI0000160 Mus musculus miR-134 stem-loop	71	21914	60	61
mmu-mir-135a-1 MI0000161 Mus musculus miR-135a-1 stem-loop	90	22047	60	61
mmu-mir-136 MI0000162 Mus musculus miR-136 stem-loop	62	22193	60	61
mmu-mir-137 MI0000163 Mus musculus miR-137 stem-loop	73	22311	60	61
mmu-mir-138-2 MI0000164 Mus musculus miR-138-2 stem-loop	71	22444	60	61
mmu-mir-140 MI0000165 Mus musculus miR-140 stem-loop	70	22571	60	61
mmu-mir-141 MI0000166 Mus musculus miR-141 stem-loop	72	22697	60	61
mmu-mir-142a MI0000167 Mus musculus miR-142 stem-loop	64	22826	60	61
mmu-mir-144 MI0000168 Mus musculus miR-144 stem-loop	66	22946	60	61
mmu-mir-145a MI0000169 Mus musculus miR-145 stem-loop	70	23069	60	61
mmu-mir-146a MI0000170 Mus musculus miR-146a stem-loop	65	23197	60	61
mmu-mir-149 MI0000171 Mus musculus miR-149 stem-loop	66	23318	60	61
mmu-mir-150 MI0000172 Mus musculus miR-150 stem-loop	65	23440	60	61
mmu-mir-151 MI0000173 Mus musculus miR-151 stem-loop	68	23561	60	61
mmu-mir-152 MI0000174 Mus musculus miR-152 stem-loop	73	23685	60	61
mmu-mir-153 MI0000175 Mus musculus miR-153 stem-loop	69	23814	60	61
mmu-mir-154 MI0000176 Mus musculus miR-154 stem-loop	66	23939	60	61
mmu-mir-155 MI0000177 Mus musculus miR-155 stem-loop	65	24061	60	61
ath-MIR156a MI0000178 Arabidopsis thaliana miR156a stem-loop	123	24190	60	61
ath-MIR156b MI0000179 Arabidopsis thaliana miR156b stem-loop	183	24378	60	61
ath-MIR156c MI0000180 Arabidopsis thaliana miR156c stem-loop	104	24627	60	61
ath-MIR156d MI0000181 Arabidopsis thaliana miR156d stem-loop	118	24795	60	61
ath-MIR156e MI0000182 Arabidopsis thaliana miR156e stem-loop	107	24977	60	61
ath-MIR156f MI0000183 Arabidopsis thaliana miR156f stem-loop	132	25148	60	61
ath-MIR157a MI0000184 Arabidopsis thaliana miR157a stem-loop	98	25345	60	61
ath-MIR157b MI0000185 Arabidopsis thaliana miR157b stem-loop	132	25507	60	61
ath-MIR157c MI0000186 Arabidopsis thaliana miR157c stem-loop	217	25704	60	61
ath-MIR157d MI0000187 Arabidopsis thaliana miR157d stem-loop	221	25987	60	61
ath-MIR158a MI0000188 Arabidopsis thaliana miR158a stem-loop	100	26274	60	61
ath-MIR159a MI0000189 Arabidopsis thaliana miR159a stem-loop	184	26438	60	61
ath-MIR160a MI0000190 Arabidopsis thaliana miR160a stem-loop	85	26688	60	61
ath-MIR160b MI0000191 Arabidopsis thaliana miR160b stem-loop	89	26837	60	61
ath-MIR160c MI0000192 Arabidopsis thaliana miR160c stem-loop	89	26990	60	61
ath-MIR161 MI0000193 Arabidopsis thaliana miR161 stem-loop	173	27141	60	61
ath-MIR162a MI0000194 Arabidopsis thaliana miR162a stem-loop	140	27379	60	61
ath-MIR162b MI0000195 Arabidopsis thaliana miR162b stem-loop	111	27584	60	61
ath-MIR163 MI0000196 Arabidopsis thaliana miR163 stem-loop	331	27757	60	61
ath-MIR164a MI0000197 Arabidopsis thaliana miR164a stem-loop	113	28156	60	61
ath-MIR164b MI0000198 Arabidopsis thaliana miR164b stem-loop	153	28333	60	61
ath-MIR165a MI0000199 Arabidopsis thaliana miR165a stem-loop	111	28551	60	61
ath-MIR165b MI0000200 Arabidopsis thaliana miR165b stem-loop	182	28726	60	61
ath-MIR166a MI0000201 Arabidopsis thaliana miR166a stem-loop	170	28974	60	61
ath-MIR166b MI0000202 Arabidopsis thaliana miR166b stem-loop	120	29209	60	61
ath-MIR166c MI0000203 Arabidopsis thaliana miR166c stem-loop	139	29393	60	61
ath-MIR166d MI0000204 Arabidopsis thaliana miR166d stem-loop	113	29597	60	61
ath-MIR166e MI0000205 Arabidopsis thaliana miR166e stem-loop	143	29774	60	61
ath-MIR166f MI0000206 Arabidopsis thaliana miR166f stem-loop	105	29982	60	61
ath-MIR166g MI0000207 Arabidopsis thaliana miR166g stem-loop	122	30151	60	61
ath-MIR167a MI0000208 Arabidopsis thaliana miR167a stem-loop	138	30338	60	61
ath-MIR167b MI0000209 Arabidopsis thaliana miR167b stem-loop	109	30541	60	61
ath-MIR168a MI0000210 Arabidopsis thaliana miR168a stem-loop	138	30714	60	61
ath-MIR168b MI0000211 Arabidopsis thaliana miR168b stem-loop	124	30917	60	61
ath-MIR169a MI0000212 Arabidopsis thaliana miR169a stem-loop	226	31106	60	61
ath-MIR170 MI0000213 Arabidopsis thaliana miR170 stem-loop	93	31396	60	61
ath-MIR171a MI0000214 Arabidopsis thaliana miR171a stem-loop	123	31553	60	61
ath-MIR172a MI0000215 Arabidopsis thaliana miR172a stem-loop	102	31741	60	61
ath-MIR172b MI0000216 Arabidopsis thaliana miR172b stem-loop	95	31907	60	61
ath-MIR173 MI0000217 Arabidopsis thaliana miR173 stem-loop	102	32064	60	61
ath-MIR159b MI0000218 Arabidopsis thaliana miR159b stem-loop	196	32230	60	61
mmu-mir-10b MI0000221 Mus musculus miR-10b stem-loop	68	32484	60	61
mmu-mir-129-1 MI0000222 Mus musculus miR-129-1 stem-loop	73	32612	60	61
mmu-mir-181a-2 MI0000223 Mus musculus miR-181a-2 stem-loop	76	32747	60	61
mmu-mir-182 MI0000224 Mus musculus miR-182 stem-loop	75	32879	60	61
mmu-mir-183 MI0000225 Mus musculus miR-183 stem-loop	70	33010	60	61
mmu-mir-184 MI0000226 Mus musculus miR-184 stem-loop	69	33136	60	61
mmu-mir-185 MI0000227 Mus musculus miR-185 stem-loop	65	33261	60	61
mmu-mir-186 MI0000228 Mus musculus miR-186 stem-loop	71	33382	60	61
mmu-mir-187 MI0000229 Mus musculus miR-187 stem-loop	61	33509	60	61
mmu-mir-188 MI0000230 Mus musculus miR-188 stem-loop	68	33626	60	61
mmu-mir-24-1 MI0000231 Mus musculus miR-24-1 stem-loop	68	33752	60	61
mmu-mir-190a MI0000232 Mus musculus miR-190 stem-loop	67	33877	60	61
mmu-mir-191 MI0000233 Mus musculus miR-191 stem-loop	74	34000	60	61
hsa-mir-192 MI0000234 Homo sapiens miR-192 stem-loop	110	34130	60	61
mmu-mir-193a MI0000235 Mus musculus miR-193 stem-loop	66	34297	60	61
mmu-mir-194-1 MI0000236 Mus musculus miR-194-1 stem-loop	67	34423	60	61
mmu-mir-195a MI0000237 Mus musculus miR-195 stem-loop	94	34547	60	61
hsa-mir-196a-1 MI0000238 Homo sapiens miR-196a-1 stem-loop	70	34703	60	61
hsa-mir-197 MI0000239 Homo sapiens miR-197 stem-loop	75	34829	60	61
hsa-mir-198 MI0000240 Homo sapiens miR-198 stem-loop	62	34960	60	61
mmu-mir-199a-1 MI0000241 Mus musculus miR-199a-1 stem-loop	70	35084	60	61
hsa-mir-199a-1 MI0000242 Homo sapiens miR-199a-1 stem-loop	71	35216	60	61
mmu-mir-200b MI0000243 Mus musculus miR-200b stem-loop	70	35345	60	61
mmu-mir-201 MI0000244 Mus musculus miR-201 stem-loop	66	35471	60	61
mmu-mir-202 MI0000245 Mus musculus miR-202 stem-loop	72	35593	60	61
mmu-mir-203 MI0000246 Mus musculus miR-203 stem-loop	76	35721	60	61
mmu-mir-204 MI0000247 Mus musculus miR-204 stem-loop	68	35853	60	61
mmu-mir-205 MI0000248 Mus musculus miR-205 stem-loop	68	35977	60	61
mmu-mir-206 MI0000249 Mus musculus miR-206 stem-loop	73	36101	60	61
mmu-mir-207 MI0000250 Mus musculus miR-207 stem-loop	79	36230	60	61
hsa-mir-208a MI0000251 Homo sapiens miR-208a stem-loop	71	36367	60	61
hsa-mir-129-1 MI0000252 Homo sapiens miR-129-1 stem-loop	72	36498	60	61
hsa-mir-148a MI0000253 Homo sapiens miR-148a stem-loop	68	36628	60	61
hsa-mir-30c-2 MI0000254 Homo sapiens miR-30c-2 stem-loop	72	36756	60	61
hsa-mir-30d MI0000255 Homo sapiens miR-30d stem-loop	70	36884	60	61
mmu-mir-122 MI0000256 Mus musculus miR-122 stem-loop	66	37010	60	61
mmu-mir-143 MI0000257 Mus musculus miR-143 stem-loop	63	37132	60	61
mmu-mir-30e MI0000259 Mus musculus miR-30e stem-loop	92	37251	60	61
hsa-mir-139 MI0000261 Homo sapiens miR-139 stem-loop	68	37399	60	61
hsa-mir-147a MI0000262 Homo sapiens miR-147a stem-loop	72	37525	60	61
hsa-mir-7-1 MI0000263 Homo sapiens miR-7-1 stem-loop	110	37653	60	61
hsa-mir-7-2 MI0000264 Homo sapiens miR-7-2 stem-loop	110	37819	60	61
hsa-mir-7-3 MI0000265 Homo sapiens miR-7-3 stem-loop	110	37985	60	61
hsa-mir-10a MI0000266 Homo sapiens miR-10a stem-loop	110	38151	60	61
hsa-mir-10b MI0000267 Homo sapiens miR-10b stem-loop	110	38317	60	61
hsa-mir-34a MI0000268 Homo sapiens miR-34a stem-loop	110	38483	60	61
hsa-mir-181a-2 MI0000269 Homo sapiens miR-181a-2 stem-loop	110	38655	60	61
hsa-mir-181b-1 MI0000270 Homo sapiens miR-181b-1 stem-loop	110	38827	60	61
hsa-mir-181c MI0000271 Homo sapiens miR-181c stem-loop	110	38995	60	61
hsa-mir-182 MI0000272 Homo sapiens miR-182 stem-loop	110	39161	60	61
hsa-mir-183 MI0000273 Homo sapiens miR-183 stem-loop	110	39327	60	61
hsa-mir-187 MI0000274 Homo sapiens miR-187 stem-loop	109	39493	60	61
hsa-mir-196a-2 MI0000279 Homo sapiens miR-196a-2 stem-loop	110	39664	60	61
hsa-mir-199a-2 MI0000281 Homo sapiens miR-199a-2 stem-loop	110	39836	60	61
hsa-mir-199b MI0000282 Homo sapiens miR-199b stem-loop	110	40004	60	61
hsa-mir-203a MI0000283 Homo sapiens miR-203a stem-loop	110	40172	60	61
hsa-mir-204 MI0000284 Homo sapiens miR-204 stem-loop	110	40338	60	61
hsa-mir-205 MI0000285 Homo sapiens miR-205 stem-loop	110	40504	60	61
hsa-mir-210 MI0000286 Homo sapiens miR-210 stem-loop	110	40670	60	61
hsa-mir-211 MI0000287 Homo sapiens miR-211 stem-loop	110	40836	60	61
hsa-mir-212 MI0000288 Homo sapiens miR-212 stem-loop	110	41002	60	61
hsa-mir-181a-1 MI0000289 Homo sapiens miR-181a-1 stem-loop	110	41174	60	61
hsa-mir-214 MI0000290 Homo sapiens miR-214 stem-loop	110	41340	60	61
hsa-mir-215 MI0000291 Homo sapiens miR-215 stem-loop	110	41506	60	61
hsa-mir-216a MI0000292 Homo sapiens miR-216a stem-loop	110	41674	60	61
hsa-mir-217 MI0000293 Homo sapiens miR-217 stem-loop	110	41840	60	61
hsa-mir-218-1 MI0000294 Homo sapiens miR-218-1 stem-loop	110	42010	60	61
hsa-mir-218-2 MI0000295 Homo sapiens miR-218-2 stem-loop	110	42180	60	61
hsa-mir-219a-1 MI0000296 Homo sapiens miR-219a-1 stem-loop	110	42352	60	61
hsa-mir-221 MI0000298 Homo sapiens miR-221 stem-loop	110	42518	60	61
hsa-mir-222 MI0000299 Homo sapiens miR-222 stem-loop	110	42684	60	61
hsa-mir-223 MI0000300 Homo sapiens miR-223 stem-loop	110	42850	60	61
hsa-mir-224 MI0000301 Homo sapiens miR-224 stem-loop	81	43016	60	61
cel-mir-124 MI0000302 Caenorhabditis elegans miR-124 stem-loop	96	43163	60	61
cel-mir-228 MI0000303 Caenorhabditis elegans miR-228 stem-loop	98	43325	60	61
cel-mir-229 MI0000304 Caenorhabditis elegans miR-229 stem-loop	115	43489	60	61
cel-mir-230 MI0000305 Caenorhabditis elegans miR-230 stem-loop	98	43670	60	61
cel-mir-231 MI0000306 Caenorhabditis elegans miR-231 stem-loop	99	43834	60	61
cel-mir-232 MI0000307 Caenorhabditis elegans miR-232 stem-loop	98	43999	60	61
cel-mir-233 MI0000308 Caenorhabditis elegans miR-233 stem-loop	98	44163	60	61
cel-mir-234 MI0000309 Caenorhabditis elegans miR-234 stem-loop	96	44327	60	61
cel-mir-235 MI0000310 Caenorhabditis elegans miR-235 stem-loop	97	44489	60	61
cel-mir-236 MI0000311 Caenorhabditis elegans miR-236 stem-loop	98	44652	60	61
cel-mir-237 MI0000312 Caenorhabditis elegans miR-237 stem-loop	99	44816	60	61
cel-mir-238 MI0000313 Caenorhabditis elegans miR-238 stem-loop	98	44981	60	61
cel-mir-239a MI0000314 Caenorhabditis elegans miR-239a stem-loop	98	45147	60	61
cel-mir-239b MI0000315 Caenorhabditis elegans miR-239b stem-loop	98	45313	60	61
cel-mir-240 MI0000316 Caenorhabditis elegans miR-240 stem-loop	97	45477	60	61
cel-mir-241 MI0000317 Caenorhabditis elegans miR-241 stem-loop	96	45640	60	61
cel-mir-242 MI0000318 Caenorhabditis elegans miR-242 stem-loop	96	45802	60	61
cel-mir-243 MI0000319 Caenorhabditis elegans miR-243 stem-loop	98	45964	60	61
cel-mir-244 MI0000320 Caenorhabditis elegans miR-244 stem-loop	99	46128	60	61
cel-mir-245 MI0000321 Caenorhabditis elegans miR-245 stem-loop	97	46293	60	61
cel-mir-246 MI0000322 Caenorhabditis elegans miR-246 stem-loop	97	46456	60	61
cel-mir-247 MI0000323 Caenorhabditis elegans miR-247 stem-loop	98	46619	60	61
cel-mir-248 MI0000324 Caenorhabditis elegans miR-248 stem-loop	98	46783	60	61
cel-mir-249 MI0000325 Caenorhabditis elegans miR-249 stem-loop	97	46947	60	61
cel-mir-250 MI0000326 Caenorhabditis elegans miR-250 stem-loop	99	47110	60	61
cel-mir-251 MI0000327 Caenorhabditis elegans miR-251 stem-loop	97	47275	60	61
cel-mir-252 MI0000328 Caenorhabditis elegans miR-252 stem-loop	98	47438	60	61
cel-mir-253 MI0000329 Caenorhabditis elegans miR-253 stem-loop	107	47602	60	61
cel-mir-254 MI0000330 Caenorhabditis elegans miR-254 stem-loop	100	47775	60	61
cel-mir-255 MI0000331 Caenorhabditis elegans miR-255 stem-loop	110	47941	60	61
cel-mir-256 MI0000333 Caenorhabditis elegans miR-256 stem-loop	101	48117	60	61
cel-mir-259 MI0000336 Caenorhabditis elegans miR-259 stem-loop	101	48284	60	61
cel-mir-261 MI0000338 Caenorhabditis elegans miR-261 stem-loop	99	48451	60	61
hsa-mir-200b MI0000342 Homo sapiens miR-200b stem-loop	95	48608	60	61
dme-mir-263a MI0000343 Drosophila melanogaster miR-263a stem-loop	94	48772	60	61
cel-mir-264 MI0000344 Caenorhabditis elegans miR-264 stem-loop	93	48932	60	61
cel-mir-265 MI0000345 Caenorhabditis elegans miR-265 stem-loop	86	49091	60	61
cel-mir-266 MI0000346 Caenorhabditis elegans miR-266 stem-loop	94	49243	60	61
cel-mir-267 MI0000347 Caenorhabditis elegans miR-267 stem-loop	93	49403	60	61
cel-mir-268 MI0000348 Caenorhabditis elegans miR-268 stem-loop	95	49562	60	61
cel-mir-269 MI0000349 Caenorhabditis elegans miR-269 stem-loop	94	49723	60	61
cel-mir-270 MI0000350 Caenorhabditis elegans miR-270 stem-loop	95	49883	60	61
cel-mir-271 MI0000351 Caenorhabditis elegans miR-271 stem-loop	94	50044	60	61
cel-mir-272 MI0000352 Caenorhabditis elegans miR-272 stem-loop	95	50204	60	61
cel-mir-273 MI0000353 Caenorhabditis elegans miR-273 stem-loop	94	50365	60	61
dme-mir-184 MI0000354 Drosophila melanogaster miR-184 stem-loop	100	50526	60	61
dme-mir-274 MI0000355 Drosophila melanogaster miR-274 stem-loop	100	50693	60	61
dme-mir-275 MI0000356 Drosophila melanogaster miR-275 stem-loop	98	50860	60	61
dme-mir-92a MI0000357 Drosophila melanogaster miR-92a stem-loop	95	51025	60	61
dme-mir-219 MI0000358 Drosophila melanogaster miR-219 stem-loop	100	51187	60	61
dme-mir-276a MI0000359 Drosophila melanogaster miR-276a stem-loop	98	51356	60	61
dme-mir-277 MI0000360 Drosophila melanogaster miR-277 stem-loop	100	51521	60	61
dme-mir-278 MI0000361 Drosophila melanogaster miR-278 stem-loop	98	51688	60	61
dme-mir-133 MI0000362 Drosophila melanogaster miR-133 stem-loop	98	51853	60	61
dme-mir-279 MI0000363 Drosophila melanogaster miR-279 stem-loop	100	52018	60	61
dme-mir-33 MI0000364 Drosophila melanogaster miR-33 stem-loop	99	52183	60	61
dme-mir-280 MI0000365 Drosophila melanogaster miR-280 stem-loop	95	52349	60	61
dme-mir-281-1 MI0000366 Drosophila melanogaster miR-281-1 stem-loop	90	52515	60	61
dme-mir-282 MI0000367 Drosophila melanogaster miR-282 stem-loop	97	52672	60	61
dme-mir-283 MI0000368 Drosophila melanogaster miR-283 stem-loop	100	52836	60	61
dme-mir-284 MI0000369 Drosophila melanogaster miR-284 stem-loop	100	53003	60	61
dme-mir-281-2 MI0000370 Drosophila melanogaster miR-281-2 stem-loop	92	53174	60	61
dme-mir-34 MI0000371 Drosophila melanogaster miR-34 stem-loop	99	53331	60	61
dme-mir-124 MI0000373 Drosophila melanogaster miR-124 stem-loop	100	53497	60	61
dme-mir-79 MI0000374 Drosophila melanogaster miR-79 stem-loop	97	53662	60	61
dme-mir-276b MI0000375 Drosophila melanogaster miR-276b stem-loop	99	53828	60	61
dme-mir-210 MI0000376 Drosophila melanogaster miR-210 stem-loop	100	53994	60	61
dme-mir-285 MI0000377 Drosophila melanogaster miR-285 stem-loop	99	54161	60	61
dme-mir-100 MI0000378 Drosophila melanogaster miR-100 stem-loop	100	54327	60	61
dme-mir-92b MI0000379 Drosophila melanogaster miR-92b stem-loop	100	54494	60	61
dme-mir-286 MI0000380 Drosophila melanogaster miR-286 stem-loop	100	54661	60	61
dme-mir-287 MI0000381 Drosophila melanogaster miR-287 stem-loop	93	54828	60	61
dme-mir-87 MI0000382 Drosophila melanogaster miR-87 stem-loop	99	54986	60	61
dme-mir-263b MI0000383 Drosophila melanogaster miR-263b stem-loop	90	55154	60	61
dme-mir-288 MI0000384 Drosophila melanogaster miR-288 stem-loop	97	55311	60	61
dme-mir-289 MI0000385 Drosophila melanogaster miR-289 stem-loop	99	55475	60	61
dme-bantam MI0000387 Drosophila melanogaster bantam stem-loop	81	55639	60	61
mmu-mir-290a MI0000388 Mus musculus miR-290a stem-loop	83	55778	60	61
mmu-mir-291a MI0000389 Mus musculus miR-291a stem-loop	82	55919	60	61
mmu-mir-292a MI0000390 Mus musculus miR-292 stem-loop	82	56058	60	61
mmu-mir-293 MI0000391 Mus musculus miR-293 stem-loop	80	56196	60	61
mmu-mir-294 MI0000392 Mus musculus miR-294 stem-loop	84	56332	60	61
mmu-mir-295 MI0000393 Mus musculus miR-295 stem-loop	69	56472	60	61
mmu-mir-296 MI0000394 Mus musculus miR-296 stem-loop	79	56597	60	61
mmu-mir-297a-1 MI0000395 Mus musculus miR-297a-1 stem-loop	76	56738	60	61
mmu-mir-297a-2 MI0000397 Mus musculus miR-297a-2 stem-loop	90	56876	60	61
mmu-mir-298 MI0000398 Mus musculus miR-298 stem-loop	82	57022	60	61
mmu-mir-299a MI0000399 Mus musculus miR-299 stem-loop	63	57161	60	61
mmu-mir-300 MI0000400 Mus musculus miR-300 stem-loop	79	57280	60	61
mmu-mir-301a MI0000401 Mus musculus miR-301a stem-loop	86	57417	60	61
mmu-mir-302a MI0000402 Mus musculus miR-302a stem-loop	69	57561	60	61
mmu-mir-34c MI0000403 Mus musculus miR-34c stem-loop	77	57686	60	61
mmu-mir-34b MI0000404 Mus musculus miR-34b stem-loop	84	57819	60	61
mmu-let-7d MI0000405 Mus musculus let-7d stem-loop	103	57957	60	61
mmu-mir-106a MI0000406 Mus musculus miR-106a stem-loop	65	58118	60	61
mmu-mir-106b MI0000407 Mus musculus miR-106b stem-loop	82	58241	60	61
mmu-mir-130b MI0000408 Mus musculus miR-130b stem-loop	82	58381	60	61
dme-mir-303 MI0000409 Drosophila melanogaster miR-303 stem-loop	70	58530	60	61
dme-mir-31b MI0000410 Drosophila melanogaster miR-31b stem-loop	127	58667	60	61
dme-mir-304 MI0000411 Drosophila melanogaster miR-304 stem-loop	88	58862	60	61
dme-mir-305 MI0000412 Drosophila melanogaster miR-305 stem-loop	73	59017	60	61
dme-mir-9c MI0000413 Drosophila melanogaster miR-9c stem-loop	92	59155	60	61
dme-mir-306 MI0000414 Drosophila melanogaster miR-306 stem-loop	85	59314	60	61
dme-mir-9b MI0000415 Drosophila melanogaster miR-9b stem-loop	91	59464	60	61
dme-let-7 MI0000416 Drosophila melanogaster let-7 stem-loop	78	59618	60	61
dme-mir-125 MI0000417 Drosophila melanogaster miR-125 stem-loop	110	59763	60	61
dme-mir-307a MI0000418 Drosophila melanogaster miR-307a stem-loop	88	59942	60	61
dme-mir-308 MI0000419 Drosophila melanogaster miR-308 stem-loop	63	60097	60	61
dme-mir-31a MI0000420 Drosophila melanogaster miR-31a stem-loop	92	60227	60	61
dme-mir-309 MI0000421 Drosophila melanogaster miR-309 stem-loop	69	60386	60	61
dme-mir-310 MI0000422 Drosophila melanogaster miR-310 stem-loop	89	60522	60	61
dme-mir-311 MI0000423 Drosophila melanogaster miR-311 stem-loop	84	60678	60	61
dme-mir-312 MI0000424 Drosophila melanogaster miR-312 stem-loop	66	60829	60	61
dme-mir-313 MI0000425 Drosophila melanogaster miR-313 stem-loop	71	60962	60	61
dme-mir-314 MI0000426 Drosophila melanogaster miR-314 stem-loop	90	61100	60	61
dme-mir-315 MI0000427 Drosophila melanogaster miR-315 stem-loop	84	61257	60	61
dme-mir-316 MI0000428 Drosophila melanogaster miR-316 stem-loop	89	61408	60	61
dme-mir-317 MI0000429 Drosophila melanogaster miR-317 stem-loop	92	61564	60	61
dme-mir-318 MI0000430 Drosophila melanogaster miR-318 stem-loop	68	61723	60	61
dme-mir-2c MI0000431 Drosophila melanogaster miR-2c stem-loop	102	61856	60	61
dme-mir-iab-4 MI0000432 Drosophila melanogaster miR-iab-4 stem-loop	68	62029	60	61
hsa-let-7g MI0000433 Homo sapiens let-7g stem-loop	84	62151	60	61
hsa-let-7i MI0000434 Homo sapiens let-7i stem-loop	84	62289	60	61
hsa-mir-1-2 MI0000437 Homo sapiens miR-1-2 stem-loop	85	62429	60	61
hsa-mir-15b MI0000438 Homo sapiens miR-15b stem-loop	98	62570	60	61
hsa-mir-23b MI0000439 Homo sapiens miR-23b stem-loop	97	62724	60	61
hsa-mir-27b MI0000440 Homo sapiens miR-27b stem-loop	97	62877	60	61
hsa-mir-30b MI0000441 Homo sapiens miR-30b stem-loop	88	63030	60	61
hsa-mir-122 MI0000442 Homo sapiens miR-122 stem-loop	85	63174	60	61
hsa-mir-124-1 MI0000443 Homo sapiens miR-124-1 stem-loop	85	63319	60	61
hsa-mir-124-2 MI0000444 Homo sapiens miR-124-2 stem-loop	109	63464	60	61
hsa-mir-124-3 MI0000445 Homo sapiens miR-124-3 stem-loop	87	63633	60	61
hsa-mir-125b-1 MI0000446 Homo sapiens miR-125b-1 stem-loop	88	63782	60	61
hsa-mir-128-1 MI0000447 Homo sapiens miR-128-1 stem-loop	82	63930	60	61
hsa-mir-130a MI0000448 Homo sapiens miR-130a stem-loop	89	64070	60	61
hsa-mir-132 MI0000449 Homo sapiens miR-132 stem-loop	101	64215	60	61
hsa-mir-133a-1 MI0000450 Homo sapiens miR-133a-1 stem-loop	88	64378	60	61
hsa-mir-133a-2 MI0000451 Homo sapiens miR-133a-2 stem-loop	102	64528	60	61
hsa-mir-135a-1 MI0000452 Homo sapiens miR-135a-1 stem-loop	90	64692	60	61
hsa-mir-135a-2 MI0000453 Homo sapiens miR-135a-2 stem-loop	100	64844	60	61
hsa-mir-137 MI0000454 Homo sapiens miR-137 stem-loop	102	65000	60	61
hsa-mir-138-2 MI0000455 Homo sapiens miR-138-2 stem-loop	84	65162	60	61
hsa-mir-140 MI0000456 Homo sapiens miR-140 stem-loop	100	65302	60	61
hsa-mir-141 MI0000457 Homo sapiens miR-141 stem-loop	95	65458	60	61
hsa-mir-142 MI0000458 Homo sapiens miR-142 stem-loop	87	65609	60	61
hsa-mir-143 MI0000459 Homo sapiens miR-143 stem-loop	106	65752	60	61
hsa-mir-144 MI0000460 Homo sapiens miR-144 stem-loop	86	65914	60	61
hsa-mir-145 MI0000461 Homo sapiens miR-145 stem-loop	88	66056	60	61
hsa-mir-152 MI0000462 Homo sapiens miR-152 stem-loop	87	66200	60	61
hsa-mir-153-1 MI0000463 Homo sapiens miR-153-1 stem-loop	90	66347	60	61
hsa-mir-153-2 MI0000464 Homo sapiens miR-153-2 stem-loop	87	66497	60	61
hsa-mir-191 MI0000465 Homo sapiens miR-191 stem-loop	92	66640	60	61
hsa-mir-9-1 MI0000466 Homo sapiens miR-9-1 stem-loop	89	66788	60	61
hsa-mir-9-2 MI0000467 Homo sapiens miR-9-2 stem-loop	87	66933	60	61
hsa-mir-9-3 MI0000468 Homo sapiens miR-9-3 stem-loop	90	67076	60	61
hsa-mir-125a MI0000469 Homo sapiens miR-125a stem-loop	86	67224	60	61
hsa-mir-125b-2 MI0000470 Homo sapiens miR-125b-2 stem-loop	89	67372	60	61
hsa-mir-126 MI0000471 Homo sapiens miR-126 stem-loop	85	67517	60	61
hsa-mir-127 MI0000472 Homo sapiens miR-127 stem-loop	97	67658	60	61
hsa-mir-129-2 MI0000473 Homo sapiens miR-129-2 stem-loop	90	67815	60	61
hsa-mir-134 MI0000474 Homo sapiens miR-134 stem-loop	73	67961	60	61
hsa-mir-136 MI0000475 Homo sapiens miR-136 stem-loop	82	68090	60	61
hsa-mir-138-1 MI0000476 Homo sapiens miR-138-1 stem-loop	99	68232	60	61
hsa-mir-146a MI0000477 Homo sapiens miR-146a stem-loop	99	68389	60	61
hsa-mir-149 MI0000478 Homo sapiens miR-149 stem-loop	89	68544	60	61
hsa-mir-150 MI0000479 Homo sapiens miR-150 stem-loop	84	68689	60	61
hsa-mir-154 MI0000480 Homo sapiens miR-154 stem-loop	84	68829	60	61
hsa-mir-184 MI0000481 Homo sapiens miR-184 stem-loop	84	68969	60	61
hsa-mir-185 MI0000482 Homo sapiens miR-185 stem-loop	82	69109	60	61
hsa-mir-186 MI0000483 Homo sapiens miR-186 stem-loop	86	69247	60	61
hsa-mir-188 MI0000484 Homo sapiens miR-188 stem-loop	86	69389	60	61
hsa-mir-190a MI0000486 Homo sapiens miR-190a stem-loop	85	69533	60	61
hsa-mir-193a MI0000487 Homo sapiens miR-193a stem-loop	88	69676	60	61
hsa-mir-194-1 MI0000488 Homo sapiens miR-194-1 stem-loop	85	69824	60	61
hsa-mir-195 MI0000489 Homo sapiens miR-195 stem-loop	87	69965	60	61
hsa-mir-206 MI0000490 Homo sapiens miR-206 stem-loop	86	70108	60	61
cbr-let-7 MI0000491 Caenorhabditis briggsae let-7 stem-loop	87	70257	60	61
cbr-lin-4 MI0000492 Caenorhabditis briggsae lin-4 stem-loop	94	70407	60	61
cbr-mir-1 MI0000493 Caenorhabditis briggsae miR-1 stem-loop	94	70564	60	61
cbr-mir-34 MI0000494 Caenorhabditis briggsae miR-34 stem-loop	93	70723	60	61
cbr-mir-42 MI0000495 Caenorhabditis briggsae miR-42 stem-loop	96	70881	60	61
cbr-mir-43 MI0000496 Caenorhabditis briggsae miR-43 stem-loop	95	71042	60	61
cbr-mir-44 MI0000497 Caenorhabditis briggsae miR-44 stem-loop	95	71202	60	61
cbr-mir-45-1 MI0000498 Caenorhabditis briggsae miR-45-1 stem-loop	82	71366	60	61
cbr-mir-45-2 MI0000499 Caenorhabditis briggsae miR-45-2 stem-loop	82	71517	60	61
cbr-mir-46 MI0000500 Caenorhabditis briggsae miR-46 stem-loop	94	71664	60	61
cbr-mir-47 MI0000501 Caenorhabditis briggsae miR-47 stem-loop	93	71823	60	61
cbr-mir-48 MI0000502 Caenorhabditis briggsae miR-48 stem-loop	95	71981	60	61
cbr-mir-49 MI0000503 Caenorhabditis briggsae miR-49 stem-loop	96	72141	60	61
cbr-mir-50 MI0000504 Caenorhabditis briggsae miR-50 stem-loop	101	72302	60	61
cbr-mir-52 MI0000505 Caenorhabditis briggsae miR-52 stem-loop	98	72468	60	61
cbr-mir-57 MI0000507 Caenorhabditis briggsae miR-57 stem-loop	90	72631	60	61
cbr-mir-58a MI0000508 Caenorhabditis briggsae miR-58 stem-loop	84	72787	60	61
cbr-mir-60 MI0000509 Caenorhabditis briggsae miR-60 stem-loop	72	72936	60	61
cbr-mir-67 MI0000510 Caenorhabditis briggsae miR-67 stem-loop	95	73073	60	61
cbr-mir-71 MI0000511 Caenorhabditis briggsae miR-71 stem-loop	77	73233	60	61
cbr-mir-73a MI0000512 Caenorhabditis briggsae miR-73 stem-loop	94	73376	60	61
cbr-mir-74a MI0000513 Caenorhabditis briggsae miR-74 stem-loop	81	73536	60	61
cbr-mir-75 MI0000514 Caenorhabditis briggsae miR-75 stem-loop	92	73682	60	61
cbr-mir-77-1 MI0000515 Caenorhabditis briggsae miR-77-1 stem-loop	96	73843	60	61
cbr-mir-79 MI0000517 Caenorhabditis briggsae miR-79 stem-loop	93	74004	60	61
cbr-mir-80 MI0000518 Caenorhabditis briggsae miR-80 stem-loop	100	74162	60	61
cbr-mir-81 MI0000519 Caenorhabditis briggsae miR-81 stem-loop	90	74327	60	61
cbr-mir-82 MI0000520 Caenorhabditis briggsae miR-82 stem-loop	95	74482	60	61
cbr-mir-85 MI0000521 Caenorhabditis briggsae miR-85 stem-loop	80	74642	60	61
cbr-mir-86 MI0000522 Caenorhabditis briggsae miR-86 stem-loop	98	74787	60	61
cbr-mir-87 MI0000523 Caenorhabditis briggsae miR-87 stem-loop	95	74950	60	61
cbr-mir-90a MI0000524 Caenorhabditis briggsae miR-90 stem-loop	97	75111	60	61
cbr-mir-124a MI0000525 Caenorhabditis briggsae miR-124 stem-loop	98	75276	60	61
cbr-mir-228 MI0000526 Caenorhabditis briggsae miR-228 stem-loop	93	75441	60	61
cbr-mir-230 MI0000527 Caenorhabditis briggsae miR-230 stem-loop	96	75601	60	61
cbr-mir-232-1 MI0000528 Caenorhabditis briggsae miR-232-1 stem-loop	95	75768	60	61
cbr-mir-233 MI0000530 Caenorhabditis briggsae miR-233 stem-loop	97	75930	60	61
cbr-mir-234 MI0000531 Caenorhabditis briggsae miR-234 stem-loop	96	76094	60	61
cbr-mir-236 MI0000532 Caenorhabditis briggsae miR-236 stem-loop	100	76257	60	61
cbr-mir-241 MI0000533 Caenorhabditis briggsae miR-241 stem-loop	90	76424	60	61
cbr-mir-244 MI0000534 Caenorhabditis briggsae miR-244 stem-loop	91	76581	60	61
cbr-mir-245 MI0000535 Caenorhabditis briggsae miR-245 stem-loop	85	76739	60	61
cbr-mir-248 MI0000536 Caenorhabditis briggsae miR-248 stem-loop	104	76891	60	61
cbr-mir-250 MI0000537 Caenorhabditis briggsae miR-250 stem-loop	87	77062	60	61
cbr-mir-251 MI0000538 Caenorhabditis briggsae miR-251 stem-loop	92	77216	60	61
cbr-mir-252 MI0000539 Caenorhabditis briggsae miR-252 stem-loop	99	77375	60	61
cbr-mir-259 MI0000540 Caenorhabditis briggsae miR-259 stem-loop	95	77541	60	61
cbr-mir-268 MI0000541 Caenorhabditis briggsae miR-268 stem-loop	79	77703	60	61
hsa-mir-320a MI0000542 Homo sapiens miR-320a stem-loop	82	77840	60	61
ath-MIR319a MI0000544 Arabidopsis thaliana miR319a stem-loop	176	77986	60	61
ath-MIR319b MI0000545 Arabidopsis thaliana miR319b stem-loop	172	78227	60	61
mmu-mir-19b-2 MI0000546 Mus musculus miR-19b-2 stem-loop	84	78460	60	61
mmu-mir-30c-1 MI0000547 Mus musculus miR-30c-1 stem-loop	89	78604	60	61
mmu-mir-30c-2 MI0000548 Mus musculus miR-30c-2 stem-loop	84	78753	60	61
mmu-mir-30d MI0000549 Mus musculus miR-30d stem-loop	82	78893	60	61
mmu-mir-148a MI0000550 Mus musculus miR-148a stem-loop	99	79033	60	61
mmu-mir-192 MI0000551 Mus musculus miR-192 stem-loop	89	79188	60	61
mmu-mir-196a-1 MI0000552 Mus musculus miR-196a-1 stem-loop	102	79339	60	61
mmu-mir-196a-2 MI0000553 Mus musculus miR-196a-2 stem-loop	85	79503	60	61
mmu-mir-200a MI0000554 Mus musculus miR-200a stem-loop	90	79646	60	61
mmu-mir-208a MI0000555 Mus musculus miR-208a stem-loop	83	79794	60	61
mmu-let-7a-1 MI0000556 Mus musculus let-7a-1 stem-loop	94	79935	60	61
mmu-let-7a-2 MI0000557 Mus musculus let-7a-2 stem-loop	96	80087	60	61
mmu-let-7b MI0000558 Mus musculus let-7b stem-loop	85	80237	60	61
mmu-let-7c-1 MI0000559 Mus musculus let-7c-1 stem-loop	94	80380	60	61
mmu-let-7c-2 MI0000560 Mus musculus let-7c-2 stem-loop	95	80532	60	61
mmu-let-7e MI0000561 Mus musculus let-7e stem-loop	93	80681	60	61
mmu-let-7f-1 MI0000562 Mus musculus let-7f-1 stem-loop	89	80832	60	61
mmu-let-7f-2 MI0000563 Mus musculus let-7f-2 stem-loop	83	80979	60	61
mmu-mir-15a MI0000564 Mus musculus miR-15a stem-loop	84	81118	60	61
mmu-mir-16-1 MI0000565 Mus musculus miR-16-1 stem-loop	93	81260	60	61
mmu-mir-16-2 MI0000566 Mus musculus miR-16-2 stem-loop	95	81411	60	61
mmu-mir-18a MI0000567 Mus musculus miR-18a stem-loop	96	81562	60	61
mmu-mir-20a MI0000568 Mus musculus miR-20a stem-loop	107	81714	60	61
mmu-mir-21a MI0000569 Mus musculus miR-21 stem-loop	92	81876	60	61
mmu-mir-22 MI0000570 Mus musculus miR-22 stem-loop	95	82022	60	61
mmu-mir-23a MI0000571 Mus musculus miR-23a stem-loop	75	82173	60	61
mmu-mir-24-2 MI0000572 Mus musculus miR-24-2 stem-loop	107	82306	60	61
mmu-mir-26a-1 MI0000573 Mus musculus miR-26a-1 stem-loop	90	82473	60	61
mmu-mir-26b MI0000575 Mus musculus miR-26b stem-loop	85	82619	60	61
mmu-mir-29a MI0000576 Mus musculus miR-29a stem-loop	88	82760	60	61
mmu-mir-29c MI0000577 Mus musculus miR-29c stem-loop	88	82904	60	61
mmu-mir-27a MI0000578 Mus musculus miR-27a stem-loop	87	83048	60	61
mmu-mir-31 MI0000579 Mus musculus miR-31 stem-loop	106	83189	60	61
mmu-mir-92a-2 MI0000580 Mus musculus miR-92a-2 stem-loop	91	83355	60	61
mmu-mir-93 MI0000581 Mus musculus miR-93 stem-loop	88	83500	60	61
mmu-mir-96 MI0000583 Mus musculus miR-96 stem-loop	106	83642	60	61
mmu-mir-34a MI0000584 Mus musculus miR-34a stem-loop	102	83804	60	61
mmu-mir-129-2 MI0000585 Mus musculus miR-129-2 stem-loop	90	83966	60	61
mmu-mir-98 MI0000586 Mus musculus miR-98 stem-loop	108	84110	60	61
mmu-mir-103-1 MI0000587 Mus musculus miR-103-1 stem-loop	86	84278	60	61
mmu-mir-103-2 MI0000588 Mus musculus miR-103-2 stem-loop	86	84424	60	61
rno-mir-322-1 MI0000589 Rattus norvegicus miR-322-1 stem-loop	95	84575	60	61
mmu-mir-322 MI0000590 Mus musculus miR-322 stem-loop	95	84726	60	61
rno-mir-323 MI0000591 Rattus norvegicus miR-323 stem-loop	86	84882	60	61
mmu-mir-323 MI0000592 Mus musculus miR-323 stem-loop	86	85024	60	61
rno-mir-301a MI0000593 Rattus norvegicus miR-301a stem-loop	100	85173	60	61
rno-mir-324 MI0000594 Rattus norvegicus miR-324 stem-loop	83	85334	60	61
mmu-mir-324 MI0000595 Mus musculus miR-324 stem-loop	89	85473	60	61
rno-mir-325 MI0000596 Rattus norvegicus miR-325 stem-loop	98	85623	60	61
mmu-mir-325 MI0000597 Mus musculus miR-325 stem-loop	98	85777	60	61
mmu-mir-326 MI0000598 Mus musculus miR-326 stem-loop	95	85931	60	61
rno-mir-326 MI0000599 Rattus norvegicus miR-326 stem-loop	95	86087	60	61
rno-mir-327 MI0000600 Rattus norvegicus miR-327 stem-loop	94	86243	60	61
rno-let-7d MI0000601 Rattus norvegicus let-7d stem-loop	98	86396	60	61
rno-mir-328a MI0000602 Rattus norvegicus miR-328a stem-loop	84	86557	60	61
mmu-mir-328 MI0000603 Mus musculus miR-328 stem-loop	97	86697	60	61
rno-mir-329 MI0000604 Rattus norvegicus miR-329 stem-loop	97	86855	60	61
mmu-mir-329 MI0000605 Mus musculus miR-329 stem-loop	97	87008	60	61
rno-mir-330 MI0000606 Rattus norvegicus miR-330 stem-loop	97	87166	60	61
mmu-mir-330 MI0000607 Mus musculus miR-330 stem-loop	98	87319	60	61
rno-mir-331 MI0000608 Rattus norvegicus miR-331 stem-loop	96	87478	60	61
mmu-mir-331 MI0000609 Mus musculus miR-331 stem-loop	96	87630	60	61
rno-mir-140 MI0000611 Rattus norvegicus miR-140 stem-loop	99	87787	60	61
rno-mir-335 MI0000612 Rattus norvegicus miR-335 stem-loop	98	87947	60	61
rno-mir-336 MI0000613 Rattus norvegicus miR-336 stem-loop	96	88106	60	61
rno-mir-337 MI0000614 Rattus norvegicus miR-337 stem-loop	97	88263	60	61
mmu-mir-337 MI0000615 Mus musculus miR-337 stem-loop	97	88416	60	61
rno-mir-148b MI0000616 Rattus norvegicus miR-148b stem-loop	97	88576	60	61
mmu-mir-148b MI0000617 Mus musculus miR-148b stem-loop	97	88731	60	61
rno-mir-338 MI0000618 Rattus norvegicus miR-338 stem-loop	66	88889	60	61
mmu-mir-338 MI0000619 Mus musculus miR-338 stem-loop	98	89011	60	61
rno-mir-339 MI0000620 Rattus norvegicus miR-339 stem-loop	96	89170	60	61
mmu-mir-339 MI0000621 Mus musculus miR-339 stem-loop	96	89322	60	61
rno-mir-340-1 MI0000622 Rattus norvegicus miR-340-1 stem-loop	98	89483	60	61
mmu-mir-340 MI0000623 Mus musculus miR-340 stem-loop	98	89637	60	61
rno-mir-341 MI0000624 Rattus norvegicus miR-341 stem-loop	96	89796	60	61
mmu-mir-341 MI0000625 Mus musculus miR-341 stem-loop	96	89948	60	61
rno-mir-342 MI0000626 Rattus norvegicus miR-342 stem-loop	99	90105	60	61
mmu-mir-342 MI0000627 Mus musculus miR-342 stem-loop	99	90260	60	61
rno-mir-343 MI0000628 Rattus norvegicus miR-343 stem-loop	93	90420	60	61
rno-mir-344a-1 MI0000629 Rattus norvegicus miR-344a-1 stem-loop	107	90580	60	61
mmu-mir-344-1 MI0000630 Mus musculus miR-344-1 stem-loop	95	90747	60	61
rno-mir-345 MI0000631 Rattus norvegicus miR-345 stem-loop	96	90903	60	61
mmu-mir-345 MI0000632 Mus musculus miR-345 stem-loop	96	91055	60	61
rno-mir-346 MI0000633 Rattus norvegicus miR-346 stem-loop	98	91212	60	61
mmu-mir-346 MI0000634 Mus musculus miR-346 stem-loop	98	91366	60	61
rno-mir-347 MI0000635 Rattus norvegicus miR-347 stem-loop	92	91525	60	61
rno-mir-349 MI0000636 Rattus norvegicus miR-349 stem-loop	97	91678	60	61
rno-mir-129-2 MI0000637 Rattus norvegicus miR-129-2 stem-loop	97	91840	60	61
rno-mir-20a MI0000638 Rattus norvegicus miR-20a stem-loop	85	91998	60	61
rno-mir-350-1 MI0000639 Rattus norvegicus miR-350-1 stem-loop	99	92148	60	61
mmu-mir-350 MI0000640 Mus musculus miR-350 stem-loop	99	92303	60	61
rno-mir-7a-1 MI0000641 Rattus norvegicus miR-7a-1 stem-loop	97	92465	60	61
rno-mir-351-1 MI0000642 Rattus norvegicus miR-351-1 stem-loop	81	92627	60	61
mmu-mir-351 MI0000643 Mus musculus miR-351 stem-loop	99	92764	60	61
rno-mir-352 MI0000644 Rattus norvegicus miR-352 stem-loop	96	92924	60	61
rno-mir-135b MI0000645 Rattus norvegicus miR-135b stem-loop	97	93083	60	61
mmu-mir-135b MI0000646 Mus musculus miR-135b stem-loop	97	93238	60	61
rno-mir-151 MI0000647 Rattus norvegicus miR-151 stem-loop	97	93396	60	61
rno-mir-101b MI0000648 Rattus norvegicus miR-101b stem-loop	97	93556	60	61
mmu-mir-101b MI0000649 Mus musculus miR-101b stem-loop	97	93711	60	61
hsa-mir-200c MI0000650 Homo sapiens miR-200c stem-loop	68	93866	60	61
hsa-mir-1-1 MI0000651 Homo sapiens miR-1-1 stem-loop	71	93990	60	61
mmu-mir-1a-2 MI0000652 Mus musculus miR-1a-2 stem-loop	72	94119	60	61
osa-MIR156a MI0000653 Oryza sativa miR156a stem-loop	100	94247	60	61
osa-MIR156b MI0000654 Oryza sativa miR156b stem-loop	176	94403	60	61
osa-MIR156c MI0000655 Oryza sativa miR156c stem-loop	149	94636	60	61
osa-MIR156d MI0000656 Oryza sativa miR156d stem-loop	129	94842	60	61
osa-MIR156e MI0000657 Oryza sativa miR156e stem-loop	104	95028	60	61
osa-MIR156f MI0000658 Oryza sativa miR156f stem-loop	186	95188	60	61
osa-MIR156g MI0000659 Oryza sativa miR156g stem-loop	116	95432	60	61
osa-MIR156h MI0000660 Oryza sativa miR156h stem-loop	186	95604	60	61
osa-MIR156i MI0000661 Oryza sativa miR156i stem-loop	90	95848	60	61
osa-MIR156j MI0000662 Oryza sativa miR156j stem-loop	165	95994	60	61
osa-MIR160a MI0000663 Oryza sativa miR160a stem-loop	88	96216	60	61
osa-MIR160b MI0000664 Oryza sativa miR160b stem-loop	139	96360	60	61
osa-MIR160c MI0000665 Oryza sativa miR160c stem-loop	99	96556	60	61
osa-MIR160d MI0000666 Oryza sativa miR160d stem-loop	142	96711	60	61
osa-MIR162a MI0000667 Oryza sativa miR162a stem-loop	171	96910	60	61
osa-MIR164a MI0000668 Oryza sativa miR164a stem-loop	156	97138	60	61
osa-MIR164b MI0000669 Oryza sativa miR164b stem-loop	109	97351	60	61
osa-MIR166a MI0000670 Oryza sativa miR166a stem-loop	145	97516	60	61
osa-MIR166b MI0000671 Oryza sativa miR166b stem-loop	206	97718	60	61
osa-MIR166c MI0000672 Oryza sativa miR166c stem-loop	125	97982	60	61
osa-MIR166d MI0000673 Oryza sativa miR166d stem-loop	125	98164	60	61
osa-MIR166e MI0000674 Oryza sativa miR166e stem-loop	137	98346	60	61
osa-MIR166f MI0000675 Oryza sativa miR166f stem-loop	107	98540	60	61
osa-MIR167a MI0000676 Oryza sativa miR167a stem-loop	141	98703	60	61
osa-MIR167b MI0000677 Oryza sativa miR167b stem-loop	163	98901	60	61
osa-MIR167c MI0000678 Oryza sativa miR167c stem-loop	163	99121	60	61
osa-MIR169a MI0000679 Oryza sativa miR169a stem-loop	173	99341	60	61
osa-MIR171a MI0000680 Oryza sativa miR171a stem-loop	96	99571	60	61
hsa-mir-155 MI0000681 Homo sapiens miR-155 stem-loop	65	99723	60	61
hsa-mir-181b-2 MI0000683 Homo sapiens miR-181b-2 stem-loop	89	99850	60	61
mmu-mir-107 MI0000684 Mus musculus miR-107 stem-loop	87	99995	60	61
mmu-mir-10a MI0000685 Mus musculus miR-10a stem-loop	110	100138	60	61
mmu-mir-17 MI0000687 Mus musculus miR-17 stem-loop	84	100302	60	61
mmu-mir-19a MI0000688 Mus musculus miR-19a stem-loop	82	100442	60	61
mmu-mir-25 MI0000689 Mus musculus miR-25 stem-loop	84	100578	60	61
mmu-mir-28a MI0000690 Mus musculus miR-28 stem-loop	86	100717	60	61
mmu-mir-32 MI0000691 Mus musculus miR-32 stem-loop	70	100857	60	61
mmu-mir-100 MI0000692 Mus musculus miR-100 stem-loop	80	100983	60	61
mmu-mir-139 MI0000693 Mus musculus miR-139 stem-loop	68	101119	60	61
mmu-mir-200c MI0000694 Mus musculus miR-200c stem-loop	69	101245	60	61
mmu-mir-210 MI0000695 Mus musculus miR-210 stem-loop	110	101370	60	61
mmu-mir-212 MI0000696 Mus musculus miR-212 stem-loop	91	101536	60	61
mmu-mir-181a-1 MI0000697 Mus musculus miR-181a-1 stem-loop	87	101689	60	61
mmu-mir-214 MI0000698 Mus musculus miR-214 stem-loop	110	101832	60	61
mmu-mir-216a MI0000699 Mus musculus miR-216a stem-loop	72	102000	60	61
mmu-mir-218-1 MI0000700 Mus musculus miR-218-1 stem-loop	110	102132	60	61
mmu-mir-218-2 MI0000701 Mus musculus miR-218-2 stem-loop	110	102302	60	61
mmu-mir-219a-1 MI0000702 Mus musculus miR-219a-1 stem-loop	110	102474	60	61
mmu-mir-223 MI0000703 Mus musculus miR-223 stem-loop	110	102640	60	61
mmu-mir-320 MI0000704 Mus musculus miR-320 stem-loop	82	102806	60	61
mmu-mir-26a-2 MI0000706 Mus musculus miR-26a-2 stem-loop	84	102948	60	61
mmu-mir-33 MI0000707 Mus musculus miR-33 stem-loop	69	103086	60	61
mmu-mir-211 MI0000708 Mus musculus miR-211 stem-loop	106	103211	60	61
mmu-mir-221 MI0000709 Mus musculus miR-221 stem-loop	95	103373	60	61
mmu-mir-222 MI0000710 Mus musculus miR-222 stem-loop	79	103524	60	61
mmu-mir-224 MI0000711 Mus musculus miR-224 stem-loop	82	103659	60	61
mmu-mir-29b-2 MI0000712 Mus musculus miR-29b-2 stem-loop	81	103801	60	61
mmu-mir-199a-2 MI0000713 Mus musculus miR-199a-2 stem-loop	110	103944	60	61
mmu-mir-199b MI0000714 Mus musculus miR-199b stem-loop	110	104112	60	61
mmu-mir-135a-2 MI0000715 Mus musculus miR-135a-2 stem-loop	100	104284	60	61
mmu-mir-124-1 MI0000716 Mus musculus miR-124-1 stem-loop	85	104444	60	61
mmu-mir-124-2 MI0000717 Mus musculus miR-124-2 stem-loop	109	104589	60	61
mmu-mir-19b-1 MI0000718 Mus musculus miR-19b-1 stem-loop	87	104758	60	61
mmu-mir-92a-1 MI0000719 Mus musculus miR-92a-1 stem-loop	80	104905	60	61
mmu-mir-9-1 MI0000720 Mus musculus miR-9-1 stem-loop	89	105041	60	61
mmu-mir-9-3 MI0000721 Mus musculus miR-9-3 stem-loop	90	105186	60	61
mmu-mir-138-1 MI0000722 Mus musculus miR-138-1 stem-loop	99	105336	60	61
mmu-mir-181b-1 MI0000723 Mus musculus miR-181b-1 stem-loop	80	105497	60	61
mmu-mir-181c MI0000724 Mus musculus miR-181c stem-loop	89	105635	60	61
mmu-mir-125b-1 MI0000725 Mus musculus miR-125b-1 stem-loop	77	105786	60	61
mmu-mir-128-2 MI0000726 Mus musculus miR-128-2 stem-loop	76	105923	60	61
hsa-mir-128-2 MI0000727 Homo sapiens miR-128-2 stem-loop	84	106059	60	61
mmu-mir-7a-1 MI0000728 Mus musculus miR-7a-1 stem-loop	108	106201	60	61
mmu-mir-7a-2 MI0000729 Mus musculus miR-7a-2 stem-loop	97	106367	60	61
mmu-mir-7b MI0000730 Mus musculus miR-7b stem-loop	111	106518	60	61
mmu-mir-217 MI0000731 Mus musculus miR-217 stem-loop	108	106685	60	61
hsa-mir-194-2 MI0000732 Homo sapiens miR-194-2 stem-loop	85	106853	60	61
mmu-mir-194-2 MI0000733 Mus musculus miR-194-2 stem-loop	86	106998	60	61
hsa-mir-106b MI0000734 Homo sapiens miR-106b stem-loop	82	107142	60	61
hsa-mir-29c MI0000735 Homo sapiens miR-29c stem-loop	88	107280	60	61
hsa-mir-30c-1 MI0000736 Homo sapiens miR-30c-1 stem-loop	89	107428	60	61
hsa-mir-200a MI0000737 Homo sapiens miR-200a stem-loop	90	107575	60	61
hsa-mir-302a MI0000738 Homo sapiens miR-302a stem-loop	69	107723	60	61
hsa-mir-101-2 MI0000739 Homo sapiens miR-101-2 stem-loop	79	107852	60	61
hsa-mir-219a-2 MI0000740 Homo sapiens miR-219a-2 stem-loop	97	107993	60	61
mmu-mir-219a-2 MI0000741 Mus musculus miR-219a-2 stem-loop	97	108152	60	61
hsa-mir-34b MI0000742 Homo sapiens miR-34b stem-loop	84	108305	60	61
hsa-mir-34c MI0000743 Homo sapiens miR-34c stem-loop	77	108445	60	61
hsa-mir-299 MI0000744 Homo sapiens miR-299 stem-loop	63	108578	60	61
hsa-mir-301a MI0000745 Homo sapiens miR-301a stem-loop	86	108699	60	61
hsa-mir-99b MI0000746 Homo sapiens miR-99b stem-loop	70	108841	60	61
hsa-mir-296 MI0000747 Homo sapiens miR-296 stem-loop	80	108967	60	61
hsa-mir-130b MI0000748 Homo sapiens miR-130b stem-loop	82	109105	60	61
hsa-mir-30e MI0000749 Homo sapiens miR-30e stem-loop	92	109243	60	61
hsa-mir-26a-2 MI0000750 Homo sapiens miR-26a-2 stem-loop	84	109395	60	61
cbr-mir-72 MI0000751 Caenorhabditis briggsae miR-72 stem-loop	123	109544	60	61
cel-mir-354 MI0000753 Caenorhabditis elegans miR-354 stem-loop	110	109734	60	61
cel-mir-355 MI0000754 Caenorhabditis elegans miR-355 stem-loop	110	109910	60	61
cel-mir-356a MI0000755 Caenorhabditis elegans miR-356 stem-loop	110	110087	60	61
cel-mir-357 MI0000756 Caenorhabditis elegans miR-357 stem-loop	110	110263	60	61
cel-mir-358 MI0000757 Caenorhabditis elegans miR-358 stem-loop	110	110439	60	61
cel-mir-359 MI0000758 Caenorhabditis elegans miR-359 stem-loop	110	110615	60	61
cel-mir-360 MI0000759 Caenorhabditis elegans miR-360 stem-loop	110	110791	60	61
hsa-mir-361 MI0000760 Homo sapiens miR-361 stem-loop	72	110957	60	61
mmu-mir-361 MI0000761 Mus musculus miR-361 stem-loop	70	111085	60	61
hsa-mir-362 MI0000762 Homo sapiens miR-362 stem-loop	65	111211	60	61
mmu-mir-362 MI0000763 Mus musculus miR-362 stem-loop	65	111332	60	61
hsa-mir-363 MI0000764 Homo sapiens miR-363 stem-loop	75	111453	60	61
mmu-mir-363 MI0000765 Mus musculus miR-363 stem-loop	75	111584	60	61
hsa-mir-365a MI0000767 Homo sapiens miR-365a stem-loop	87	111717	60	61
mmu-mir-365-1 MI0000768 Mus musculus miR-365-1 stem-loop	87	111864	60	61
hsa-mir-365b MI0000769 Homo sapiens miR-365b stem-loop	111	112009	60	61
hsa-mir-302b MI0000772 Homo sapiens miR-302b stem-loop	73	112178	60	61
hsa-mir-302c MI0000773 Homo sapiens miR-302c stem-loop	68	112309	60	61
hsa-mir-302d MI0000774 Homo sapiens miR-302d stem-loop	68	112435	60	61
hsa-mir-367 MI0000775 Homo sapiens miR-367 stem-loop	68	112559	60	61
hsa-mir-376c MI0000776 Homo sapiens miR-376c stem-loop	66	112685	60	61
hsa-mir-369 MI0000777 Homo sapiens miR-369 stem-loop	70	112807	60	61
hsa-mir-370 MI0000778 Homo sapiens miR-370 stem-loop	75	112933	60	61
hsa-mir-371a MI0000779 Homo sapiens miR-371a stem-loop	67	113066	60	61
hsa-mir-372 MI0000780 Homo sapiens miR-372 stem-loop	67	113189	60	61
hsa-mir-373 MI0000781 Homo sapiens miR-373 stem-loop	69	113312	60	61
hsa-mir-374a MI0000782 Homo sapiens miR-374a stem-loop	72	113439	60	61
hsa-mir-375 MI0000783 Homo sapiens miR-375 stem-loop	64	113567	60	61
hsa-mir-376a-1 MI0000784 Homo sapiens miR-376a-1 stem-loop	68	113693	60	61
hsa-mir-377 MI0000785 Homo sapiens miR-377 stem-loop	69	113817	60	61
hsa-mir-378a MI0000786 Homo sapiens miR-378a stem-loop	66	113944	60	61
hsa-mir-379 MI0000787 Homo sapiens miR-379 stem-loop	67	114066	60	61
hsa-mir-380 MI0000788 Homo sapiens miR-380 stem-loop	61	114189	60	61
hsa-mir-381 MI0000789 Homo sapiens miR-381 stem-loop	75	114306	60	61
hsa-mir-382 MI0000790 Homo sapiens miR-382 stem-loop	76	114437	60	61
hsa-mir-383 MI0000791 Homo sapiens miR-383 stem-loop	73	114569	60	61
mmu-mir-375 MI0000792 Mus musculus miR-375 stem-loop	64	114698	60	61
mmu-mir-376a MI0000793 Mus musculus miR-376a stem-loop	68	114820	60	61
mmu-mir-377 MI0000794 Mus musculus miR-377 stem-loop	68	114944	60	61
mmu-mir-378a MI0000795 Mus musculus miR-378 stem-loop	66	115069	60	61
mmu-mir-379 MI0000796 Mus musculus miR-379 stem-loop	66	115191	60	61
mmu-mir-380 MI0000797 Mus musculus miR-380 stem-loop	61	115313	60	61
mmu-mir-381 MI0000798 Mus musculus miR-381 stem-loop	75	115430	60	61
mmu-mir-382 MI0000799 Mus musculus miR-382 stem-loop	76	115561	60	61
mmu-mir-383 MI0000800 Mus musculus miR-383 stem-loop	70	115693	60	61
cel-lsy-6 MI0000801 Caenorhabditis elegans lsy-6 stem-loop	73	115825	60	61
hsa-mir-340 MI0000802 Homo sapiens miR-340 stem-loop	95	115954	60	61
hsa-mir-330 MI0000803 Homo sapiens miR-330 stem-loop	94	116105	60	61
hsa-mir-328 MI0000804 Homo sapiens miR-328 stem-loop	75	116255	60	61
hsa-mir-342 MI0000805 Homo sapiens miR-342 stem-loop	99	116386	60	61
hsa-mir-337 MI0000806 Homo sapiens miR-337 stem-loop	93	116541	60	61
hsa-mir-323a MI0000807 Homo sapiens miR-323a stem-loop	86	116692	60	61
hsa-mir-326 MI0000808 Homo sapiens miR-326 stem-loop	95	116834	60	61
hsa-mir-151a MI0000809 Homo sapiens miR-151a stem-loop	90	116987	60	61
hsa-mir-135b MI0000810 Homo sapiens miR-135b stem-loop	97	117135	60	61
hsa-mir-148b MI0000811 Homo sapiens miR-148b stem-loop	99	117290	60	61
hsa-mir-331 MI0000812 Homo sapiens miR-331 stem-loop	94	117445	60	61
hsa-mir-324 MI0000813 Homo sapiens miR-324 stem-loop	83	117595	60	61
hsa-mir-338 MI0000814 Homo sapiens miR-338 stem-loop	67	117734	60	61
hsa-mir-339 MI0000815 Homo sapiens miR-339 stem-loop	94	117857	60	61
hsa-mir-335 MI0000816 Homo sapiens miR-335 stem-loop	94	118007	60	61
mmu-mir-335 MI0000817 Mus musculus miR-335 stem-loop	98	118157	60	61
cbr-lsy-6 MI0000818 Caenorhabditis briggsae lsy-6 stem-loop	74	118318	60	61
cel-mir-392 MI0000819 Caenorhabditis elegans miR-392 stem-loop	110	118458	60	61
mmu-mir-133a-2 MI0000820 Mus musculus miR-133a-2 stem-loop	104	118630	60	61
mmu-mir-133b MI0000821 Mus musculus miR-133b stem-loop	119	118792	60	61
hsa-mir-133b MI0000822 Homo sapiens miR-133b stem-loop	119	118969	60	61
mmu-mir-181b-2 MI0000823 Mus musculus miR-181b-2 stem-loop	89	119150	60	61
hsa-mir-325 MI0000824 Homo sapiens miR-325 stem-loop	98	119295	60	61
hsa-mir-345 MI0000825 Homo sapiens miR-345 stem-loop	98	119449	60	61
hsa-mir-346 MI0000826 Homo sapiens miR-346 stem-loop	95	119603	60	61
rno-let-7a-1 MI0000827 Rattus norvegicus let-7a-1 stem-loop	94	119761	60	61
rno-let-7a-2 MI0000828 Rattus norvegicus let-7a-2 stem-loop	96	119918	60	61
rno-let-7b MI0000829 Rattus norvegicus let-7b stem-loop	85	120073	60	61
rno-let-7c-1 MI0000830 Rattus norvegicus let-7c-1 stem-loop	94	120221	60	61
rno-let-7c-2 MI0000831 Rattus norvegicus let-7c-2 stem-loop	95	120378	60	61
rno-let-7e MI0000832 Rattus norvegicus let-7e stem-loop	93	120532	60	61
rno-let-7f-1 MI0000833 Rattus norvegicus let-7f-1 stem-loop	89	120688	60	61
rno-let-7f-2 MI0000834 Rattus norvegicus let-7f-2 stem-loop	83	120840	60	61
rno-let-7i MI0000835 Rattus norvegicus let-7i stem-loop	85	120982	60	61
rno-mir-7a-2 MI0000836 Rattus norvegicus miR-7a-2 stem-loop	95	121130	60	61
rno-mir-7b MI0000837 Rattus norvegicus miR-7b stem-loop	110	121284	60	61
rno-mir-9a-1 MI0000838 Rattus norvegicus miR-9a-1 stem-loop	89	121457	60	61
rno-mir-9a-3 MI0000839 Rattus norvegicus miR-9a-3 stem-loop	90	121609	60	61
rno-mir-9a-2 MI0000840 Rattus norvegicus miR-9a-2 stem-loop	87	121762	60	61
rno-mir-10a MI0000841 Rattus norvegicus miR-10a stem-loop	110	121910	60	61
rno-mir-10b MI0000842 Rattus norvegicus miR-10b stem-loop	109	122081	60	61
rno-mir-15b MI0000843 Rattus norvegicus miR-15b stem-loop	98	122251	60	61
rno-mir-16 MI0000844 Rattus norvegicus miR-16 stem-loop	95	122408	60	61
rno-mir-17-1 MI0000845 Rattus norvegicus miR-17-1 stem-loop	84	122566	60	61
rno-mir-18a MI0000846 Rattus norvegicus miR-18a stem-loop	96	122711	60	61
rno-mir-19b-1 MI0000847 Rattus norvegicus miR-19b-1 stem-loop	87	122872	60	61
rno-mir-19b-2 MI0000848 Rattus norvegicus miR-19b-2 stem-loop	96	123024	60	61
rno-mir-19a MI0000849 Rattus norvegicus miR-19a stem-loop	82	123181	60	61
rno-mir-21 MI0000850 Rattus norvegicus miR-21 stem-loop	92	123322	60	61
rno-mir-22 MI0000851 Rattus norvegicus miR-22 stem-loop	95	123473	60	61
rno-mir-23a MI0000852 Rattus norvegicus miR-23a stem-loop	75	123629	60	61
rno-mir-23b MI0000853 Rattus norvegicus miR-23b stem-loop	97	123765	60	61
rno-mir-24-1 MI0000854 Rattus norvegicus miR-24-1 stem-loop	68	123925	60	61
rno-mir-24-2 MI0000855 Rattus norvegicus miR-24-2 stem-loop	108	124056	60	61
rno-mir-25 MI0000856 Rattus norvegicus miR-25 stem-loop	84	124223	60	61
rno-mir-26a MI0000857 Rattus norvegicus miR-26a stem-loop	90	124368	60	61
rno-mir-26b MI0000858 Rattus norvegicus miR-26b stem-loop	85	124519	60	61
rno-mir-27b MI0000859 Rattus norvegicus miR-27b stem-loop	97	124665	60	61
rno-mir-27a MI0000860 Rattus norvegicus miR-27a stem-loop	87	124823	60	61
rno-mir-28 MI0000861 Rattus norvegicus miR-28 stem-loop	86	124969	60	61
rno-mir-29b-2 MI0000862 Rattus norvegicus miR-29b-2 stem-loop	81	125120	60	61
rno-mir-29a MI0000863 Rattus norvegicus miR-29a stem-loop	88	125262	60	61
rno-mir-29b-1 MI0000864 Rattus norvegicus miR-29b-1 stem-loop	81	125415	60	61
rno-mir-29c-1 MI0000865 Rattus norvegicus miR-29c-1 stem-loop	88	125561	60	61
rno-mir-30c-1 MI0000866 Rattus norvegicus miR-30c-1 stem-loop	89	125714	60	61
rno-mir-30e MI0000867 Rattus norvegicus miR-30e stem-loop	92	125864	60	61
rno-mir-30b MI0000868 Rattus norvegicus miR-30b stem-loop	87	126017	60	61
rno-mir-30d MI0000869 Rattus norvegicus miR-30d stem-loop	82	126165	60	61
rno-mir-30a MI0000870 Rattus norvegicus miR-30a stem-loop	71	126308	60	61
rno-mir-30c-2 MI0000871 Rattus norvegicus miR-30c-2 stem-loop	84	126444	60	61
rno-mir-31a MI0000872 Rattus norvegicus miR-31a stem-loop	106	126589	60	61
rno-mir-32 MI0000873 Rattus norvegicus miR-32 stem-loop	70	126754	60	61
rno-mir-33 MI0000874 Rattus norvegicus miR-33 stem-loop	69	126883	60	61
rno-mir-34b MI0000875 Rattus norvegicus miR-34b stem-loop	84	127013	60	61
rno-mir-34c MI0000876 Rattus norvegicus miR-34c stem-loop	77	127158	60	61
rno-mir-34a MI0000877 Rattus norvegicus miR-34a stem-loop	102	127296	60	61
rno-mir-92a-1 MI0000878 Rattus norvegicus miR-92a-1 stem-loop	78	127463	60	61
rno-mir-92a-2 MI0000879 Rattus norvegicus miR-92a-2 stem-loop	92	127606	60	61
rno-mir-93 MI0000880 Rattus norvegicus miR-93 stem-loop	87	127757	60	61
rno-mir-96 MI0000881 Rattus norvegicus miR-96 stem-loop	106	127903	60	61
rno-mir-98 MI0000882 Rattus norvegicus miR-98 stem-loop	108	128068	60	61
rno-mir-99a MI0000883 Rattus norvegicus miR-99a stem-loop	81	128237	60	61
rno-mir-99b MI0000884 Rattus norvegicus miR-99b stem-loop	70	128379	60	61
rno-mir-100 MI0000885 Rattus norvegicus miR-100 stem-loop	80	128510	60	61
rno-mir-101a MI0000886 Rattus norvegicus miR-101a stem-loop	75	128653	60	61
rno-mir-103-2 MI0000887 Rattus norvegicus miR-103-2 stem-loop	86	128793	60	61
rno-mir-103-1 MI0000888 Rattus norvegicus miR-103-1 stem-loop	86	128944	60	61
rno-mir-106b MI0000889 Rattus norvegicus miR-106b stem-loop	82	129093	60	61
rno-mir-107 MI0000890 Rattus norvegicus miR-107 stem-loop	87	129236	60	61
rno-mir-122 MI0000891 Rattus norvegicus miR-122 stem-loop	85	129384	60	61
rno-mir-124-3 MI0000892 Rattus norvegicus miR-124-3 stem-loop	87	129534	60	61
rno-mir-124-1 MI0000893 Rattus norvegicus miR-124-1 stem-loop	85	129686	60	61
rno-mir-124-2 MI0000894 Rattus norvegicus miR-124-2 stem-loop	109	129836	60	61
rno-mir-125a MI0000895 Rattus norvegicus miR-125a stem-loop	85	130008	60	61
rno-mir-125b-1 MI0000896 Rattus norvegicus miR-125b-1 stem-loop	87	130160	60	61
rno-mir-125b-2 MI0000897 Rattus norvegicus miR-125b-2 stem-loop	88	130314	60	61
rno-mir-126a MI0000898 Rattus norvegicus miR-126a stem-loop	73	130465	60	61
rno-mir-127 MI0000899 Rattus norvegicus miR-127 stem-loop	97	130599	60	61
rno-mir-128-1 MI0000900 Rattus norvegicus miR-128-1 stem-loop	82	130761	60	61
rno-mir-128-2 MI0000901 Rattus norvegicus miR-128-2 stem-loop	84	130908	60	61
rno-mir-129-1 MI0000902 Rattus norvegicus miR-129-1 stem-loop	72	131057	60	61
rno-mir-130a MI0000903 Rattus norvegicus miR-130a stem-loop	88	131192	60	61
rno-mir-130b MI0000904 Rattus norvegicus miR-130b stem-loop	82	131343	60	61
rno-mir-132 MI0000905 Rattus norvegicus miR-132 stem-loop	101	131486	60	61
rno-mir-133a MI0000906 Rattus norvegicus miR-133a stem-loop	87	131650	60	61
rno-mir-134 MI0000907 Rattus norvegicus miR-134 stem-loop	73	131798	60	61
rno-mir-135a MI0000908 Rattus norvegicus miR-135a stem-loop	100	131934	60	61
rno-mir-136 MI0000909 Rattus norvegicus miR-136 stem-loop	82	132095	60	61
rno-mir-137 MI0000910 Rattus norvegicus miR-137 stem-loop	102	132238	60	61
rno-mir-138-2 MI0000911 Rattus norvegicus miR-138-2 stem-loop	82	132405	60	61
rno-mir-138-1 MI0000912 Rattus norvegicus miR-138-1 stem-loop	99	132552	60	61
rno-mir-139 MI0000913 Rattus norvegicus miR-139 stem-loop	68	132712	60	61
rno-mir-141 MI0000914 Rattus norvegicus miR-141 stem-loop	94	132841	60	61
rno-mir-142 MI0000915 Rattus norvegicus miR-142 stem-loop	87	132996	60	61
rno-mir-143 MI0000916 Rattus norvegicus miR-143 stem-loop	105	133144	60	61
rno-mir-144 MI0000917 Rattus norvegicus miR-144 stem-loop	83	133310	60	61
rno-mir-145 MI0000918 Rattus norvegicus miR-145 stem-loop	88	133454	60	61
rno-mir-146a MI0000919 Rattus norvegicus miR-146a stem-loop	95	133605	60	61
rno-mir-150 MI0000920 Rattus norvegicus miR-150 stem-loop	85	133761	60	61
rno-mir-152 MI0000921 Rattus norvegicus miR-152 stem-loop	85	133907	60	61
rno-mir-153 MI0000922 Rattus norvegicus miR-153 stem-loop	87	134053	60	61
rno-mir-154 MI0000923 Rattus norvegicus miR-154 stem-loop	84	134201	60	61
rno-mir-181c MI0000924 Rattus norvegicus miR-181c stem-loop	106	134348	60	61
rno-mir-181a-2 MI0000925 Rattus norvegicus miR-181a-2 stem-loop	117	134521	60	61
rno-mir-181b-1 MI0000926 Rattus norvegicus miR-181b-1 stem-loop	110	134705	60	61
rno-mir-181b-2 MI0000927 Rattus norvegicus miR-181b-2 stem-loop	88	134882	60	61
rno-mir-183 MI0000928 Rattus norvegicus miR-183 stem-loop	110	135031	60	61
rno-mir-184 MI0000929 Rattus norvegicus miR-184 stem-loop	77	135202	60	61
rno-mir-185 MI0000930 Rattus norvegicus miR-185 stem-loop	80	135340	60	61
rno-mir-186 MI0000931 Rattus norvegicus miR-186 stem-loop	86	135481	60	61
rno-mir-187 MI0000932 Rattus norvegicus miR-187 stem-loop	104	135628	60	61
rno-mir-190a-1 MI0000933 Rattus norvegicus miR-190-1 stem-loop	85	135798	60	61
rno-mir-191a MI0000934 Rattus norvegicus miR-191a stem-loop	91	135946	60	61
rno-mir-192 MI0000935 Rattus norvegicus miR-192 stem-loop	110	136098	60	61
rno-mir-193a MI0000936 Rattus norvegicus miR-193 stem-loop	86	136270	60	61
rno-mir-194-1 MI0000937 Rattus norvegicus miR-194-1 stem-loop	83	136421	60	61
rno-mir-194-2 MI0000938 Rattus norvegicus miR-194-2 stem-loop	85	136569	60	61
rno-mir-195 MI0000939 Rattus norvegicus miR-195 stem-loop	87	136715	60	61
rno-mir-196a MI0000940 Rattus norvegicus miR-196a stem-loop	110	136865	60	61
rno-mir-199a MI0000941 Rattus norvegicus miR-199a stem-loop	110	137038	60	61
rno-mir-200c MI0000942 Rattus norvegicus miR-200c stem-loop	69	137211	60	61
rno-mir-200a MI0000943 Rattus norvegicus miR-200a stem-loop	89	137343	60	61
rno-mir-200b MI0000944 Rattus norvegicus miR-200b stem-loop	95	137495	60	61
rno-mir-203a MI0000945 Rattus norvegicus miR-203a stem-loop	97	137653	60	61
rno-mir-204 MI0000946 Rattus norvegicus miR-204 stem-loop	110	137811	60	61
rno-mir-205 MI0000947 Rattus norvegicus miR-205 stem-loop	108	137982	60	61
rno-mir-206 MI0000948 Rattus norvegicus miR-206 stem-loop	84	138151	60	61
rno-mir-208a MI0000949 Rattus norvegicus miR-208 stem-loop	83	138297	60	61
rno-mir-210 MI0000950 Rattus norvegicus miR-210 stem-loop	110	138441	60	61
rno-mir-211 MI0000951 Rattus norvegicus miR-211 stem-loop	106	138612	60	61
rno-mir-212 MI0000952 Rattus norvegicus miR-212 stem-loop	111	138779	60	61
rno-mir-181a-1 MI0000953 Rattus norvegicus miR-181a-1 stem-loop	100	138957	60	61
rno-mir-214 MI0000954 Rattus norvegicus miR-214 stem-loop	110	139118	60	61
rno-mir-216a MI0000955 Rattus norvegicus miR-216a stem-loop	106	139291	60	61
rno-mir-217 MI0000956 Rattus norvegicus miR-217 stem-loop	105	139458	60	61
rno-mir-218a-2 MI0000957 Rattus norvegicus miR-218a-2 stem-loop	110	139630	60	61
rno-mir-218a-1 MI0000958 Rattus norvegicus miR-218a-1 stem-loop	110	139807	60	61
rno-mir-219a-1 MI0000959 Rattus norvegicus miR-219a-1 stem-loop	110	139984	60	61
rno-mir-219a-2 MI0000960 Rattus norvegicus miR-219a-2 stem-loop	96	140161	60	61
rno-mir-221 MI0000961 Rattus norvegicus miR-221 stem-loop	109	140318	60	61
rno-mir-222 MI0000962 Rattus norvegicus miR-222 stem-loop	103	140488	60	61
rno-mir-223 MI0000963 Rattus norvegicus miR-223 stem-loop	110	140652	60	61
rno-mir-290 MI0000964 Rattus norvegicus miR-290 stem-loop	81	140823	60	61
rno-mir-291a MI0000965 Rattus norvegicus miR-291a stem-loop	82	140967	60	61
rno-mir-292 MI0000966 Rattus norvegicus miR-292 stem-loop	82	141110	60	61
rno-mir-296 MI0000967 Rattus norvegicus miR-296 stem-loop	78	141253	60	61
rno-mir-297 MI0000968 Rattus norvegicus miR-297 stem-loop	66	141392	60	61
rno-mir-298 MI0000969 Rattus norvegicus miR-298 stem-loop	82	141519	60	61
rno-mir-299a MI0000970 Rattus norvegicus miR-299 stem-loop	63	141663	60	61
rno-mir-300 MI0000971 Rattus norvegicus miR-300 stem-loop	79	141787	60	61
rno-mir-320 MI0000972 Rattus norvegicus miR-320 stem-loop	82	141927	60	61
mmu-mir-215 MI0000974 Mus musculus miR-215 stem-loop	112	142065	60	61
ath-MIR167d MI0000975 Arabidopsis thaliana miR167d stem-loop	377	142241	60	61
ath-MIR169b MI0000976 Arabidopsis thaliana miR169b stem-loop	181	142687	60	61
ath-MIR169c MI0000977 Arabidopsis thaliana miR169c stem-loop	411	142934	60	61
ath-MIR169d MI0000978 Arabidopsis thaliana miR169d stem-loop	154	143414	60	61
ath-MIR169e MI0000979 Arabidopsis thaliana miR169e stem-loop	217	143633	60	61
ath-MIR169f MI0000980 Arabidopsis thaliana miR169f stem-loop	167	143916	60	61
ath-MIR169g MI0000981 Arabidopsis thaliana miR169g stem-loop	379	144148	60	61
ath-MIR169h MI0000982 Arabidopsis thaliana miR169h stem-loop	190	144596	60	61
ath-MIR169i MI0000983 Arabidopsis thaliana miR169i stem-loop	206	144852	60	61
ath-MIR169j MI0000984 Arabidopsis thaliana miR169j stem-loop	221	145124	60	61
ath-MIR169k MI0000985 Arabidopsis thaliana miR169k stem-loop	213	145411	60	61
ath-MIR169l MI0000986 Arabidopsis thaliana miR169l stem-loop	211	145690	60	61
ath-MIR169m MI0000987 Arabidopsis thaliana miR169m stem-loop	212	145967	60	61
ath-MIR169n MI0000988 Arabidopsis thaliana miR169n stem-loop	215	146245	60	61
ath-MIR171b MI0000989 Arabidopsis thaliana miR171b stem-loop	117	146526	60	61
ath-MIR171c MI0000990 Arabidopsis thaliana miR171c stem-loop	116	146707	60	61
ath-MIR172c MI0000991 Arabidopsis thaliana miR172c stem-loop	133	146887	60	61
ath-MIR172d MI0000992 Arabidopsis thaliana miR172d stem-loop	124	147085	60	61
ath-MIR390a MI0001000 Arabidopsis thaliana miR390a stem-loop	107	147274	60	61
ath-MIR390b MI0001001 Arabidopsis thaliana miR390b stem-loop	120	147445	60	61
ath-MIR391 MI0001002 Arabidopsis thaliana miR391 stem-loop	206	147627	60	61
ath-MIR393a MI0001003 Arabidopsis thaliana miR393a stem-loop	133	147899	60	61
ath-MIR393b MI0001004 Arabidopsis thaliana miR393b stem-loop	160	148097	60	61
ath-MIR394a MI0001005 Arabidopsis thaliana miR394a stem-loop	117	148322	60	61
ath-MIR394b MI0001006 Arabidopsis thaliana miR394b stem-loop	121	148503	60	61
ath-MIR395a MI0001007 Arabidopsis thaliana miR395a stem-loop	93	148689	60	61
ath-MIR395b MI0001008 Arabidopsis thaliana miR395b stem-loop	100	148846	60	61
ath-MIR395c MI0001009 Arabidopsis thaliana miR395c stem-loop	100	149010	60	61
ath-MIR395d MI0001010 Arabidopsis thaliana miR395d stem-loop	100	149174	60	61
ath-MIR395e MI0001011 Arabidopsis thaliana miR395e stem-loop	95	149338	60	61
ath-MIR395f MI0001012 Arabidopsis thaliana miR395f stem-loop	112	149497	60	61
ath-MIR396a MI0001013 Arabidopsis thaliana miR396a stem-loop	151	149673	60	61
ath-MIR396b MI0001014 Arabidopsis thaliana miR396b stem-loop	135	149889	60	61
ath-MIR397a MI0001015 Arabidopsis thaliana miR397a stem-loop	107	150089	60	61
ath-MIR397b MI0001016 Arabidopsis thaliana miR397b stem-loop	109	150260	60	61
ath-MIR398a MI0001017 Arabidopsis thaliana miR398a stem-loop	105	150433	60	61
ath-MIR398b MI0001018 Arabidopsis thaliana miR398b stem-loop	116	150602	60	61
ath-MIR398c MI0001019 Arabidopsis thaliana miR398c stem-loop	115	150782	60	61
ath-MIR399a MI0001020 Arabidopsis thaliana miR399a stem-loop	123	150961	60	61
ath-MIR399b MI0001021 Arabidopsis thaliana miR399b stem-loop	135	151149	60	61
ath-MIR399c MI0001022 Arabidopsis thaliana miR399c stem-loop	114	151349	60	61
ath-MIR399d MI0001023 Arabidopsis thaliana miR399d stem-loop	100	151527	60	61
ath-MIR399e MI0001024 Arabidopsis thaliana miR399e stem-loop	109	151691	60	61
ath-MIR399f MI0001025 Arabidopsis thaliana miR399f stem-loop	118	151864	60	61
osa-MIR393a MI0001026 Oryza sativa miR393 stem-loop	115	152037	60	61
osa-MIR394 MI0001027 Oryza sativa miR394 stem-loop	110	152206	60	61
osa-MIR395b MI0001028 Oryza sativa miR395b stem-loop	86	152372	60	61
osa-MIR395d MI0001029 Oryza sativa miR395d stem-loop	88	152514	60	61
osa-MIR395e MI0001030 Oryza sativa miR395e stem-loop	88	152658	60	61
osa-MIR395g MI0001031 Oryza sativa miR395g stem-loop	86	152802	60	61
osa-MIR395h MI0001032 Oryza sativa miR395h stem-loop	112	152944	60	61
osa-MIR395i MI0001033 Oryza sativa miR395i stem-loop	99	153112	60	61
osa-MIR395j MI0001034 Oryza sativa miR395j stem-loop	112	153267	60	61
osa-MIR395k MI0001035 Oryza sativa miR395k stem-loop	99	153435	60	61
osa-MIR395l MI0001036 Oryza sativa miR395l stem-loop	94	153590	60	61
osa-MIR395s MI0001037 Oryza sativa miR395s stem-loop	86	153740	60	61
osa-MIR395t MI0001038 Oryza sativa miR395t stem-loop	143	153882	60	61
osa-MIR395c MI0001041 Oryza sativa miR395c stem-loop	89	154082	60	61
osa-MIR395a MI0001042 Oryza sativa miR395a stem-loop	142	154227	60	61
osa-MIR395f MI0001043 Oryza sativa miR395f stem-loop	82	154426	60	61
osa-MIR395u MI0001044 Oryza sativa miR395u stem-loop	86	154564	60	61
osa-MIR396a MI0001046 Oryza sativa miR396a stem-loop	154	154706	60	61
osa-MIR396b MI0001047 Oryza sativa miR396b stem-loop	116	154917	60	61
osa-MIR396c MI0001048 Oryza sativa miR396c stem-loop	141	155089	60	61
osa-MIR397a MI0001049 Oryza sativa miR397a stem-loop	114	155287	60	61
osa-MIR397b MI0001050 Oryza sativa miR397b stem-loop	118	155457	60	61
osa-MIR398a MI0001051 Oryza sativa miR398a stem-loop	115	155631	60	61
osa-MIR398b MI0001052 Oryza sativa miR398b stem-loop	88	155802	60	61
osa-MIR399a MI0001053 Oryza sativa miR399a stem-loop	149	155946	60	61
osa-MIR399b MI0001054 Oryza sativa miR399b stem-loop	97	156152	60	61
osa-MIR399c MI0001055 Oryza sativa miR399c stem-loop	110	156305	60	61
osa-MIR399d MI0001056 Oryza sativa miR399d stem-loop	286	156471	60	61
osa-MIR399e MI0001057 Oryza sativa miR399e stem-loop	118	156816	60	61
osa-MIR399f MI0001058 Oryza sativa miR399f stem-loop	117	156990	60	61
osa-MIR399g MI0001059 Oryza sativa miR399g stem-loop	119	157163	60	61
osa-MIR399h MI0001060 Oryza sativa miR399h stem-loop	99	157338	60	61
osa-MIR399i MI0001061 Oryza sativa miR399i stem-loop	116	157493	60	61
osa-MIR399j MI0001062 Oryza sativa miR399j stem-loop	106	157665	60	61
osa-MIR399k MI0001063 Oryza sativa miR399k stem-loop	106	157827	60	61
ebv-mir-BHRF1-1 MI0001064 Epstein Barr virus miR-BHRF1-1 stem-loop	66	158003	60	61
ebv-mir-BHRF1-2 MI0001065 Epstein Barr virus miR-BHRF1-2 stem-loop	65	158139	60	61
ebv-mir-BHRF1-3 MI0001066 Epstein Barr virus miR-BHRF1-3 stem-loop	65	158274	60	61
ebv-mir-BART1 MI0001067 Epstein Barr virus miR-BART1 stem-loop	70	158405	60	61
ebv-mir-BART2 MI0001068 Epstein Barr virus miR-BART2 stem-loop	62	158541	60	61
ath-MIR400 MI0001069 Arabidopsis thaliana miR400 stem-loop	102	158665	60	61
ath-MIR401 MI0001070 Arabidopsis thaliana miR401 stem-loop	250	158829	60	61
ath-MIR402 MI0001071 Arabidopsis thaliana miR402 stem-loop	309	159144	60	61
ath-MIR403 MI0001072 Arabidopsis thaliana miR403 stem-loop	135	159519	60	61
ath-MIR404 MI0001073 Arabidopsis thaliana miR404 stem-loop	150	159717	60	61
ath-MIR405a MI0001074 Arabidopsis thaliana miR405a stem-loop	157	159932	60	61
ath-MIR405b MI0001075 Arabidopsis thaliana miR405b stem-loop	124	160154	60	61
ath-MIR405d MI0001077 Arabidopsis thaliana miR405d stem-loop	86	160343	60	61
ath-MIR406 MI0001078 Arabidopsis thaliana miR406 stem-loop	200	160491	60	61
ath-MIR407 MI0001079 Arabidopsis thaliana miR407 stem-loop	263	160755	60	61
ath-MIR408 MI0001080 Arabidopsis thaliana miR408 stem-loop	218	161083	60	61
ath-MIR156g MI0001082 Arabidopsis thaliana miR156g stem-loop	103	161367	60	61
ath-MIR156h MI0001083 Arabidopsis thaliana miR156h stem-loop	106	161534	60	61
ath-MIR158b MI0001084 Arabidopsis thaliana miR158b stem-loop	85	161704	60	61
ath-MIR159c MI0001085 Arabidopsis thaliana miR159c stem-loop	225	161853	60	61
ath-MIR319c MI0001086 Arabidopsis thaliana miR319c stem-loop	199	162144	60	61
ath-MIR164c MI0001087 Arabidopsis thaliana miR164c stem-loop	102	162409	60	61
ath-MIR167c MI0001088 Arabidopsis thaliana miR167c stem-loop	160	162575	60	61
ath-MIR172e MI0001089 Arabidopsis thaliana miR172e stem-loop	125	162800	60	61
osa-MIR156k MI0001090 Oryza sativa miR156k stem-loop	106	162982	60	61
osa-MIR156l MI0001091 Oryza sativa miR156l stem-loop	156	163144	60	61
osa-MIR159a MI0001092 Oryza sativa miR159a stem-loop	272	163357	60	61
osa-MIR159b MI0001093 Oryza sativa miR159b stem-loop	188	163688	60	61
osa-MIR159c MI0001094 Oryza sativa miR159c stem-loop	197	163934	60	61
osa-MIR159d MI0001095 Oryza sativa miR159d stem-loop	189	164189	60	61
osa-MIR159e MI0001096 Oryza sativa miR159e stem-loop	191	164436	60	61
osa-MIR159f MI0001097 Oryza sativa miR159f stem-loop	188	164685	60	61
osa-MIR319a MI0001098 Oryza sativa miR319a stem-loop	191	164931	60	61
osa-MIR319b MI0001099 Oryza sativa miR319b stem-loop	197	165180	60	61
osa-MIR160e MI0001100 Oryza sativa miR160e stem-loop	114	165435	60	61
osa-MIR160f MI0001101 Oryza sativa miR160f stem-loop	100	165605	60	61
osa-MIR162b MI0001102 Oryza sativa miR162b stem-loop	134	165761	60	61
osa-MIR164c MI0001103 Oryza sativa miR164c stem-loop	119	165952	60	61
osa-MIR164d MI0001104 Oryza sativa miR164d stem-loop	94	166127	60	61
osa-MIR164e MI0001105 Oryza sativa miR164e stem-loop	132	166277	60	61
osa-MIR166k MI0001107 Oryza sativa miR166k stem-loop	127	166466	60	61
osa-MIR166l MI0001108 Oryza sativa miR166l stem-loop	117	166650	60	61
osa-MIR167d MI0001109 Oryza sativa miR167d stem-loop	110	166823	60	61
osa-MIR167e MI0001110 Oryza sativa miR167e stem-loop	273	166989	60	61
osa-MIR167f MI0001111 Oryza sativa miR167f stem-loop	113	167321	60	61
osa-MIR167g MI0001112 Oryza sativa miR167g stem-loop	82	167490	60	61
osa-MIR167h MI0001113 Oryza sativa miR167h stem-loop	120	167628	60	61
osa-MIR167i MI0001114 Oryza sativa miR167i stem-loop	201	167804	60	61
osa-MIR168a MI0001115 Oryza sativa miR168a stem-loop	87	168063	60	61
osa-MIR168b MI0001116 Oryza sativa miR168b stem-loop	106	168206	60	61
osa-MIR169b MI0001117 Oryza sativa miR169b stem-loop	128	168368	60	61
osa-MIR169c MI0001118 Oryza sativa miR169c stem-loop	112	168553	60	61
osa-MIR169d MI0001119 Oryza sativa miR169d stem-loop	103	168721	60	61
osa-MIR169e MI0001120 Oryza sativa miR169e stem-loop	132	168880	60	61
osa-MIR169f MI0001121 Oryza sativa miR169f stem-loop	214	169069	60	61
osa-MIR169g MI0001122 Oryza sativa miR169g stem-loop	126	169341	60	61
osa-MIR169h MI0001123 Oryza sativa miR169h stem-loop	122	169524	60	61
osa-MIR169i MI0001124 Oryza sativa miR169i stem-loop	176	169703	60	61
osa-MIR169j MI0001125 Oryza sativa miR169j stem-loop	125	169936	60	61
osa-MIR169k MI0001126 Oryza sativa miR169k stem-loop	156	170118	60	61
osa-MIR169l MI0001127 Oryza sativa miR169l stem-loop	108	170331	60	61
osa-MIR169m MI0001128 Oryza sativa miR169m stem-loop	138	170495	60	61
osa-MIR169n MI0001129 Oryza sativa miR169n stem-loop	177	170690	60	61
osa-MIR169o MI0001130 Oryza sativa miR169o stem-loop	173	170924	60	61
osa-MIR169p MI0001131 Oryza sativa miR169p stem-loop	126	171154	60	61
osa-MIR169q MI0001132 Oryza sativa miR169q stem-loop	108	171337	60	61
osa-MIR171b MI0001133 Oryza sativa miR171b stem-loop	100	171501	60	61
osa-MIR171c MI0001134 Oryza sativa miR171c stem-loop	99	171657	60	61
osa-MIR171d MI0001135 Oryza sativa miR171d stem-loop	135	171812	60	61
osa-MIR171e MI0001136 Oryza sativa miR171e stem-loop	119	172004	60	61
osa-MIR171f MI0001137 Oryza sativa miR171f stem-loop	127	172179	60	61
osa-MIR171g MI0001138 Oryza sativa miR171g stem-loop	89	172363	60	61
osa-MIR172a MI0001139 Oryza sativa miR172a stem-loop	109	172508	60	61
osa-MIR172b MI0001140 Oryza sativa miR172b stem-loop	238	172673	60	61
osa-MIR172c MI0001141 Oryza sativa miR172c stem-loop	111	172969	60	61
osa-MIR166g MI0001142 Oryza sativa miR166g stem-loop	145	173136	60	61
osa-MIR166h MI0001143 Oryza sativa miR166h stem-loop	119	173338	60	61
osa-MIR166i MI0001144 Oryza sativa miR166i stem-loop	145	173513	60	61
hsa-mir-384 MI0001145 Homo sapiens miR-384 stem-loop	88	173715	60	61
mmu-mir-384 MI0001146 Mus musculus miR-384 stem-loop	88	173859	60	61
osa-MIR171h MI0001147 Oryza sativa miR171h stem-loop	101	174003	60	61
osa-MIR393b MI0001148 Oryza sativa miR393b stem-loop	132	174160	60	61
osa-MIR408 MI0001149 Oryza sativa miR408 stem-loop	213	174347	60	61
hsa-mir-196b MI0001150 Homo sapiens miR-196b stem-loop	84	174620	60	61
mmu-mir-196b MI0001151 Mus musculus miR-196b stem-loop	85	174762	60	61
rno-mir-196b-1 MI0001152 Rattus norvegicus miR-196b-1 stem-loop	85	174914	60	61
osa-MIR172d MI0001154 Oryza sativa miR172d stem-loop	130	175055	60	61
osa-MIR171i MI0001155 Oryza sativa miR171i stem-loop	120	175242	60	61
osa-MIR167j MI0001156 Oryza sativa miR167j stem-loop	160	175418	60	61
osa-MIR166m MI0001157 Oryza sativa miR166m stem-loop	200	175635	60	61
osa-MIR166j MI0001158 Oryza sativa miR166j stem-loop	100	175893	60	61
osa-MIR164f MI0001159 Oryza sativa miR164f stem-loop	210	176049	60	61
mmu-mir-409 MI0001160 Mus musculus miR-409 stem-loop	79	176317	60	61
mmu-mir-410 MI0001161 Mus musculus miR-410 stem-loop	81	176452	60	61
mmu-mir-376b MI0001162 Mus musculus miR-376b stem-loop	82	176591	60	61
mmu-mir-411 MI0001163 Mus musculus miR-411 stem-loop	82	176729	60	61
mmu-mir-412 MI0001164 Mus musculus miR-412 stem-loop	80	176867	60	61
mmu-mir-370 MI0001165 Mus musculus miR-370 stem-loop	79	177003	60	61
gga-mir-29a MI0001166 Gallus gallus miR-29a stem-loop	89	177139	60	61
gga-mir-29b-1 MI0001167 Gallus gallus miR-29b-1 stem-loop	81	177289	60	61
gga-let-7i MI0001168 Gallus gallus let-7i stem-loop	84	177425	60	61
gga-mir-135a-2 MI0001169 Gallus gallus miR-135a-2 stem-loop	100	177572	60	61
gga-mir-33-1 MI0001170 Gallus gallus miR-33 stem-loop	69	177729	60	61
gga-let-7a-3 MI0001171 Gallus gallus let-7a-3 stem-loop	76	177857	60	61
gga-let-7b MI0001172 Gallus gallus let-7b stem-loop	85	177988	60	61
gga-mir-99a MI0001173 Gallus gallus miR-99a stem-loop	81	178130	60	61
gga-let-7c MI0001174 Gallus gallus let-7c stem-loop	84	178266	60	61
gga-mir-125b-2 MI0001175 Gallus gallus miR-125b-2 stem-loop	90	178413	60	61
gga-mir-155 MI0001176 Gallus gallus miR-155 stem-loop	63	178560	60	61
gga-mir-222a MI0001177 Gallus gallus miR-222a stem-loop	98	178682	60	61
gga-mir-221 MI0001178 Gallus gallus miR-221 stem-loop	99	178837	60	61
gga-mir-92-1 MI0001179 Gallus gallus miR-92 stem-loop	78	178993	60	61
gga-mir-19b MI0001180 Gallus gallus miR-19b stem-loop	87	179128	60	61
gga-mir-20a MI0001181 Gallus gallus miR-20a stem-loop	98	179272	60	61
gga-mir-19a MI0001182 Gallus gallus miR-19a stem-loop	81	179427	60	61
gga-mir-18a MI0001183 Gallus gallus miR-18a stem-loop	93	179565	60	61
gga-mir-17 MI0001184 Gallus gallus miR-17 stem-loop	85	179713	60	61
gga-mir-16-1 MI0001185 Gallus gallus miR-16-1 stem-loop	84	179857	60	61
gga-mir-15a MI0001186 Gallus gallus miR-15a stem-loop	83	179998	60	61
gga-mir-26a MI0001187 Gallus gallus miR-26a stem-loop	77	180138	60	61
gga-mir-153 MI0001188 Gallus gallus miR-153 stem-loop	87	180272	60	61
gga-mir-148a MI0001189 Gallus gallus miR-148a stem-loop	68	180418	60	61
gga-mir-196-2 MI0001190 Gallus gallus miR-196-2 stem-loop	94	180547	60	61
gga-mir-138-1 MI0001191 Gallus gallus miR-138-1 stem-loop	96	180702	60	61
gga-mir-128-2 MI0001192 Gallus gallus miR-128-2 stem-loop	84	180859	60	61
gga-mir-187 MI0001193 Gallus gallus miR-187 stem-loop	86	181000	60	61
gga-mir-32 MI0001194 Gallus gallus miR-32 stem-loop	70	181141	60	61
gga-mir-133a-1 MI0001195 Gallus gallus miR-133a-1 stem-loop	87	181274	60	61
gga-mir-1a-2 MI0001196 Gallus gallus miR-1a-2 stem-loop	85	181420	60	61
gga-mir-124a MI0001197 Gallus gallus miR-124a stem-loop	96	181564	60	61
gga-mir-30d MI0001198 Gallus gallus miR-30d stem-loop	64	181717	60	61
gga-mir-30b MI0001199 Gallus gallus miR-30b stem-loop	87	181838	60	61
gga-mir-216a MI0001200 Gallus gallus miR-216 stem-loop	106	181983	60	61
gga-mir-217 MI0001201 Gallus gallus miR-217 stem-loop	107	182146	60	61
gga-mir-194 MI0001202 Gallus gallus miR-194 stem-loop	75	182310	60	61
gga-mir-215 MI0001203 Gallus gallus miR-215 stem-loop	105	182442	60	61
gga-mir-30a MI0001204 Gallus gallus miR-30a stem-loop	72	182604	60	61
gga-mir-30c-2 MI0001205 Gallus gallus miR-30c-2 stem-loop	72	182737	60	61
gga-mir-133b MI0001206 Gallus gallus miR-133b stem-loop	84	182868	60	61
gga-mir-206 MI0001207 Gallus gallus miR-206 stem-loop	76	183009	60	61
gga-mir-223 MI0001208 Gallus gallus miR-223 stem-loop	100	183142	60	61
gga-mir-18b MI0001209 Gallus gallus miR-18b stem-loop	84	183299	60	61
gga-mir-106 MI0001210 Gallus gallus miR-106 stem-loop	81	183440	60	61
gga-mir-302a MI0001211 Gallus gallus miR-302a stem-loop	67	183580	60	61
gga-mir-218-1 MI0001212 Gallus gallus miR-218-1 stem-loop	109	183708	60	61
gga-mir-103-2 MI0001213 Gallus gallus miR-103-2 stem-loop	83	183878	60	61
gga-mir-203a MI0001214 Gallus gallus miR-203 stem-loop	98	184019	60	61
gga-mir-107 MI0001215 Gallus gallus miR-107 stem-loop	81	184174	60	61
gga-mir-10b MI0001216 Gallus gallus miR-10b stem-loop	110	184312	60	61
gga-mir-128-1 MI0001217 Gallus gallus miR-128-1 stem-loop	82	184483	60	61
gga-mir-181a-1 MI0001218 Gallus gallus miR-181a-1 stem-loop	104	184628	60	61
gga-mir-181b-1 MI0001219 Gallus gallus miR-181b-1 stem-loop	89	184795	60	61
gga-mir-199-2 MI0001220 Gallus gallus miR-199-2 stem-loop	108	184945	60	61
gga-mir-137 MI0001221 Gallus gallus miR-137 stem-loop	96	185110	60	61
gga-mir-16-2 MI0001222 Gallus gallus miR-16-2 stem-loop	94	185265	60	61
gga-mir-15b MI0001223 Gallus gallus miR-15b stem-loop	91	185416	60	61
gga-mir-190a MI0001224 Gallus gallus miR-190 stem-loop	85	185565	60	61
gga-mir-204-2 MI0001225 Gallus gallus miR-204-2 stem-loop	101	185711	60	61
gga-mir-7-2 MI0001226 Gallus gallus miR-7-2 stem-loop	99	185869	60	61
gga-mir-184 MI0001227 Gallus gallus miR-184 stem-loop	74	186025	60	61
gga-mir-138-2 MI0001228 Gallus gallus miR-138-2 stem-loop	83	186160	60	61
gga-mir-140 MI0001229 Gallus gallus miR-140 stem-loop	95	186300	60	61
gga-let-7g MI0001230 Gallus gallus let-7g stem-loop	83	186450	60	61
gga-mir-135a-1 MI0001231 Gallus gallus miR-135a-1 stem-loop	88	186596	60	61
gga-let-7d MI0001232 Gallus gallus let-7d stem-loop	103	186739	60	61
gga-let-7f MI0001233 Gallus gallus let-7f stem-loop	87	186897	60	61
gga-let-7a-1 MI0001234 Gallus gallus let-7a-1 stem-loop	90	187043	60	61
gga-mir-146a MI0001235 Gallus gallus miR-146a stem-loop	99	187192	60	61
gga-mir-103-1 MI0001236 Gallus gallus miR-103-1 stem-loop	78	187352	60	61
gga-mir-218-2 MI0001237 Gallus gallus miR-218-2 stem-loop	95	187491	60	61
gga-mir-205b MI0001238 Gallus gallus miR-205b stem-loop	98	187645	60	61
gga-mir-130b MI0001239 Gallus gallus miR-130b stem-loop	77	187802	60	61
gga-mir-301a MI0001240 Gallus gallus miR-301 stem-loop	93	187937	60	61
gga-mir-130a MI0001241 Gallus gallus miR-130a stem-loop	83	188089	60	61
gga-mir-181b-2 MI0001242 Gallus gallus miR-181b-2 stem-loop	85	188235	60	61
gga-mir-181a-2 MI0001243 Gallus gallus miR-181a-2 stem-loop	91	188383	60	61
gga-mir-126 MI0001244 Gallus gallus miR-126 stem-loop	84	188531	60	61
gga-mir-199-1 MI0001245 Gallus gallus miR-199-1 stem-loop	94	188676	60	61
gga-mir-219a MI0001246 Gallus gallus miR-219a stem-loop	85	188829	60	61
gga-mir-1a-1 MI0001247 Gallus gallus miR-1a-1 stem-loop	71	188973	60	61
gga-mir-133a-2 MI0001248 Gallus gallus miR-133a-2 stem-loop	96	189107	60	61
gga-mir-200a MI0001249 Gallus gallus miR-200a stem-loop	87	189262	60	61
gga-mir-200b MI0001250 Gallus gallus miR-200b stem-loop	85	189408	60	61
gga-mir-34a MI0001251 Gallus gallus miR-34a stem-loop	109	189550	60	61
gga-mir-124b MI0001252 Gallus gallus miR-124b stem-loop	93	189718	60	61
gga-mir-1b MI0001254 Gallus gallus miR-1b stem-loop	64	189866	60	61
gga-mir-133c MI0001255 Gallus gallus miR-133c stem-loop	79	189989	60	61
gga-mir-30e MI0001256 Gallus gallus miR-30e stem-loop	96	190125	60	61
gga-mir-30c-1 MI0001257 Gallus gallus miR-30c-1 stem-loop	89	190282	60	61
gga-mir-100 MI0001258 Gallus gallus miR-100 stem-loop	80	190428	60	61
gga-let-7a-2 MI0001259 Gallus gallus let-7a-2 stem-loop	72	190567	60	61
gga-mir-34b MI0001260 Gallus gallus miR-34b stem-loop	84	190696	60	61
gga-mir-34c MI0001261 Gallus gallus miR-34c stem-loop	74	190837	60	61
gga-let-7j MI0001262 Gallus gallus let-7j stem-loop	83	190966	60	61
gga-let-7k MI0001263 Gallus gallus let-7k stem-loop	83	191104	60	61
gga-mir-135a-3 MI0001264 Gallus gallus miR-135a-3 stem-loop	96	191250	60	61
gga-mir-29c MI0001265 Gallus gallus miR-29c stem-loop	89	191403	60	61
gga-mir-29b-2 MI0001266 Gallus gallus miR-29b-2 stem-loop	80	191553	60	61
gga-mir-205a MI0001267 Gallus gallus miR-205a stem-loop	96	191692	60	61
gga-mir-196-1 MI0001268 Gallus gallus miR-196-1 stem-loop	95	191849	60	61
gga-mir-7-3 MI0001269 Gallus gallus miR-7-3 stem-loop	95	192001	60	61
gga-mir-101-1 MI0001270 Gallus gallus miR-101 stem-loop	79	192155	60	61
gga-mir-204-1 MI0001271 Gallus gallus miR-204-1 stem-loop	104	192295	60	61
gga-mir-7-1 MI0001272 Gallus gallus miR-7-1 stem-loop	109	192456	60	61
gga-mir-23b MI0001273 Gallus gallus miR-23b stem-loop	86	192622	60	61
gga-mir-27b MI0001274 Gallus gallus miR-27b stem-loop	97	192765	60	61
gga-mir-24 MI0001275 Gallus gallus miR-24 stem-loop	68	192917	60	61
gga-mir-31 MI0001276 Gallus gallus miR-31 stem-loop	94	193040	60	61
gga-mir-122-1 MI0001277 Gallus gallus miR-122-1 stem-loop	77	193195	60	61
gga-mir-183 MI0001278 Gallus gallus miR-183 stem-loop	98	193329	60	61
gga-mir-7b MI0001279 Gallus gallus miR-7b stem-loop	110	193482	60	61
gga-mir-122-2 MI0001280 Gallus gallus miR-122-2 stem-loop	77	193653	60	61
gga-mir-142 MI0001281 Gallus gallus miR-142 stem-loop	88	193787	60	61
gga-mir-196-3 MI0001282 Gallus gallus miR-196-3 stem-loop	108	193936	60	61
gga-mir-9-2 MI0001283 Gallus gallus miR-9-2 stem-loop	87	194101	60	61
dps-bantam MI0001287 Drosophila pseudoobscura bantam stem-loop	81	194254	60	61
dps-let-7 MI0001288 Drosophila pseudoobscura let-7 stem-loop	77	194399	60	61
dps-mir-1 MI0001289 Drosophila pseudoobscura miR-1 stem-loop	88	194540	60	61
dps-mir-2a-1 MI0001290 Drosophila pseudoobscura miR-2a-1 stem-loop	74	194698	60	61
dps-mir-2a-2 MI0001291 Drosophila pseudoobscura miR-2a-2 stem-loop	72	194842	60	61
dps-mir-2b-1 MI0001292 Drosophila pseudoobscura miR-2b-1 stem-loop	77	194984	60	61
dps-mir-2b-2 MI0001293 Drosophila pseudoobscura miR-2b-2 stem-loop	83	195131	60	61
dps-mir-2c MI0001294 Drosophila pseudoobscura miR-2c stem-loop	103	195280	60	61
dps-mir-3 MI0001295 Drosophila pseudoobscura miR-3 stem-loop	73	195447	60	61
dps-mir-4 MI0001296 Drosophila pseudoobscura miR-4 stem-loop	81	195584	60	61
dps-mir-iab-4 MI0001297 Drosophila pseudoobscura miR-iab-4 stem-loop	68	195737	60	61
dps-mir-5 MI0001298 Drosophila pseudoobscura miR-5 stem-loop	72	195869	60	61
dps-mir-6-1 MI0001299 Drosophila pseudoobscura miR-6-1 stem-loop	80	196009	60	61
dps-mir-6-3 MI0001300 Drosophila pseudoobscura miR-6-3 stem-loop	80	196157	60	61
dps-mir-6-2 MI0001301 Drosophila pseudoobscura miR-6-2 stem-loop	83	196305	60	61
dps-mir-7 MI0001302 Drosophila pseudoobscura miR-7 stem-loop	88	196452	60	61
dps-mir-8 MI0001303 Drosophila pseudoobscura miR-8 stem-loop	87	196604	60	61
dps-mir-9a MI0001304 Drosophila pseudoobscura miR-9a stem-loop	78	196757	60	61
dps-mir-9b MI0001305 Drosophila pseudoobscura miR-9b stem-loop	91	196901	60	61
dps-mir-9c MI0001306 Drosophila pseudoobscura miR-9c stem-loop	92	197058	60	61
dps-mir-10 MI0001307 Drosophila pseudoobscura miR-10 stem-loop	77	197216	60	61
dps-mir-11 MI0001308 Drosophila pseudoobscura miR-11 stem-loop	71	197359	60	61
dps-mir-12 MI0001309 Drosophila pseudoobscura miR-12 stem-loop	74	197496	60	61
dps-mir-13a MI0001310 Drosophila pseudoobscura miR-13a stem-loop	74	197638	60	61
dps-mir-13b-1 MI0001311 Drosophila pseudoobscura miR-13b-1 stem-loop	69	197784	60	61
dps-mir-13b-2 MI0001312 Drosophila pseudoobscura miR-13b-2 stem-loop	69	197925	60	61
dps-mir-14 MI0001313 Drosophila pseudoobscura miR-14 stem-loop	63	198060	60	61
dps-mir-31a MI0001314 Drosophila pseudoobscura miR-31a stem-loop	92	198191	60	61
dps-mir-31b MI0001315 Drosophila pseudoobscura miR-31b stem-loop	89	198351	60	61
dps-mir-33 MI0001316 Drosophila pseudoobscura miR-33 stem-loop	91	198506	60	61
dps-mir-34 MI0001317 Drosophila pseudoobscura miR-34 stem-loop	100	198663	60	61
dps-mir-79 MI0001318 Drosophila pseudoobscura miR-79 stem-loop	84	198829	60	61
dps-mir-87 MI0001319 Drosophila pseudoobscura miR-87 stem-loop	98	198979	60	61
dps-mir-92a MI0001320 Drosophila pseudoobscura miR-92a stem-loop	94	199145	60	61
dps-mir-92b MI0001321 Drosophila pseudoobscura miR-92b stem-loop	100	199307	60	61
dps-mir-100 MI0001322 Drosophila pseudoobscura miR-100 stem-loop	100	199475	60	61
dps-mir-124 MI0001323 Drosophila pseudoobscura miR-124 stem-loop	98	199643	60	61
dps-mir-125 MI0001324 Drosophila pseudoobscura miR-125 stem-loop	110	199809	60	61
dps-mir-133 MI0001325 Drosophila pseudoobscura miR-133 stem-loop	96	199987	60	61
dps-mir-184 MI0001326 Drosophila pseudoobscura miR-184 stem-loop	100	200151	60	61
dps-mir-210a MI0001327 Drosophila pseudoobscura miR-210a stem-loop	94	200321	60	61
dps-mir-219 MI0001328 Drosophila pseudoobscura miR-219 stem-loop	100	200483	60	61
dps-mir-263a MI0001329 Drosophila pseudoobscura miR-263a stem-loop	92	200653	60	61
dps-mir-263b MI0001330 Drosophila pseudoobscura miR-263b stem-loop	91	200815	60	61
dps-mir-274 MI0001331 Drosophila pseudoobscura miR-274 stem-loop	97	200974	60	61
dps-mir-275 MI0001332 Drosophila pseudoobscura miR-275 stem-loop	90	201139	60	61
dps-mir-276a MI0001333 Drosophila pseudoobscura miR-276a stem-loop	99	201299	60	61
dps-mir-276b MI0001334 Drosophila pseudoobscura miR-276b stem-loop	99	201468	60	61
dps-mir-277 MI0001335 Drosophila pseudoobscura miR-277 stem-loop	100	201635	60	61
dps-mir-278 MI0001336 Drosophila pseudoobscura miR-278 stem-loop	98	201803	60	61
dps-mir-279 MI0001337 Drosophila pseudoobscura miR-279 stem-loop	95	201969	60	61
dps-mir-280 MI0001338 Drosophila pseudoobscura miR-280 stem-loop	94	202132	60	61
dps-mir-281-1 MI0001339 Drosophila pseudoobscura miR-281-1 stem-loop	88	202298	60	61
dps-mir-281-2 MI0001340 Drosophila pseudoobscura miR-281-2 stem-loop	91	202458	60	61
dps-mir-282 MI0001341 Drosophila pseudoobscura miR-282 stem-loop	94	202617	60	61
dps-mir-283 MI0001342 Drosophila pseudoobscura miR-283 stem-loop	97	202779	60	61
dps-mir-284 MI0001343 Drosophila pseudoobscura miR-284 stem-loop	100	202944	60	61
dps-mir-285 MI0001344 Drosophila pseudoobscura miR-285 stem-loop	100	203112	60	61
dps-mir-286 MI0001345 Drosophila pseudoobscura miR-286 stem-loop	97	203280	60	61
dps-mir-287 MI0001346 Drosophila pseudoobscura miR-287 stem-loop	80	203445	60	61
dps-mir-288 MI0001347 Drosophila pseudoobscura miR-288 stem-loop	96	203593	60	61
dps-mir-289 MI0001348 Drosophila pseudoobscura miR-289 stem-loop	100	203757	60	61
dps-mir-304 MI0001349 Drosophila pseudoobscura miR-304 stem-loop	88	203925	60	61
dps-mir-305 MI0001350 Drosophila pseudoobscura miR-305 stem-loop	73	204081	60	61
dps-mir-306 MI0001351 Drosophila pseudoobscura miR-306 stem-loop	80	204222	60	61
dps-mir-307a MI0001352 Drosophila pseudoobscura miR-307a stem-loop	88	204372	60	61
dps-mir-308 MI0001353 Drosophila pseudoobscura miR-308 stem-loop	62	204528	60	61
dps-mir-309 MI0001354 Drosophila pseudoobscura miR-309 stem-loop	68	204658	60	61
dps-mir-314 MI0001355 Drosophila pseudoobscura miR-314 stem-loop	89	204794	60	61
dps-mir-315 MI0001356 Drosophila pseudoobscura miR-315 stem-loop	84	204951	60	61
dps-mir-316 MI0001357 Drosophila pseudoobscura miR-316 stem-loop	89	205103	60	61
dps-mir-317 MI0001358 Drosophila pseudoobscura miR-317 stem-loop	90	205260	60	61
dps-mir-318 MI0001359 Drosophila pseudoobscura miR-318 stem-loop	68	205418	60	61
dre-mir-7b MI0001360 Danio rerio miR-7b stem-loop	104	205539	60	61
dre-mir-7a-1 MI0001361 Danio rerio miR-7a-1 stem-loop	79	205700	60	61
dre-mir-7a-2 MI0001362 Danio rerio miR-7a-2 stem-loop	97	205836	60	61
dre-mir-10a MI0001363 Danio rerio miR-10a stem-loop	99	205988	60	61
dre-mir-10b-1 MI0001364 Danio rerio miR-10b-1 stem-loop	78	206146	60	61
dre-mir-34a MI0001365 Danio rerio miR-34 stem-loop	98	206278	60	61
dre-mir-181b-1 MI0001366 Danio rerio miR-181b-1 stem-loop	109	206437	60	61
dre-mir-181b-2 MI0001367 Danio rerio miR-181b-2 stem-loop	86	206607	60	61
dre-mir-182 MI0001368 Danio rerio miR-182 stem-loop	68	206748	60	61
dre-mir-183 MI0001369 Danio rerio miR-183 stem-loop	98	206871	60	61
dre-mir-187-1 MI0001370 Danio rerio miR-187-1 stem-loop	89	207028	60	61
dre-mir-192 MI0001371 Danio rerio miR-192 stem-loop	85	207172	60	61
dre-mir-196a-1 MI0001372 Danio rerio miR-196a-1 stem-loop	106	207318	60	61
dre-mir-199-1 MI0001373 Danio rerio miR-199-1 stem-loop	87	207483	60	61
dre-mir-199-2 MI0001374 Danio rerio miR-199-2 stem-loop	96	207629	60	61
dre-mir-199-3 MI0001375 Danio rerio miR-199-3 stem-loop	98	207784	60	61
dre-mir-203a MI0001376 Danio rerio miR-203a stem-loop	96	207939	60	61
dre-mir-204-1 MI0001377 Danio rerio miR-204-1 stem-loop	93	208094	60	61
dre-mir-205 MI0001378 Danio rerio miR-205 stem-loop	89	208242	60	61
dre-mir-210 MI0001379 Danio rerio miR-210 stem-loop	73	208386	60	61
dre-mir-181a-1 MI0001380 Danio rerio miR-181a-1 stem-loop	84	208520	60	61
dre-mir-214 MI0001381 Danio rerio miR-214 stem-loop	100	208659	60	61
dre-mir-216a MI0001382 Danio rerio miR-216a stem-loop	89	208816	60	61
dre-mir-217 MI0001383 Danio rerio miR-217 stem-loop	98	208960	60	61
dre-mir-219-1 MI0001384 Danio rerio miR-219-1 stem-loop	91	209117	60	61
dre-mir-219-2 MI0001385 Danio rerio miR-219-2 stem-loop	80	209267	60	61
dre-mir-221 MI0001387 Danio rerio miR-221 stem-loop	93	209402	60	61
dre-mir-222a MI0001388 Danio rerio miR-222 stem-loop	108	209551	60	61
dre-mir-223 MI0001389 Danio rerio miR-223 stem-loop	99	209714	60	61
cbr-mir-64a MI0001392 Caenorhabditis briggsae miR-64 stem-loop	110	209879	60	61
cbr-mir-231 MI0001394 Caenorhabditis briggsae miR-231 stem-loop	104	210056	60	61
cbr-mir-356 MI0001395 Caenorhabditis briggsae miR-356 stem-loop	112	210227	60	61
cbr-mir-83 MI0001396 Caenorhabditis briggsae miR-83 stem-loop	111	210404	60	61
cbr-mir-246 MI0001397 Caenorhabditis briggsae miR-246 stem-loop	109	210582	60	61
cbr-mir-51 MI0001398 Caenorhabditis briggsae miR-51 stem-loop	145	210756	60	61
cbr-mir-357-1 MI0001400 Caenorhabditis briggsae miR-357-1 stem-loop	113	210973	60	61
cbr-mir-253 MI0001401 Caenorhabditis briggsae miR-253 stem-loop	110	211153	60	61
cbr-mir-70 MI0001402 Caenorhabditis briggsae miR-70 stem-loop	112	211328	60	61
cbr-mir-358 MI0001403 Caenorhabditis briggsae miR-358 stem-loop	113	211507	60	61
cbr-mir-61 MI0001404 Caenorhabditis briggsae miR-61 stem-loop	107	211685	60	61
cbr-mir-360 MI0001405 Caenorhabditis briggsae miR-360 stem-loop	111	211859	60	61
cbr-mir-239a MI0001406 Caenorhabditis briggsae miR-239a stem-loop	113	212039	60	61
cbr-mir-249 MI0001407 Caenorhabditis briggsae miR-249 stem-loop	109	212219	60	61
cbr-mir-240 MI0001408 Caenorhabditis briggsae miR-240 stem-loop	113	212395	60	61
cbr-mir-254 MI0001409 Caenorhabditis briggsae miR-254 stem-loop	108	212575	60	61
cbr-mir-239b MI0001410 Caenorhabditis briggsae miR-239b stem-loop	112	212752	60	61
cbr-mir-62 MI0001411 Caenorhabditis briggsae miR-62 stem-loop	110	212929	60	61
cbr-mir-55 MI0001412 Caenorhabditis briggsae miR-55 stem-loop	112	213104	60	61
cbr-mir-84 MI0001413 Caenorhabditis briggsae miR-84 stem-loop	114	213281	60	61
cbr-mir-354 MI0001414 Caenorhabditis briggsae miR-354 stem-loop	109	213462	60	61
cbr-mir-35a MI0001415 Caenorhabditis briggsae miR-35 stem-loop	112	213637	60	61
cbr-mir-36 MI0001416 Caenorhabditis briggsae miR-36 stem-loop	94	213814	60	61
cbr-mir-38 MI0001418 Caenorhabditis briggsae miR-38 stem-loop	96	213973	60	61
cbr-mir-39 MI0001419 Caenorhabditis briggsae miR-39 stem-loop	98	214134	60	61
cbr-mir-40 MI0001420 Caenorhabditis briggsae miR-40 stem-loop	98	214297	60	61
cbr-mir-41a MI0001421 Caenorhabditis briggsae miR-41 stem-loop	110	214461	60	61
cbr-mir-355 MI0001422 Caenorhabditis briggsae miR-355 stem-loop	109	214638	60	61
rno-mir-421 MI0001423 Rattus norvegicus miR-421 stem-loop	79	214808	60	61
ath-MIR413 MI0001424 Arabidopsis thaliana miR413 stem-loop	123	214949	60	61
ath-MIR414 MI0001425 Arabidopsis thaliana miR414 stem-loop	108	215135	60	61
ath-MIR415 MI0001426 Arabidopsis thaliana miR415 stem-loop	110	215305	60	61
ath-MIR416 MI0001427 Arabidopsis thaliana miR416 stem-loop	80	215477	60	61
ath-MIR417 MI0001428 Arabidopsis thaliana miR417 stem-loop	117	215619	60	61
ath-MIR418 MI0001429 Arabidopsis thaliana miR418 stem-loop	73	215798	60	61
ath-MIR419 MI0001430 Arabidopsis thaliana miR419 stem-loop	106	215933	60	61
ath-MIR420 MI0001431 Arabidopsis thaliana miR420 stem-loop	100	216101	60	61
osa-MIR413 MI0001433 Oryza sativa miR413 stem-loop	113	216255	60	61
osa-MIR414 MI0001434 Oryza sativa miR414 stem-loop	106	216422	60	61
osa-MIR415 MI0001435 Oryza sativa miR415 stem-loop	144	216582	60	61
osa-MIR416 MI0001436 Oryza sativa miR416 stem-loop	109	216781	60	61
osa-MIR417 MI0001437 Oryza sativa miR417 stem-loop	66	216944	60	61
osa-MIR418 MI0001438 Oryza sativa miR418 stem-loop	82	217064	60	61
osa-MIR419 MI0001439 Oryza sativa miR419 stem-loop	103	217200	60	61
ath-MIR426 MI0001441 Arabidopsis thaliana miR426 stem-loop	111	217365	60	61
osa-MIR426 MI0001442 Oryza sativa miR426 stem-loop	148	217530	60	61
hsa-mir-422a MI0001444 Homo sapiens miR-422a stem-loop	90	217737	60	61
hsa-mir-423 MI0001445 Homo sapiens miR-423 stem-loop	94	217883	60	61
hsa-mir-424 MI0001446 Homo sapiens miR-424 stem-loop	98	218033	60	61
mmu-mir-425 MI0001447 Mus musculus miR-425 stem-loop	85	218187	60	61
hsa-mir-425 MI0001448 Homo sapiens miR-425 stem-loop	87	218328	60	61
xla-mir-427 MI0001449 Xenopus laevis miR-427 stem-loop	68	218473	60	61
xla-mir-428 MI0001450 Xenopus laevis miR-428 stem-loop	71	218599	60	61
xla-mir-429 MI0001451 Xenopus laevis miR-429 stem-loop	68	218728	60	61
xla-mir-19b MI0001452 Xenopus laevis miR-19b stem-loop	73	218854	60	61
xla-mir-20 MI0001453 Xenopus laevis miR-20 stem-loop	74	218983	60	61
xla-mir-18 MI0001454 Xenopus laevis miR-18 stem-loop	79	219113	60	61
xla-mir-133a MI0001455 Xenopus laevis miR-133a stem-loop	86	219252	60	61
zma-MIR156d MI0001456 Zea mays miR156d stem-loop	119	219390	60	61
zma-MIR156f MI0001457 Zea mays miR156f stem-loop	167	219561	60	61
zma-MIR156g MI0001458 Zea mays miR156g stem-loop	121	219781	60	61
zma-MIR156b MI0001459 Zea mays miR156b stem-loop	124	219955	60	61
zma-MIR156c MI0001460 Zea mays miR156c stem-loop	139	220132	60	61
zma-MIR156e MI0001461 Zea mays miR156e stem-loop	126	220324	60	61
zma-MIR156a MI0001462 Zea mays miR156a stem-loop	152	220503	60	61
zma-MIR156h MI0001463 Zea mays miR156h stem-loop	115	220708	60	61
zma-MIR156i MI0001464 Zea mays miR156i stem-loop	117	220875	60	61
zma-MIR160a MI0001465 Zea mays miR160a stem-loop	104	221044	60	61
zma-MIR160c MI0001466 Zea mays miR160c stem-loop	100	221200	60	61
zma-MIR160d MI0001467 Zea mays miR160d stem-loop	142	221352	60	61
zma-MIR160b MI0001468 Zea mays miR160b stem-loop	121	221547	60	61
zma-MIR164a MI0001469 Zea mays miR164a stem-loop	152	221721	60	61
zma-MIR164d MI0001470 Zea mays miR164d stem-loop	216	221926	60	61
zma-MIR164b MI0001471 Zea mays miR164b stem-loop	128	222196	60	61
zma-MIR164c MI0001472 Zea mays miR164c stem-loop	270	222377	60	61
zma-MIR169a MI0001473 Zea mays miR169a stem-loop	130	222702	60	61
zma-MIR169b MI0001474 Zea mays miR169b stem-loop	156	222885	60	61
zma-MIR167a MI0001475 Zea mays miR167a stem-loop	190	223094	60	61
zma-MIR167b MI0001476 Zea mays miR167b stem-loop	127	223338	60	61
zma-MIR167d MI0001477 Zea mays miR167d stem-loop	133	223518	60	61
zma-MIR167c MI0001478 Zea mays miR167c stem-loop	132	223704	60	61
zma-MIR160e MI0001479 Zea mays miR160e stem-loop	94	223889	60	61
zma-MIR166a MI0001480 Zea mays miR166a stem-loop	213	224035	60	61
zma-MIR162 MI0001481 Zea mays miR162 stem-loop	130	224300	60	61
zma-MIR166h MI0001482 Zea mays miR166h stem-loop	76	224483	60	61
zma-MIR166e MI0001483 Zea mays miR166e stem-loop	87	224611	60	61
zma-MIR166i MI0001485 Zea mays miR166i stem-loop	83	224750	60	61
zma-MIR166f MI0001486 Zea mays miR166f stem-loop	78	224885	60	61
zma-MIR166g MI0001487 Zea mays miR166g stem-loop	126	225015	60	61
zma-MIR166b MI0001488 Zea mays miR166b stem-loop	116	225194	60	61
zma-MIR166c MI0001489 Zea mays miR166c stem-loop	92	225362	60	61
zma-MIR166d MI0001490 Zea mays miR166d stem-loop	104	225506	60	61
zma-MIR171a MI0001491 Zea mays miR171a stem-loop	99	225662	60	61
zma-MIR171b MI0001492 Zea mays miR171b stem-loop	85	225813	60	61
zma-MIR172a MI0001493 Zea mays miR172a stem-loop	83	225950	60	61
zma-MIR172d MI0001494 Zea mays miR172d stem-loop	74	226085	60	61
zma-MIR172b MI0001495 Zea mays miR172b stem-loop	126	226211	60	61
zma-MIR172c MI0001496 Zea mays miR172c stem-loop	123	226390	60	61
sbi-MIR166d MI0001497 Sorghum bicolor miR166d stem-loop	87	226573	60	61
sbi-MIR166c MI0001498 Sorghum bicolor miR166c stem-loop	94	226719	60	61
sbi-MIR166b MI0001499 Sorghum bicolor miR166b stem-loop	72	226872	60	61
sbi-MIR166a MI0001500 Sorghum bicolor miR166a stem-loop	108	227003	60	61
sbi-MIR172b MI0001501 Sorghum bicolor miR172b stem-loop	170	227170	60	61
sbi-MIR172c MI0001502 Sorghum bicolor miR172c stem-loop	119	227400	60	61
sbi-MIR172a MI0001503 Sorghum bicolor miR172a stem-loop	102	227578	60	61
sbi-MIR156a MI0001504 Sorghum bicolor miR156a stem-loop	84	227739	60	61
sbi-MIR156c MI0001505 Sorghum bicolor miR156c stem-loop	95	227882	60	61
sbi-MIR156b MI0001506 Sorghum bicolor miR156b stem-loop	84	228036	60	61
sbi-MIR160d MI0001507 Sorghum bicolor miR160d stem-loop	100	228179	60	61
sbi-MIR160a MI0001508 Sorghum bicolor miR160a stem-loop	84	228338	60	61
sbi-MIR160c MI0001509 Sorghum bicolor miR160c stem-loop	83	228481	60	61
sbi-MIR160b MI0001510 Sorghum bicolor miR160b stem-loop	82	228623	60	61
sbi-MIR160e MI0001511 Sorghum bicolor miR160e stem-loop	95	228764	60	61
sbi-MIR164a MI0001512 Sorghum bicolor miR164 stem-loop	126	228917	60	61
sbi-MIR167a MI0001513 Sorghum bicolor miR167a stem-loop	96	229103	60	61
sbi-MIR167b MI0001514 Sorghum bicolor miR167b stem-loop	198	229258	60	61
sbi-MIR169b MI0001515 Sorghum bicolor miR169b stem-loop	102	229517	60	61
sbi-MIR169a MI0001516 Sorghum bicolor miR169a stem-loop	91	229678	60	61
gga-mir-20b MI0001517 Gallus gallus miR-20b stem-loop	85	229826	60	61
hsa-mir-18b MI0001518 Homo sapiens miR-18b stem-loop	71	229967	60	61
hsa-mir-20b MI0001519 Homo sapiens miR-20b stem-loop	69	230094	60	61
oar-mir-431 MI0001520 Ovis aries miR-431 stem-loop	91	230217	60	61
oar-mir-127 MI0001521 Ovis aries miR-127 stem-loop	114	230362	60	61
oar-mir-432 MI0001522 Ovis aries miR-432 stem-loop	90	230530	60	61
oar-mir-136 MI0001523 Ovis aries miR-136 stem-loop	92	230674	60	61
mmu-mir-431 MI0001524 Mus musculus miR-431 stem-loop	91	230822	60	61
mmu-mir-433 MI0001525 Mus musculus miR-433 stem-loop	124	230969	60	61
mmu-mir-434 MI0001526 Mus musculus miR-434 stem-loop	94	231150	60	61
dre-mir-430a-1 MI0001527 Danio rerio miR-430a-1 stem-loop	82	231305	60	61
dre-mir-430b-1 MI0001528 Danio rerio miR-430b-1 stem-loop	81	231448	60	61
dre-mir-430c-1 MI0001529 Danio rerio miR-430c-1 stem-loop	73	231590	60	61
sbi-MIR393a MI0001530 Sorghum bicolor miR393 stem-loop	139	231721	60	61
sbi-MIR394a MI0001531 Sorghum bicolor miR394a stem-loop	110	231920	60	61
sbi-MIR395b MI0001533 Sorghum bicolor miR395b stem-loop	105	232089	60	61
sbi-MIR395a MI0001534 Sorghum bicolor miR395a stem-loop	150	232253	60	61
sbi-MIR395d MI0001536 Sorghum bicolor miR395d stem-loop	103	232463	60	61
sbi-MIR395e MI0001537 Sorghum bicolor miR395e stem-loop	105	232625	60	61
sbi-MIR396b MI0001538 Sorghum bicolor miR396b stem-loop	128	232789	60	61
sbi-MIR396a MI0001539 Sorghum bicolor miR396a stem-loop	125	232977	60	61
sbi-MIR396c MI0001540 Sorghum bicolor miR396c stem-loop	162	233162	60	61
sbi-MIR399a MI0001541 Sorghum bicolor miR399a stem-loop	136	233384	60	61
sbi-MIR399c MI0001542 Sorghum bicolor miR399c stem-loop	130	233580	60	61
sbi-MIR399d MI0001543 Sorghum bicolor miR399d stem-loop	205	233770	60	61
sbi-MIR399e MI0001544 Sorghum bicolor miR399e stem-loop	126	234036	60	61
sbi-MIR399f MI0001545 Sorghum bicolor miR399f stem-loop	120	234222	60	61
sbi-MIR399b MI0001546 Sorghum bicolor miR399b stem-loop	121	234401	60	61
sbi-MIR399g MI0001547 Sorghum bicolor miR399g stem-loop	125	234582	60	61
sbi-MIR156d MI0001548 Sorghum bicolor miR156d stem-loop	125	234767	60	61
sbi-MIR164b MI0001549 Sorghum bicolor miR164b stem-loop	111	234952	60	61
sbi-MIR166e MI0001550 Sorghum bicolor miR166e stem-loop	151	235122	60	61
sbi-MIR167d MI0001551 Sorghum bicolor miR167d stem-loop	148	235333	60	61
sbi-MIR167f MI0001552 Sorghum bicolor miR167f stem-loop	179	235541	60	61
sbi-MIR167g MI0001553 Sorghum bicolor miR167g stem-loop	123	235780	60	61
sbi-MIR167e MI0001554 Sorghum bicolor miR167e stem-loop	179	235963	60	61
sbi-MIR167c MI0001555 Sorghum bicolor miR167c stem-loop	131	236202	60	61
sbi-MIR168 MI0001556 Sorghum bicolor miR168 stem-loop	106	236391	60	61
sbi-MIR169c MI0001557 Sorghum bicolor miR169c stem-loop	126	236556	60	61
sbi-MIR169d MI0001558 Sorghum bicolor miR169d stem-loop	172	236742	60	61
sbi-MIR169f MI0001560 Sorghum bicolor miR169f stem-loop	148	236974	60	61
sbi-MIR169g MI0001561 Sorghum bicolor miR169g stem-loop	152	237182	60	61
sbi-MIR169i MI0001563 Sorghum bicolor miR169i stem-loop	169	237394	60	61
sbi-MIR171b MI0001564 Sorghum bicolor miR171b stem-loop	132	237623	60	61
sbi-MIR171d MI0001565 Sorghum bicolor miR171d stem-loop	153	237815	60	61
sbi-MIR171a MI0001566 Sorghum bicolor miR171a stem-loop	161	238028	60	61
sbi-MIR171c MI0001567 Sorghum bicolor miR171c stem-loop	109	238249	60	61
sbi-MIR172e MI0001568 Sorghum bicolor miR172e stem-loop	115	238417	60	61
sbi-MIR166f MI0001569 Sorghum bicolor miR166f stem-loop	139	238591	60	61
sbi-MIR171e MI0001570 Sorghum bicolor miR171e stem-loop	124	238790	60	61
sbi-MIR159a MI0001572 Sorghum bicolor miR159 stem-loop	226	238973	60	61
sbi-MIR319a MI0001573 Sorghum bicolor miR319 stem-loop	249	239259	60	61
ame-bantam MI0001574 Apis mellifera bantam stem-loop	87	239567	60	61
ame-mir-1-1 MI0001575 Apis mellifera miR-1-1 stem-loop	83	239712	60	61
ame-mir-12 MI0001576 Apis mellifera miR-12 stem-loop	83	239851	60	61
ame-mir-124 MI0001577 Apis mellifera miR-124 stem-loop	77	239992	60	61
ame-mir-125 MI0001578 Apis mellifera miR-125 stem-loop	107	240127	60	61
ame-mir-133 MI0001579 Apis mellifera miR-133 stem-loop	89	240292	60	61
ame-mir-184 MI0001580 Apis mellifera miR-184 stem-loop	92	240439	60	61
ame-mir-210 MI0001581 Apis mellifera miR-210 stem-loop	85	240589	60	61
ame-mir-219 MI0001582 Apis mellifera miR-219 stem-loop	102	240732	60	61
ame-mir-263a MI0001583 Apis mellifera miR-263 stem-loop	91	240893	60	61
ame-mir-276 MI0001584 Apis mellifera miR-276 stem-loop	84	241042	60	61
ame-mir-277 MI0001585 Apis mellifera miR-277 stem-loop	84	241184	60	61
ame-mir-278 MI0001586 Apis mellifera miR-278 stem-loop	92	241326	60	61
ame-mir-281 MI0001587 Apis mellifera miR-281 stem-loop	103	241476	60	61
ame-mir-282 MI0001588 Apis mellifera miR-282 stem-loop	92	241637	60	61
ame-mir-2-1 MI0001589 Apis mellifera miR-2-1 stem-loop	89	241787	60	61
ame-mir-2-2 MI0001590 Apis mellifera miR-2-2 stem-loop	84	241934	60	61
ame-mir-305 MI0001591 Apis mellifera miR-305 stem-loop	90	242076	60	61
ame-mir-315 MI0001592 Apis mellifera miR-315 stem-loop	82	242224	60	61
ame-mir-317 MI0001593 Apis mellifera miR-317 stem-loop	90	242364	60	61
ame-mir-7 MI0001594 Apis mellifera miR-7 stem-loop	87	242508	60	61
ame-mir-8 MI0001595 Apis mellifera miR-8 stem-loop	85	242649	60	61
ame-mir-9a MI0001596 Apis mellifera miR-9a stem-loop	87	242790	60	61
ame-mir-9b MI0001597 Apis mellifera miR-9b stem-loop	92	242933	60	61
ame-mir-iab-4 MI0001598 Apis mellifera miR-iab-4 stem-loop	85	243087	60	61
aga-bantam MI0001599 Anopheles gambiae bantam stem-loop	111	243231	60	61
aga-let-7 MI0001600 Anopheles gambiae let-7 stem-loop	90	243399	60	61
aga-mir-1 MI0001601 Anopheles gambiae miR-1 stem-loop	98	243546	60	61
aga-mir-10 MI0001602 Anopheles gambiae miR-10 stem-loop	102	243703	60	61
aga-mir-100 MI0001603 Anopheles gambiae miR-100 stem-loop	92	243866	60	61
aga-mir-124 MI0001604 Anopheles gambiae miR-124 stem-loop	83	244019	60	61
aga-mir-125 MI0001605 Anopheles gambiae miR-125 stem-loop	112	244163	60	61
aga-mir-133 MI0001606 Anopheles gambiae miR-133 stem-loop	77	244336	60	61
aga-mir-13b MI0001607 Anopheles gambiae miR-13b stem-loop	94	244474	60	61
aga-mir-14 MI0001608 Anopheles gambiae miR-14 stem-loop	94	244627	60	61
aga-mir-184 MI0001609 Anopheles gambiae miR-184 stem-loop	82	244782	60	61
aga-mir-210 MI0001610 Anopheles gambiae miR-210 stem-loop	80	244925	60	61
aga-mir-219 MI0001611 Anopheles gambiae miR-219 stem-loop	87	245066	60	61
aga-mir-263a MI0001612 Anopheles gambiae miR-263 stem-loop	86	245215	60	61
aga-mir-275 MI0001613 Anopheles gambiae miR-275 stem-loop	95	245362	60	61
aga-mir-276 MI0001614 Anopheles gambiae miR-276 stem-loop	92	245518	60	61
aga-mir-277 MI0001615 Anopheles gambiae miR-277 stem-loop	90	245671	60	61
aga-mir-278 MI0001616 Anopheles gambiae miR-278 stem-loop	83	245822	60	61
aga-mir-279 MI0001617 Anopheles gambiae miR-279 stem-loop	89	245966	60	61
aga-mir-281 MI0001618 Anopheles gambiae miR-281 stem-loop	102	246116	60	61
aga-mir-282 MI0001619 Anopheles gambiae miR-282 stem-loop	93	246279	60	61
aga-mir-283 MI0001620 Anopheles gambiae miR-283 stem-loop	92	246433	60	61
aga-mir-2-1 MI0001621 Anopheles gambiae miR-2-1 stem-loop	87	246586	60	61
aga-mir-2-2 MI0001622 Anopheles gambiae miR-2-2 stem-loop	98	246734	60	61
aga-mir-305 MI0001623 Anopheles gambiae miR-305 stem-loop	90	246893	60	61
aga-mir-307 MI0001624 Anopheles gambiae miR-307 stem-loop	98	247044	60	61
aga-mir-308 MI0001625 Anopheles gambiae miR-308 stem-loop	100	247203	60	61
aga-mir-315 MI0001626 Anopheles gambiae miR-315 stem-loop	76	247364	60	61
aga-mir-317 MI0001627 Anopheles gambiae miR-317 stem-loop	90	247501	60	61
aga-mir-7 MI0001628 Anopheles gambiae miR-7 stem-loop	87	247648	60	61
aga-mir-79 MI0001629 Anopheles gambiae miR-79 stem-loop	94	247794	60	61
aga-mir-8 MI0001630 Anopheles gambiae miR-8 stem-loop	86	247945	60	61
aga-mir-9a MI0001631 Anopheles gambiae miR-9a stem-loop	81	248090	60	61
aga-mir-92a MI0001632 Anopheles gambiae miR-92a stem-loop	89	248232	60	61
aga-mir-92b MI0001633 Anopheles gambiae miR-92b stem-loop	87	248382	60	61
aga-mir-9b MI0001634 Anopheles gambiae miR-9b stem-loop	93	248528	60	61
aga-mir-9c MI0001635 Anopheles gambiae miR-9c stem-loop	90	248680	60	61
aga-mir-iab-4 MI0001636 Anopheles gambiae miR-iab-4 stem-loop	84	248835	60	61
hsa-mir-448 MI0001637 Homo sapiens miR-448 stem-loop	111	248975	60	61
mmu-mir-448 MI0001638 Mus musculus miR-448 stem-loop	112	249142	60	61
rno-mir-448 MI0001639 Rattus norvegicus miR-448 stem-loop	112	249315	60	61
cfa-mir-448 MI0001640 Canis familiaris miR-448 stem-loop	110	249487	60	61
hsa-mir-429 MI0001641 Homo sapiens miR-429 stem-loop	83	249653	60	61
mmu-mir-429 MI0001642 Mus musculus miR-429 stem-loop	83	249792	60	61
rno-mir-429 MI0001643 Rattus norvegicus miR-429 stem-loop	85	249936	60	61
cfa-mir-429 MI0001644 Canis familiaris miR-429 stem-loop	85	250081	60	61
mmu-mir-365-2 MI0001645 Mus musculus miR-365-2 stem-loop	112	250226	60	61
cfa-mir-365-2 MI0001647 Canis familiaris miR-365-2 stem-loop	111	250402	60	61
hsa-mir-449a MI0001648 Homo sapiens miR-449a stem-loop	91	250571	60	61
mmu-mir-449a MI0001649 Mus musculus miR-449a stem-loop	91	250720	60	61
rno-mir-449a MI0001650 Rattus norvegicus miR-449a stem-loop	91	250874	60	61
cfa-mir-449a MI0001651 Canis familiaris miR-449 stem-loop	91	251026	60	61
hsa-mir-450a-1 MI0001652 Homo sapiens miR-450a-1 stem-loop	91	251179	60	61
mmu-mir-450a-1 MI0001653 Mus musculus miR-450a-1 stem-loop	91	251332	60	61
rno-mir-450a MI0001654 Rattus norvegicus miR-450a stem-loop	91	251486	60	61
cfa-mir-450a MI0001655 Canis familiaris miR-450a stem-loop	91	251639	60	61
rno-mir-365 MI0001656 Rattus norvegicus miR-365 stem-loop	86	251791	60	61
cfa-mir-365-1 MI0001657 Canis familiaris miR-365-1 stem-loop	87	251941	60	61
mghv-mir-M1-1 MI0001669 Mouse gammaherpesvirus 68 miR-M1-1 stem-loop	65	252100	60	61
mghv-mir-M1-2 MI0001670 Mouse gammaherpesvirus 68 miR-M1-2 stem-loop	66	252237	60	61
mghv-mir-M1-3 MI0001671 Mouse gammaherpesvirus 68 miR-M1-3 stem-loop	61	252375	60	61
mghv-mir-M1-4 MI0001672 Mouse gammaherpesvirus 68 miR-M1-4 stem-loop	94	252508	60	61
mghv-mir-M1-5 MI0001673 Mouse gammaherpesvirus 68 miR-M1-5 stem-loop	60	252674	60	61
mghv-mir-M1-6 MI0001674 Mouse gammaherpesvirus 68 miR-M1-6 stem-loop	63	252805	60	61
mghv-mir-M1-7 MI0001675 Mouse gammaherpesvirus 68 miR-M1-7 stem-loop	60	252940	60	61
mghv-mir-M1-8 MI0001676 Mouse gammaherpesvirus 68 miR-M1-8 stem-loop	71	253071	60	61
mghv-mir-M1-9 MI0001677 Mouse gammaherpesvirus 68 miR-M1-9 stem-loop	60	253214	60	61
hcmv-mir-UL22A MI0001678 Human cytomegalovirus miR-UL22A stem-loop	68	253343	60	61
hcmv-mir-UL36 MI0001679 Human cytomegalovirus miR-UL36 stem-loop	75	253479	60	61
hcmv-mir-UL112 MI0001680 Human cytomegalovirus miR-UL112 stem-loop	67	253624	60	61
hcmv-mir-UL148D MI0001681 Human cytomegalovirus miR-UL148D stem-loop	72	253763	60	61
hcmv-mir-US5-1 MI0001682 Human cytomegalovirus miR-US5-1 stem-loop	66	253905	60	61
hcmv-mir-US5-2 MI0001683 Human cytomegalovirus miR-US5-2 stem-loop	65	254041	60	61
hcmv-mir-US25-1 MI0001684 Human cytomegalovirus miR-US25-1 stem-loop	70	254178	60	61
hcmv-mir-US25-2 MI0001685 Human cytomegalovirus miR-US25-2 stem-loop	90	254320	60	61
hcmv-mir-US33 MI0001686 Human cytomegalovirus miR-US33 stem-loop	70	254478	60	61
osa-MIR435 MI0001687 Oryza sativa miR435 stem-loop	132	254602	60	61
osa-MIR437 MI0001688 Oryza sativa miR437 stem-loop	213	254789	60	61
osa-MIR438 MI0001689 Oryza sativa miR438 stem-loop	186	255058	60	61
osa-MIR390 MI0001690 Oryza sativa miR390 stem-loop	91	255300	60	61
osa-MIR439a MI0001691 Oryza sativa miR439a stem-loop	93	255447	60	61
osa-MIR439b MI0001692 Oryza sativa miR439b stem-loop	60	255596	60	61
osa-MIR439c MI0001693 Oryza sativa miR439c stem-loop	93	255711	60	61
osa-MIR439d MI0001694 Oryza sativa miR439d stem-loop	98	255860	60	61
osa-MIR439e MI0001695 Oryza sativa miR439e stem-loop	98	256014	60	61
osa-MIR439f MI0001696 Oryza sativa miR439f stem-loop	96	256168	60	61
osa-MIR439g MI0001697 Oryza sativa miR439g stem-loop	88	256320	60	61
osa-MIR439h MI0001698 Oryza sativa miR439h stem-loop	99	256464	60	61
osa-MIR439i MI0001700 Oryza sativa miR439i stem-loop	125	256619	60	61
osa-MIR440 MI0001701 Oryza sativa miR440 stem-loop	120	256799	60	61
osa-MIR396e MI0001703 Oryza sativa miR396e stem-loop	184	256975	60	61
osa-MIR443 MI0001708 Oryza sativa miR443 stem-loop	148	257215	60	61
osa-MIR444a MI0001719 Oryza sativa miR444a stem-loop	131	257420	60	61
dre-mir-429a MI0001720 Danio rerio miR-429 stem-loop	82	257608	60	61
hsa-mir-431 MI0001721 Homo sapiens miR-431 stem-loop	114	257746	60	61
rno-mir-431 MI0001722 Rattus norvegicus miR-431 stem-loop	114	257921	60	61
hsa-mir-433 MI0001723 Homo sapiens miR-433 stem-loop	93	258091	60	61
rno-mir-433 MI0001724 Rattus norvegicus miR-433 stem-loop	93	258245	60	61
hsa-mir-329-1 MI0001725 Homo sapiens miR-329-1 stem-loop	80	258398	60	61
hsa-mir-329-2 MI0001726 Homo sapiens miR-329-2 stem-loop	84	258538	60	61
hsa-mir-451a MI0001729 Homo sapiens miR-451a stem-loop	72	258680	60	61
mmu-mir-451a MI0001730 Mus musculus miR-451 stem-loop	72	258809	60	61
rno-mir-451 MI0001731 Rattus norvegicus miR-451 stem-loop	72	258942	60	61
dre-mir-451 MI0001732 Danio rerio miR-451 stem-loop	60	259069	60	61
hsa-mir-452 MI0001733 Homo sapiens miR-452 stem-loop	85	259184	60	61
mmu-mir-452 MI0001734 Mus musculus miR-452 stem-loop	85	259325	60	61
hsa-mir-409 MI0001735 Homo sapiens miR-409 stem-loop	79	259466	60	61
mtr-MIR162 MI0001738 Medicago truncatula miR162 stem-loop	124	259606	60	61
mtr-MIR160a MI0001739 Medicago truncatula miR160 stem-loop	119	259793	60	61
mtr-MIR166a MI0001740 Medicago truncatula miR166 stem-loop	121	259974	60	61
mtr-MIR169a MI0001741 Medicago truncatula miR169a stem-loop	121	260159	60	61
mtr-MIR399b MI0001743 Medicago truncatula miR399b stem-loop	112	260344	60	61
mtr-MIR399d MI0001744 Medicago truncatula miR399d stem-loop	129	260519	60	61
mtr-MIR393a MI0001745 Medicago truncatula miR393 stem-loop	135	260711	60	61
mtr-MIR395a MI0001746 Medicago truncatula miR395a stem-loop	135	260910	60	61
mtr-MIR395b MI0001747 Medicago truncatula miR395b stem-loop	124	261109	60	61
mtr-MIR399c MI0001748 Medicago truncatula miR399c stem-loop	119	261297	60	61
mtr-MIR399a MI0001749 Medicago truncatula miR399a stem-loop	134	261479	60	61
mtr-MIR399e MI0001750 Medicago truncatula miR399e stem-loop	134	261677	60	61
mtr-MIR319a MI0001751 Medicago truncatula miR319 stem-loop	207	261874	60	61
mtr-MIR156a MI0001752 Medicago truncatula miR156 stem-loop	460	262145	60	61
mtr-MIR171a MI0001753 Medicago truncatula miR171 stem-loop	114	262673	60	61
sof-MIR156 MI0001754 Saccharum officinarum miR156 stem-loop	137	262850	60	61
sof-MIR396 MI0001755 Saccharum officinarum miR396 stem-loop	134	263051	60	61
sof-MIR159a MI0001756 Saccharum officinarum miR159a stem-loop	265	263251	60	61
sof-MIR159b MI0001757 Saccharum officinarum miR159b stem-loop	266	263584	60	61
sof-MIR159d MI0001758 Saccharum officinarum miR159d stem-loop	265	263918	60	61
sof-MIR159e MI0001759 Saccharum officinarum miR159e stem-loop	264	264251	60	61
sof-MIR159c MI0001760 Saccharum officinarum miR159c stem-loop	238	264583	60	61
sof-MIR167a MI0001761 Saccharum officinarum miR167a stem-loop	188	264888	60	61
sof-MIR167b MI0001762 Saccharum officinarum miR167b stem-loop	188	265143	60	61
sof-MIR168a MI0001763 Saccharum officinarum miR168a stem-loop	104	265398	60	61
sof-MIR168b MI0001764 Saccharum officinarum miR168b stem-loop	103	265567	60	61
sof-MIR408a MI0001765 Saccharum officinarum miR408a stem-loop	283	265735	60	61
sof-MIR408b MI0001766 Saccharum officinarum miR408b stem-loop	286	266086	60	61
sof-MIR408c MI0001767 Saccharum officinarum miR408c stem-loop	286	266440	60	61
sof-MIR408d MI0001768 Saccharum officinarum miR408d stem-loop	215	266794	60	61
sof-MIR408e MI0001769 Saccharum officinarum miR408e stem-loop	283	267076	60	61
gma-MIR156d MI0001770 Glycine max miR156d stem-loop	151	267417	60	61
gma-MIR156e MI0001771 Glycine max miR156e stem-loop	124	267624	60	61
gma-MIR156c MI0001772 Glycine max miR156c stem-loop	185	267804	60	61
gma-MIR159a MI0001773 Glycine max miR159a stem-loop	214	268046	60	61
gma-MIR160a MI0001774 Glycine max miR160 stem-loop	119	268316	60	61
gma-MIR166a MI0001775 Glycine max miR166a stem-loop	146	268490	60	61
gma-MIR166b MI0001776 Glycine max miR166b stem-loop	167	268692	60	61
gma-MIR167a MI0001777 Glycine max miR167a stem-loop	119	268915	60	61
gma-MIR167b MI0001778 Glycine max miR167b stem-loop	121	269089	60	61
gma-MIR168a MI0001779 Glycine max miR168 stem-loop	125	269265	60	61
gma-MIR172a MI0001780 Glycine max miR172a stem-loop	159	269446	60	61
gma-MIR172b MI0001781 Glycine max miR172b stem-loop	153	269661	60	61
gma-MIR319a MI0001782 Glycine max miR319a stem-loop	207	269870	60	61
gma-MIR319b MI0001783 Glycine max miR319b stem-loop	208	270134	60	61
gma-MIR156a MI0001784 Glycine max miR156a stem-loop	122	270399	60	61
gma-MIR396a MI0001785 Glycine max miR396a stem-loop	140	270577	60	61
gma-MIR396b MI0001786 Glycine max miR396b stem-loop	126	270773	60	61
gma-MIR398a MI0001787 Glycine max miR398a stem-loop	116	270955	60	61
gma-MIR398b MI0001788 Glycine max miR398b stem-loop	135	271126	60	61
gma-MIR319c MI0001789 Glycine max miR319c stem-loop	221	271317	60	61
gma-MIR156b MI0001790 Glycine max miR156b stem-loop	120	271595	60	61
gma-MIR169a MI0001791 Glycine max miR169a stem-loop	121	271770	60	61
zma-MIR171d MI0001792 Zea mays miR171d stem-loop	121	271944	60	61
zma-MIR171f MI0001793 Zea mays miR171f stem-loop	155	272118	60	61
zma-MIR394a MI0001794 Zea mays miR394a stem-loop	126	272326	60	61
zma-MIR394b MI0001795 Zea mays miR394b stem-loop	122	272505	60	61
zma-MIR395b MI0001796 Zea mays miR395b stem-loop	114	272680	60	61
zma-MIR395c MI0001798 Zea mays miR395c stem-loop	138	272846	60	61
zma-MIR395a MI0001799 Zea mays miR395a stem-loop	149	273037	60	61
zma-MIR396b MI0001800 Zea mays miR396b stem-loop	136	273239	60	61
zma-MIR396a MI0001801 Zea mays miR396a stem-loop	137	273428	60	61
zma-MIR399a MI0001802 Zea mays miR399a stem-loop	123	273618	60	61
zma-MIR399c MI0001803 Zea mays miR399c stem-loop	207	273794	60	61
zma-MIR399b MI0001804 Zea mays miR399b stem-loop	122	274055	60	61
zma-MIR399d MI0001805 Zea mays miR399d stem-loop	125	274230	60	61
zma-MIR399e MI0001806 Zea mays miR399e stem-loop	124	274408	60	61
zma-MIR399f MI0001807 Zea mays miR399f stem-loop	105	274585	60	61
zma-MIR156j MI0001808 Zea mays miR156j stem-loop	125	274742	60	61
zma-MIR159a MI0001809 Zea mays miR159a stem-loop	246	274920	60	61
zma-MIR159b MI0001810 Zea mays miR159b stem-loop	221	275221	60	61
zma-MIR159c MI0001811 Zea mays miR159c stem-loop	217	275496	60	61
zma-MIR159d MI0001812 Zea mays miR159d stem-loop	217	275767	60	61
zma-MIR319a MI0001813 Zea mays miR319a stem-loop	209	276038	60	61
zma-MIR319c MI0001814 Zea mays miR319c stem-loop	216	276301	60	61
zma-MIR319b MI0001815 Zea mays miR319b stem-loop	213	276571	60	61
zma-MIR319d MI0001816 Zea mays miR319d stem-loop	212	276838	60	61
zma-MIR166k MI0001817 Zea mays miR166k stem-loop	168	277104	60	61
zma-MIR166j MI0001818 Zea mays miR166j stem-loop	154	277325	60	61
zma-MIR167e MI0001819 Zea mays miR167e stem-loop	119	277532	60	61
zma-MIR167f MI0001820 Zea mays miR167f stem-loop	119	277703	60	61
zma-MIR167g MI0001821 Zea mays miR167g stem-loop	243	277874	60	61
zma-MIR167h MI0001822 Zea mays miR167h stem-loop	143	278172	60	61
zma-MIR167i MI0001823 Zea mays miR167i stem-loop	130	278368	60	61
zma-MIR168a MI0001824 Zea mays miR168a stem-loop	104	278551	60	61
zma-MIR168b MI0001825 Zea mays miR168b stem-loop	104	278707	60	61
zma-MIR169c MI0001826 Zea mays miR169c stem-loop	134	278863	60	61
zma-MIR169f MI0001827 Zea mays miR169f stem-loop	150	279050	60	61
zma-MIR169g MI0001828 Zea mays miR169g stem-loop	140	279253	60	61
zma-MIR169h MI0001829 Zea mays miR169h stem-loop	128	279446	60	61
zma-MIR169i MI0001830 Zea mays miR169i stem-loop	191	279627	60	61
zma-MIR169k MI0001831 Zea mays miR169k stem-loop	133	279872	60	61
zma-MIR169j MI0001832 Zea mays miR169j stem-loop	151	280058	60	61
zma-MIR169d MI0001833 Zea mays miR169d stem-loop	128	280262	60	61
zma-MIR169e MI0001834 Zea mays miR169e stem-loop	128	280443	60	61
zma-MIR171c MI0001835 Zea mays miR171c stem-loop	118	280624	60	61
zma-MIR171j MI0001836 Zea mays miR171j stem-loop	129	280794	60	61
zma-MIR171e MI0001837 Zea mays miR171e stem-loop	126	280976	60	61
zma-MIR171i MI0001838 Zea mays miR171i stem-loop	104	281155	60	61
zma-MIR171g MI0001839 Zea mays miR171g stem-loop	112	281311	60	61
zma-MIR172e MI0001840 Zea mays miR172e stem-loop	174	281475	60	61
zma-MIR166l MI0001841 Zea mays miR166l stem-loop	137	281702	60	61
zma-MIR166m MI0001842 Zea mays miR166m stem-loop	156	281892	60	61
zma-MIR171k MI0001843 Zea mays miR171k stem-loop	104	282101	60	61
zma-MIR171h MI0001844 Zea mays miR171h stem-loop	124	282257	60	61
zma-MIR393a MI0001845 Zea mays miR393a stem-loop	126	282434	60	61
zma-MIR408a MI0001846 Zea mays miR408 stem-loop	191	282612	60	61
zma-MIR156k MI0001847 Zea mays miR156k stem-loop	123	282857	60	61
zma-MIR160f MI0001848 Zea mays miR160f stem-loop	116	283033	60	61
sbi-MIR399h MI0001849 Sorghum bicolor miR399h stem-loop	132	283208	60	61
sbi-MIR399i MI0001850 Sorghum bicolor miR399i stem-loop	121	283400	60	61
sbi-MIR159b MI0001851 Sorghum bicolor miR159b stem-loop	253	283581	60	61
sbi-MIR164c MI0001852 Sorghum bicolor miR164c stem-loop	153	283896	60	61
sbi-MIR166g MI0001853 Sorghum bicolor miR166g stem-loop	134	284109	60	61
sbi-MIR171f MI0001854 Sorghum bicolor miR171f stem-loop	119	284303	60	61
sbi-MIR395f MI0001855 Sorghum bicolor miR395f stem-loop	122	284481	60	61
sbi-MIR156e MI0001856 Sorghum bicolor miR156e stem-loop	123	284663	60	61
dre-let-7a-1 MI0001857 Danio rerio let-7a-1 stem-loop	89	284844	60	61
dre-let-7a-2 MI0001858 Danio rerio let-7a-2 stem-loop	84	284990	60	61
dre-let-7a-3 MI0001860 Danio rerio let-7a-3 stem-loop	107	285131	60	61
dre-let-7a-4 MI0001861 Danio rerio let-7a-4 stem-loop	93	285295	60	61
dre-let-7a-5 MI0001862 Danio rerio let-7a-5 stem-loop	124	285445	60	61
dre-let-7a-6 MI0001863 Danio rerio let-7a-6 stem-loop	129	285627	60	61
dre-let-7b MI0001865 Danio rerio let-7b stem-loop	94	285810	60	61
dre-let-7c-1 MI0001866 Danio rerio let-7c-1 stem-loop	107	285961	60	61
dre-let-7c-2 MI0001867 Danio rerio let-7c-2 stem-loop	92	286125	60	61
dre-let-7d-1 MI0001868 Danio rerio let-7d-1 stem-loop	97	286274	60	61
dre-let-7d-2 MI0001870 Danio rerio let-7d-2 stem-loop	88	286428	60	61
dre-let-7e MI0001871 Danio rerio let-7e stem-loop	100	286569	60	61
dre-let-7f MI0001872 Danio rerio let-7f stem-loop	116	286722	60	61
dre-let-7g-1 MI0001873 Danio rerio let-7g-1 stem-loop	96	286895	60	61
dre-let-7g-2 MI0001874 Danio rerio let-7g-2 stem-loop	97	287048	60	61
dre-let-7h MI0001875 Danio rerio let-7h stem-loop	114	287198	60	61
dre-let-7i MI0001876 Danio rerio let-7i stem-loop	95	287365	60	61
dre-mir-1-2 MI0001877 Danio rerio miR-1-2 stem-loop	87	287515	60	61
dre-mir-1-1 MI0001878 Danio rerio miR-1-1 stem-loop	106	287657	60	61
dre-mir-7a-3 MI0001879 Danio rerio miR-7a-3 stem-loop	120	287820	60	61
dre-mir-9-1 MI0001880 Danio rerio miR-9-1 stem-loop	87	287995	60	61
dre-mir-9-2 MI0001881 Danio rerio miR-9-2 stem-loop	136	288137	60	61
dre-mir-9-4 MI0001882 Danio rerio miR-9-4 stem-loop	87	288329	60	61
dre-mir-9-3 MI0001883 Danio rerio miR-9-3 stem-loop	101	288471	60	61
dre-mir-9-5 MI0001884 Danio rerio miR-9-5 stem-loop	87	288627	60	61
dre-mir-9-6 MI0001885 Danio rerio miR-9-6 stem-loop	88	288769	60	61
dre-mir-9-7 MI0001886 Danio rerio miR-9-7 stem-loop	84	288912	60	61
dre-mir-10b-2 MI0001887 Danio rerio miR-10b-2 stem-loop	92	289055	60	61
dre-mir-10c MI0001888 Danio rerio miR-10c stem-loop	95	289202	60	61
dre-mir-10d MI0001889 Danio rerio miR-10d stem-loop	118	289352	60	61
dre-mir-15a-1 MI0001891 Danio rerio miR-15a-1 stem-loop	84	289529	60	61
dre-mir-15a-2 MI0001892 Danio rerio miR-15a-2 stem-loop	102	289672	60	61
dre-mir-15b MI0001893 Danio rerio miR-15b stem-loop	134	289829	60	61
dre-mir-16a MI0001894 Danio rerio miR-16a stem-loop	87	290019	60	61
dre-mir-16b MI0001895 Danio rerio miR-16b stem-loop	140	290161	60	61
dre-mir-16c MI0001896 Danio rerio miR-16c stem-loop	136	290357	60	61
dre-mir-17a-1 MI0001897 Danio rerio miR-17a-1 stem-loop	138	290553	60	61
dre-mir-17a-2 MI0001898 Danio rerio miR-17a-2 stem-loop	83	290751	60	61
dre-mir-20b MI0001899 Danio rerio miR-20b stem-loop	94	290889	60	61
dre-mir-18a MI0001900 Danio rerio miR-18a stem-loop	83	291038	60	61
dre-mir-18b MI0001901 Danio rerio miR-18b stem-loop	87	291176	60	61
dre-mir-18c MI0001902 Danio rerio miR-18c stem-loop	85	291318	60	61
dre-mir-19a MI0001903 Danio rerio miR-19a stem-loop	89	291458	60	61
dre-mir-19b MI0001904 Danio rerio miR-19b stem-loop	87	291602	60	61
dre-mir-19c MI0001905 Danio rerio miR-19c stem-loop	105	291744	60	61
dre-mir-19d MI0001906 Danio rerio miR-19d stem-loop	87	291904	60	61
dre-mir-20a MI0001907 Danio rerio miR-20a stem-loop	153	292046	60	61
dre-mir-21-1 MI0001908 Danio rerio miR-21-1 stem-loop	148	292257	60	61
dre-mir-21-2 MI0001909 Danio rerio miR-21-2 stem-loop	127	292463	60	61
dre-mir-22a MI0001910 Danio rerio miR-22a stem-loop	86	292646	60	61
dre-mir-22b MI0001912 Danio rerio miR-22b stem-loop	82	292787	60	61
dre-mir-23a-1 MI0001913 Danio rerio miR-23a-1 stem-loop	89	292928	60	61
dre-mir-23a-2 MI0001915 Danio rerio miR-23a-2 stem-loop	98	293076	60	61
dre-mir-23a-3 MI0001916 Danio rerio miR-23a-3 stem-loop	78	293233	60	61
dre-mir-23b MI0001917 Danio rerio miR-23b stem-loop	81	293366	60	61
dre-mir-24-4 MI0001918 Danio rerio miR-24-4 stem-loop	90	293504	60	61
dre-mir-24-2 MI0001919 Danio rerio miR-24-2 stem-loop	82	293651	60	61
dre-mir-24-3 MI0001920 Danio rerio miR-24-3 stem-loop	142	293790	60	61
dre-mir-24-1 MI0001921 Danio rerio miR-24-1 stem-loop	80	293990	60	61
dre-mir-25 MI0001922 Danio rerio miR-25 stem-loop	82	294123	60	61
dre-mir-26a-1 MI0001923 Danio rerio miR-26a-1 stem-loop	78	294264	60	61
dre-mir-26a-2 MI0001925 Danio rerio miR-26a-2 stem-loop	128	294401	60	61
dre-mir-26a-3 MI0001926 Danio rerio miR-26a-3 stem-loop	137	294589	60	61
dre-mir-26b MI0001927 Danio rerio miR-26b stem-loop	97	294782	60	61
dre-mir-27a MI0001928 Danio rerio miR-27a stem-loop	131	294934	60	61
dre-mir-27b MI0001929 Danio rerio miR-27b stem-loop	91	295121	60	61
dre-mir-27c-1 MI0001930 Danio rerio miR-27c-1 stem-loop	88	295271	60	61
dre-mir-27d MI0001931 Danio rerio miR-27d stem-loop	89	295414	60	61
dre-mir-27e MI0001932 Danio rerio miR-27e stem-loop	106	295558	60	61
dre-mir-29b-1 MI0001933 Danio rerio miR-29b-1 stem-loop	83	295723	60	61
dre-mir-29b-2 MI0001934 Danio rerio miR-29b-2 stem-loop	88	295865	60	61
dre-mir-29a MI0001938 Danio rerio miR-29a stem-loop	126	296008	60	61
dre-mir-30a MI0001940 Danio rerio miR-30a stem-loop	89	296190	60	61
dre-mir-30b MI0001941 Danio rerio miR-30b stem-loop	88	296334	60	61
dre-mir-30c MI0001944 Danio rerio miR-30c stem-loop	79	296477	60	61
dre-mir-30d MI0001946 Danio rerio miR-30d stem-loop	128	296611	60	61
dre-mir-30e-2 MI0001950 Danio rerio miR-30e-2 stem-loop	80	296799	60	61
dre-mir-92a-1 MI0001951 Danio rerio miR-92a-1 stem-loop	85	296938	60	61
dre-mir-92a-2 MI0001952 Danio rerio miR-92a-2 stem-loop	95	297082	60	61
dre-mir-92b MI0001953 Danio rerio miR-92b stem-loop	82	297232	60	61
dre-mir-93 MI0001954 Danio rerio miR-93 stem-loop	74	297367	60	61
dre-mir-96 MI0001955 Danio rerio miR-96 stem-loop	125	297494	60	61
dre-mir-99-1 MI0001956 Danio rerio miR-99-1 stem-loop	84	297677	60	61
dre-mir-99-2 MI0001957 Danio rerio miR-99-2 stem-loop	80	297818	60	61
dre-mir-100-1 MI0001958 Danio rerio miR-100-1 stem-loop	96	297957	60	61
dre-mir-100-2 MI0001959 Danio rerio miR-100-2 stem-loop	75	298112	60	61
dre-mir-101a MI0001960 Danio rerio miR-101a stem-loop	81	298244	60	61
dre-mir-101b MI0001961 Danio rerio miR-101b stem-loop	112	298382	60	61
dre-mir-103 MI0001962 Danio rerio miR-103 stem-loop	88	298549	60	61
dre-mir-107a MI0001963 Danio rerio miR-107 stem-loop	89	298693	60	61
dre-mir-122 MI0001965 Danio rerio miR-122 stem-loop	76	298837	60	61
dre-mir-124-1 MI0001966 Danio rerio miR-124-1 stem-loop	82	298972	60	61
dre-mir-124-2 MI0001967 Danio rerio miR-124-2 stem-loop	83	299113	60	61
dre-mir-124-3 MI0001968 Danio rerio miR-124-3 stem-loop	117	299255	60	61
dre-mir-124-4 MI0001969 Danio rerio miR-124-4 stem-loop	83	299431	60	61
dre-mir-124-5 MI0001970 Danio rerio miR-124-5 stem-loop	129	299573	60	61
dre-mir-124-6 MI0001971 Danio rerio miR-124-6 stem-loop	113	299762	60	61
dre-mir-125a-1 MI0001972 Danio rerio miR-125a-1 stem-loop	83	299936	60	61
dre-mir-125a-2 MI0001973 Danio rerio miR-125a-2 stem-loop	107	300080	60	61
dre-mir-125b-1 MI0001975 Danio rerio miR-125b-1 stem-loop	145	300248	60	61
dre-mir-125b-2 MI0001976 Danio rerio miR-125b-2 stem-loop	86	300455	60	61
dre-mir-125b-3 MI0001977 Danio rerio miR-125b-3 stem-loop	115	300602	60	61
dre-mir-125c MI0001978 Danio rerio miR-125c stem-loop	85	300774	60	61
dre-mir-126a MI0001979 Danio rerio miR-126a stem-loop	101	300916	60	61
dre-mir-128-1 MI0001980 Danio rerio miR-128-1 stem-loop	98	301076	60	61
dre-mir-128-2 MI0001981 Danio rerio miR-128-2 stem-loop	123	301233	60	61
dre-mir-129-2 MI0001982 Danio rerio miR-129-2 stem-loop	87	301416	60	61
dre-mir-129-1 MI0001983 Danio rerio miR-129-1 stem-loop	90	301562	60	61
dre-mir-130a MI0001984 Danio rerio miR-130a stem-loop	85	301709	60	61
dre-mir-130b MI0001986 Danio rerio miR-130b stem-loop	84	301851	60	61
dre-mir-130c-1 MI0001987 Danio rerio miR-130c-1 stem-loop	141	301996	60	61
dre-mir-130c-2 MI0001988 Danio rerio miR-130c-2 stem-loop	81	302199	60	61
dre-mir-132-1 MI0001989 Danio rerio miR-132-1 stem-loop	85	302339	60	61
dre-mir-132-2 MI0001991 Danio rerio miR-132-2 stem-loop	119	302483	60	61
dre-mir-133a-2 MI0001992 Danio rerio miR-133a-2 stem-loop	84	302663	60	61
dre-mir-133a-1 MI0001993 Danio rerio miR-133a-1 stem-loop	99	302808	60	61
dre-mir-133b MI0001994 Danio rerio miR-133b stem-loop	84	302964	60	61
dre-mir-133c MI0001995 Danio rerio miR-133c stem-loop	91	303105	60	61
dre-mir-135c-1 MI0001996 Danio rerio miR-135c-1 stem-loop	80	303257	60	61
dre-mir-135c-2 MI0001997 Danio rerio miR-135c-2 stem-loop	127	303398	60	61
dre-mir-137-1 MI0002000 Danio rerio miR-137-1 stem-loop	85	303585	60	61
dre-mir-137-2 MI0002001 Danio rerio miR-137-2 stem-loop	128	303729	60	61
dre-mir-138 MI0002002 Danio rerio miR-138 stem-loop	87	303913	60	61
dre-mir-140 MI0002003 Danio rerio miR-140 stem-loop	105	304055	60	61
dre-mir-141 MI0002004 Danio rerio miR-141 stem-loop	83	304215	60	61
dre-mir-142a MI0002005 Danio rerio miR-142a stem-loop	91	304355	60	61
dre-mir-142b MI0002006 Danio rerio miR-142b stem-loop	86	304503	60	61
dre-mir-143-1 MI0002007 Danio rerio miR-143-1 stem-loop	99	304648	60	61
dre-mir-143-2 MI0002008 Danio rerio miR-143-2 stem-loop	99	304806	60	61
dre-mir-144 MI0002009 Danio rerio miR-144 stem-loop	89	304960	60	61
dre-mir-145 MI0002010 Danio rerio miR-145 stem-loop	113	305104	60	61
dre-mir-146a MI0002012 Danio rerio miR-146a stem-loop	114	305274	60	61
dre-mir-146b MI0002013 Danio rerio miR-146b stem-loop	80	305445	60	61
dre-mir-148 MI0002015 Danio rerio miR-148 stem-loop	79	305580	60	61
dre-mir-150 MI0002016 Danio rerio miR-150 stem-loop	79	305714	60	61
dre-mir-152 MI0002017 Danio rerio miR-152 stem-loop	80	305848	60	61
dre-mir-153b MI0002019 Danio rerio miR-153b stem-loop	148	305985	60	61
dre-mir-153a MI0002021 Danio rerio miR-153a stem-loop	81	306191	60	61
dre-mir-153c MI0002022 Danio rerio miR-153c stem-loop	151	306329	60	61
dre-mir-155 MI0002023 Danio rerio miR-155 stem-loop	78	306536	60	61
dre-mir-181c MI0002024 Danio rerio miR-181c stem-loop	78	306671	60	61
dre-mir-184-1 MI0002026 Danio rerio miR-184 stem-loop	87	306806	60	61
dre-mir-190a MI0002027 Danio rerio miR-190 stem-loop	126	306949	60	61
dre-mir-462 MI0002028 Danio rerio miR-462 stem-loop	102	307131	60	61
dre-mir-193a-1 MI0002029 Danio rerio miR-193a-1 stem-loop	99	307294	60	61
dre-mir-193a-2 MI0002030 Danio rerio miR-193a-2 stem-loop	98	307454	60	61
dre-mir-193b MI0002032 Danio rerio miR-193b stem-loop	85	307609	60	61
dre-mir-194a MI0002033 Danio rerio miR-194a stem-loop	84	307751	60	61
dre-mir-194b MI0002034 Danio rerio miR-194b stem-loop	77	307892	60	61
dre-mir-196a-2 MI0002035 Danio rerio miR-196a-2 stem-loop	76	308030	60	61
dre-mir-196b MI0002036 Danio rerio miR-196b stem-loop	79	308163	60	61
dre-mir-200a MI0002037 Danio rerio miR-200a stem-loop	86	308299	60	61
dre-mir-200b MI0002038 Danio rerio miR-200b stem-loop	82	308442	60	61
dre-mir-200c MI0002039 Danio rerio miR-200c stem-loop	85	308581	60	61
dre-mir-202 MI0002040 Danio rerio miR-202 stem-loop	76	308721	60	61
dre-mir-203b MI0002041 Danio rerio miR-203b stem-loop	85	308854	60	61
dre-mir-204-2 MI0002042 Danio rerio miR-204-2 stem-loop	124	308998	60	61
dre-mir-206-1 MI0002045 Danio rerio miR-206-1 stem-loop	99	309182	60	61
dre-mir-206-2 MI0002046 Danio rerio miR-206-2 stem-loop	109	309340	60	61
dre-mir-216b MI0002048 Danio rerio miR-216b stem-loop	77	309506	60	61
dre-mir-218a-1 MI0002051 Danio rerio miR-218a-1 stem-loop	83	309644	60	61
dre-mir-218a-2 MI0002052 Danio rerio miR-218a-2 stem-loop	88	309788	60	61
dre-mir-218b MI0002053 Danio rerio miR-218b stem-loop	76	309933	60	61
dre-mir-219-3 MI0002054 Danio rerio miR-219-3 stem-loop	150	310068	60	61
dre-mir-301a MI0002059 Danio rerio miR-301a stem-loop	86	310276	60	61
dre-mir-301b MI0002061 Danio rerio miR-301b stem-loop	81	310419	60	61
dre-mir-301c MI0002062 Danio rerio miR-301c stem-loop	83	310557	60	61
dre-mir-338-1 MI0002063 Danio rerio miR-338-1 stem-loop	85	310699	60	61
dre-mir-338-2 MI0002064 Danio rerio miR-338-2 stem-loop	124	310843	60	61
dre-mir-363 MI0002067 Danio rerio miR-363 stem-loop	127	311023	60	61
dre-mir-365-1 MI0002068 Danio rerio miR-365-1 stem-loop	89	311210	60	61
dre-mir-365-2 MI0002069 Danio rerio miR-365-2 stem-loop	98	311358	60	61
dre-mir-365-3 MI0002070 Danio rerio miR-365-3 stem-loop	99	311515	60	61
dre-mir-375-1 MI0002072 Danio rerio miR-375-1 stem-loop	80	311673	60	61
dre-mir-375-2 MI0002073 Danio rerio miR-375-2 stem-loop	83	311812	60	61
dre-mir-454a MI0002074 Danio rerio miR-454a stem-loop	124	311952	60	61
dre-mir-454b MI0002076 Danio rerio miR-454b stem-loop	116	312134	60	61
dre-mir-455-1 MI0002077 Danio rerio miR-455-1 stem-loop	96	312309	60	61
dre-mir-430c-2 MI0002079 Danio rerio miR-430c-2 stem-loop	73	312466	60	61
dre-mir-430c-3 MI0002080 Danio rerio miR-430c-3 stem-loop	73	312600	60	61
dre-mir-430c-4 MI0002081 Danio rerio miR-430c-4 stem-loop	73	312734	60	61
dre-mir-430c-5 MI0002082 Danio rerio miR-430c-5 stem-loop	73	312868	60	61
dre-mir-430c-6 MI0002083 Danio rerio miR-430c-6 stem-loop	73	313002	60	61
dre-mir-430c-7 MI0002087 Danio rerio miR-430c-7 stem-loop	73	313136	60	61
dre-mir-430c-8 MI0002088 Danio rerio miR-430c-8 stem-loop	73	313270	60	61
dre-mir-430c-9 MI0002089 Danio rerio miR-430c-9 stem-loop	73	313404	60	61
dre-mir-430c-10 MI0002090 Danio rerio miR-430c-10 stem-loop	73	313540	60	61
dre-mir-430c-11 MI0002091 Danio rerio miR-430c-11 stem-loop	73	313676	60	61
dre-mir-430c-12 MI0002092 Danio rerio miR-430c-12 stem-loop	73	313812	60	61
dre-mir-430c-13 MI0002093 Danio rerio miR-430c-13 stem-loop	73	313948	60	61
dre-mir-430c-14 MI0002094 Danio rerio miR-430c-14 stem-loop	73	314084	60	61
dre-mir-430c-15 MI0002095 Danio rerio miR-430c-15 stem-loop	73	314220	60	61
dre-mir-430c-16 MI0002096 Danio rerio miR-430c-16 stem-loop	73	314356	60	61
dre-mir-430c-17 MI0002097 Danio rerio miR-430c-17 stem-loop	73	314492	60	61
dre-mir-430c-18 MI0002098 Danio rerio miR-430c-18 stem-loop	73	314628	60	61
dre-mir-430a-2 MI0002111 Danio rerio miR-430a-2 stem-loop	82	314762	60	61
dre-mir-430a-3 MI0002112 Danio rerio miR-430a-3 stem-loop	82	314905	60	61
dre-mir-430a-4 MI0002113 Danio rerio miR-430a-4 stem-loop	82	315048	60	61
dre-mir-430a-5 MI0002114 Danio rerio miR-430a-5 stem-loop	82	315191	60	61
dre-mir-430a-6 MI0002115 Danio rerio miR-430a-6 stem-loop	82	315334	60	61
dre-mir-430a-7 MI0002116 Danio rerio miR-430a-7 stem-loop	82	315477	60	61
dre-mir-430a-8 MI0002117 Danio rerio miR-430a-8 stem-loop	82	315620	60	61
dre-mir-430a-9 MI0002118 Danio rerio miR-430a-9 stem-loop	82	315763	60	61
dre-mir-430a-10 MI0002119 Danio rerio miR-430a-10 stem-loop	82	315908	60	61
dre-mir-430a-11 MI0002120 Danio rerio miR-430a-11 stem-loop	82	316053	60	61
dre-mir-430a-12 MI0002121 Danio rerio miR-430a-12 stem-loop	82	316198	60	61
dre-mir-430a-13 MI0002122 Danio rerio miR-430a-13 stem-loop	82	316343	60	61
dre-mir-430a-14 MI0002123 Danio rerio miR-430a-14 stem-loop	82	316488	60	61
dre-mir-430a-15 MI0002124 Danio rerio miR-430a-15 stem-loop	82	316633	60	61
dre-mir-430a-16 MI0002125 Danio rerio miR-430a-16 stem-loop	82	316778	60	61
dre-mir-430a-17 MI0002126 Danio rerio miR-430a-17 stem-loop	82	316923	60	61
dre-mir-430a-18 MI0002131 Danio rerio miR-430a-18 stem-loop	90	317068	60	61
dre-mir-430i-1 MI0002139 Danio rerio miR-430i-1 stem-loop	82	317219	60	61
dre-mir-430i-2 MI0002140 Danio rerio miR-430i-2 stem-loop	82	317362	60	61
dre-mir-430i-3 MI0002141 Danio rerio miR-430i-3 stem-loop	82	317505	60	61
dre-mir-430b-2 MI0002142 Danio rerio miR-430b-2 stem-loop	81	317648	60	61
dre-mir-430b-3 MI0002143 Danio rerio miR-430b-3 stem-loop	81	317790	60	61
dre-mir-430b-4 MI0002144 Danio rerio miR-430b-4 stem-loop	81	317932	60	61
dre-mir-430b-6 MI0002146 Danio rerio miR-430b-6 stem-loop	81	318074	60	61
dre-mir-430b-7 MI0002147 Danio rerio miR-430b-7 stem-loop	81	318216	60	61
dre-mir-430b-8 MI0002148 Danio rerio miR-430b-8 stem-loop	81	318358	60	61
dre-mir-430b-9 MI0002149 Danio rerio miR-430b-9 stem-loop	81	318500	60	61
dre-mir-430b-10 MI0002150 Danio rerio miR-430b-10 stem-loop	81	318644	60	61
dre-mir-430b-11 MI0002151 Danio rerio miR-430b-11 stem-loop	81	318788	60	61
dre-mir-430b-12 MI0002152 Danio rerio miR-430b-12 stem-loop	81	318932	60	61
dre-mir-430b-13 MI0002153 Danio rerio miR-430b-13 stem-loop	81	319076	60	61
dre-mir-430b-14 MI0002154 Danio rerio miR-430b-14 stem-loop	81	319220	60	61
dre-mir-430b-15 MI0002155 Danio rerio miR-430b-15 stem-loop	81	319364	60	61
dre-mir-430b-16 MI0002156 Danio rerio miR-430b-16 stem-loop	81	319508	60	61
dre-mir-430b-17 MI0002157 Danio rerio miR-430b-17 stem-loop	81	319652	60	61
dre-mir-430b-18 MI0002158 Danio rerio miR-430b-18 stem-loop	81	319796	60	61
dre-mir-430b-5 MI0002166 Danio rerio miR-430b-5 stem-loop	81	319938	60	61
dre-mir-430b-19 MI0002170 Danio rerio miR-430b-19 stem-loop	81	320082	60	61
dre-mir-430b-20 MI0002171 Danio rerio miR-430b-20 stem-loop	81	320226	60	61
dre-mir-456 MI0002176 Danio rerio miR-456 stem-loop	85	320362	60	61
dre-mir-457a MI0002177 Danio rerio miR-457a stem-loop	83	320504	60	61
dre-mir-457b MI0002178 Danio rerio miR-457b stem-loop	78	320644	60	61
dre-mir-458 MI0002179 Danio rerio miR-458 stem-loop	78	320777	60	61
dre-mir-459 MI0002180 Danio rerio miR-459 stem-loop	81	320910	60	61
dre-mir-460 MI0002181 Danio rerio miR-460 stem-loop	77	321046	60	61
dre-mir-461 MI0002183 Danio rerio miR-461 stem-loop	79	321178	60	61
ptc-MIR156a MI0002184 Populus trichocarpa miR156a stem-loop	101	321320	60	61
ptc-MIR156b MI0002185 Populus trichocarpa miR156b stem-loop	101	321484	60	61
ptc-MIR156c MI0002186 Populus trichocarpa miR156c stem-loop	100	321648	60	61
ptc-MIR156d MI0002187 Populus trichocarpa miR156d stem-loop	101	321811	60	61
ptc-MIR156e MI0002188 Populus trichocarpa miR156e stem-loop	100	321975	60	61
ptc-MIR156f MI0002189 Populus trichocarpa miR156f stem-loop	101	322138	60	61
ptc-MIR156g MI0002190 Populus trichocarpa miR156g stem-loop	103	322302	60	61
ptc-MIR156h MI0002191 Populus trichocarpa miR156h stem-loop	103	322468	60	61
ptc-MIR156i MI0002192 Populus trichocarpa miR156i stem-loop	99	322634	60	61
ptc-MIR156j MI0002193 Populus trichocarpa miR156j stem-loop	100	322796	60	61
ptc-MIR156k MI0002194 Populus trichocarpa miR156k stem-loop	101	322959	60	61
ptc-MIR159a MI0002195 Populus trichocarpa miR159a stem-loop	183	323123	60	61
ptc-MIR159b MI0002196 Populus trichocarpa miR159b stem-loop	187	323371	60	61
ptc-MIR159d MI0002198 Populus trichocarpa miR159d stem-loop	194	323623	60	61
ptc-MIR159e MI0002199 Populus trichocarpa miR159e stem-loop	192	323882	60	61
ptc-MIR159c MI0002200 Populus trichocarpa miR159c stem-loop	201	324139	60	61
ptc-MIR160a MI0002201 Populus trichocarpa miR160a stem-loop	102	324405	60	61
[truncated: 26,645 more rows]
