# Supplementary material for: SeqKit: A Cross-Platform and Ultrafast Toolkit for FASTA/Q File Manipulation
Source: PLoS One. 2016 Oct 5;11(10):e0163962. doi: 10.1371/journal.pone.0163962 (PMC5051824; doi:10.1371/journal.pone.0163962)
Supplement: S2 File — All data supporting this article including source code, documents, executable binary files, benchmark scripts and plotting scripts. (ZIP) [file pone.0163962.s002.zip › SeqKit-supplementary-data2/tests/ssshtest]

#!/bin/bash

############################################################
#  Program: ssshtest
#  Authors : Ryan M Layer ryan.layer@gmail.com
#            Brent S Pedersen bpederse@gmail.com

# (c) 2015 - Ryan Layer, Brent Pedersen
############################################################

PROGRAM_NAME=sshtest
VERSION=0.1.5

RED='\033[0;31m'
BRED='\033[1;31m' # bold

GREEN='\033[0;32m'
BGREEN='\033[1;32m' # bold

BLUE='\033[0;33m'
BOLD='\033[0;1m'
NC='\033[0m' # No Color

PASS=" ${BGREEN}PASS${NC}"
FAIL=" ${BRED}FAIL${NC}"

COLS=`tput cols`

STDOUT_FILE=${TMPDIR:-/tmp}/o.$$
STDERR_FILE=${TMPDIR:-/tmp}/e.$$
OUTVAL=
ERRVAL=
RETVAL=
CMD=
VERBOSE=

TOTAL=0
SUCCESSES=0
FAILS=0

FLAG=0

STOP_ON_FAIL=0

trap report EXIT

TESTS_TO_RUN=($@)

RUN_NAME=

#{{{ Command line parsing
usage()
{
    cat << EOF

usage: $0 OPTIONS

OPTIONS can be:
    -h      Show this message
    -v      Print success messages
EOF
}

# Check options passed in.
while getopts "h v" OPTION
do
    case $OPTION in
        h)
            usage
            exit 1
            ;;
        v)
            VERBOSE=1
            ;;
        ?)
            usage
            exit
            ;;
    esac
done
#}}}

#{{{ exit codes
EX_OK=0

#The command was used incorrectly, e.g., with the wrong number of arguments, a
#bad flag, a bad syntax in a parameter, or whatever.
EX_USAGE=64

#The input data was incorrect in some way.  This should only be used for user's
#data and not system files.
EX_DATAERR=65

#An input file (not a system file) did not exist or was not readable.  This
#could also include errors like ``No message'' to a mailer (if it cared to
#catch it).
EX_NOINPUT=66

#The user specified did not exist.  This might be used for mail addresses or
#remote logins.
EX_NOUSER=67

#The host specified did not exist.  This is used in mail addresses or network
#requests.
EX_NOHOST=68

#A service is unavailable.  This can occur if a support program or file does
#not exist.  This can also be used as a catchall message when something you
#wanted to do doesn't work, but you don't know why.
EX_UNAVAILABLE=69

#An internal software error has been detected.  This should be limited to
#non-operating system related errors as possible.
EX_SOFTWARE=70

#An operating system error has been detected.  This is intended to be used for
#such things as ``cannot fork'', ``cannot create pipe'', or the like.  It
#includes things like getuid returning a user that does not exist in the passwd
#file.
EX_OSERR=71

#Some system file (e.g., /etc/passwd, /var/run/utmp, etc.) does not exist,
#cannot be opened, or has some sort of error (e.g., syntax error).
EX_OSFILE=72

#A (user specified) output file cannot be created.
EX_CANTCREAT=73

#An error occurred while doing I/O on some file.
EX_IOERR=74

#Temporary failure, indicating something that is not really an error.  In
#sendmail, this means that a mailer (e.g.) could not create a connection, and
#the request should be reattempted later.
EX_TEMPFAIL=75

#The remote system returned something that was ``not possible'' during a
#protocol exchange.
EX_PROTOCOL=76

#You did not have sufficient permission to perform the operation.  This is not
#intended for file system problems, which should use EX_NOINPUT or
#EX_CANTCREAT, but rather for higher level permissions.
EX_NOPERM=77

#Something was found in an unconfigured or misconfigured state.
EX_CONFIG=78
#}}}

#{{{ function report {
function report {
    rm -f $STDOUT_FILE $STDERR_FILE

    echo -e "\n$PROGRAM_NAME v$VERSION\n"

    if [ "$STOP_ON_FAIL" -ne "0" ]
    then
        if [ "$FAILS" -ne "0" ]
        then
            printf "${BOLD}TESTING STOPPED ON FIRST FAIL${NC}\n\n"
        fi
    fi

    printf "${NC}%-10s${NC}Tests\n" $TOTAL

    if [ "$FAILS" -ne "0" ]
    then
        printf "${BRED}%-10s${NC}${BOLD}Failures${NC}\n" $FAILS
        printf "${BGREEN}%-10s${NC}Successes\n" $SUCCESSES
    else
        printf "${BRED}%-10s${NC}Failures\n" $FAILS
        printf "${BGREEN}%-10s${NC}${BOLD}Successes${NC}\n" $SUCCESSES
    fi

    exit $FAILS
}
#}}}

#{{{ function run {
function run {
    RUN_NAME=$1
    shift

    FLAG=0
    if [ "${#TESTS_TO_RUN[*]}" -eq 0 ]
    then
        FLAG=1
	
	else 
	
		for i in "${TESTS_TO_RUN[@]}"
		do
			if [ "$RUN_NAME" == "$i" ]
			then
				FLAG=1
				break
			fi
		done
    fi

    if [ "$FLAG" -eq 0 ]
    then
        return
    fi

    CMD="$@"

    START=$(date +%s);
    O="$("$@" >$STDOUT_FILE 2>$STDERR_FILE)"
    RETVAL=$?
    END=$(date +%s);
    TOTAL_TIME=$((END-START))

    RUN_TIME="$TOTAL_TIME sec"


    OUTVAL=`cat $STDOUT_FILE`
    ERRVAL=`cat $STDERR_FILE`

    #make it pretty
    RUN_NAME=${BOLD}$RUN_NAME${NC}
	ELINES=$(wc -l $STDERR_FILE | awk '{print $1 }' &)
	OLINES=$(wc -l $STDOUT_FILE | awk '{print $1 }' &)
	wait
    echo -e "\n$RUN_NAME ran in $RUN_TIME with $ELINES/$OLINES lines to STDERR/OUT"
}
#}}}

#{{{ function print_exit_code {
function print_exit_code {
    case $1 in
        $EX_OK)
            echo "EX_OK"
            ;;
        $EX_USAGE)
            echo "EX_USAGE"
            ;;
        $EX_DATAERR)
            echo "EX_DATAERR"
            ;;
        $EX_NOINPUT)
            echo "EX_NOINPUT"
            ;;
        $EX_NOUSER)
            echo "EX_NOUSER"
            ;;
        $EX_NOHOST)
            echo "EX_NOHOST"
            ;;
        $EX_UNAVAILABLE)
            echo "EX_UNAVAILABLE"
            ;;
        $EX_SOFTWARE)
            echo "EX_SOFTWARE"
            ;;
        $EX_OSERR)
            echo "EX_OSERR"
            ;;
        $EX_OSFILE)
            echo "EX_OSFILE"
            ;;
        $EX_CANTCREAT)
            echo "EX_CANTCREAT"
            ;;
        $EX_IOERR)
            echo "EX_IOERR"
            ;;
        $EX_TEMPFAIL)
            echo "EX_TEMPFAIL"
            ;;
        $EX_PROTOCOL)
            echo "EX_PROTOCOL"
            ;;
        $EX_NOPERM)
            echo "EX_NOPERM"
            ;;
        $EX_CONFIG)
            echo "EX_CONFIG"
            ;;
        *)
            echo "Unknown code: $1"
    esac
}
#}}}

#{{{function assert_exit_code {
function assert_exit_code {
    
    if [ "$FLAG" -eq 0 ];then return; fi

    LINE=$(caller | cut -d " " -f1)

    TOTAL=$((TOTAL + 1))
    E=$(print_exit_code $1)
    O=$(print_exit_code $RETVAL)
    if [ $RETVAL -ne $1 ]
    then
        FAILS=$((FAILS + 1))
        echo -e "$FAIL EXIT CODE (LINE $LINE)"
        echo -e "-->\texpected $E, observed $O"
        if [ $STOP_ON_FAIL -ne "0" ];then exit; fi
    else
        SUCCESSES=$((SUCCESSES + 1))
        echo -e "$PASS EXIT CODE (LINE $LINE)"
        if [ $VERBOSE ] 
        then
            echo -e "-->\texpected $E, observed $O"
        fi
    fi
}
#}}}

#{{{ function assert_no_stdout {
function assert_no_stdout {

    if [ "$FLAG" -eq 0 ];then return; fi

    LINE=$(caller | cut -d " " -f1)

    TOTAL=$((TOTAL + 1))
    if [ -n "$OUTVAL" ]
    then
        FAILS=$((FAILS + 1))
        echo -e "$FAIL NON-EMPTY STDOUT (LINE $LINE)"
        echo -e "-->\t$OUTVAL"
        if [ $STOP_ON_FAIL -ne "0" ];then exit; fi
    else
        SUCCESSES=$((SUCCESSES + 1))
        echo -e "$PASS NON-EMPTY STDOUT (LINE $LINE)"
    fi
}
#}}}

#{{{ function assert_no_stderr {
function assert_no_stderr {

    if [ "$FLAG" -eq 0 ];then return; fi

    LINE=$(caller | cut -d " " -f1)

    TOTAL=$((TOTAL + 1))
    if [ -n "$ERRVAL" ]
    then
        FAILS=$((FAILS + 1))
        echo -e "$FAIL NON-EMPTY STDERR(LINE $LINE)"
        echo -e "-->\t$ERRVAL"
        if [ $STOP_ON_FAIL -ne "0" ];then exit; fi
    else
        SUCCESSES=$((SUCCESSES + 1))
        echo -e "$PASS EMPTY STDERR(LINE $LINE)"
    fi
}
#}}}

#{{{function assert_stderr {
function assert_stderr {

    if [ "$FLAG" -eq 0 ];then return; fi

    LINE=$(caller | cut -d " " -f1)

    TOTAL=$((TOTAL + 1))
    if [ -z "$ERRVAL" ]
    then
        FAILS=$((FAILS + 1))
        echo -e "$FAIL EMPTY STDERR(LINE $LINE)"
        if [ $STOP_ON_FAIL -ne "0" ];then exit; fi
    else
        SUCCESSES=$((SUCCESSES + 1))
        echo -e "$PASS EMPTY STDERR(LINE $LINE)"
        if [ $VERBOSE ] 
        then
            echo -e "-->\t$ERRVAL"
        fi
    fi
}
#}}}

#{{{function assert_stdout {
function assert_stdout {

    if [ "$FLAG" -eq 0 ];then return; fi

    LINE=$(caller | cut -d " " -f1)

    TOTAL=$((TOTAL + 1))
    if [ -z "$OUTVAL" ]
    then
        FAILS=$((FAILS + 1))
        echo -e "$FAIL EMPTY STDOUT (LINE $LINE)"
        if [ $STOP_ON_FAIL -ne "0" ];then exit; fi
    else
        SUCCESSES=$((SUCCESSES + 1))
        echo -e "$PASS NON-EMPTY STDOUT (LINE $LINE)"
        if [ $VERBOSE ] 
        then
            echo -e "-->\t$ERRVAL"
        fi
    fi
}
#}}}

#{{{function assert_in_stderr {
function assert_in_stderr {

    if [ "$FLAG" -eq 0 ];then return; fi

    LINE=$(caller | cut -d " " -f1)

    TOTAL=$((TOTAL + 1))
    if [ -z "$ERRVAL" ]
    then
        FAILS=$((FAILS + 1))
        echo -e "$FAIL EMPTY STDERR (LINE $LINE)"
        if [ $STOP_ON_FAIL -ne "0" ];then exit; fi
    else
        if [[ $ERRVAL == *"$1"* ]]
        then
            SUCCESSES=$((SUCCESSES + 1))
            echo -e "$PASS STDERR CONTAINS \"$1\" (LINE $LINE)"
            if [ $VERBOSE ] 
            then
                echo -e "-->\t$ERRVAL"
            fi
        else
            FAILS=$((FAILS + 1))
            echo -e "$FAIL STDERR DOES NOT CONTAIN \"$1\" (LINE $LINE)"
            echo -e "-->\t$ERRVAL"
            if [ $STOP_ON_FAIL -ne "0" ];then exit; fi
        fi
    fi
}
#}}}

#{{{function assert_in_stdout {
function assert_in_stdout {

    if [ "$FLAG" -eq 0 ];then return; fi

    LINE=$(caller | cut -d " " -f1)

    TOTAL=$((TOTAL + 1))
    if [ -z "$OUTVAL" ]
    then
        FAILS=$((FAILS + 1))
        echo -e "$FAIL EMPTY STDOUT (LINE $LINE)"
        if [ $STOP_ON_FAIL -ne "0" ];then exit; fi
    else
        if [[ $OUTVAL == *"$1"* ]]
        then
            SUCCESSES=$((SUCCESSES + 1))
            echo -e "$PASS STDOUT CONTAINS \"$1\" (LINE $LINE)"
            if [ $VERBOSE ] 
            then
                echo -e "-->\t$OUTVAL"
            fi
        else
            FAILS=$((FAILS + 1))
            echo -e "$FAIL STDOUT DOES NOT CONTAIN \"$1\" (LINE $LINE)"
            echo -e "-->\t$OUTVAL"
            if [ $STOP_ON_FAIL -ne "0" ];then exit; fi
        fi
    fi
}
#}}}

#{{{ function assert_equal {
function assert_equal {

    if [ "$FLAG" -eq 0 ];then return; fi

    LINE=$(caller | cut -d " " -f1)

    TOTAL=$((TOTAL + 1))
    if [ "$1" == "$2" ]
    then
        SUCCESSES=$((SUCCESSES + 1))
        echo -e "$PASS \"$1\" == \"$2\" (LINE $LINE)"
    else
        FAILS=$((FAILS + 1))
        echo -e "$FAIL \"$1\" != \"$2\" (LINE $LINE)"
        if [ $STOP_ON_FAIL -ne "0" ];then exit; fi
    fi
}
#}}}

#{{{ function assert_true {
function assert_true {

    COMMAND=("$@")
    RES=`${COMMAND[@]}`
    echo $RES || "AAAAAAAAAAA"

    if [ "$FLAG" -eq 0 ];then return; fi

    LINE=$(caller | cut -d " " -f1)

    TOTAL=$((TOTAL + 1))
    if [ "${COMMAND[@]}" == true ]
    then
        SUCCESSES=$((SUCCESSES + 1))
        echo -e "$PASS $* (LINE $LINE)"
    else
        FAILS=$((FAILS + 1))
        echo -e "$FAIL $* (LINE $LINE)"
        if [ $STOP_ON_FAIL -ne "0" ];then exit; fi
    fi
}
#}}}
